# Supplementary material for: Tumor-intrinsic PRC2 inactivation drives a context-dependent immune-desert microenvironment and is sensitized by immunogenic viruses
Source: J Clin Invest. 2022 Sep 1;132(17):e153437. doi: 10.1172/JCI153437 (PMC9433107; doi:10.1172/JCI153437)
Supplement: Supplemental table 1 [file jci-132-153437-s040.xlsx]

## Sheet: Sheet1
Supplementary Table 1_Characteristics of human MPNST tumor samples
MPNST No.	PRC2-status	Clinical	H3K27me3 IHC	Genetic analysis
MPNST-1	wt	NF1-associated	Present
MPNST-2	wt	Sporadic	Present
MPNST-3	wt	Sporadic	Present
MPNST-4	wt	NF1-associated	Present
MPNST-5	wt	Sporadic	N/A	PRC2 wt
MPNST-6	wt	NF1-associated	Present
MPNST-7	wt	NF1-associated	Present
MPNST-8	wt	NF1-associated	Present
MPNST-9	wt	Sporadic	Present
MPNST-10	wt	NF1-associated	Present
MPNST-11	wt	NF1-associated	Present
MPNST-12	wt	NF1-associated	Present
MPNST-13	wt	NF1-associated	Present
MPNST-14	wt	NF1-associated	Present
MPNST-15	wt	NF1-associated	Present
MPNST-16	Loss	NF1-associated	LOSS
MPNST-17	Loss	NF1-associated	N/A	SUZ12 del, EED del
MPNST-18	Loss	RT-associated	LOSS
MPNST-19	Loss	RT-associated	N/A	SUZ12Q440*
MPNST-20	Loss	Sporadic	LOSS
MPNST-21	Loss	NF1-associated	LOSS
MPNST-22	Loss	NF1-associated	N/A	EED G255V
MPNST-23	Loss	NF1-associated	LOSS
MPNST-24	Loss	Sporadic	LOSS
MPNST-25	Loss	RT-associated	LOSS
MPNST-26	Loss	Sporadic	LOSS
MPNST-27	Loss	NF1-associated	LOSS
MPNST-28	Loss	RT-associated	LOSS
MPNST-29	Loss	NF1-associated	LOSS
MPNST-30	Loss	Sporadic	LOSS
MPNST-31	Loss	Sporadic	LOSS
MPNST-32	Loss	Sporadic	LOSS
MPNST-33	Loss	NF1-associated	LOSS
MPNST-34	Loss	NF1-associated	LOSS
MPNST-35	Loss	RT-associated	LOSS
MPNST-36	Loss	NF1-associated	LOSS
MPNST-37	Loss	Sporadic	LOSS
MPNST-38	Loss	RT-associated	LOSS
MPNST-39	Loss	NF1-associated	LOSS
MPNST-40	Loss	RT-associated	LOSS
MPNST-41	Loss	Sporadic	LOSS
PRC2 loss in MPNSTs was determined by loss of H3K27me3 immunostaining and/or genetic inactivation of EED or SUZ12 by MSK-IMPACT
