# Supplementary material for: Tumor-intrinsic PRC2 inactivation drives a context-dependent immune-desert microenvironment and is sensitized by immunogenic viruses
Source: J Clin Invest. 2022 Sep 1;132(17):e153437. doi: 10.1172/JCI153437 (PMC9433107; doi:10.1172/JCI153437)
Supplement: Supplemental table 2 [file jci-132-153437-s041.xlsx]

## Sheet: PositiveEnrichment_WTvsLoss
Supplementary Table 2_GSEA report of MPNSTs RNA-seq
Table S2a: Gene sets enriched in phenotype PRC2 Intact (15 samples)
Table: Gene sets enriched in phenotype PRC2 Intact (15 samples)
	GS	GS DETAILS	SIZE	ES	NES	NOM p-val	FDR q-val	FWER p-val	RANK AT MAX	LEADING EDGE
	follow link to MSigDB
1	GO_IMMUNE_RESPONSE_REGULATING_CELL_SURFACE_RECEPTOR_SIGNALING_PATHWAY	Details ...	315	0.64	2.84	0	0	0	6042	tags=34%, list=11%, signal=37%
2	GO_ADAPTIVE_IMMUNE_RESPONSE	Details ...	278	0.65	2.81	0	0	0	9829	tags=54%, list=17%, signal=65%
3	GO_B_CELL_RECEPTOR_SIGNALING_PATHWAY	Details ...	54	0.8	2.71	0	0	0	6020	tags=61%, list=11%, signal=68%
4	KUROZUMI_RESPONSE_TO_ONCOCYTIC_VIRUS	Details ...	44	0.83	2.71	0	0	0	4748	tags=73%, list=8%, signal=79%
5	GO_ANTIGEN_RECEPTOR_MEDIATED_SIGNALING_PATHWAY	Details ...	189	0.66	2.71	0	0	0	6020	tags=35%, list=11%, signal=39%
6	NAKAYAMA_SOFT_TISSUE_TUMORS_PCA1_UP	Details ...	73	0.74	2.7	0	0	0	6773	tags=67%, list=12%, signal=76%
7	GO_ACTIVATION_OF_IMMUNE_RESPONSE	Details ...	416	0.6	2.68	0	0	0	6179	tags=34%, list=11%, signal=38%
8	MCLACHLAN_DENTAL_CARIES_UP	Details ...	242	0.62	2.65	0	0	0	7645	tags=52%, list=14%, signal=60%
9	BOSCO_TH1_CYTOTOXIC_MODULE	Details ...	109	0.69	2.65	0	0	0	5341	tags=50%, list=9%, signal=56%
10	FARMER_BREAST_CANCER_CLUSTER_1	Details ...	42	0.82	2.63	0	0	0	5210	tags=74%, list=9%, signal=81%
11	GSE7218_UNSTIM_VS_ANTIGEN_STIM_THROUGH_IGG_BCELL_DN	Details ...	163	0.64	2.62	0	0	0	7360	tags=50%, list=13%, signal=58%
12	GO_ADAPTIVE_IMMUNE_RESPONSE_BASED_ON_SOMATIC_RECOMBINATION_OF_IMMUNE_RECEPTORS_BUILT_FROM_IMMUNOGLOBULIN_SUPERFAMILY_DOMAINS	Details ...	151	0.65	2.61	0	0	0	7108	tags=46%, list=13%, signal=53%
13	GO_HUMORAL_IMMUNE_RESPONSE_MEDIATED_BY_CIRCULATING_IMMUNOGLOBULIN	Details ...	66	0.74	2.6	0	0	0	6020	tags=61%, list=11%, signal=68%
14	GO_FC_GAMMA_RECEPTOR_SIGNALING_PATHWAY	Details ...	93	0.69	2.6	0	0	0	6020	tags=38%, list=11%, signal=42%
15	GSE13485_CTRL_VS_DAY7_YF17D_VACCINE_PBMC_DN	Details ...	193	0.62	2.58	0	0	0	12562	tags=55%, list=22%, signal=71%
16	GO_B_CELL_MEDIATED_IMMUNITY	Details ...	96	0.69	2.58	0	0	0	6020	tags=51%, list=11%, signal=57%
17	GO_LYMPHOCYTE_CHEMOTAXIS	Details ...	37	0.79	2.56	0	0	0	6049	tags=68%, list=11%, signal=76%
18	GSE19888_ADENOSINE_A3R_INH_PRETREAT_AND_ACT_BY_A3R_VS_TCELL_MEMBRANES_ACT_MAST_CELL_UP	Details ...	192	0.61	2.56	0	0	0	9646	tags=53%, list=17%, signal=64%
19	FLECHNER_BIOPSY_KIDNEY_TRANSPLANT_REJECTED_VS_OK_UP	Details ...	85	0.69	2.55	0	0	0	12739	tags=69%, list=23%, signal=89%
20	WALLACE_PROSTATE_CANCER_RACE_UP	Details ...	282	0.58	2.52	0	0	0	9702	tags=54%, list=17%, signal=65%
21	GSE10325_BCELL_VS_MYELOID_DN	Details ...	187	0.61	2.51	0	0	0	9329	tags=43%, list=17%, signal=51%
22	GSE7509_UNSTIM_VS_IFNA_STIM_IMMATURE_DC_DN	Details ...	165	0.62	2.51	0	0	0	12230	tags=57%, list=22%, signal=72%
23	POOLA_INVASIVE_BREAST_CANCER_UP	Details ...	276	0.58	2.51	0	0	0	5672	tags=44%, list=10%, signal=49%
24	GSE13485_DAY1_VS_DAY7_YF17D_VACCINE_PBMC_DN	Details ...	186	0.6	2.5	0	0	0	11940	tags=47%, list=21%, signal=60%
25	GSE29618_MONOCYTE_VS_PDC_UP	Details ...	190	0.59	2.5	0	0	0	7783	tags=37%, list=14%, signal=43%
26	LIAN_LIPA_TARGETS_3M	Details ...	57	0.72	2.49	0	0	0	7021	tags=58%, list=12%, signal=66%
27	REACTOME_COSTIMULATION_BY_THE_CD28_FAMILY	Details ...	61	0.71	2.48	0	0	0	5704	tags=38%, list=10%, signal=42%
28	GO_ANTIGEN_BINDING	Details ...	107	0.64	2.48	0	0	0	6048	tags=51%, list=11%, signal=57%
29	GO_COMPLEMENT_ACTIVATION	Details ...	74	0.68	2.47	0	0	0	4496	tags=53%, list=8%, signal=57%
30	GAURNIER_PSMD4_TARGETS	Details ...	71	0.69	2.47	0	0	0	7648	tags=59%, list=14%, signal=68%
31	GO_IMMUNOGLOBULIN_COMPLEX	Details ...	25	0.86	2.47	0	0	0	6020	tags=84%, list=11%, signal=94%
32	WIELAND_UP_BY_HBV_INFECTION	Details ...	95	0.65	2.46	0	0	0	11881	tags=67%, list=21%, signal=85%
33	ALTEMEIER_RESPONSE_TO_LPS_WITH_MECHANICAL_VENTILATION	Details ...	127	0.63	2.46	0	0	0	6179	tags=45%, list=11%, signal=50%
34	GO_PHAGOCYTOSIS_ENGULFMENT	Details ...	38	0.78	2.46	0	0	0	4432	tags=58%, list=8%, signal=63%
35	GO_FC_RECEPTOR_SIGNALING_PATHWAY	Details ...	204	0.59	2.46	0	0	0	6042	tags=24%, list=11%, signal=27%
36	BROWNE_INTERFERON_RESPONSIVE_GENES	Details ...	67	0.7	2.45	0	0	0	12699	tags=73%, list=22%, signal=94%
37	VERHAAK_GLIOBLASTOMA_MESENCHYMAL	Details ...	208	0.58	2.45	0	0	0	12184	tags=49%, list=22%, signal=62%
38	GO_POSITIVE_REGULATION_OF_CELL_ACTIVATION	Details ...	300	0.56	2.44	0	0	0	6183	tags=38%, list=11%, signal=42%
39	GSE10325_LUPUS_CD4_TCELL_VS_LUPUS_MYELOID_DN	Details ...	195	0.58	2.43	0	0	0	16146	tags=57%, list=29%, signal=79%
40	ONO_AML1_TARGETS_DN	Details ...	38	0.77	2.42	0	0	0	3086	tags=39%, list=5%, signal=42%
41	GSE1432_CTRL_VS_IFNG_6H_MICROGLIA_DN	Details ...	193	0.58	2.42	0	0	0	14072	tags=48%, list=25%, signal=63%
42	GSE22886_NAIVE_CD4_TCELL_VS_MONOCYTE_DN	Details ...	196	0.58	2.42	0	0	0	15830	tags=52%, list=28%, signal=71%
43	GO_IMMUNOGLOBULIN_RECEPTOR_BINDING	Details ...	26	0.84	2.42	0	0	0	6020	tags=81%, list=11%, signal=90%
44	LEE_DIFFERENTIATING_T_LYMPHOCYTE	Details ...	177	0.59	2.42	0	0	0	8643	tags=38%, list=15%, signal=45%
45	GSE29618_PDC_VS_MDC_DN	Details ...	193	0.57	2.42	0	0	0	7021	tags=34%, list=12%, signal=38%
46	JAATINEN_HEMATOPOIETIC_STEM_CELL_DN	Details ...	219	0.58	2.41	0	0	0	6612	tags=42%, list=12%, signal=48%
47	GSE10325_LUPUS_BCELL_VS_LUPUS_MYELOID_DN	Details ...	196	0.58	2.41	0	0	0	14984	tags=50%, list=27%, signal=68%
48	KEGG_GRAFT_VERSUS_HOST_DISEASE	Details ...	37	0.76	2.4	0	0	0	6697	tags=70%, list=12%, signal=80%
49	GO_LYMPHOCYTE_MEDIATED_IMMUNITY	Details ...	144	0.6	2.39	0	0	0	5608	tags=42%, list=10%, signal=47%
50	GO_CELLULAR_DEFENSE_RESPONSE	Details ...	56	0.72	2.39	0	0	0	9684	tags=68%, list=17%, signal=82%
51	HECKER_IFNB1_TARGETS	Details ...	92	0.64	2.38	0	0	0	9646	tags=60%, list=17%, signal=72%
52	GSE24634_TEFF_VS_TCONV_DAY3_IN_CULTURE_DN	Details ...	188	0.58	2.37	0	0	0	7094	tags=37%, list=13%, signal=42%
53	GSE7509_UNSTIM_VS_FCGRIIB_STIM_DC_DN	Details ...	168	0.59	2.37	0	0	0	12230	tags=49%, list=22%, signal=62%
54	GSE13485_PRE_VS_POST_YF17D_VACCINATION_PBMC_DN	Details ...	187	0.57	2.37	0	0	0	12562	tags=46%, list=22%, signal=59%
55	GO_CHEMOKINE_MEDIATED_SIGNALING_PATHWAY	Details ...	66	0.67	2.37	0	0	0	6049	tags=59%, list=11%, signal=66%
56	GSE3039_NKT_CELL_VS_ALPHAALPHA_CD8_TCELL_DN	Details ...	192	0.56	2.36	0	0	0	4606	tags=31%, list=8%, signal=34%
57	GO_CELLULAR_RESPONSE_TO_INTERFERON_GAMMA	Details ...	118	0.6	2.36	0	0	0	7442	tags=51%, list=13%, signal=58%
58	GO_MEMBRANE_INVAGINATION	Details ...	48	0.71	2.36	0	0	0	4432	tags=46%, list=8%, signal=50%
59	GSE14000_UNSTIM_VS_4H_LPS_DC_DN	Details ...	183	0.57	2.36	0	0	0	9091	tags=38%, list=16%, signal=45%
60	GSE42021_CD24HI_VS_CD24INT_TREG_THYMUS_DN	Details ...	192	0.57	2.36	0	0	0	14703	tags=57%, list=26%, signal=76%
61	FULCHER_INFLAMMATORY_RESPONSE_LECTIN_VS_LPS_DN	Details ...	429	0.52	2.36	0	0	0	16527	tags=45%, list=29%, signal=63%
62	GSE5589_LPS_AND_IL10_VS_LPS_AND_IL6_STIM_IL6_KO_MACROPHAGE_45MIN_UP	Details ...	190	0.58	2.35	0	0	0	11243	tags=44%, list=20%, signal=54%
63	GSE22886_NAIVE_CD8_TCELL_VS_MONOCYTE_DN	Details ...	197	0.56	2.35	0	0	0	15830	tags=49%, list=28%, signal=68%
64	GSE1432_CTRL_VS_IFNG_24H_MICROGLIA_DN	Details ...	192	0.56	2.35	0	0	0	13693	tags=49%, list=24%, signal=65%
65	GO_CCR_CHEMOKINE_RECEPTOR_BINDING	Details ...	34	0.75	2.35	0	0	0	6049	tags=62%, list=11%, signal=69%
66	GO_ACTIVATION_OF_INNATE_IMMUNE_RESPONSE	Details ...	202	0.56	2.34	0	0	0	8094	tags=28%, list=14%, signal=33%
67	GO_LYMPHOCYTE_COSTIMULATION	Details ...	74	0.66	2.34	0	0	0	5704	tags=47%, list=10%, signal=53%
68	REACTOME_CHEMOKINE_RECEPTORS_BIND_CHEMOKINES	Details ...	51	0.7	2.34	0	0	0	4748	tags=59%, list=8%, signal=64%
69	GSE11057_PBMC_VS_MEM_CD4_TCELL_UP	Details ...	188	0.56	2.34	0	0	0	9429	tags=46%, list=17%, signal=55%
70	GO_REGULATION_OF_CELL_ACTIVATION	Details ...	466	0.51	2.34	0	0	0	6358	tags=32%, list=11%, signal=36%
71	GSE22886_NAIVE_TCELL_VS_MONOCYTE_DN	Details ...	195	0.55	2.34	0	0	0	18419	tags=59%, list=33%, signal=87%
72	GO_REGULATION_OF_T_CELL_PROLIFERATION	Details ...	143	0.58	2.34	0	0	0	7707	tags=45%, list=14%, signal=52%
73	GSE37533_PPARG1_FOXP3_VS_FOXP3_TRANSDUCED_CD4_TCELL_DN	Details ...	192	0.57	2.33	0	0	0	16011	tags=57%, list=28%, signal=80%
74	GSE29618_MONOCYTE_VS_PDC_DAY7_FLU_VACCINE_UP	Details ...	197	0.56	2.33	0	0	0	7783	tags=35%, list=14%, signal=40%
75	REACTOME_GENERATION_OF_SECOND_MESSENGER_MOLECULES	Details ...	26	0.83	2.33	0	0	0	5704	tags=69%, list=10%, signal=77%
76	GSE13485_CTRL_VS_DAY3_YF17D_VACCINE_PBMC_DN	Details ...	182	0.56	2.33	0	0	0	12562	tags=46%, list=22%, signal=59%
77	HESS_TARGETS_OF_HOXA9_AND_MEIS1_DN	Details ...	75	0.65	2.33	0	0	0	8914	tags=47%, list=16%, signal=55%
78	GSE42021_TREG_PLN_VS_CD24INT_TREG_THYMUS_DN	Details ...	193	0.56	2.33	0	0	0	14651	tags=58%, list=26%, signal=77%
79	ICHIBA_GRAFT_VERSUS_HOST_DISEASE_35D_UP	Details ...	126	0.59	2.33	0	0	0	7021	tags=46%, list=12%, signal=52%
80	GO_POSITIVE_REGULATION_OF_INNATE_IMMUNE_RESPONSE	Details ...	243	0.55	2.32	0	0	0	8094	tags=29%, list=14%, signal=33%
81	GSE1432_1H_VS_24H_IFNG_MICROGLIA_DN	Details ...	189	0.56	2.32	0	0	0	13999	tags=46%, list=25%, signal=60%
82	ONO_FOXP3_TARGETS_DN	Details ...	41	0.72	2.31	0	0	0.001	3086	tags=39%, list=5%, signal=41%
83	VILIMAS_NOTCH1_TARGETS_UP	Details ...	51	0.69	2.31	0	0	0.001	3924	tags=45%, list=7%, signal=48%
84	GO_G_PROTEIN_COUPLED_CHEMOATTRACTANT_RECEPTOR_ACTIVITY	Details ...	22	0.85	2.31	0	0	0.001	4330	tags=77%, list=8%, signal=84%
85	GSE10325_CD4_TCELL_VS_MYELOID_DN	Details ...	192	0.55	2.31	0	0	0.001	8568	tags=38%, list=15%, signal=44%
86	WILENSKY_RESPONSE_TO_DARAPLADIB	Details ...	29	0.77	2.3	0.002	0	0.001	4713	tags=62%, list=8%, signal=68%
87	GO_RESPONSE_TO_INTERFERON_GAMMA	Details ...	139	0.57	2.3	0	0	0.001	6235	tags=43%, list=11%, signal=48%
88	GSE22886_NAIVE_BCELL_VS_NEUTROPHIL_DN	Details ...	189	0.56	2.29	0	0	0.001	8913	tags=39%, list=16%, signal=46%
89	GO_T_CELL_RECEPTOR_SIGNALING_PATHWAY	Details ...	140	0.57	2.29	0	0	0.001	8094	tags=29%, list=14%, signal=33%
90	GO_LYMPHOCYTE_MIGRATION	Details ...	48	0.69	2.29	0	0	0.001	6049	tags=58%, list=11%, signal=65%
91	GO_REGULATION_OF_INTERFERON_GAMMA_PRODUCTION	Details ...	93	0.61	2.28	0	0	0.001	4617	tags=41%, list=8%, signal=44%
92	ICHIBA_GRAFT_VERSUS_HOST_DISEASE_D7_UP	Details ...	102	0.6	2.28	0	0	0.001	9646	tags=50%, list=17%, signal=60%
93	GSE24634_IL4_VS_CTRL_TREATED_NAIVE_CD4_TCELL_DAY3_DN	Details ...	191	0.55	2.28	0	0	0.001	9798	tags=41%, list=17%, signal=50%
94	GSE24634_TREG_VS_TCONV_POST_DAY10_IL4_CONVERSION_DN	Details ...	194	0.54	2.27	0	0	0.001	14239	tags=49%, list=25%, signal=65%
95	GSE29618_PDC_VS_MDC_DAY7_FLU_VACCINE_DN	Details ...	194	0.55	2.27	0	0	0.001	12767	tags=44%, list=23%, signal=56%
96	KUROZUMI_RESPONSE_TO_ONCOCYTIC_VIRUS_AND_CYCLIC_RGD	Details ...	21	0.82	2.27	0	0	0.001	4330	tags=76%, list=8%, signal=82%
97	GO_LEUKOCYTE_MEDIATED_IMMUNITY	Details ...	185	0.54	2.27	0	0	0.001	5608	tags=37%, list=10%, signal=41%
98	GO_FC_EPSILON_RECEPTOR_SIGNALING_PATHWAY	Details ...	141	0.57	2.27	0	0	0.001	6042	tags=21%, list=11%, signal=24%
99	GO_T_CELL_PROLIFERATION	Details ...	34	0.72	2.26	0	0	0.001	6096	tags=41%, list=11%, signal=46%
100	PID_TCR_PATHWAY	Details ...	66	0.63	2.26	0	0	0.001	5604	tags=38%, list=10%, signal=42%
101	GSE21063_WT_VS_NFATC1_KO_3H_ANTI_IGM_STIM_BCELL_DN		182	0.55	2.25	0	0	0.001	7946	tags=32%, list=14%, signal=38%
102	GO_REGULATION_OF_HOMOTYPIC_CELL_CELL_ADHESION		294	0.51	2.25	0	0	0.001	7288	tags=35%, list=13%, signal=40%
103	GO_REGULATION_OF_INTERLEUKIN_10_PRODUCTION		44	0.69	2.25	0	0	0.001	5803	tags=48%, list=10%, signal=53%
104	GSE29618_BCELL_VS_PDC_DAY7_FLU_VACCINE_UP		185	0.54	2.25	0	0	0.001	4235	tags=24%, list=7%, signal=26%
105	SMID_BREAST_CANCER_NORMAL_LIKE_UP		452	0.5	2.25	0	0	0.001	7260	tags=38%, list=13%, signal=43%
106	GO_REGULATION_OF_LEUKOCYTE_MEDIATED_IMMUNITY		152	0.56	2.25	0	0	0.001	4748	tags=36%, list=8%, signal=39%
107	GO_REGULATION_OF_B_CELL_ACTIVATION		120	0.58	2.25	0	0	0.001	6020	tags=38%, list=11%, signal=43%
108	GSE37533_PPARG1_FOXP3_VS_PPARG2_FOXP3_TRANSDUCED_CD4_TCELL_PIOGLITAZONE_TREATED_DN		191	0.54	2.25	0	0	0.001	16011	tags=54%, list=28%, signal=76%
109	GSE22140_GERMFREE_VS_SPF_ARTHRITIC_MOUSE_CD4_TCELL_DN		192	0.54	2.25	0	0	0.001	12417	tags=39%, list=22%, signal=49%
110	GSE29618_MONOCYTE_VS_MDC_UP		193	0.53	2.25	0	0	0.001	14465	tags=47%, list=26%, signal=62%
111	VALK_AML_CLUSTER_5		33	0.73	2.24	0	0	0.001	6922	tags=55%, list=12%, signal=62%
112	GO_POSITIVE_REGULATION_OF_DEFENSE_RESPONSE		360	0.5	2.24	0	0	0.001	8094	tags=31%, list=14%, signal=35%
113	GO_PHAGOCYTOSIS_RECOGNITION		34	0.72	2.24	0	0	0.001	4432	tags=59%, list=8%, signal=64%
114	GSE21360_PRIMARY_VS_TERTIARY_MEMORY_CD8_TCELL_DN		194	0.54	2.24	0	0	0.001	8445	tags=31%, list=15%, signal=37%
115	GO_POSITIVE_REGULATION_OF_B_CELL_ACTIVATION		85	0.6	2.24	0	0	0.001	6020	tags=42%, list=11%, signal=47%
116	GSE22886_NAIVE_BCELL_VS_MONOCYTE_DN		195	0.53	2.24	0	0	0.001	21091	tags=64%, list=37%, signal=102%
117	GO_IMMUNE_EFFECTOR_PROCESS		473	0.49	2.24	0	0	0.001	6020	tags=30%, list=11%, signal=33%
118	REACTOME_IMMUNOREGULATORY_INTERACTIONS_BETWEEN_A_LYMPHOID_AND_A_NON_LYMPHOID_CELL		60	0.65	2.23	0	0	0.001	4354	tags=52%, list=8%, signal=56%
119	GSE24634_TREG_VS_TCONV_POST_DAY3_IL4_CONVERSION_DN		190	0.54	2.23	0	0	0.001	15576	tags=48%, list=28%, signal=66%
120	WORSCHECH_TUMOR_REJECTION_UP		54	0.65	2.22	0	0	0.001	4147	tags=44%, list=7%, signal=48%
121	REACTOME_INTERFERON_GAMMA_SIGNALING		60	0.63	2.22	0	0	0.001	5704	tags=47%, list=10%, signal=52%
122	GO_POSITIVE_REGULATION_OF_T_CELL_PROLIFERATION		94	0.59	2.22	0	0	0.001	7288	tags=50%, list=13%, signal=57%
123	GSE41176_UNSTIM_VS_ANTI_IGM_STIM_BCELL_1H_DN		190	0.53	2.22	0	0	0.001	17138	tags=48%, list=30%, signal=69%
124	GO_PHAGOCYTOSIS		186	0.54	2.22	0	0	0.001	5509	tags=30%, list=10%, signal=33%
125	GSE21546_WT_VS_SAP1A_KO_DP_THYMOCYTES_UP		179	0.54	2.22	0	0	0.001	17166	tags=64%, list=30%, signal=92%
126	GO_PATTERN_RECOGNITION_RECEPTOR_SIGNALING_PATHWAY		107	0.57	2.22	0	0	0.001	7978	tags=31%, list=14%, signal=36%
127	GO_DENDRITIC_CELL_CHEMOTAXIS		16	0.85	2.21	0	0	0.002	2244	tags=63%, list=4%, signal=65%
128	PID_IL12_STAT4_PATHWAY		33	0.72	2.21	0	0	0.002	5604	tags=48%, list=10%, signal=54%
129	HAHTOLA_CTCL_PATHOGENESIS		16	0.85	2.21	0	0	0.002	2244	tags=63%, list=4%, signal=65%
130	GSE18281_SUBCAPSULAR_VS_CENTRAL_CORTICAL_REGION_OF_THYMUS_DN		191	0.53	2.21	0	0	0.002	9646	tags=37%, list=17%, signal=44%
131	GO_INFLAMMATORY_RESPONSE		440	0.49	2.21	0	0	0.002	5604	tags=32%, list=10%, signal=35%
132	GSE40685_TREG_VS_FOXP3_KO_TREG_PRECURSOR_DN		191	0.53	2.21	0	0	0.002	5704	tags=30%, list=10%, signal=33%
133	PID_PI3KCI_PATHWAY		49	0.65	2.21	0	0	0.002	5383	tags=31%, list=10%, signal=34%
134	REACTOME_PD1_SIGNALING		17	0.84	2.21	0	0	0.002	5704	tags=82%, list=10%, signal=92%
135	GSE33424_CD161_INT_VS_NEG_CD8_TCELL_UP		186	0.53	2.2	0	0	0.002	8041	tags=33%, list=14%, signal=38%
136	NIELSEN_SYNOVIAL_SARCOMA_DN		19	0.8	2.2	0	0	0.002	8643	tags=84%, list=15%, signal=99%
137	BOSCO_INTERFERON_INDUCED_ANTIVIRAL_MODULE		74	0.6	2.2	0	0	0.002	12562	tags=57%, list=22%, signal=73%
138	GSE41978_ID2_KO_VS_BIM_KO_KLRG1_LOW_EFFECTOR_CD8_TCELL_UP		191	0.53	2.2	0	0	0.002	16336	tags=57%, list=29%, signal=79%
139	GO_REGULATION_OF_LYMPHOCYTE_MEDIATED_IMMUNITY		111	0.57	2.2	0	0	0.002	4506	tags=37%, list=8%, signal=40%
140	GO_POSITIVE_REGULATION_OF_CYTOKINE_BIOSYNTHETIC_PROCESS		58	0.63	2.19	0	0	0.002	4147	tags=40%, list=7%, signal=43%
141	GSE26890_CXCR1_NEG_VS_POS_EFFECTOR_CD8_TCELL_UP		188	0.53	2.19	0	0	0.003	7080	tags=27%, list=13%, signal=30%
142	GO_REGULATION_OF_LEUKOCYTE_PROLIFERATION		201	0.52	2.19	0	0	0.003	6722	tags=39%, list=12%, signal=44%
143	GO_EXTERNAL_SIDE_OF_PLASMA_MEMBRANE		230	0.51	2.19	0	0	0.003	6240	tags=39%, list=11%, signal=44%
144	GO_LIPOPOLYSACCHARIDE_MEDIATED_SIGNALING_PATHWAY		31	0.73	2.19	0	0	0.004	4748	tags=45%, list=8%, signal=49%
145	GSE41867_MEMORY_VS_EXHAUSTED_CD8_TCELL_DAY30_LCMV_UP		186	0.53	2.19	0	0	0.004	7355	tags=33%, list=13%, signal=38%
146	ROSS_AML_WITH_CBFB_MYH11_FUSION		52	0.64	2.18	0	0	0.004	8114	tags=46%, list=14%, signal=54%
147	KEGG_INTESTINAL_IMMUNE_NETWORK_FOR_IGA_PRODUCTION		46	0.68	2.18	0	0	0.004	9754	tags=67%, list=17%, signal=81%
148	SANA_RESPONSE_TO_IFNG_UP		76	0.61	2.18	0	0	0.004	14326	tags=78%, list=25%, signal=104%
149	GSE38681_WT_VS_LYL1_KO_LYMPHOID_PRIMED_MULTIPOTENT_PROGENITOR_DN		194	0.53	2.18	0	0	0.004	18187	tags=56%, list=32%, signal=82%
150	REACTOME_TCR_SIGNALING		51	0.64	2.18	0	0	0.004	5704	tags=39%, list=10%, signal=44%
151	GO_LEUKOCYTE_CHEMOTAXIS		113	0.56	2.18	0	0	0.004	6722	tags=45%, list=12%, signal=51%
152	QI_PLASMACYTOMA_UP		257	0.51	2.18	0	0	0.004	6495	tags=33%, list=11%, signal=37%
153	GSE9988_ANTI_TREM1_VS_VEHICLE_TREATED_MONOCYTES_DN		187	0.52	2.17	0	0	0.004	18979	tags=55%, list=34%, signal=83%
154	GSE4984_UNTREATED_VS_GALECTIN1_TREATED_DC_DN		173	0.53	2.17	0	0	0.004	4487	tags=25%, list=8%, signal=28%
155	GSE40685_TREG_VS_FOXP3_KO_TREG_PRECURSOR_UP		185	0.53	2.17	0	0	0.004	12699	tags=45%, list=22%, signal=58%
156	GSE2935_UV_INACTIVATED_VS_LIVE_SENDAI_VIRUS_INF_MACROPHAGE_DN		170	0.52	2.17	0	0	0.004	9039	tags=35%, list=16%, signal=42%
157	KEGG_HEMATOPOIETIC_CELL_LINEAGE		85	0.58	2.17	0	0	0.005	12789	tags=62%, list=23%, signal=80%
158	GSE42724_NAIVE_BCELL_VS_PLASMABLAST_UP		180	0.53	2.17	0	0	0.005	15988	tags=56%, list=28%, signal=78%
159	GO_REGULATION_OF_ADAPTIVE_IMMUNE_RESPONSE		120	0.56	2.16	0	0	0.006	4506	tags=34%, list=8%, signal=37%
160	GSE10325_LUPUS_CD4_TCELL_VS_LUPUS_BCELL_DN		187	0.52	2.16	0	0	0.007	7645	tags=37%, list=14%, signal=43%
161	GO_PROTEIN_ACTIVATION_CASCADE		97	0.57	2.16	0	0	0.008	4496	tags=41%, list=8%, signal=45%
162	GO_LYMPHOCYTE_ACTIVATION		336	0.49	2.16	0	0	0.008	7585	tags=32%, list=13%, signal=37%
163	LIAN_LIPA_TARGETS_6M		72	0.6	2.16	0	0	0.008	7021	tags=51%, list=12%, signal=59%
164	GSE7218_IGM_VS_IGG_SIGNAL_THGOUGH_ANTIGEN_BCELL_DN		165	0.53	2.16	0	0	0.008	8041	tags=42%, list=14%, signal=49%
165	RHEIN_ALL_GLUCOCORTICOID_THERAPY_UP		73	0.59	2.16	0	0	0.008	12273	tags=48%, list=22%, signal=61%
166	GSE6259_FLT3L_INDUCED_DEC205_POS_DC_VS_CD8_TCELL_DN		161	0.53	2.16	0	0	0.008	7051	tags=29%, list=12%, signal=33%
167	GSE19888_CTRL_VS_TCELL_MEMBRANES_ACT_MAST_CELL_PRETREAT_A3R_INH_DN		192	0.52	2.15	0	0	0.008	9829	tags=43%, list=17%, signal=52%
168	GO_LEUKOCYTE_ACTIVATION		405	0.48	2.15	0	0	0.008	4538	tags=27%, list=8%, signal=29%
169	GSE29618_BCELL_VS_PDC_UP		187	0.51	2.15	0	0	0.009	4235	tags=24%, list=7%, signal=26%
170	GO_REGULATION_OF_ALPHA_BETA_T_CELL_PROLIFERATION		22	0.77	2.15	0	0	0.009	7108	tags=68%, list=13%, signal=78%
171	HELLER_SILENCED_BY_METHYLATION_UP		279	0.49	2.15	0	0	0.009	7699	tags=34%, list=14%, signal=40%
172	BIOCARTA_CTLA4_PATHWAY		19	0.78	2.14	0	0	0.01	5604	tags=63%, list=10%, signal=70%
173	GSE22886_NAIVE_CD8_TCELL_VS_MONOCYTE_UP		190	0.51	2.14	0	0	0.01	3968	tags=24%, list=7%, signal=26%
174	MOSERLE_IFNA_RESPONSE		31	0.71	2.14	0	0	0.011	13210	tags=77%, list=23%, signal=101%
175	GO_REGULATION_OF_CYTOKINE_SECRETION		142	0.54	2.14	0	0	0.012	4506	tags=32%, list=8%, signal=35%
176	GO_CYTOKINE_RECEPTOR_ACTIVITY		85	0.58	2.14	0	0	0.012	4330	tags=42%, list=8%, signal=46%
177	GSE9988_ANTI_TREM1_VS_LOW_LPS_MONOCYTE_DN		178	0.52	2.14	0	0	0.012	8063	tags=31%, list=14%, signal=37%
178	RPS14_DN.V1_UP		187	0.51	2.13	0	0	0.013	6812	tags=38%, list=12%, signal=43%
179	KEGG_ALLOGRAFT_REJECTION		35	0.7	2.13	0	0	0.013	5704	tags=63%, list=10%, signal=70%
180	GSE40274_CTRL_VS_GATA1_TRANSDUCED_ACTIVATED_CD4_TCELL_UP		122	0.54	2.13	0	0	0.013	13736	tags=43%, list=24%, signal=57%
181	GSE10325_MYELOID_VS_LUPUS_MYELOID_DN		192	0.51	2.13	0	0	0.013	17051	tags=48%, list=30%, signal=68%
182	GSE19198_CTRL_VS_IL21_TREATED_TCELL_6H_UP		186	0.51	2.13	0	0	0.013	6730	tags=24%, list=12%, signal=27%
183	REACTOME_PHOSPHORYLATION_OF_CD3_AND_TCR_ZETA_CHAINS		15	0.83	2.13	0	0	0.014	7236	tags=87%, list=13%, signal=99%
184	GSE22140_GERMFREE_VS_SPF_MOUSE_CD4_TCELL_UP		195	0.51	2.13	0	0	0.014	6358	tags=30%, list=11%, signal=33%
185	CROONQUIST_NRAS_SIGNALING_UP		39	0.67	2.13	0	0	0.015	5210	tags=46%, list=9%, signal=51%
186	GSE22196_HEALTHY_VS_OBESE_MOUSE_SKIN_GAMMADELTA_TCELL_UP		191	0.51	2.12	0	0	0.015	9789	tags=32%, list=17%, signal=39%
187	GO_LEUKOCYTE_CELL_CELL_ADHESION		252	0.49	2.12	0	0	0.015	7585	tags=33%, list=13%, signal=38%
188	GSE10325_CD4_TCELL_VS_BCELL_DN		187	0.51	2.12	0	0	0.015	6048	tags=32%, list=11%, signal=36%
189	GSE13484_UNSTIM_VS_YF17D_VACCINE_STIM_PBMC_DN		192	0.51	2.12	0	0	0.015	12230	tags=45%, list=22%, signal=57%
190	GO_CHEMOKINE_BINDING		17	0.82	2.12	0	0	0.015	1190	tags=53%, list=2%, signal=54%
191	KEGG_LEISHMANIA_INFECTION		70	0.59	2.12	0	0	0.015	7783	tags=47%, list=14%, signal=55%
192	GSE13485_DAY1_VS_DAY3_YF17D_VACCINE_PBMC_DN		176	0.51	2.12	0	0	0.015	20426	tags=57%, list=36%, signal=89%
193	GO_POSITIVE_REGULATION_OF_CELL_CELL_ADHESION		233	0.5	2.12	0	0	0.015	7288	tags=37%, list=13%, signal=42%
194	GO_POSITIVE_REGULATION_OF_INFLAMMATORY_RESPONSE		112	0.55	2.12	0	0	0.016	7108	tags=44%, list=13%, signal=50%
195	GO_REGULATION_OF_ALPHA_BETA_T_CELL_ACTIVATION		67	0.59	2.12	0	0	0.016	7108	tags=43%, list=13%, signal=49%
196	RODWELL_AGING_KIDNEY_UP		444	0.47	2.12	0	0	0.016	6826	tags=30%, list=12%, signal=34%
197	GSE15330_MEGAKARYOCYTE_ERYTHROID_VS_GRANULOCYTE_MONOCYTE_PROGENITOR_UP		168	0.51	2.12	0	0	0.016	7713	tags=28%, list=14%, signal=32%
198	GSE11057_CD4_EFF_MEM_VS_PBMC_DN		185	0.51	2.12	0	0	0.017	8114	tags=32%, list=14%, signal=38%
199	WUNDER_INFLAMMATORY_RESPONSE_AND_CHOLESTEROL_UP		56	0.61	2.12	0	0	0.017	13851	tags=64%, list=25%, signal=85%
200	GO_NEGATIVE_REGULATION_OF_INTERFERON_GAMMA_PRODUCTION		33	0.69	2.11	0	0	0.017	5604	tags=45%, list=10%, signal=50%
201	GSE37533_PPARG2_FOXP3_VS_FOXP3_TRANSDUCED_CD4_TCELL_DN		189	0.51	2.11	0	0	0.02	16011	tags=57%, list=28%, signal=79%
202	GSE6259_DEC205_POS_DC_VS_BCELL_DN		161	0.51	2.11	0	0	0.02	9165	tags=27%, list=16%, signal=32%
203	MARKEY_RB1_ACUTE_LOF_DN		219	0.5	2.11	0	0	0.02	9646	tags=38%, list=17%, signal=46%
204	GSE15330_LYMPHOID_MULTIPOTENT_VS_MEGAKARYOCYTE_ERYTHROID_PROGENITOR_IKAROS_KO_DN		172	0.52	2.11	0	0	0.02	16211	tags=49%, list=29%, signal=69%
205	MORI_LARGE_PRE_BII_LYMPHOCYTE_DN		55	0.62	2.1	0	0	0.02	9357	tags=47%, list=17%, signal=57%
206	GSE22886_DAY0_VS_DAY1_MONOCYTE_IN_CULTURE_UP		194	0.51	2.1	0	0	0.02	9429	tags=31%, list=17%, signal=37%
207	GAVIN_PDE3B_TARGETS		22	0.76	2.1	0	0	0.02	4606	tags=59%, list=8%, signal=64%
208	GO_POSITIVE_REGULATION_OF_ALPHA_BETA_T_CELL_PROLIFERATION		19	0.79	2.1	0	0	0.025	7108	tags=74%, list=13%, signal=84%
209	GO_TOLL_LIKE_RECEPTOR_SIGNALING_PATHWAY		84	0.57	2.1	0	0	0.026	4354	tags=25%, list=8%, signal=27%
210	GO_DENDRITIC_CELL_MIGRATION		21	0.77	2.1	0	0	0.026	3550	tags=52%, list=6%, signal=56%
211	GO_POSITIVE_REGULATION_OF_LEUKOCYTE_MEDIATED_IMMUNITY		83	0.57	2.09	0	0	0.026	7288	tags=42%, list=13%, signal=48%
212	GSE10325_CD4_TCELL_VS_BCELL_UP		191	0.51	2.09	0	0	0.028	7220	tags=31%, list=13%, signal=35%
213	KEGG_PRIMARY_IMMUNODEFICIENCY		35	0.66	2.09	0	0	0.028	3386	tags=43%, list=6%, signal=46%
214	REACTOME_NUCLEOTIDE_LIKE_PURINERGIC_RECEPTORS		16	0.81	2.09	0	0	0.032	2378	tags=50%, list=4%, signal=52%
215	GO_LEUKOCYTE_PROLIFERATION		86	0.56	2.09	0	0	0.035	4506	tags=30%, list=8%, signal=33%
216	GSE3565_CTRL_VS_LPS_INJECTED_DUSP1_KO_SPLENOCYTES_UP		172	0.51	2.09	0	0	0.035	7814	tags=33%, list=14%, signal=38%
217	GSE22886_CTRL_VS_LPS_24H_DC_DN		195	0.5	2.09	0	0	0.036	9646	tags=34%, list=17%, signal=41%
218	GO_POSITIVE_REGULATION_OF_LEUKOCYTE_PROLIFERATION		134	0.52	2.09	0	0	0.036	7288	tags=42%, list=13%, signal=48%
219	GO_NEGATIVE_REGULATION_OF_T_CELL_PROLIFERATION		49	0.64	2.09	0	0	0.036	6332	tags=39%, list=11%, signal=44%
220	GO_G_PROTEIN_COUPLED_PURINERGIC_RECEPTOR_SIGNALING_PATHWAY		20	0.77	2.09	0	0	0.036	2043	tags=55%, list=4%, signal=57%
221	GO_CYTOKINE_MEDIATED_SIGNALING_PATHWAY		441	0.46	2.09	0	0	0.036	7481	tags=32%, list=13%, signal=36%
222	MARSON_FOXP3_CORE_DIRECT_TARGETS		19	0.77	2.08	0	0	0.036	6773	tags=58%, list=12%, signal=66%
223	GSE11057_NAIVE_VS_EFF_MEMORY_CD4_TCELL_DN		184	0.5	2.08	0	0	0.039	16075	tags=48%, list=28%, signal=67%
224	KEGG_CYTOKINE_CYTOKINE_RECEPTOR_INTERACTION		257	0.48	2.08	0	0	0.04	7814	tags=39%, list=14%, signal=45%
225	PID_IL12_2PATHWAY		63	0.6	2.08	0	0	0.042	5604	tags=38%, list=10%, signal=42%
226	GO_POSITIVE_REGULATION_OF_INTERLEUKIN_10_PRODUCTION		29	0.69	2.08	0	0	0.042	7108	tags=52%, list=13%, signal=59%
227	GSE42021_CD24HI_VS_CD24LOW_TCONV_THYMUS_DN		189	0.51	2.08	0	0	0.042	14704	tags=52%, list=26%, signal=71%
228	GO_POSITIVE_REGULATION_OF_LYMPHOCYTE_DIFFERENTIATION		77	0.57	2.08	0	0	0.043	7108	tags=39%, list=13%, signal=45%
229	BROWN_MYELOID_CELL_DEVELOPMENT_UP		155	0.51	2.08	0	0	0.043	12789	tags=48%, list=23%, signal=62%
230	GSE22886_DAY0_VS_DAY7_MONOCYTE_IN_CULTURE_UP		186	0.51	2.07	0	0	0.048	8531	tags=25%, list=15%, signal=30%
231	GO_INNATE_IMMUNE_RESPONSE_ACTIVATING_CELL_SURFACE_RECEPTOR_SIGNALING_PATHWAY		106	0.54	2.07	0	0	0.048	8531	tags=23%, list=15%, signal=27%
232	GSE9316_IL6_KO_VS_IFNG_KO_INVIVO_EXPANDED_CD4_TCELL_DN		192	0.5	2.07	0	0	0.048	6498	tags=26%, list=12%, signal=29%
233	HOXA9_DN.V1_UP		180	0.5	2.07	0	0	0.048	17083	tags=50%, list=30%, signal=71%
234	GO_MYD88_DEPENDENT_TOLL_LIKE_RECEPTOR_SIGNALING_PATHWAY		32	0.69	2.07	0	0	0.05	3944	tags=31%, list=7%, signal=34%
235	GO_I_KAPPAB_KINASE_NF_KAPPAB_SIGNALING		69	0.57	2.07	0	0	0.052	3944	tags=23%, list=7%, signal=25%
236	RUTELLA_RESPONSE_TO_HGF_VS_CSF2RB_AND_IL4_UP		389	0.46	2.06	0	0	0.054	15277	tags=40%, list=27%, signal=55%
237	GSE43863_DAY6_EFF_VS_DAY150_MEM_LY6C_INT_CXCR5POS_CD4_TCELL_DN		186	0.49	2.06	0	0	0.054	8657	tags=32%, list=15%, signal=38%
238	DEURIG_T_CELL_PROLYMPHOCYTIC_LEUKEMIA_DN		294	0.47	2.06	0	0	0.054	4606	tags=19%, list=8%, signal=21%
239	GO_REGULATION_OF_INTERLEUKIN_12_PRODUCTION		51	0.61	2.06	0	0	0.054	4617	tags=39%, list=8%, signal=43%
240	NIELSEN_GIST_AND_SYNOVIAL_SARCOMA_DN		20	0.77	2.06	0	0	0.054	8481	tags=75%, list=15%, signal=88%
241	DER_IFN_ALPHA_RESPONSE_UP		73	0.57	2.06	0	0	0.058	17080	tags=62%, list=30%, signal=88%
242	GSE41867_DAY6_EFFECTOR_VS_DAY30_EXHAUSTED_CD8_TCELL_LCMV_CLONE13_UP		176	0.5	2.06	0	0	0.058	12449	tags=39%, list=22%, signal=50%
243	GO_MONOCYTE_CHEMOTAXIS		40	0.65	2.06	0	0	0.058	6722	tags=55%, list=12%, signal=62%
244	GSE19198_1H_VS_24H_IL21_TREATED_TCELL_DN		182	0.49	2.06	0	0	0.058	4822	tags=24%, list=9%, signal=26%
245	GSE21670_STAT3_KO_VS_WT_CD4_TCELL_TGFB_IL6_TREATED_DN		191	0.5	2.06	0	0	0.06	14784	tags=47%, list=26%, signal=64%
246	TONKS_TARGETS_OF_RUNX1_RUNX1T1_FUSION_MONOCYTE_DN		52	0.6	2.06	0	0	0.061	10689	tags=46%, list=19%, signal=57%
247	GO_REGULATION_OF_INNATE_IMMUNE_RESPONSE		349	0.46	2.06	0	0	0.063	8960	tags=26%, list=16%, signal=31%
248	GO_REGULATION_OF_B_CELL_MEDIATED_IMMUNITY		39	0.65	2.05	0	0	0.063	9754	tags=54%, list=17%, signal=65%
249	LINDSTEDT_DENDRITIC_CELL_MATURATION_A		66	0.58	2.05	0	0	0.064	9646	tags=41%, list=17%, signal=49%
250	GSE29618_BCELL_VS_MONOCYTE_DAY7_FLU_VACCINE_DN		194	0.49	2.05	0	0	0.067	17027	tags=52%, list=30%, signal=74%
251	GO_CELLULAR_RESPONSE_TO_BIOTIC_STIMULUS		159	0.51	2.05	0	0	0.067	7783	tags=35%, list=14%, signal=40%
252	ODONNELL_TARGETS_OF_MYC_AND_TFRC_UP		80	0.56	2.05	0	0	0.067	5228	tags=34%, list=9%, signal=37%
253	LU_IL4_SIGNALING		92	0.54	2.05	0	0	0.067	4796	tags=26%, list=8%, signal=28%
254	WINTER_HYPOXIA_DN		46	0.63	2.05	0	0	0.068	5159	tags=39%, list=9%, signal=43%
255	GO_MHC_PROTEIN_COMPLEX_BINDING		18	0.77	2.05	0	0	0.07	5672	tags=56%, list=10%, signal=62%
256	LI_INDUCED_T_TO_NATURAL_KILLER_UP		287	0.48	2.05	0	0	0.07	15299	tags=45%, list=27%, signal=62%
257	GSE21927_SPLEEN_C57BL6_VS_4T1_TUMOR_BALBC_MONOCYTES_DN		189	0.49	2.05	0	0	0.075	18685	tags=51%, list=33%, signal=76%
258	GO_NEGATIVE_REGULATION_OF_LEUKOCYTE_PROLIFERATION		66	0.58	2.04	0	0	0.075	4150	tags=35%, list=7%, signal=38%
259	GO_POSITIVE_REGULATION_OF_INTERFERON_GAMMA_PRODUCTION		63	0.59	2.04	0	0	0.075	7288	tags=49%, list=13%, signal=56%
260	GO_POSITIVE_REGULATION_OF_CELL_KILLING		38	0.64	2.04	0	0	0.076	7288	tags=50%, list=13%, signal=57%
261	GSE3039_ALPHAALPHA_VS_ALPHABETA_CD8_TCELL_DN		189	0.49	2.04	0	0	0.08	3829	tags=25%, list=7%, signal=27%
262	GSE29618_BCELL_VS_MDC_DAY7_FLU_VACCINE_DN		190	0.49	2.04	0	0	0.081	16113	tags=42%, list=29%, signal=58%
263	GO_T_CELL_SELECTION		36	0.65	2.04	0	0	0.081	6697	tags=47%, list=12%, signal=54%
264	GO_REGULATION_OF_CELL_KILLING		62	0.58	2.04	0	0	0.082	4748	tags=42%, list=8%, signal=46%
265	GO_REGULATION_OF_LEUKOCYTE_MEDIATED_CYTOTOXICITY		52	0.6	2.04	0	0	0.082	4748	tags=42%, list=8%, signal=46%
266	PID_CD8_TCR_PATHWAY		53	0.6	2.04	0	0	0.084	3950	tags=32%, list=7%, signal=34%
267	GSE6259_CD4_TCELL_VS_CD8_TCELL_DN		163	0.5	2.03	0	0	0.087	17396	tags=49%, list=31%, signal=71%
268	GSE29618_BCELL_VS_MONOCYTE_DN		192	0.48	2.03	0	0	0.092	16669	tags=49%, list=30%, signal=70%
269	TARTE_PLASMA_CELL_VS_B_LYMPHOCYTE_DN		36	0.65	2.03	0	0	0.093	14198	tags=61%, list=25%, signal=82%
270	GO_POSITIVE_REGULATION_OF_LYMPHOCYTE_MEDIATED_IMMUNITY		67	0.57	2.03	0	0	0.093	7288	tags=42%, list=13%, signal=48%
271	GSE22140_HEALTHY_VS_ARTHRITIC_GERMFREE_MOUSE_CD4_TCELL_UP		196	0.49	2.03	0	0	0.093	15932	tags=37%, list=28%, signal=51%
272	GO_DETECTION_OF_BIOTIC_STIMULUS		25	0.71	2.03	0	0	0.093	7783	tags=60%, list=14%, signal=70%
273	BOYLAN_MULTIPLE_MYELOMA_D_DN		71	0.57	2.03	0	0	0.101	7570	tags=32%, list=13%, signal=37%
274	GSE1432_1H_VS_6H_IFNG_MICROGLIA_DN		190	0.49	2.02	0	0	0.102	17057	tags=46%, list=30%, signal=65%
275	GSE9988_ANTI_TREM1_VS_CTRL_TREATED_MONOCYTES_DN		183	0.49	2.02	0	0	0.102	20742	tags=56%, list=37%, signal=88%
276	GO_PHAGOCYTIC_VESICLE		85	0.55	2.02	0	0	0.102	17251	tags=58%, list=31%, signal=83%
277	GSE29618_BCELL_VS_MDC_UP		184	0.49	2.02	0	0	0.11	4002	tags=21%, list=7%, signal=22%
278	RUTELLA_RESPONSE_TO_HGF_UP		395	0.45	2.02	0	0	0.111	15349	tags=37%, list=27%, signal=51%
279	GO_CELL_ACTIVATION_INVOLVED_IN_IMMUNE_RESPONSE		138	0.51	2.02	0	0	0.112	7585	tags=33%, list=13%, signal=38%
280	GSE22886_NAIVE_CD4_TCELL_VS_DC_DN		193	0.48	2.02	0	0	0.117	19180	tags=52%, list=34%, signal=78%
281	GSE34156_UNTREATED_VS_6H_TLR1_TLR2_LIGAND_TREATED_MONOCYTE_UP		183	0.49	2.02	0	0	0.118	6552	tags=27%, list=12%, signal=30%
282	REACTOME_SIGNALING_BY_ILS		106	0.53	2.02	0	0	0.119	5803	tags=22%, list=10%, signal=24%
283	KLEIN_TARGETS_OF_BCR_ABL1_FUSION		45	0.63	2.02	0	0	0.121	5383	tags=40%, list=10%, signal=44%
284	GO_POSITIVE_REGULATION_OF_IMMUNE_EFFECTOR_PROCESS		152	0.5	2.02	0	0.001	0.126	7288	tags=35%, list=13%, signal=40%
285	GSE24634_TREG_VS_TCONV_POST_DAY5_IL4_CONVERSION_DN		191	0.48	2.01	0	0.001	0.135	7094	tags=26%, list=13%, signal=29%
286	DER_IFN_BETA_RESPONSE_UP		101	0.53	2.01	0	0.001	0.136	17080	tags=51%, list=30%, signal=74%
287	LENAOUR_DENDRITIC_CELL_MATURATION_DN		127	0.51	2.01	0	0.001	0.143	5509	tags=28%, list=10%, signal=30%
288	GSE22886_CD8_TCELL_VS_BCELL_NAIVE_UP		193	0.48	2.01	0	0.001	0.144	5140	tags=21%, list=9%, signal=23%
289	GSE21670_UNTREATED_VS_IL6_TREATED_STAT3_KO_CD4_TCELL_UP		185	0.49	2.01	0	0.001	0.145	16282	tags=51%, list=29%, signal=72%
290	GSE13485_DAY3_VS_DAY7_YF17D_VACCINE_PBMC_DN		182	0.49	2.01	0	0.001	0.148	11623	tags=42%, list=21%, signal=53%
291	GO_POSITIVE_REGULATION_OF_CYTOKINE_SECRETION		94	0.54	2.01	0	0.001	0.149	4353	tags=33%, list=8%, signal=36%
292	GSE45382_UNTREATED_VS_TGFB_TREATED_MACROPHAGES_UP		187	0.48	2.01	0	0.001	0.149	13274	tags=34%, list=23%, signal=45%
293	GSE9988_ANTI_TREM1_AND_LPS_VS_VEHICLE_TREATED_MONOCYTES_DN		189	0.48	2.01	0	0.001	0.151	17394	tags=43%, list=31%, signal=62%
294	REACTOME_CYTOKINE_SIGNALING_IN_IMMUNE_SYSTEM		264	0.47	2.01	0	0.001	0.151	5803	tags=22%, list=10%, signal=24%
295	GSE34156_NOD2_LIGAND_VS_TLR1_TLR2_LIGAND_6H_TREATED_MONOCYTE_DN		184	0.48	2.01	0	0.001	0.151	16029	tags=50%, list=28%, signal=70%
296	GSE34156_TLR1_TLR2_LIGAND_VS_NOD2_AND_TLR1_TLR2_LIGAND_24H_TREATED_MONOCYTE_UP		187	0.48	2	0	0.001	0.156	16043	tags=50%, list=28%, signal=70%
297	GSE42021_TREG_VS_TCONV_PLN_UP		189	0.48	2	0	0.001	0.161	16002	tags=56%, list=28%, signal=78%
298	GSE40274_XBP1_VS_FOXP3_AND_XBP1_TRANSDUCED_ACTIVATED_CD4_TCELL_UP		186	0.48	2	0	0.001	0.161	15248	tags=41%, list=27%, signal=56%
299	HOSHIDA_LIVER_CANCER_SUBCLASS_S1		234	0.47	2	0	0.001	0.163	18665	tags=51%, list=33%, signal=76%
300	BASSO_CD40_SIGNALING_UP		98	0.52	2	0	0.001	0.163	6495	tags=33%, list=11%, signal=37%
301	GO_HUMORAL_IMMUNE_RESPONSE		182	0.49	2	0	0.001	0.164	5271	tags=34%, list=9%, signal=37%
302	RASHI_RESPONSE_TO_IONIZING_RADIATION_6		80	0.55	2	0	0.001	0.166	7254	tags=38%, list=13%, signal=43%
303	GO_POSITIVE_REGULATION_OF_INTERLEUKIN_8_PRODUCTION		45	0.6	2	0.002	0.001	0.168	7783	tags=47%, list=14%, signal=54%
304	GSE25123_CTRL_VS_ROSIGLITAZONE_STIM_PPARG_KO_MACROPHAGE_UP		184	0.49	2	0	0.001	0.17	7569	tags=32%, list=13%, signal=37%
305	GO_INTERFERON_GAMMA_MEDIATED_SIGNALING_PATHWAY		68	0.57	2	0	0.001	0.17	15007	tags=72%, list=27%, signal=98%
306	GO_POSITIVE_REGULATION_OF_ALPHA_BETA_T_CELL_ACTIVATION		51	0.6	2	0	0.001	0.172	7108	tags=47%, list=13%, signal=54%
307	GO_LUMENAL_SIDE_OF_MEMBRANE		30	0.66	2	0	0.001	0.173	14700	tags=63%, list=26%, signal=86%
308	GO_PURINERGIC_NUCLEOTIDE_RECEPTOR_SIGNALING_PATHWAY		22	0.71	2	0	0.001	0.179	1789	tags=50%, list=3%, signal=52%
309	GSE18791_UNSTIM_VS_NEWCATSLE_VIRUS_DC_6H_DN		177	0.49	1.99	0	0.001	0.182	12856	tags=47%, list=23%, signal=61%
310	MORI_IMMATURE_B_LYMPHOCYTE_UP		49	0.6	1.99	0	0.001	0.189	5672	tags=33%, list=10%, signal=36%
311	GSE42021_TREG_PLN_VS_TREG_PRECURSORS_THYMUS_DN		194	0.48	1.99	0	0.001	0.189	14703	tags=48%, list=26%, signal=65%
312	GO_MYELOID_LEUKOCYTE_MIGRATION		95	0.52	1.99	0	0.001	0.189	6722	tags=42%, list=12%, signal=48%
313	GSE30971_CTRL_VS_LPS_STIM_MACROPHAGE_WBP7_KO_2H_DN		179	0.48	1.99	0	0.001	0.19	15471	tags=39%, list=27%, signal=53%
314	GSE22886_DC_VS_MONOCYTE_DN		187	0.47	1.99	0	0.001	0.19	8531	tags=27%, list=15%, signal=31%
315	GO_MYELOID_LEUKOCYTE_ACTIVATION		95	0.53	1.99	0	0.001	0.194	4538	tags=34%, list=8%, signal=37%
316	GSE22886_CD4_TCELL_VS_BCELL_NAIVE_UP		192	0.47	1.99	0	0.001	0.195	4154	tags=21%, list=7%, signal=22%
317	GSE10325_LUPUS_CD4_TCELL_VS_LUPUS_BCELL_UP		185	0.47	1.99	0	0.001	0.195	7220	tags=28%, list=13%, signal=32%
318	GO_MHC_PROTEIN_COMPLEX		25	0.7	1.99	0	0.001	0.198	17084	tags=100%, list=30%, signal=143%
319	GSE14000_UNSTIM_VS_4H_LPS_DC_TRANSLATED_RNA_DN		182	0.48	1.99	0	0.001	0.209	9654	tags=40%, list=17%, signal=48%
320	GSE9988_LPS_VS_CTRL_TREATED_MONOCYTE_DN		186	0.48	1.98	0	0.001	0.219	21584	tags=54%, list=38%, signal=87%
321	GO_POSITIVE_REGULATION_OF_CYTOKINE_PRODUCTION		362	0.45	1.98	0	0.001	0.232	7108	tags=29%, list=13%, signal=33%
322	YU_MYC_TARGETS_DN		51	0.58	1.98	0	0.001	0.234	6327	tags=39%, list=11%, signal=44%
323	GSE21360_NAIVE_VS_QUATERNARY_MEMORY_CD8_TCELL_UP		195	0.47	1.98	0	0.001	0.235	19436	tags=53%, list=34%, signal=81%
324	NAKAJIMA_EOSINOPHIL		28	0.67	1.98	0	0.001	0.235	8676	tags=57%, list=15%, signal=67%
325	GSE30971_CTRL_VS_LPS_STIM_MACROPHAGE_WBP7_HET_2H_DN		179	0.48	1.98	0	0.001	0.237	15124	tags=43%, list=27%, signal=59%
326	BENNETT_SYSTEMIC_LUPUS_ERYTHEMATOSUS		31	0.67	1.98	0	0.001	0.239	11358	tags=61%, list=20%, signal=77%
327	GSE11057_CD4_CENT_MEM_VS_PBMC_DN		187	0.47	1.98	0	0.001	0.24	8114	tags=31%, list=14%, signal=36%
328	STK33_UP		271	0.46	1.98	0	0.001	0.242	17306	tags=45%, list=31%, signal=64%
329	MARSON_FOXP3_TARGETS_STIMULATED_UP		29	0.67	1.98	0	0.001	0.245	10733	tags=55%, list=19%, signal=68%
330	BERTUCCI_MEDULLARY_VS_DUCTAL_BREAST_CANCER_UP		192	0.48	1.97	0	0.001	0.256	9789	tags=31%, list=17%, signal=38%
331	GO_REGULATION_OF_TUMOR_NECROSIS_FACTOR_SUPERFAMILY_CYTOKINE_PRODUCTION		98	0.52	1.97	0	0.001	0.256	4748	tags=33%, list=8%, signal=36%
332	GO_GRANULOCYTE_MIGRATION		71	0.54	1.97	0	0.001	0.256	6722	tags=45%, list=12%, signal=51%
333	DIRMEIER_LMP1_RESPONSE_EARLY		64	0.56	1.97	0	0.001	0.258	4658	tags=27%, list=8%, signal=29%
334	GSE25088_IL4_VS_IL4_AND_ROSIGLITAZONE_STIM_STAT6_KO_MACROPHAGE_DAY10_DN		185	0.48	1.97	0	0.001	0.26	7648	tags=26%, list=14%, signal=30%
335	GSE9988_ANTI_TREM1_VS_LPS_MONOCYTE_DN		176	0.48	1.97	0	0.001	0.26	7971	tags=28%, list=14%, signal=33%
336	GO_REGULATION_OF_T_HELPER_1_TYPE_IMMUNE_RESPONSE		22	0.7	1.97	0	0.001	0.262	7108	tags=55%, list=13%, signal=62%
337	GSE25123_WT_VS_PPARG_KO_MACROPHAGE_DN		188	0.48	1.97	0	0.001	0.264	8643	tags=23%, list=15%, signal=27%
338	GSE29618_MONOCYTE_VS_MDC_DAY7_FLU_VACCINE_UP		194	0.48	1.97	0	0.001	0.27	16929	tags=51%, list=30%, signal=73%
339	GSE22886_NAIVE_CD8_TCELL_VS_DC_DN		194	0.47	1.97	0	0.001	0.277	19180	tags=51%, list=34%, signal=77%
340	GO_POSITIVE_REGULATION_OF_RESPONSE_TO_WOUNDING		159	0.48	1.97	0	0.001	0.279	7108	tags=36%, list=13%, signal=42%
341	GSE2706_UNSTIM_VS_2H_R848_DC_DN		178	0.48	1.97	0	0.001	0.286	16416	tags=51%, list=29%, signal=72%
342	GO_LYMPHOCYTE_HOMEOSTASIS		50	0.59	1.97	0.002	0.001	0.287	5509	tags=30%, list=10%, signal=33%
343	GO_NEGATIVE_REGULATION_OF_ADAPTIVE_IMMUNE_RESPONSE		36	0.63	1.97	0	0.001	0.289	4506	tags=42%, list=8%, signal=45%
344	BIOCARTA_NKT_PATHWAY		29	0.66	1.97	0	0.001	0.291	4147	tags=48%, list=7%, signal=52%
345	GSE10325_CD4_TCELL_VS_MYELOID_UP		190	0.47	1.96	0	0.001	0.293	4993	tags=21%, list=9%, signal=22%
346	GSE10325_LUPUS_CD4_TCELL_VS_LUPUS_MYELOID_UP		189	0.47	1.96	0	0.001	0.297	7209	tags=25%, list=13%, signal=29%
347	GO_REGULATION_OF_INTERLEUKIN_2_PRODUCTION		47	0.6	1.96	0	0.001	0.3	2819	tags=30%, list=5%, signal=31%
348	GSE3565_CTRL_VS_LPS_INJECTED_SPLENOCYTES_UP		168	0.48	1.96	0	0.001	0.303	7713	tags=30%, list=14%, signal=34%
349	GSE9988_LPS_VS_LPS_AND_ANTI_TREM1_MONOCYTE_UP		186	0.48	1.96	0	0.001	0.303	16846	tags=45%, list=30%, signal=63%
350	GO_ANTIGEN_PROCESSING_AND_PRESENTATION_OF_PEPTIDE_ANTIGEN_VIA_MHC_CLASS_I		91	0.52	1.96	0	0.001	0.305	17263	tags=42%, list=31%, signal=60%
351	GO_SIGNALING_PATTERN_RECOGNITION_RECEPTOR_ACTIVITY		17	0.75	1.96	0	0.001	0.305	7783	tags=53%, list=14%, signal=61%
352	REACTOME_CD28_CO_STIMULATION		31	0.65	1.96	0.002	0.001	0.308	1445	tags=23%, list=3%, signal=23%
353	GO_REGULATION_OF_CYTOKINE_BIOSYNTHETIC_PROCESS		94	0.52	1.96	0	0.001	0.316	3306	tags=30%, list=6%, signal=32%
354	GO_BLOOD_MICROPARTICLE		140	0.48	1.96	0	0.001	0.322	7210	tags=36%, list=13%, signal=41%
355	GO_REGULATION_OF_INTERLEUKIN_8_PRODUCTION		59	0.57	1.96	0	0.001	0.327	7783	tags=42%, list=14%, signal=49%
356	GO_DEFENSE_RESPONSE_TO_BACTERIUM		234	0.46	1.96	0	0.001	0.327	7228	tags=31%, list=13%, signal=35%
357	GO_LEUKOCYTE_MIGRATION		255	0.45	1.96	0	0.001	0.33	7297	tags=34%, list=13%, signal=39%
358	GSE33424_CD161_HIGH_VS_NEG_CD8_TCELL_UP		194	0.46	1.95	0	0.001	0.335	5672	tags=21%, list=10%, signal=23%
359	KEGG_NOD_LIKE_RECEPTOR_SIGNALING_PATHWAY		60	0.57	1.95	0	0.001	0.336	7648	tags=33%, list=14%, signal=39%
360	GSE6092_IFNG_VS_IFNG_AND_B_BURGDORFERI_INF_ENDOTHELIAL_CELL_DN		170	0.48	1.95	0	0.001	0.343	6114	tags=20%, list=11%, signal=22%
361	MORI_PRE_BI_LYMPHOCYTE_DN		72	0.54	1.95	0	0.001	0.354	6311	tags=24%, list=11%, signal=27%
362	GSE14000_UNSTIM_VS_16H_LPS_DC_TRANSLATED_RNA_DN		175	0.48	1.95	0	0.001	0.361	15349	tags=44%, list=27%, signal=60%
363	GSE5589_LPS_VS_LPS_AND_IL10_STIM_IL10_KO_MACROPHAGE_45MIN_DN		187	0.47	1.95	0	0.001	0.368	7108	tags=29%, list=13%, signal=33%
364	UROSEVIC_RESPONSE_TO_IMIQUIMOD		23	0.7	1.95	0	0.001	0.37	11844	tags=70%, list=21%, signal=88%
365	GSE24634_TREG_VS_TCONV_POST_DAY7_IL4_CONVERSION_DN		189	0.47	1.95	0	0.001	0.372	7094	tags=29%, list=13%, signal=33%
366	KEGG_TYPE_I_DIABETES_MELLITUS		41	0.61	1.94	0	0.001	0.38	5704	tags=56%, list=10%, signal=62%
367	GSE2128_CTRL_VS_MIMETOPE_NEGATIVE_SELECTION_DP_THYMOCYTE_NOD_UP		183	0.47	1.94	0	0.001	0.383	7179	tags=28%, list=13%, signal=32%
368	VILIMAS_NOTCH1_TARGETS_DN		20	0.71	1.94	0	0.002	0.408	4796	tags=55%, list=8%, signal=60%
369	GSE2770_TGFB_AND_IL4_ACT_VS_ACT_CD4_TCELL_2H_DN		180	0.47	1.94	0	0.002	0.415	17845	tags=52%, list=32%, signal=75%
370	BOYLAN_MULTIPLE_MYELOMA_PCA1_UP		96	0.52	1.94	0	0.002	0.419	4460	tags=33%, list=8%, signal=36%
371	GSE26030_TH1_VS_TH17_DAY15_POST_POLARIZATION_DN		186	0.47	1.94	0	0.002	0.419	12968	tags=37%, list=23%, signal=47%
372	GSE13411_PLASMA_CELL_VS_MEMORY_BCELL_DN		184	0.47	1.94	0	0.002	0.429	14168	tags=36%, list=25%, signal=48%
373	SANA_TNF_SIGNALING_UP		81	0.53	1.94	0	0.002	0.435	7783	tags=40%, list=14%, signal=46%
374	PID_IL4_2PATHWAY		65	0.54	1.93	0	0.002	0.441	5462	tags=29%, list=10%, signal=32%
375	PARK_TRETINOIN_RESPONSE_AND_PML_RARA_FUSION		29	0.65	1.93	0	0.002	0.447	7179	tags=41%, list=13%, signal=47%
376	GSE10325_CD4_TCELL_VS_LUPUS_CD4_TCELL_DN		189	0.46	1.93	0	0.002	0.448	11940	tags=37%, list=21%, signal=46%
377	GSE24634_IL4_VS_CTRL_TREATED_NAIVE_CD4_TCELL_DAY5_DN		191	0.46	1.93	0	0.002	0.454	12998	tags=38%, list=23%, signal=49%
378	GSE18791_CTRL_VS_NEWCASTLE_VIRUS_DC_8H_DN		180	0.47	1.93	0	0.002	0.458	11623	tags=44%, list=21%, signal=55%
379	GSE7548_NAIVE_VS_DAY7_PCC_IMMUNIZATION_CD4_TCELL_DN		194	0.47	1.93	0	0.002	0.461	16521	tags=45%, list=29%, signal=64%
380	GSE45739_UNSTIM_VS_ACD3_ACD28_STIM_NRAS_KO_CD4_TCELL_DN		180	0.47	1.93	0	0.002	0.466	5672	tags=26%, list=10%, signal=29%
381	GSE30083_SP2_VS_SP4_THYMOCYTE_DN		187	0.46	1.93	0	0.002	0.475	5266	tags=28%, list=9%, signal=31%
382	GO_T_CELL_DIFFERENTIATION		123	0.49	1.93	0	0.002	0.482	7288	tags=33%, list=13%, signal=37%
383	GO_ANTIGEN_PROCESSING_AND_PRESENTATION_OF_EXOGENOUS_PEPTIDE_ANTIGEN_VIA_MHC_CLASS_I		66	0.55	1.93	0	0.002	0.482	14700	tags=36%, list=26%, signal=49%
384	GO_REGULATION_OF_CD4_POSITIVE_ALPHA_BETA_T_CELL_ACTIVATION		37	0.62	1.93	0.002	0.002	0.482	7108	tags=49%, list=13%, signal=56%
385	GSE19888_ADENOSINE_A3R_ACT_VS_TCELL_MEMBRANES_ACT_IN_MAST_CELL_UP		187	0.46	1.93	0	0.002	0.484	8643	tags=32%, list=15%, signal=38%
386	GSE9988_LOW_LPS_VS_ANTI_TREM1_AND_LPS_MONOCYTE_UP		181	0.47	1.93	0	0.002	0.485	11719	tags=33%, list=21%, signal=42%
387	DIAZ_CHRONIC_MEYLOGENOUS_LEUKEMIA_DN		113	0.49	1.93	0	0.002	0.491	7208	tags=35%, list=13%, signal=39%
388	GSE26343_UNSTIM_VS_LPS_STIM_NFAT5_KO_MACROPHAGE_DN		196	0.46	1.93	0	0.002	0.495	16416	tags=44%, list=29%, signal=62%
389	LINDGREN_BLADDER_CANCER_CLUSTER_2B		377	0.42	1.92	0	0.002	0.496	13078	tags=39%, list=23%, signal=50%
390	GO_REGULATION_OF_CELL_CELL_ADHESION		364	0.43	1.92	0	0.002	0.497	5803	tags=28%, list=10%, signal=31%
391	GO_REGULATION_OF_ALPHA_BETA_T_CELL_DIFFERENTIATION		46	0.58	1.92	0	0.002	0.502	7108	tags=41%, list=13%, signal=47%
392	KEGG_ASTHMA		28	0.65	1.92	0	0.002	0.507	6042	tags=61%, list=11%, signal=68%
393	GO_POSITIVE_REGULATION_OF_B_CELL_MEDIATED_IMMUNITY		24	0.67	1.92	0	0.002	0.508	11269	tags=63%, list=20%, signal=78%
394	GSE37301_HEMATOPOIETIC_STEM_CELL_VS_CD4_TCELL_UP		168	0.47	1.92	0	0.002	0.511	9686	tags=35%, list=17%, signal=42%
395	GSE41867_NAIVE_VS_DAY6_LCMV_ARMSTRONG_EFFECTOR_CD8_TCELL_DN		185	0.47	1.92	0	0.002	0.511	4006	tags=19%, list=7%, signal=21%
396	GO_NEGATIVE_REGULATION_OF_CELL_ACTIVATION		152	0.48	1.92	0	0.002	0.514	8471	tags=32%, list=15%, signal=38%
397	GSE2706_UNSTIM_VS_2H_LPS_AND_R848_DC_DN		173	0.47	1.92	0	0.002	0.516	7971	tags=31%, list=14%, signal=36%
398	GSE26495_NAIVE_VS_PD1LOW_CD8_TCELL_DN		189	0.47	1.92	0	0.002	0.516	17765	tags=51%, list=31%, signal=75%
399	GO_MYELOID_CELL_ACTIVATION_INVOLVED_IN_IMMUNE_RESPONSE		41	0.6	1.92	0	0.002	0.518	6005	tags=41%, list=11%, signal=46%
400	GO_TUMOR_NECROSIS_FACTOR_MEDIATED_SIGNALING_PATHWAY		117	0.5	1.92	0	0.002	0.522	9684	tags=29%, list=17%, signal=35%
401	BOHN_PRIMARY_IMMUNODEFICIENCY_SYNDROM_DN		38	0.61	1.92	0.002	0.002	0.524	17802	tags=68%, list=32%, signal=100%
402	BOYLAN_MULTIPLE_MYELOMA_C_D_DN		235	0.45	1.91	0	0.002	0.543	4076	tags=25%, list=7%, signal=27%
403	PID_TOLL_ENDOGENOUS_PATHWAY		25	0.67	1.91	0	0.002	0.546	3944	tags=36%, list=7%, signal=39%
404	GSE6092_B_BURGDOFERI_VS_B_BURGDORFERI_AND_IFNG_STIM_ENDOTHELIAL_CELL_DN		173	0.46	1.91	0	0.002	0.557	7179	tags=21%, list=13%, signal=24%
405	GO_POSITIVE_REGULATION_OF_ALPHA_BETA_T_CELL_DIFFERENTIATION		37	0.61	1.91	0	0.002	0.561	7108	tags=46%, list=13%, signal=53%
406	GO_CHEMOKINE_RECEPTOR_BINDING		55	0.56	1.91	0	0.002	0.561	6049	tags=45%, list=11%, signal=51%
407	KIM_LRRC3B_TARGETS		30	0.65	1.91	0	0.002	0.565	15968	tags=73%, list=28%, signal=102%
408	RUTELLA_RESPONSE_TO_CSF2RB_AND_IL4_DN		304	0.44	1.91	0	0.002	0.567	15011	tags=42%, list=27%, signal=57%
409	GO_NEGATIVE_REGULATION_OF_HOMOTYPIC_CELL_CELL_ADHESION		97	0.5	1.91	0	0.002	0.568	8471	tags=34%, list=15%, signal=40%
410	GSE24634_IL4_VS_CTRL_TREATED_NAIVE_CD4_TCELL_DAY5_UP		194	0.46	1.91	0	0.002	0.57	14934	tags=40%, list=26%, signal=54%
411	GSE18791_UNSTIM_VS_NEWCATSLE_VIRUS_DC_10H_DN		174	0.46	1.91	0	0.002	0.57	11623	tags=41%, list=21%, signal=52%
412	GO_SH2_DOMAIN_BINDING		28	0.64	1.91	0	0.002	0.57	7606	tags=36%, list=13%, signal=41%
413	GO_REGULATION_OF_IMMUNE_EFFECTOR_PROCESS		410	0.42	1.91	0	0.002	0.573	5824	tags=23%, list=10%, signal=26%
414	GO_REGULATION_OF_ANTIGEN_RECEPTOR_MEDIATED_SIGNALING_PATHWAY		38	0.61	1.91	0	0.002	0.574	13568	tags=61%, list=24%, signal=80%
415	GSE32164_ALTERNATIVELY_ACT_M2_VS_CMYC_INHIBITED_MACROPHAGE_UP		190	0.46	1.91	0	0.002	0.579	5724	tags=21%, list=10%, signal=23%
416	GO_DETECTION_OF_OTHER_ORGANISM		17	0.73	1.91	0	0.002	0.58	7783	tags=59%, list=14%, signal=68%
417	GSE34006_A2AR_KO_VS_A2AR_AGONIST_TREATED_TREG_UP		191	0.45	1.91	0	0.002	0.586	17080	tags=46%, list=30%, signal=65%
418	GSE22601_IMMATURE_CD4_SINGLE_POSITIVE_VS_CD8_SINGLE_POSITIVE_THYMOCYTE_DN		184	0.46	1.91	0	0.002	0.587	7179	tags=23%, list=13%, signal=26%
419	GO_NECROTIC_CELL_DEATH		28	0.65	1.9	0	0.002	0.602	7288	tags=36%, list=13%, signal=41%
420	REACTOME_THE_ROLE_OF_NEF_IN_HIV1_REPLICATION_AND_DISEASE_PATHOGENESIS		28	0.64	1.9	0	0.002	0.604	3734	tags=25%, list=7%, signal=27%
421	GO_REGULATION_OF_INFLAMMATORY_RESPONSE		285	0.44	1.9	0	0.002	0.605	7783	tags=32%, list=14%, signal=37%
422	GSE3982_MEMORY_CD4_TCELL_VS_BCELL_DN		188	0.45	1.9	0	0.002	0.606	12739	tags=36%, list=23%, signal=47%
423	GSE34515_CD16_NEG_MONOCYTE_VS_DC_UP		184	0.45	1.9	0	0.002	0.61	17636	tags=48%, list=31%, signal=69%
424	GSE29618_BCELL_VS_MDC_DAY7_FLU_VACCINE_UP		186	0.46	1.9	0	0.002	0.612	14239	tags=38%, list=25%, signal=50%
425	DAVIES_MULTIPLE_MYELOMA_VS_MGUS_DN		28	0.64	1.9	0	0.002	0.612	11429	tags=46%, list=20%, signal=58%
426	GSE45739_UNSTIM_VS_ACD3_ACD28_STIM_WT_CD4_TCELL_DN		186	0.45	1.9	0	0.002	0.622	5614	tags=20%, list=10%, signal=23%
427	GSE8921_UNSTIM_VS_TLR1_2_STIM_MONOCYTE_24H_UP		185	0.46	1.9	0	0.002	0.624	6495	tags=23%, list=11%, signal=26%
428	GO_PURINERGIC_RECEPTOR_SIGNALING_PATHWAY		28	0.64	1.9	0	0.003	0.648	2043	tags=43%, list=4%, signal=44%
429	GSE37534_UNTREATED_VS_PIOGLITAZONE_TREATED_CD4_TCELL_PPARG1_AND_FOXP3_TRASDUCED_DN		193	0.45	1.9	0	0.003	0.649	15084	tags=42%, list=27%, signal=57%
430	GSE1740_UNSTIM_VS_IFNA_STIMULATED_MCSF_DERIVED_MACROPHAGE_DN		169	0.46	1.9	0	0.003	0.66	8580	tags=31%, list=15%, signal=36%
431	GO_TUMOR_NECROSIS_FACTOR_RECEPTOR_BINDING		29	0.63	1.9	0	0.003	0.66	9646	tags=62%, list=17%, signal=75%
432	GO_IMMUNOGLOBULIN_BINDING		21	0.69	1.89	0	0.003	0.665	6042	tags=52%, list=11%, signal=59%
433	VERHAAK_AML_WITH_NPM1_MUTATED_UP		176	0.47	1.89	0	0.003	0.669	7051	tags=33%, list=12%, signal=38%
434	ZHANG_INTERFERON_RESPONSE		23	0.69	1.89	0	0.003	0.679	13210	tags=74%, list=23%, signal=96%
435	GSE7460_CD8_TCELL_VS_CD4_TCELL_ACT_UP		184	0.45	1.89	0	0.003	0.682	7419	tags=28%, list=13%, signal=32%
436	GAVIN_IL2_RESPONSIVE_FOXP3_TARGETS_UP		18	0.69	1.89	0	0.003	0.684	2993	tags=33%, list=5%, signal=35%
437	GO_NECROPTOTIC_PROCESS		21	0.69	1.89	0	0.003	0.688	7288	tags=43%, list=13%, signal=49%
438	DUNNE_TARGETS_OF_AML1_MTG8_FUSION_UP		50	0.56	1.89	0	0.003	0.688	7585	tags=42%, list=13%, signal=48%
439	GSE32986_UNSTIM_VS_CURDLAN_LOWDOSE_STIM_DC_DN		192	0.45	1.89	0	0.003	0.688	16300	tags=42%, list=29%, signal=58%
440	GO_IMMUNOLOGICAL_SYNAPSE		31	0.62	1.89	0.002	0.003	0.692	14947	tags=68%, list=26%, signal=92%
441	STK33_SKM_UP		265	0.44	1.89	0	0.003	0.696	9176	tags=26%, list=16%, signal=31%
442	GSE34156_UNTREATED_VS_6H_NOD2_AND_TLR1_TLR2_LIGAND_TREATED_MONOCYTE_DN		145	0.47	1.89	0	0.003	0.699	14495	tags=45%, list=26%, signal=60%
443	GSE34156_UNTREATED_VS_24H_NOD2_LIGAND_TREATED_MONOCYTE_DN		190	0.45	1.89	0	0.003	0.701	5865	tags=24%, list=10%, signal=26%
444	APPEL_IMATINIB_RESPONSE		32	0.62	1.89	0	0.003	0.708	19070	tags=81%, list=34%, signal=123%
445	GO_REGULATION_OF_TUMOR_NECROSIS_FACTOR_BIOSYNTHETIC_PROCESS		18	0.71	1.89	0.002	0.003	0.708	2819	tags=50%, list=5%, signal=53%
446	REACTOME_IL_3_5_AND_GM_CSF_SIGNALING		43	0.57	1.89	0	0.003	0.708	11188	tags=42%, list=20%, signal=52%
447	KEGG_NATURAL_KILLER_CELL_MEDIATED_CYTOTOXICITY		131	0.48	1.89	0	0.003	0.709	5383	tags=32%, list=10%, signal=35%
448	GO_LEUKOCYTE_HOMEOSTASIS		60	0.54	1.89	0	0.003	0.709	7288	tags=35%, list=13%, signal=40%
449	GO_NEGATIVE_REGULATION_OF_TUMOR_NECROSIS_FACTOR_SUPERFAMILY_CYTOKINE_PRODUCTION		41	0.58	1.88	0	0.003	0.718	4424	tags=34%, list=8%, signal=37%
450	SCHUETZ_BREAST_CANCER_DUCTAL_INVASIVE_UP		337	0.43	1.88	0	0.003	0.721	6722	tags=26%, list=12%, signal=29%
451	GSE3982_DC_VS_CENT_MEMORY_CD4_TCELL_UP		195	0.45	1.88	0	0.003	0.729	10761	tags=29%, list=19%, signal=36%
452	KEGG_T_CELL_RECEPTOR_SIGNALING_PATHWAY		106	0.49	1.88	0	0.003	0.733	4658	tags=24%, list=8%, signal=26%
453	BIOCARTA_NKCELLS_PATHWAY		20	0.69	1.88	0	0.003	0.733	11056	tags=60%, list=20%, signal=75%
454	GO_POSITIVE_REGULATION_OF_TUMOR_NECROSIS_FACTOR_SUPERFAMILY_CYTOKINE_PRODUCTION		57	0.54	1.88	0	0.003	0.734	7783	tags=44%, list=14%, signal=51%
455	GO_POSITIVE_REGULATION_OF_CD4_POSITIVE_ALPHA_BETA_T_CELL_ACTIVATION		27	0.65	1.88	0.002	0.003	0.741	7108	tags=59%, list=13%, signal=68%
456	GO_POSITIVE_T_CELL_SELECTION		21	0.68	1.88	0.002	0.003	0.741	6697	tags=48%, list=12%, signal=54%
457	GSE9988_ANTI_TREM1_VS_ANTI_TREM1_AND_LPS_MONOCYTE_DN		170	0.46	1.88	0	0.003	0.743	4403	tags=21%, list=8%, signal=22%
458	GO_REGULATION_OF_MACROPHAGE_CHEMOTAXIS		16	0.72	1.88	0.002	0.003	0.748	11484	tags=69%, list=20%, signal=86%
459	PAPASPYRIDONOS_UNSTABLE_ATEROSCLEROTIC_PLAQUE_UP		51	0.56	1.88	0	0.003	0.748	19047	tags=67%, list=34%, signal=100%
460	DER_IFN_GAMMA_RESPONSE_UP		70	0.53	1.88	0	0.003	0.748	17080	tags=57%, list=30%, signal=82%
461	GSE30971_WBP7_HET_VS_KO_MACROPHAGE_2H_LPS_STIM_UP		181	0.46	1.88	0	0.003	0.748	14622	tags=39%, list=26%, signal=52%
462	CROONQUIST_NRAS_VS_STROMAL_STIMULATION_UP		39	0.6	1.88	0	0.003	0.752	6262	tags=36%, list=11%, signal=40%
463	GSE2770_IL4_ACT_VS_ACT_CD4_TCELL_6H_UP		173	0.46	1.88	0	0.003	0.752	6707	tags=20%, list=12%, signal=23%
464	GSE6259_33D1_POS_DC_VS_CD4_TCELL_DN		167	0.46	1.88	0	0.003	0.752	14463	tags=40%, list=26%, signal=54%
465	GO_MHC_PROTEIN_BINDING		29	0.63	1.88	0.002	0.003	0.753	13203	tags=59%, list=23%, signal=76%
466	KEGG_CHEMOKINE_SIGNALING_PATHWAY		184	0.46	1.88	0	0.003	0.755	4330	tags=26%, list=8%, signal=28%
467	GSE18791_CTRL_VS_NEWCASTLE_VIRUS_DC_6H_DN		184	0.45	1.87	0	0.003	0.759	13718	tags=40%, list=24%, signal=53%
468	GO_POSITIVE_REGULATION_OF_T_HELPER_1_TYPE_IMMUNE_RESPONSE		15	0.75	1.87	0	0.003	0.762	7108	tags=60%, list=13%, signal=69%
469	REACTOME_INTERFERON_SIGNALING		154	0.47	1.87	0	0.003	0.763	5704	tags=23%, list=10%, signal=26%
470	GSE22886_NAIVE_TCELL_VS_DC_DN		196	0.45	1.87	0	0.003	0.777	19047	tags=49%, list=34%, signal=74%
471	GO_POSITIVE_REGULATION_OF_NATURAL_KILLER_CELL_MEDIATED_IMMUNITY		20	0.68	1.87	0	0.003	0.779	1520	tags=40%, list=3%, signal=41%
472	GSE9988_LPS_VS_VEHICLE_TREATED_MONOCYTE_UP		171	0.45	1.87	0	0.003	0.781	8802	tags=28%, list=16%, signal=33%
473	GSE2706_UNSTIM_VS_8H_R848_DC_DN		185	0.45	1.87	0	0.003	0.784	12562	tags=43%, list=22%, signal=55%
474	GSE6259_FLT3L_INDUCED_VS_WT_SPLENIC_DC_33D1_POS_UP		160	0.46	1.87	0	0.003	0.787	18142	tags=49%, list=32%, signal=73%
475	GO_REGULATION_OF_T_HELPER_CELL_DIFFERENTIATION		26	0.65	1.87	0.002	0.003	0.789	7108	tags=50%, list=13%, signal=57%
476	GSE9988_ANTI_TREM1_AND_LPS_VS_CTRL_TREATED_MONOCYTES_DN		185	0.44	1.87	0	0.003	0.79	20205	tags=47%, list=36%, signal=73%
477	GSE33292_DN3_THYMOCYTE_VS_TCF1_KO_TCELL_LYMPHOMA_UP		196	0.45	1.87	0	0.003	0.79	4731	tags=20%, list=8%, signal=22%
478	GO_SIDE_OF_MEMBRANE		417	0.42	1.87	0	0.003	0.79	6900	tags=29%, list=12%, signal=33%
479	HUANG_GATA2_TARGETS_UP		143	0.47	1.87	0	0.004	0.794	13078	tags=43%, list=23%, signal=55%
480	GSE17301_ACD3_ACD28_VS_ACD3_ACD28_AND_IFNA5_STIM_CD8_TCELL_DN		188	0.45	1.87	0	0.004	0.796	12799	tags=36%, list=23%, signal=47%
481	GSE44955_MCSF_VS_MCSF_AND_IL27_STIM_MACROPHAGE_UP		184	0.45	1.87	0	0.004	0.796	15804	tags=40%, list=28%, signal=55%
482	GSE9988_LOW_LPS_VS_CTRL_TREATED_MONOCYTE_DN		186	0.44	1.87	0	0.004	0.797	21642	tags=53%, list=38%, signal=85%
483	BOWIE_RESPONSE_TO_TAMOXIFEN		18	0.69	1.87	0	0.004	0.798	15819	tags=89%, list=28%, signal=123%
484	GSE22313_HEALTHY_VS_SLE_MOUSE_CD4_TCELL_DN		188	0.45	1.87	0	0.004	0.799	5724	tags=24%, list=10%, signal=27%
485	GO_T_HELPER_1_TYPE_IMMUNE_RESPONSE		19	0.7	1.86	0	0.004	0.801	7108	tags=47%, list=13%, signal=54%
486	GO_REGULATION_OF_INTERFERON_GAMMA_BIOSYNTHETIC_PROCESS		16	0.72	1.86	0.002	0.004	0.801	3201	tags=44%, list=6%, signal=46%
487	GSE32986_UNSTIM_VS_GMCSF_AND_CURDLAN_LOWDOSE_STIM_DC_DN		177	0.45	1.86	0	0.004	0.801	19333	tags=51%, list=34%, signal=78%
488	PID_IL2_STAT5_PATHWAY		30	0.62	1.86	0	0.004	0.801	2465	tags=27%, list=4%, signal=28%
489	GO_POSITIVE_REGULATION_OF_ADAPTIVE_IMMUNE_RESPONSE		71	0.52	1.86	0	0.004	0.801	7288	tags=38%, list=13%, signal=44%
490	GOLDRATH_NAIVE_VS_MEMORY_CD8_TCELL_DN		196	0.45	1.86	0	0.004	0.802	14335	tags=42%, list=25%, signal=56%
491	THUM_SYSTOLIC_HEART_FAILURE_UP		392	0.41	1.86	0	0.004	0.802	9789	tags=27%, list=17%, signal=33%
492	GSE22886_TCELL_VS_BCELL_NAIVE_UP		190	0.45	1.86	0	0.004	0.804	11558	tags=28%, list=20%, signal=35%
493	GO_CHEMOKINE_ACTIVITY		46	0.56	1.86	0	0.004	0.813	6049	tags=50%, list=11%, signal=56%
494	GSE20727_ROS_INH_VS_ROS_INH_AND_DNFB_ALLERGEN_TREATED_DC_UP		181	0.44	1.86	0	0.004	0.813	19026	tags=50%, list=34%, signal=75%
495	GSE24634_IL4_VS_CTRL_TREATED_NAIVE_CD4_TCELL_DAY10_DN		192	0.45	1.86	0	0.004	0.814	18001	tags=52%, list=32%, signal=76%
496	WIKMAN_ASBESTOS_LUNG_CANCER_DN		26	0.64	1.86	0	0.004	0.817	2338	tags=23%, list=4%, signal=24%
497	ZHENG_FOXP3_TARGETS_UP		25	0.65	1.86	0.002	0.004	0.822	1876	tags=24%, list=3%, signal=25%
498	GO_CELL_CHEMOTAXIS		158	0.46	1.86	0	0.004	0.822	6722	tags=35%, list=12%, signal=40%
499	GSE13522_WT_VS_IFNAR_KO_SKIN_DN		173	0.45	1.86	0	0.004	0.824	7360	tags=23%, list=13%, signal=26%
500	GO_REGULATION_OF_T_CELL_RECEPTOR_SIGNALING_PATHWAY		27	0.63	1.86	0	0.004	0.828	4150	tags=37%, list=7%, signal=40%
501	KEGG_ANTIGEN_PROCESSING_AND_PRESENTATION		80	0.51	1.86	0	0.004	0.839	14731	tags=52%, list=26%, signal=71%
502	GSE37416_12H_VS_48H_F_TULARENSIS_LVS_NEUTROPHIL_UP		186	0.44	1.86	0	0.004	0.84	21116	tags=52%, list=37%, signal=83%
503	GSE26495_NAIVE_VS_PD1HIGH_CD8_TCELL_DN		183	0.46	1.85	0	0.004	0.841	17749	tags=51%, list=31%, signal=75%
504	GSE7219_UNSTIM_VS_LPS_AND_ANTI_CD40_STIM_NIK_NFKB2_KO_DC_UP		171	0.45	1.85	0	0.004	0.844	4313	tags=19%, list=8%, signal=21%
505	KEGG_CELL_ADHESION_MOLECULES_CAMS		128	0.47	1.85	0	0.004	0.844	5704	tags=34%, list=10%, signal=37%
506	GSE24634_TEFF_VS_TCONV_DAY10_IN_CULTURE_DN		195	0.45	1.85	0	0.004	0.848	14382	tags=40%, list=25%, signal=53%
507	GSE24634_TEFF_VS_TCONV_DAY7_IN_CULTURE_DN		189	0.44	1.85	0	0.004	0.848	13687	tags=39%, list=24%, signal=51%
508	GSE14415_INDUCED_TREG_VS_FOXP3_KO_INDUCED_TREG_DN		173	0.45	1.85	0	0.004	0.848	7569	tags=24%, list=13%, signal=27%
509	GSE7768_OVA_ALONE_VS_OVA_WITH_LPS_IMMUNIZED_MOUSE_WHOLE_SPLEEN_6H_DN		163	0.45	1.85	0	0.004	0.857	5140	tags=21%, list=9%, signal=24%
510	GSE42021_TCONV_PLN_VS_CD24HI_TCONV_THYMUS_UP		191	0.44	1.85	0	0.004	0.86	14408	tags=41%, list=26%, signal=55%
511	NEMETH_INFLAMMATORY_RESPONSE_LPS_UP		88	0.5	1.85	0	0.004	0.86	18079	tags=60%, list=32%, signal=88%
512	GSE22886_NAIVE_BCELL_VS_DC_DN		195	0.45	1.85	0	0.004	0.865	20555	tags=54%, list=36%, signal=85%
513	REACTOME_INTERFERON_ALPHA_BETA_SIGNALING		63	0.53	1.85	0	0.004	0.866	17080	tags=65%, list=30%, signal=93%
514	REACTOME_INNATE_IMMUNE_SYSTEM		269	0.42	1.85	0	0.004	0.867	16929	tags=41%, list=30%, signal=58%
515	GSE25088_ROSIGLITAZONE_VS_IL4_AND_ROSIGLITAZONE_STIM_STAT6_KO_MACROPHAGE_DAY10_DN		184	0.45	1.85	0	0.004	0.871	16029	tags=41%, list=28%, signal=57%
516	GO_NEGATIVE_REGULATION_OF_INTERLEUKIN_10_PRODUCTION		16	0.71	1.85	0.004	0.004	0.871	4117	tags=44%, list=7%, signal=47%
517	GSE32164_RESTING_DIFFERENTIATED_VS_CMYC_INHIBITED_MACROPHAGE_DN		194	0.44	1.85	0	0.004	0.871	6773	tags=19%, list=12%, signal=22%
518	GO_REGULATION_OF_LYMPHOCYTE_DIFFERENTIATION		128	0.47	1.85	0	0.004	0.871	7108	tags=30%, list=13%, signal=34%
519	GO_T_CELL_RECEPTOR_COMPLEX		19	0.7	1.85	0	0.004	0.872	5383	tags=58%, list=10%, signal=64%
520	BIOCARTA_LAIR_PATHWAY		16	0.71	1.84	0	0.004	0.876	6697	tags=56%, list=12%, signal=64%
521	GO_POSITIVE_REGULATION_OF_MONOCYTE_CHEMOTAXIS		15	0.74	1.84	0.004	0.004	0.876	4748	tags=53%, list=8%, signal=58%
522	GSE21360_TERTIARY_VS_QUATERNARY_MEMORY_CD8_TCELL_DN		168	0.45	1.84	0	0.005	0.876	14464	tags=42%, list=26%, signal=57%
523	GSE14000_UNSTIM_VS_16H_LPS_DC_DN		184	0.45	1.84	0	0.005	0.879	18981	tags=46%, list=34%, signal=69%
524	GSE22140_HEALTHY_VS_ARTHRITIC_GERMFREE_MOUSE_CD4_TCELL_DN		194	0.44	1.84	0	0.005	0.881	15799	tags=41%, list=28%, signal=57%
525	GO_INFLAMMATORY_RESPONSE_TO_ANTIGENIC_STIMULUS		25	0.64	1.84	0.002	0.005	0.883	5604	tags=44%, list=10%, signal=49%
526	GO_POSITIVE_REGULATION_OF_INTERLEUKIN_12_PRODUCTION		33	0.6	1.84	0	0.005	0.884	4617	tags=42%, list=8%, signal=46%
527	GSE36888_STAT5_AB_KNOCKIN_VS_WT_TCELL_IL2_TREATED_2H_UP		185	0.44	1.84	0	0.005	0.884	15898	tags=39%, list=28%, signal=55%
528	GSE46242_CTRL_VS_EGR2_DELETED_ANERGIC_TH1_CD4_TCELL_DN		177	0.45	1.84	0	0.005	0.886	6758	tags=26%, list=12%, signal=29%
529	GAVIN_FOXP3_TARGETS_CLUSTER_T4		87	0.49	1.84	0	0.005	0.888	17041	tags=43%, list=30%, signal=61%
530	ONO_FOXP3_TARGETS_UP		21	0.67	1.84	0.002	0.005	0.889	898	tags=38%, list=2%, signal=39%
531	TONKS_TARGETS_OF_RUNX1_RUNX1T1_FUSION_HSC_DN		178	0.44	1.84	0	0.005	0.891	6322	tags=29%, list=11%, signal=32%
532	PID_BCR_5PATHWAY		65	0.52	1.84	0	0.005	0.893	18622	tags=51%, list=33%, signal=76%
533	MORI_MATURE_B_LYMPHOCYTE_UP		85	0.5	1.84	0	0.005	0.894	14227	tags=48%, list=25%, signal=64%
534	EHRLICH_ICF_SYNDROM_DN		15	0.75	1.84	0.002	0.005	0.897	8996	tags=47%, list=16%, signal=55%
535	GSE19401_PAM2CSK4_VS_RETINOIC_ACID_AND_PAM2CSK4_STIM_FOLLICULAR_DC_DN		191	0.44	1.84	0	0.005	0.899	19131	tags=47%, list=34%, signal=71%
536	GSE22935_WT_VS_MYD88_KO_MACROPHAGE_UP		191	0.45	1.84	0	0.005	0.899	15443	tags=48%, list=27%, signal=65%
537	GSE18281_CORTICAL_VS_MEDULLARY_THYMOCYTE_UP		195	0.44	1.84	0	0.005	0.899	14704	tags=42%, list=26%, signal=57%
538	GSE29618_BCELL_VS_MDC_DN		194	0.44	1.84	0	0.005	0.901	18983	tags=51%, list=34%, signal=77%
539	SEITZ_NEOPLASTIC_TRANSFORMATION_BY_8P_DELETION_UP		73	0.51	1.84	0.002	0.005	0.902	6812	tags=40%, list=12%, signal=45%
540	GO_CYTOKINE_PRODUCTION		117	0.48	1.84	0	0.005	0.903	7108	tags=31%, list=13%, signal=35%
541	GSE22886_NAIVE_TCELL_VS_MONOCYTE_UP		184	0.45	1.84	0	0.005	0.904	3950	tags=17%, list=7%, signal=18%
542	CHUNG_BLISTER_CYTOTOXICITY_UP		125	0.46	1.84	0	0.005	0.904	5614	tags=18%, list=10%, signal=19%
543	GSE34205_RSV_VS_FLU_INF_INFANT_PBMC_DN		181	0.44	1.83	0	0.005	0.906	14651	tags=40%, list=26%, signal=54%
544	GSE3565_DUSP1_VS_WT_SPLENOCYTES_UP		159	0.46	1.83	0	0.005	0.908	7814	tags=30%, list=14%, signal=35%
545	GSE29164_UNTREATED_VS_CD8_TCELL_TREATED_MELANOMA_DAY7_UP		192	0.44	1.83	0	0.005	0.909	14118	tags=33%, list=25%, signal=44%
546	ROSS_AML_WITH_MLL_FUSIONS		74	0.51	1.83	0	0.005	0.909	5912	tags=27%, list=10%, signal=30%
547	GO_REGULATION_OF_T_CELL_MEDIATED_IMMUNITY		50	0.55	1.83	0	0.005	0.911	4506	tags=36%, list=8%, signal=39%
548	REACTOME_ANTIGEN_PROCESSING_CROSS_PRESENTATION		74	0.5	1.83	0	0.005	0.911	17263	tags=38%, list=31%, signal=54%
549	GSE360_L_DONOVANI_VS_M_TUBERCULOSIS_DC_DN		191	0.45	1.83	0	0.005	0.911	5210	tags=24%, list=9%, signal=26%
550	GO_DEFENSE_RESPONSE_TO_OTHER_ORGANISM		490	0.4	1.83	0	0.005	0.916	8032	tags=25%, list=14%, signal=29%
551	GO_REGULATION_OF_LEUKOCYTE_APOPTOTIC_PROCESS		78	0.51	1.83	0	0.005	0.918	7288	tags=33%, list=13%, signal=38%
552	GO_REGULATION_OF_INTERLEUKIN_2_BIOSYNTHETIC_PROCESS		18	0.7	1.83	0.004	0.005	0.921	2819	tags=44%, list=5%, signal=47%
553	GSE9988_ANTI_TREM1_VS_ANTI_TREM1_AND_LPS_MONOCYTE_UP		186	0.44	1.83	0	0.005	0.921	21970	tags=53%, list=39%, signal=87%
554	GSE13484_3H_UNSTIM_VS_YF17D_VACCINE_STIM_PBMC_DN		191	0.44	1.83	0	0.005	0.921	5668	tags=25%, list=10%, signal=27%
555	GSE10325_BCELL_VS_LUPUS_BCELL_DN		192	0.44	1.83	0	0.005	0.922	17057	tags=44%, list=30%, signal=62%
556	GO_POSITIVE_REGULATION_OF_I_KAPPAB_KINASE_NF_KAPPAB_SIGNALING		174	0.44	1.83	0	0.005	0.926	18885	tags=49%, list=33%, signal=74%
557	SHIPP_DLBCL_VS_FOLLICULAR_LYMPHOMA_DN		42	0.57	1.83	0.002	0.005	0.93	2390	tags=26%, list=4%, signal=27%
558	REACTOME_DOWNSTREAM_TCR_SIGNALING		34	0.59	1.83	0.002	0.005	0.93	5704	tags=35%, list=10%, signal=39%
559	DAUER_STAT3_TARGETS_DN		49	0.55	1.83	0	0.005	0.932	14703	tags=63%, list=26%, signal=85%
560	GO_SH3_SH2_ADAPTOR_ACTIVITY		52	0.53	1.83	0	0.005	0.932	4487	tags=25%, list=8%, signal=27%
561	GO_POSITIVE_REGULATION_OF_LEUKOCYTE_DIFFERENTIATION		125	0.47	1.83	0	0.005	0.935	7288	tags=30%, list=13%, signal=35%
562	GO_IMMUNOGLOBULIN_PRODUCTION		45	0.56	1.82	0.002	0.005	0.941	5604	tags=27%, list=10%, signal=30%
563	GSE39110_UNTREATED_VS_IL2_TREATED_CD8_TCELL_DAY6_POST_IMMUNIZATION_UP		192	0.44	1.82	0	0.005	0.941	9088	tags=31%, list=16%, signal=37%
564	GSE12845_PRE_GC_VS_DARKZONE_GC_TONSIL_BCELL_UP		183	0.44	1.82	0	0.005	0.942	16976	tags=48%, list=30%, signal=69%
565	EINAV_INTERFERON_SIGNATURE_IN_CANCER		26	0.62	1.82	0.002	0.005	0.943	12562	tags=62%, list=22%, signal=79%
566	BIOCARTA_TCR_PATHWAY		45	0.56	1.82	0	0.006	0.944	3950	tags=22%, list=7%, signal=24%
567	GO_POSITIVE_REGULATION_OF_INTERFERON_BETA_PRODUCTION		30	0.6	1.82	0	0.006	0.944	16811	tags=60%, list=30%, signal=85%
568	WORSCHECH_TUMOR_EVASION_AND_TOLEROGENICITY_UP		30	0.6	1.82	0.002	0.006	0.944	7648	tags=50%, list=14%, signal=58%
569	GO_REGULATION_OF_TOLERANCE_INDUCTION		18	0.69	1.82	0.002	0.006	0.946	12184	tags=67%, list=22%, signal=85%
570	KAECH_NAIVE_VS_DAY15_EFF_CD8_TCELL_DN		192	0.44	1.82	0	0.006	0.947	14712	tags=38%, list=26%, signal=51%
571	GSE12392_WT_VS_IFNB_KO_CD8A_NEG_SPLEEN_DC_DN		191	0.43	1.82	0	0.006	0.955	7405	tags=24%, list=13%, signal=27%
572	KEGG_TOLL_LIKE_RECEPTOR_SIGNALING_PATHWAY		101	0.47	1.82	0	0.006	0.956	9829	tags=33%, list=17%, signal=39%
573	GO_REGULATION_OF_TYPE_I_INTERFERON_PRODUCTION		108	0.47	1.82	0	0.006	0.956	17308	tags=44%, list=31%, signal=63%
574	GSE43863_TFH_VS_LY6C_LOW_CXCR5NEG_EFFECTOR_CD4_TCELL_UP		187	0.44	1.82	0	0.006	0.958	8972	tags=27%, list=16%, signal=32%
575	FINETTI_BREAST_CANCER_KINOME_GREEN		16	0.71	1.82	0.002	0.006	0.958	6133	tags=63%, list=11%, signal=70%
576	BIOCARTA_IL2RB_PATHWAY		38	0.58	1.82	0	0.006	0.959	5440	tags=24%, list=10%, signal=26%
577	REACTOME_CD28_DEPENDENT_PI3K_AKT_SIGNALING		21	0.65	1.81	0	0.006	0.959	1231	tags=24%, list=2%, signal=24%
578	GSE41867_NAIVE_VS_DAY6_LCMV_EFFECTOR_CD8_TCELL_UP		183	0.44	1.81	0	0.006	0.959	16636	tags=40%, list=29%, signal=57%
579	GSE11057_NAIVE_VS_CENT_MEMORY_CD4_TCELL_DN		188	0.44	1.81	0	0.006	0.959	16250	tags=45%, list=29%, signal=63%
580	GO_REGULATION_OF_INTERFERON_BETA_PRODUCTION		43	0.56	1.81	0	0.006	0.96	18781	tags=65%, list=33%, signal=97%
581	GO_REGULATION_OF_T_CELL_DIFFERENTIATION		103	0.47	1.81	0	0.006	0.96	7108	tags=31%, list=13%, signal=35%
582	GO_TOLL_LIKE_RECEPTOR_4_SIGNALING_PATHWAY		18	0.69	1.81	0	0.006	0.964	4354	tags=44%, list=8%, signal=48%
583	GSE3982_CTRL_VS_LPS_48H_DC_DN		194	0.43	1.81	0	0.006	0.964	7108	tags=26%, list=13%, signal=30%
584	PID_FCER1_PATHWAY		61	0.52	1.81	0	0.006	0.965	18684	tags=56%, list=33%, signal=83%
585	GSE42724_MEMORY_BCELL_VS_PLASMABLAST_UP		191	0.43	1.81	0	0.006	0.966	18931	tags=49%, list=34%, signal=73%
586	GSE25085_FETAL_BM_VS_ADULT_BM_SP4_THYMIC_IMPLANT_UP		190	0.44	1.81	0	0.006	0.966	13755	tags=35%, list=24%, signal=46%
587	KEGG_LYSOSOME		119	0.46	1.81	0	0.006	0.967	21589	tags=62%, list=38%, signal=100%
588	GSE37534_UNTREATED_VS_ROSIGLITAZONE_TREATED_CD4_TCELL_PPARG1_AND_FOXP3_TRASDUCED_DN		185	0.44	1.81	0	0.006	0.967	12368	tags=35%, list=22%, signal=45%
589	GO_CELLULAR_RESPONSE_TO_INTERLEUKIN_1		84	0.48	1.81	0	0.007	0.97	6697	tags=29%, list=12%, signal=32%
590	GO_PEPTIDE_ANTIGEN_BINDING		28	0.62	1.81	0.002	0.007	0.97	15968	tags=79%, list=28%, signal=109%
591	GSE42088_2H_VS_24H_LEISHMANIA_INF_DC_UP		188	0.43	1.81	0	0.007	0.97	9684	tags=26%, list=17%, signal=31%
592	GSE2770_IL12_AND_TGFB_VS_IL4_TREATED_ACT_CD4_TCELL_48H_DN		170	0.44	1.8	0	0.007	0.97	7906	tags=30%, list=14%, signal=35%
593	GO_PRODUCTION_OF_MOLECULAR_MEDIATOR_OF_IMMUNE_RESPONSE		62	0.51	1.8	0.002	0.007	0.971	5803	tags=24%, list=10%, signal=27%
594	GSE17974_IL4_AND_ANTI_IL12_VS_UNTREATED_24H_ACT_CD4_TCELL_DN		167	0.44	1.8	0	0.007	0.971	7930	tags=35%, list=14%, signal=40%
595	GO_REGULATION_OF_LYMPHOCYTE_MIGRATION		36	0.58	1.8	0.002	0.007	0.971	7288	tags=47%, list=13%, signal=54%
596	NIELSEN_LEIOMYOSARCOMA_UP		17	0.67	1.8	0.005	0.007	0.974	4472	tags=47%, list=8%, signal=51%
597	WIERENGA_STAT5A_TARGETS_GROUP2		56	0.53	1.8	0	0.007	0.977	6495	tags=30%, list=11%, signal=34%
598	GSE21360_NAIVE_VS_QUATERNARY_MEMORY_CD8_TCELL_DN		190	0.43	1.8	0	0.007	0.977	17374	tags=42%, list=31%, signal=60%
599	CHUNG_BLISTER_CYTOTOXICITY_DN		38	0.57	1.8	0	0.007	0.977	7021	tags=29%, list=12%, signal=33%
600	GSE360_T_GONDII_VS_B_MALAYI_HIGH_DOSE_MAC_DN		192	0.43	1.8	0	0.007	0.979	9684	tags=27%, list=17%, signal=33%
601	GO_RESPONSE_TO_TYPE_I_INTERFERON		67	0.5	1.8	0	0.007	0.981	17080	tags=67%, list=30%, signal=96%
602	GSE10325_BCELL_VS_MYELOID_UP		187	0.43	1.8	0	0.007	0.981	3678	tags=19%, list=7%, signal=21%
603	GO_POSITIVE_REGULATION_OF_CELL_ADHESION		362	0.4	1.8	0	0.007	0.983	7297	tags=29%, list=13%, signal=33%
604	GSE36888_UNTREATED_VS_IL2_TREATED_TCELL_17H_UP		189	0.43	1.8	0	0.007	0.983	12731	tags=31%, list=23%, signal=39%
605	GSE11057_NAIVE_CD4_VS_PBMC_CD4_TCELL_DN		191	0.43	1.8	0	0.007	0.983	16828	tags=46%, list=30%, signal=65%
606	GO_GRANULOCYTE_ACTIVATION		19	0.68	1.8	0.007	0.007	0.983	6005	tags=47%, list=11%, signal=53%
607	GO_REGULATION_OF_GRANULOCYTE_CHEMOTAXIS		37	0.58	1.8	0.002	0.007	0.984	5608	tags=35%, list=10%, signal=39%
608	GSE36826_WT_VS_IL1R_KO_SKIN_UP		193	0.43	1.79	0	0.007	0.984	9355	tags=27%, list=17%, signal=33%
609	GSE6269_FLU_VS_STAPH_AUREUS_INF_PBMC_DN		165	0.44	1.79	0	0.007	0.984	5803	tags=21%, list=10%, signal=23%
610	GSE22140_HEALTHY_VS_ARTHRITIC_MOUSE_CD4_TCELL_UP		194	0.43	1.79	0	0.007	0.984	7635	tags=25%, list=14%, signal=29%
611	GSE9988_LOW_LPS_VS_VEHICLE_TREATED_MONOCYTE_DN		184	0.43	1.79	0	0.008	0.985	19333	tags=46%, list=34%, signal=69%
612	GSE14415_INDUCED_TREG_VS_FAILED_INDUCED_TREG_DN		173	0.43	1.79	0	0.008	0.986	7730	tags=25%, list=14%, signal=29%
613	GO_NIK_NF_KAPPAB_SIGNALING		83	0.49	1.79	0	0.008	0.986	9283	tags=17%, list=16%, signal=20%
614	JISON_SICKLE_CELL_DISEASE_UP		177	0.43	1.79	0	0.008	0.986	15908	tags=46%, list=28%, signal=64%
615	KLEIN_PRIMARY_EFFUSION_LYMPHOMA_DN		57	0.52	1.79	0	0.008	0.986	6680	tags=35%, list=12%, signal=40%
616	GSE34515_CD16_POS_MONOCYTE_VS_DC_DN		184	0.43	1.79	0	0.008	0.986	13703	tags=34%, list=24%, signal=45%
617	GSE30971_WBP7_HET_VS_KO_MACROPHAGE_4H_LPS_STIM_DN		181	0.43	1.79	0	0.008	0.986	18602	tags=50%, list=33%, signal=74%
618	GO_DEFENSE_RESPONSE_TO_VIRUS		158	0.44	1.79	0	0.008	0.988	13339	tags=41%, list=24%, signal=54%
619	GSE14769_UNSTIM_VS_80MIN_LPS_BMDM_DN		187	0.43	1.79	0	0.008	0.988	16044	tags=44%, list=28%, signal=62%
620	GO_NEGATIVE_REGULATION_OF_INTERLEUKIN_6_PRODUCTION		33	0.59	1.79	0	0.008	0.988	6318	tags=42%, list=11%, signal=48%
621	BIOCARTA_IL12_PATHWAY		21	0.64	1.79	0.002	0.008	0.989	4147	tags=43%, list=7%, signal=46%
622	GO_T_CELL_ACTIVATION_INVOLVED_IN_IMMUNE_RESPONSE		60	0.51	1.79	0	0.008	0.989	7585	tags=33%, list=13%, signal=38%
623	GSE11864_CSF1_PAM3CYS_VS_CSF1_IFNG_PAM3CYS_IN_MAC_DN		178	0.44	1.79	0	0.008	0.99	15214	tags=42%, list=27%, signal=57%
624	KENNY_CTNNB1_TARGETS_UP		46	0.54	1.79	0	0.008	0.992	3603	tags=17%, list=6%, signal=19%
625	GSE30971_CTRL_VS_LPS_STIM_MACROPHAGE_WBP7_KO_4H_DN		177	0.44	1.79	0	0.008	0.992	11586	tags=32%, list=21%, signal=40%
626	GSE2405_0H_VS_12H_A_PHAGOCYTOPHILUM_STIM_NEUTROPHIL_UP		186	0.43	1.79	0	0.008	0.993	14485	tags=42%, list=26%, signal=57%
627	GSE3039_ALPHAALPHA_CD8_TCELL_VS_B1_BCELL_UP		193	0.43	1.79	0	0.008	0.993	17278	tags=44%, list=31%, signal=63%
628	GSE46606_UNSTIM_VS_CD40L_IL2_IL5_1DAY_STIMULATED_IRF4_KO_BCELL_UP		185	0.43	1.78	0	0.008	0.993	13274	tags=33%, list=23%, signal=43%
629	SA_MMP_CYTOKINE_CONNECTION		15	0.71	1.78	0.002	0.008	0.993	3830	tags=53%, list=7%, signal=57%
630	GSE7852_TREG_VS_TCONV_LN_UP		191	0.43	1.78	0	0.008	0.993	5121	tags=18%, list=9%, signal=20%
631	GO_NEGATIVE_REGULATION_OF_T_CELL_MEDIATED_IMMUNITY		15	0.7	1.78	0.007	0.008	0.993	2465	tags=53%, list=4%, signal=56%
632	GSE32164_RESTING_DIFFERENTIATED_VS_ALTERNATIVELY_ACT_M2_MACROPHAGE_DN		191	0.43	1.78	0	0.008	0.993	14733	tags=35%, list=26%, signal=47%
633	BIDUS_METASTASIS_DN		144	0.44	1.78	0	0.008	0.994	18996	tags=50%, list=34%, signal=75%
634	GO_REGULATION_OF_T_CELL_MIGRATION		24	0.63	1.78	0.007	0.008	0.994	4154	tags=46%, list=7%, signal=49%
635	ONO_AML1_TARGETS_UP		24	0.64	1.78	0.005	0.008	0.994	4147	tags=50%, list=7%, signal=54%
636	GSE40274_CTRL_VS_IRF4_TRANSDUCED_ACTIVATED_CD4_TCELL_UP		152	0.44	1.78	0	0.008	0.994	13883	tags=37%, list=25%, signal=49%
637	BOWIE_RESPONSE_TO_EXTRACELLULAR_MATRIX		17	0.71	1.78	0.002	0.008	0.994	15819	tags=94%, list=28%, signal=131%
638	GSE16385_ROSIGLITAZONE_IL4_VS_IL4_ALONE_STIM_MACROPHAGE_12H_UP		186	0.43	1.78	0	0.009	0.995	4516	tags=17%, list=8%, signal=18%
639	GO_REGULATION_OF_INTERLEUKIN_1_SECRETION		32	0.59	1.78	0	0.009	0.995	5803	tags=41%, list=10%, signal=45%
640	GSE22886_NAIVE_VS_IGG_IGA_MEMORY_BCELL_DN		189	0.43	1.78	0	0.009	0.995	15823	tags=40%, list=28%, signal=56%
641	GO_POSITIVE_REGULATION_OF_INTERLEUKIN_2_PRODUCTION		30	0.59	1.78	0.007	0.009	0.995	4506	tags=30%, list=8%, signal=33%
642	GSE8835_CD4_VS_CD8_TCELL_CLL_PATIENT_UP		188	0.43	1.78	0	0.009	0.995	6179	tags=29%, list=11%, signal=33%
643	GSE4748_CYANOBACTERIUM_LPSLIKE_VS_LPS_AND_CYANOBACTERIUM_LPSLIKE_STIM_DC_3H_UP		180	0.43	1.78	0	0.009	0.995	3441	tags=17%, list=6%, signal=18%
644	GSE14415_INDUCED_TREG_VS_FOXP3_KO_INDUCED_TREG_IL2_CULTURE_UP		162	0.43	1.78	0	0.009	0.995	6495	tags=27%, list=11%, signal=31%
645	GO_REGULATION_OF_HUMORAL_IMMUNE_RESPONSE		50	0.53	1.78	0.002	0.009	0.995	11608	tags=52%, list=21%, signal=65%
646	GSE3920_UNTREATED_VS_IFNA_TREATED_ENDOTHELIAL_CELL_UP		171	0.43	1.78	0	0.009	0.995	15603	tags=42%, list=28%, signal=57%
647	GSE2706_UNSTIM_VS_8H_LPS_AND_R848_DC_DN		177	0.43	1.78	0	0.009	0.995	12333	tags=34%, list=22%, signal=43%
648	GSE32986_CURDLAN_HIGHDOSE_VS_GMCSF_AND_CURDLAN_HIGHDOSE_STIM_DC_DN		195	0.43	1.78	0	0.009	0.995	16416	tags=49%, list=29%, signal=68%
649	PID_CD8_TCR_DOWNSTREAM_PATHWAY		65	0.5	1.78	0	0.009	0.995	4147	tags=25%, list=7%, signal=27%
650	GSE40274_CTRL_VS_XBP1_TRANSDUCED_ACTIVATED_CD4_TCELL_UP		161	0.44	1.78	0	0.009	0.995	6702	tags=24%, list=12%, signal=27%
651	BIOCARTA_NO2IL12_PATHWAY		17	0.67	1.78	0.002	0.009	0.995	4147	tags=59%, list=7%, signal=63%
652	GO_MYD88_INDEPENDENT_TOLL_LIKE_RECEPTOR_SIGNALING_PATHWAY		30	0.59	1.77	0.002	0.009	0.995	17785	tags=60%, list=31%, signal=88%
653	BIOCARTA_TOLL_PATHWAY		37	0.56	1.77	0	0.009	0.996	3603	tags=19%, list=6%, signal=20%
654	GSE2706_2H_VS_8H_LPS_STIM_DC_DN		172	0.44	1.77	0	0.009	0.996	9722	tags=30%, list=17%, signal=36%
655	GSE6269_FLU_VS_STREP_PNEUMO_INF_PBMC_UP		159	0.44	1.77	0	0.009	0.996	18944	tags=45%, list=34%, signal=67%
656	STAMBOLSKY_TARGETS_OF_MUTATED_TP53_DN		46	0.54	1.77	0	0.009	0.996	17080	tags=63%, list=30%, signal=90%
657	GSE2770_IL12_ACT_VS_ACT_CD4_TCELL_2H_DN		183	0.43	1.77	0	0.009	0.997	20681	tags=49%, list=37%, signal=77%
658	GO_POSITIVE_REGULATION_OF_GLYCOPROTEIN_METABOLIC_PROCESS		17	0.69	1.77	0.002	0.009	0.997	6183	tags=29%, list=11%, signal=33%
659	GSE9650_NAIVE_VS_MEMORY_CD8_TCELL_DN		195	0.43	1.77	0	0.009	0.997	9084	tags=25%, list=16%, signal=29%
660	GSE29618_BCELL_VS_MONOCYTE_UP		186	0.42	1.77	0	0.009	0.997	4235	tags=19%, list=7%, signal=20%
661	GO_REGULATION_OF_TOLL_LIKE_RECEPTOR_SIGNALING_PATHWAY		46	0.53	1.77	0.002	0.009	0.997	17214	tags=61%, list=30%, signal=87%
662	KAMIKUBO_MYELOID_CEBPA_NETWORK		27	0.61	1.77	0	0.009	0.997	6722	tags=52%, list=12%, signal=59%
663	GO_REGULATION_OF_NATURAL_KILLER_CELL_ACTIVATION		26	0.61	1.77	0.002	0.009	0.997	3672	tags=27%, list=7%, signal=29%
664	CHIANG_LIVER_CANCER_SUBCLASS_INTERFERON_UP		26	0.6	1.77	0.007	0.009	0.997	3374	tags=42%, list=6%, signal=45%
665	GSE29618_BCELL_VS_MONOCYTE_DAY7_FLU_VACCINE_UP		191	0.43	1.77	0	0.009	0.997	4235	tags=19%, list=7%, signal=21%
666	GO_LYMPHOCYTE_DIFFERENTIATION		207	0.42	1.77	0	0.009	0.997	7481	tags=27%, list=13%, signal=31%
667	GSE360_L_DONOVANI_VS_B_MALAYI_LOW_DOSE_DC_DN		195	0.43	1.77	0	0.009	0.997	14136	tags=30%, list=25%, signal=40%
668	GO_REGULATION_OF_NATURAL_KILLER_CELL_MEDIATED_IMMUNITY		34	0.57	1.77	0.002	0.009	0.997	4399	tags=38%, list=8%, signal=41%
669	BIOCARTA_IL10_PATHWAY		17	0.68	1.77	0.004	0.009	0.998	9646	tags=41%, list=17%, signal=50%
670	GO_ENDOLYSOSOME		15	0.7	1.77	0.006	0.009	0.998	2671	tags=27%, list=5%, signal=28%
671	GSE32986_UNSTIM_VS_CURDLAN_HIGHDOSE_STIM_DC_DN		180	0.43	1.77	0	0.01	0.999	18014	tags=45%, list=32%, signal=66%
672	REACTOME_IL_2_SIGNALING		41	0.56	1.77	0	0.01	0.999	11188	tags=39%, list=20%, signal=49%
673	GSE23505_UNTREATED_VS_4DAY_IL6_IL1_IL23_TREATED_CD4_TCELL_DN		185	0.43	1.77	0	0.01	0.999	9496	tags=29%, list=17%, signal=34%
674	GSE18791_CTRL_VS_NEWCASTLE_VIRUS_DC_10H_DN		180	0.43	1.77	0	0.01	0.999	8015	tags=32%, list=14%, signal=37%
675	GAVIN_FOXP3_TARGETS_CLUSTER_P3		154	0.43	1.77	0	0.01	0.999	8778	tags=29%, list=16%, signal=34%
676	BOSCO_ALLERGEN_INDUCED_TH2_ASSOCIATED_MODULE		142	0.44	1.76	0	0.01	0.999	5440	tags=25%, list=10%, signal=27%
677	GO_RESPONSE_TO_INTERLEUKIN_1		110	0.45	1.76	0	0.01	0.999	6922	tags=27%, list=12%, signal=31%
678	GSE2770_TGFB_AND_IL4_VS_IL12_TREATED_ACT_CD4_TCELL_6H_UP		189	0.42	1.76	0	0.01	0.999	20247	tags=54%, list=36%, signal=85%
679	GO_REGULATION_OF_MAST_CELL_ACTIVATION		37	0.56	1.76	0.007	0.01	0.999	7068	tags=38%, list=13%, signal=43%
680	ZHANG_RESPONSE_TO_IKK_INHIBITOR_AND_TNF_UP		212	0.41	1.76	0	0.01	0.999	17083	tags=48%, list=30%, signal=68%
681	GSE18791_CTRL_VS_NEWCASTLE_VIRUS_DC_12H_DN		177	0.43	1.76	0	0.01	0.999	13999	tags=43%, list=25%, signal=57%
682	LINDSTEDT_DENDRITIC_CELL_MATURATION_B		53	0.53	1.76	0	0.01	0.999	14719	tags=42%, list=26%, signal=56%
683	GSE33425_CD161_HIGH_VS_INT_CD8_TCELL_UP		190	0.42	1.76	0	0.01	0.999	17237	tags=41%, list=31%, signal=59%
684	BIOCARTA_IL2_PATHWAY		22	0.63	1.76	0.009	0.01	0.999	5383	tags=23%, list=10%, signal=25%
685	GSE27859_MACROPHAGE_VS_DC_UP		161	0.44	1.76	0	0.01	0.999	4670	tags=19%, list=8%, signal=21%
686	GSE7768_OVA_ALONE_VS_OVA_WITH_MPL_IMMUNIZED_MOUSE_WHOLE_SPLEEN_6H_DN		156	0.43	1.76	0	0.01	0.999	17503	tags=44%, list=31%, signal=64%
687	GSE4590_SMALL_VS_LARGE_PRE_BCELL_UP		168	0.43	1.76	0	0.01	0.999	7375	tags=29%, list=13%, signal=33%
688	GSE30083_SP3_VS_SP4_THYMOCYTE_DN		185	0.43	1.76	0	0.01	0.999	4617	tags=23%, list=8%, signal=25%
689	GSE14769_UNSTIM_VS_120MIN_LPS_BMDM_DN		191	0.42	1.76	0	0.011	0.999	18079	tags=49%, list=32%, signal=71%
690	GSE24026_PD1_LIGATION_VS_CTRL_IN_ACT_TCELL_LINE_UP		190	0.42	1.76	0	0.011	0.999	13778	tags=39%, list=24%, signal=51%
691	GSE11057_NAIVE_VS_MEMORY_CD4_TCELL_DN		189	0.42	1.75	0	0.011	0.999	16075	tags=41%, list=28%, signal=57%
692	GO_DENDRITIC_CELL_DIFFERENTIATION		32	0.57	1.75	0	0.011	0.999	3924	tags=38%, list=7%, signal=40%
693	GO_SIGNALING_ADAPTOR_ACTIVITY		73	0.48	1.75	0	0.011	0.999	7946	tags=29%, list=14%, signal=33%
694	GSE37416_0H_VS_3H_F_TULARENSIS_LVS_NEUTROPHIL_UP		182	0.42	1.75	0	0.011	1	18219	tags=37%, list=32%, signal=54%
695	MULLIGHAN_MLL_SIGNATURE_2_UP		391	0.39	1.75	0	0.011	1	19182	tags=47%, list=34%, signal=71%
696	GO_LYMPHOCYTE_ACTIVATION_INVOLVED_IN_IMMUNE_RESPONSE		98	0.47	1.75	0	0.011	1	7585	tags=29%, list=13%, signal=33%
697	GSE9988_LPS_VS_VEHICLE_TREATED_MONOCYTE_DN		185	0.43	1.75	0	0.011	1	19333	tags=49%, list=34%, signal=75%
698	LINDSTEDT_DENDRITIC_CELL_MATURATION_D		66	0.5	1.75	0	0.011	1	9564	tags=38%, list=17%, signal=46%
699	GO_NEGATIVE_REGULATION_OF_OSTEOCLAST_DIFFERENTIATION		24	0.62	1.75	0.002	0.011	1	3876	tags=42%, list=7%, signal=45%
700	GO_REGULATION_OF_LYMPHOCYTE_CHEMOTAXIS		20	0.64	1.75	0.004	0.011	1	4748	tags=50%, list=8%, signal=55%
701	GO_REGULATION_OF_INTERLEUKIN_6_PRODUCTION		101	0.47	1.75	0	0.011	1	6697	tags=33%, list=12%, signal=37%
702	GSE24634_TEFF_VS_TCONV_DAY5_IN_CULTURE_DN		189	0.42	1.75	0	0.011	1	16900	tags=43%, list=30%, signal=61%
703	GO_REGULATION_OF_INTERFERON_ALPHA_PRODUCTION		19	0.67	1.75	0.006	0.011	1	8041	tags=47%, list=14%, signal=55%
704	BIOCARTA_CSK_PATHWAY		22	0.62	1.75	0.004	0.011	1	5604	tags=45%, list=10%, signal=50%
705	PID_INTEGRIN2_PATHWAY		29	0.59	1.75	0.004	0.011	1	9035	tags=48%, list=16%, signal=57%
706	GO_T_CELL_DIFFERENTIATION_INVOLVED_IN_IMMUNE_RESPONSE		29	0.59	1.75	0.002	0.012	1	7108	tags=38%, list=13%, signal=43%
707	GSE27241_CTRL_VS_DIGOXIN_TREATED_CD4_TCELL_IN_TH17_POLARIZING_CONDITIONS_DN		182	0.42	1.74	0	0.012	1	7930	tags=23%, list=14%, signal=26%
708	RUTELLA_RESPONSE_TO_CSF2RB_AND_IL4_UP		319	0.39	1.74	0	0.012	1	14213	tags=28%, list=25%, signal=37%
709	GSE15930_STIM_VS_STIM_AND_IFNAB_48H_CD8_T_CELL_DN		196	0.42	1.74	0	0.012	1	11358	tags=29%, list=20%, signal=36%
710	GSE18893_TCONV_VS_TREG_2H_CULTURE_DN		191	0.42	1.74	0	0.012	1	17548	tags=43%, list=31%, signal=63%
711	GO_NEGATIVE_REGULATION_OF_INTERLEUKIN_2_PRODUCTION		16	0.68	1.74	0.009	0.012	1	2465	tags=31%, list=4%, signal=33%
712	GSE27241_CTRL_VS_DIGOXIN_TREATED_CD4_TCELL_IN_TH17_POLARIZING_CONDITIONS_UP		155	0.43	1.74	0	0.012	1	8583	tags=25%, list=15%, signal=29%
713	GSE22886_DAY0_VS_DAY1_MONOCYTE_IN_CULTURE_DN		195	0.42	1.74	0	0.012	1	16255	tags=42%, list=29%, signal=58%
714	GSE19401_UNSTIM_VS_RETINOIC_ACID_STIM_FOLLICULAR_DC_UP		193	0.42	1.74	0	0.012	1	9408	tags=25%, list=17%, signal=30%
715	GSE32986_CURDLAN_LOWDOSE_VS_CURDLAN_HIGHDOSE_STIM_DC_DN		191	0.41	1.74	0	0.012	1	7357	tags=22%, list=13%, signal=25%
716	GO_NEGATIVE_REGULATION_OF_IMMUNE_SYSTEM_PROCESS		357	0.39	1.74	0	0.012	1	9829	tags=29%, list=17%, signal=34%
717	GSE34156_UNTREATED_VS_6H_NOD2_LIGAND_TREATED_MONOCYTE_DN		161	0.43	1.74	0	0.012	1	12392	tags=32%, list=22%, signal=41%
718	GO_MAST_CELL_ACTIVATION		21	0.64	1.74	0.009	0.012	1	3932	tags=38%, list=7%, signal=41%
719	GO_RUFFLE_ORGANIZATION		20	0.64	1.74	0.002	0.012	1	5964	tags=30%, list=11%, signal=34%
720	GO_REGULATION_OF_INFLAMMATORY_RESPONSE_TO_ANTIGENIC_STIMULUS		17	0.66	1.74	0.006	0.012	1	7108	tags=71%, list=13%, signal=81%
721	GO_RESPONSE_TO_TUMOR_NECROSIS_FACTOR		223	0.41	1.74	0	0.012	1	9684	tags=30%, list=17%, signal=37%
722	GO_INTERLEUKIN_1_PRODUCTION		15	0.69	1.74	0	0.012	1	4670	tags=53%, list=8%, signal=58%
723	REACTOME_COMPLEMENT_CASCADE		29	0.59	1.74	0.005	0.012	1	12062	tags=66%, list=21%, signal=83%
724	GSE29164_UNTREATED_VS_CD8_TCELL_TREATED_MELANOMA_DAY3_DN		190	0.42	1.74	0	0.012	1	6773	tags=21%, list=12%, signal=24%
725	GSE5589_LPS_VS_LPS_AND_IL6_STIM_IL6_KO_MACROPHAGE_45MIN_DN		188	0.42	1.74	0	0.012	1	13868	tags=31%, list=25%, signal=41%
726	GSE17974_IL4_AND_ANTI_IL12_VS_UNTREATED_48H_ACT_CD4_TCELL_DN		169	0.43	1.74	0	0.012	1	9754	tags=35%, list=17%, signal=42%
727	GO_TUMOR_NECROSIS_FACTOR_RECEPTOR_SUPERFAMILY_BINDING		44	0.54	1.74	0	0.012	1	9646	tags=43%, list=17%, signal=52%
728	GSE6259_FLT3L_INDUCED_33D1_POS_DC_VS_CD4_TCELL_UP		166	0.42	1.74	0	0.013	1	10675	tags=33%, list=19%, signal=40%
729	GSE9988_LPS_VS_CTRL_TREATED_MONOCYTE_UP		169	0.42	1.74	0	0.013	1	7971	tags=25%, list=14%, signal=30%
730	GSE9988_LOW_LPS_VS_VEHICLE_TREATED_MONOCYTE_UP		171	0.43	1.74	0	0.013	1	4403	tags=20%, list=8%, signal=22%
731	GSE17580_TREG_VS_TEFF_S_MANSONI_INF_UP		191	0.42	1.73	0	0.013	1	6495	tags=19%, list=11%, signal=22%
732	GO_REGULATION_OF_INTERLEUKIN_6_BIOSYNTHETIC_PROCESS		16	0.68	1.73	0.002	0.013	1	4147	tags=50%, list=7%, signal=54%
733	GSE22886_DAY1_VS_DAY7_MONOCYTE_IN_CULTURE_UP		192	0.41	1.73	0	0.013	1	7344	tags=22%, list=13%, signal=25%
734	SHIN_B_CELL_LYMPHOMA_CLUSTER_3		28	0.58	1.73	0.002	0.013	1	11269	tags=54%, list=20%, signal=67%
735	PID_HIV_NEF_PATHWAY		35	0.55	1.73	0.007	0.013	1	18522	tags=60%, list=33%, signal=89%
736	GO_REGULATION_OF_NIK_NF_KAPPAB_SIGNALING		41	0.53	1.73	0.004	0.013	1	10651	tags=29%, list=19%, signal=36%
737	GSE7219_WT_VS_NIK_NFKB2_KO_DC_DN		165	0.43	1.73	0	0.013	1	9238	tags=23%, list=16%, signal=27%
738	GSE13946_CTRL_VS_DSS_COLITIS_GD_TCELL_FROM_COLON_UP		170	0.42	1.73	0	0.013	1	7331	tags=24%, list=13%, signal=28%
739	GSE32901_NAIVE_VS_TH17_NEG_CD4_TCELL_UP		165	0.42	1.73	0	0.013	1	7021	tags=24%, list=12%, signal=27%
740	REACTOME_NUCLEOTIDE_BINDING_DOMAIN_LEUCINE_RICH_REPEAT_CONTAINING_RECEPTOR_NLR_SIGNALING_PATHWAYS		45	0.53	1.73	0.005	0.013	1	16521	tags=49%, list=29%, signal=69%
741	GSE9960_HEALTHY_VS_GRAM_POS_SEPSIS_PBMC_DN		180	0.42	1.73	0	0.013	1	16974	tags=44%, list=30%, signal=63%
742	LIU_VAV3_PROSTATE_CARCINOGENESIS_UP		89	0.46	1.73	0	0.013	1	9646	tags=45%, list=17%, signal=54%
743	GO_REGULATION_OF_ANTIGEN_PROCESSING_AND_PRESENTATION		23	0.61	1.73	0.01	0.013	1	9467	tags=57%, list=17%, signal=68%
744	GSE360_HIGH_DOSE_B_MALAYI_VS_M_TUBERCULOSIS_DC_DN		194	0.41	1.73	0	0.013	1	7906	tags=28%, list=14%, signal=32%
745	GO_POSITIVE_REGULATION_OF_INTERLEUKIN_1_SECRETION		24	0.6	1.73	0	0.014	1	5803	tags=46%, list=10%, signal=51%
746	GSE17301_CTRL_VS_48H_ACD3_ACD28_STIM_CD8_TCELL_DN		192	0.42	1.73	0	0.014	1	8643	tags=28%, list=15%, signal=32%
747	GO_POSITIVE_REGULATION_OF_TYPE_I_INTERFERON_PRODUCTION		69	0.48	1.73	0	0.014	1	8032	tags=25%, list=14%, signal=29%
748	DEMAGALHAES_AGING_UP		53	0.5	1.73	0.002	0.014	1	14947	tags=57%, list=26%, signal=77%
749	GSE44732_UNSTIM_VS_IL27_STIM_IMATURE_DC_DN		181	0.41	1.73	0	0.014	1	13862	tags=37%, list=25%, signal=49%
750	GSE37533_UNTREATED_VS_PIOGLIZATONE_TREATED_CD4_TCELL_PPARG1_AND_FOXP3_TRASDUCED_UP		191	0.41	1.73	0	0.014	1	7108	tags=19%, list=13%, signal=22%
751	GO_MHC_CLASS_II_PROTEIN_COMPLEX_BINDING		15	0.69	1.72	0.008	0.014	1	5672	tags=47%, list=10%, signal=52%
752	GSE36527_CD69_NEG_VS_POS_TREG_CD62L_LOS_KLRG1_NEG_UP		191	0.41	1.72	0	0.014	1	9727	tags=31%, list=17%, signal=37%
753	GSE40273_GATA1_KO_VS_WT_TREG_DN		188	0.42	1.72	0	0.014	1	16114	tags=34%, list=29%, signal=47%
754	GO_REGULATION_OF_I_KAPPAB_KINASE_NF_KAPPAB_SIGNALING		227	0.41	1.72	0	0.014	1	7832	tags=21%, list=14%, signal=24%
755	GO_REGULATION_OF_DEFENSE_RESPONSE_TO_VIRUS_BY_VIRUS		29	0.57	1.72	0.007	0.014	1	21414	tags=66%, list=38%, signal=105%
756	GSE13522_WT_VS_IFNAR_KO_SKING_T_CRUZI_Y_STRAIN_INF_UP		188	0.41	1.72	0	0.014	1	7515	tags=22%, list=13%, signal=25%
757	GSE19401_NAIVE_VS_IMMUNIZED_MOUSE_PLN_FOLLICULAR_DC_DN		192	0.41	1.72	0	0.014	1	16017	tags=35%, list=28%, signal=49%
758	GO_T_CELL_HOMEOSTASIS		34	0.56	1.72	0.005	0.014	1	7288	tags=32%, list=13%, signal=37%
759	GO_CYSTEINE_TYPE_ENDOPEPTIDASE_ACTIVITY_INVOLVED_IN_APOPTOTIC_PROCESS		15	0.68	1.72	0.008	0.014	1	13604	tags=67%, list=24%, signal=88%
760	GSE13522_CTRL_VS_T_CRUZI_Y_STRAIN_INF_SKIN_IFNAR_KO_UP		185	0.41	1.72	0	0.015	1	6702	tags=23%, list=12%, signal=26%
761	SEKI_INFLAMMATORY_RESPONSE_LPS_UP		75	0.48	1.72	0	0.015	1	4748	tags=27%, list=8%, signal=29%
762	GSE36888_STAT5_AB_KNOCKIN_VS_WT_TCELL_IL2_TREATED_17H_DN		186	0.41	1.72	0	0.015	1	15483	tags=35%, list=27%, signal=48%
763	GO_REGULATION_OF_LEUKOCYTE_DIFFERENTIATION		223	0.41	1.72	0	0.015	1	7288	tags=26%, list=13%, signal=30%
764	GSE19888_ADENOSINE_A3R_INH_VS_ACT_WITH_INHIBITOR_PRETREATMENT_IN_MAST_CELL_UP		188	0.41	1.72	0	0.015	1	9646	tags=44%, list=17%, signal=52%
765	GSE3982_BCELL_VS_CENT_MEMORY_CD4_TCELL_UP		187	0.41	1.72	0	0.015	1	7254	tags=26%, list=13%, signal=30%
766	GO_MAST_CELL_GRANULE		21	0.61	1.72	0.004	0.015	1	6868	tags=43%, list=12%, signal=49%
767	HAHTOLA_SEZARY_SYNDROM_DN		39	0.54	1.71	0	0.015	1	6545	tags=44%, list=12%, signal=49%
768	GO_PLATELET_DENSE_GRANULE		19	0.64	1.71	0.011	0.015	1	11965	tags=47%, list=21%, signal=60%
769	PID_PDGFRB_PATHWAY		128	0.44	1.71	0	0.015	1	20883	tags=52%, list=37%, signal=83%
770	GSE36009_WT_VS_NLRP10_KO_DC_DN		185	0.41	1.71	0	0.015	1	21930	tags=52%, list=39%, signal=85%
771	JOHNSTONE_PARVB_TARGETS_3_UP		401	0.38	1.71	0	0.015	1	20171	tags=50%, list=36%, signal=77%
772	BAUS_TFF2_TARGETS_UP		31	0.56	1.71	0.007	0.015	1	14485	tags=52%, list=26%, signal=69%
773	MULLIGHAN_MLL_SIGNATURE_1_UP		353	0.39	1.71	0	0.016	1	19142	tags=48%, list=34%, signal=72%
774	LENAOUR_DENDRITIC_CELL_MATURATION_UP		113	0.45	1.71	0	0.016	1	13775	tags=42%, list=24%, signal=56%
775	SA_CASPASE_CASCADE		19	0.64	1.71	0.009	0.016	1	2823	tags=26%, list=5%, signal=28%
776	GSE7768_OVA_WITH_LPS_VS_OVA_WITH_MPL_IMMUNIZED_MOUSE_WHOLE_SPLEEN_6H_DN		161	0.42	1.71	0	0.016	1	19020	tags=50%, list=34%, signal=75%
777	GSE34205_HEALTHY_VS_FLU_INF_INFANT_PBMC_DN		185	0.41	1.71	0	0.016	1	7783	tags=23%, list=14%, signal=26%
778	KRIEG_KDM3A_TARGETS_NOT_HYPOXIA		185	0.41	1.71	0	0.016	1	19524	tags=42%, list=35%, signal=64%
779	REACTOME_IL_RECEPTOR_SHC_SIGNALING		27	0.59	1.71	0.007	0.016	1	11188	tags=48%, list=20%, signal=60%
780	GO_CYTOKINE_BINDING		88	0.46	1.71	0	0.016	1	3696	tags=24%, list=7%, signal=25%
781	GO_INTEGRIN_MEDIATED_SIGNALING_PATHWAY		80	0.47	1.71	0	0.016	1	6005	tags=29%, list=11%, signal=32%
782	GO_NEGATIVE_REGULATION_OF_LEUKOCYTE_MEDIATED_IMMUNITY		46	0.52	1.71	0.002	0.016	1	4150	tags=35%, list=7%, signal=38%
783	KAECH_NAIVE_VS_MEMORY_CD8_TCELL_DN		194	0.41	1.71	0	0.016	1	7909	tags=24%, list=14%, signal=27%
784	GSE22886_NAIVE_VS_IGM_MEMORY_BCELL_DN		191	0.41	1.71	0	0.016	1	15968	tags=41%, list=28%, signal=57%
785	GSE40274_CTRL_VS_SATB1_TRANSDUCED_ACTIVATED_CD4_TCELL_UP		158	0.42	1.7	0	0.017	1	12636	tags=33%, list=22%, signal=42%
786	GO_POSITIVE_REGULATION_OF_MYELOID_LEUKOCYTE_MEDIATED_IMMUNITY		18	0.65	1.7	0.004	0.017	1	6042	tags=50%, list=11%, signal=56%
787	STK33_NOMO_UP		269	0.39	1.7	0	0.017	1	17571	tags=46%, list=31%, signal=67%
788	GSE15735_CTRL_VS_HDAC_INHIBITOR_TREATED_CD4_TCELL_2H_UP		191	0.41	1.7	0	0.017	1	14001	tags=35%, list=25%, signal=46%
789	REACTOME_TOLL_RECEPTOR_CASCADES		115	0.43	1.7	0	0.017	1	18153	tags=42%, list=32%, signal=61%
790	GSE3982_MAST_CELL_VS_DC_DN		187	0.41	1.7	0	0.017	1	5964	tags=22%, list=11%, signal=25%
791	GSE32533_MIR17_KO_VS_MIR17_OVEREXPRESS_ACT_CD4_TCELL_UP		181	0.42	1.7	0	0.017	1	9702	tags=32%, list=17%, signal=39%
792	GO_PHAGOCYTIC_VESICLE_MEMBRANE		57	0.5	1.7	0	0.017	1	18335	tags=58%, list=32%, signal=86%
793	RICKMAN_HEAD_AND_NECK_CANCER_D		36	0.55	1.7	0.002	0.017	1	7639	tags=44%, list=14%, signal=51%
794	GSE46242_TH1_VS_ANERGIC_TH1_CD4_TCELL_WITH_EGR2_DELETED_UP		179	0.42	1.7	0	0.017	1	13581	tags=34%, list=24%, signal=45%
795	REACTOME_CROSS_PRESENTATION_OF_SOLUBLE_EXOGENOUS_ANTIGENS_ENDOSOMES		47	0.51	1.7	0.002	0.017	1	4762	tags=13%, list=8%, signal=14%
796	GSE39556_UNTREATED_VS_3H_POLYIC_INJ_MOUSE_CD8A_DC_UP		193	0.41	1.7	0	0.017	1	5070	tags=21%, list=9%, signal=23%
797	GSE22432_UNTREATED_VS_TGFB1_TREATED_COMMON_DC_PROGENITOR_DN		179	0.41	1.7	0	0.017	1	4169	tags=15%, list=7%, signal=16%
798	GSE16755_CTRL_VS_IFNA_TREATED_MAC_DN		180	0.41	1.7	0	0.017	1	15007	tags=40%, list=27%, signal=54%
799	MATTIOLI_MGUS_VS_PCL		106	0.44	1.7	0	0.017	1	5608	tags=18%, list=10%, signal=20%
800	GSE7219_UNSTIM_VS_LPS_AND_ANTI_CD40_STIM_DC_DN		169	0.41	1.7	0	0.017	1	4691	tags=18%, list=8%, signal=20%
801	MARSHALL_VIRAL_INFECTION_RESPONSE_DN		29	0.56	1.7	0.007	0.017	1	6702	tags=28%, list=12%, signal=31%
802	GSE19401_UNSTIM_VS_PAM2CSK4_STIM_FOLLICULAR_DC_DN		194	0.41	1.7	0	0.017	1	21216	tags=49%, list=38%, signal=78%
803	GSE26488_WT_VS_VP16_TRANSGENIC_HDAC7_KO_DOUBLE_POSITIVE_THYMOCYTE_DN		159	0.42	1.7	0	0.018	1	7331	tags=23%, list=13%, signal=26%
804	GSE19923_E2A_KO_VS_E2A_AND_HEB_KO_DP_THYMOCYTE_DN		193	0.41	1.7	0	0.018	1	17395	tags=40%, list=31%, signal=57%
805	WANG_RESPONSE_TO_GSK3_INHIBITOR_SB216763_UP		345	0.38	1.69	0	0.018	1	17381	tags=42%, list=31%, signal=61%
806	GSE16385_ROSIGLITAZONE_IL4_VS_IFNG_TNF_STIM_MACROPHAGE_UP		192	0.41	1.69	0	0.018	1	10750	tags=24%, list=19%, signal=30%
807	GO_MHC_CLASS_I_PROTEIN_BINDING		19	0.63	1.69	0.004	0.018	1	13203	tags=53%, list=23%, signal=69%
808	REACTOME_GPVI_MEDIATED_ACTIVATION_CASCADE		31	0.55	1.69	0.004	0.018	1	5383	tags=29%, list=10%, signal=32%
809	GO_CHRONIC_INFLAMMATORY_RESPONSE		15	0.68	1.69	0.015	0.018	1	2244	tags=40%, list=4%, signal=42%
810	GRAHAM_NORMAL_QUIESCENT_VS_NORMAL_DIVIDING_UP		65	0.48	1.69	0.002	0.018	1	10675	tags=40%, list=19%, signal=49%
811	GSE360_L_DONOVANI_VS_B_MALAYI_HIGH_DOSE_MAC_DN		194	0.4	1.69	0	0.018	1	13946	tags=31%, list=25%, signal=41%
812	GSE1460_DP_VS_CD4_THYMOCYTE_DN		191	0.4	1.69	0	0.018	1	13524	tags=40%, list=24%, signal=52%
813	GSE3982_BASOPHIL_VS_CENT_MEMORY_CD4_TCELL_UP		185	0.41	1.69	0	0.018	1	7665	tags=19%, list=14%, signal=22%
814	GSE7348_UNSTIM_VS_LPS_STIM_MACROPHAGE_DN		162	0.42	1.69	0	0.019	1	6235	tags=20%, list=11%, signal=23%
815	GSE25123_WT_VS_PPARG_KO_MACROPHAGE_UP		178	0.41	1.69	0	0.019	1	14461	tags=36%, list=26%, signal=48%
816	GSE37532_TREG_VS_TCONV_CD4_TCELL_FROM_LN_DN		187	0.41	1.69	0	0.019	1	16929	tags=36%, list=30%, signal=51%
817	GSE20715_0H_VS_24H_OZONE_LUNG_UP		189	0.41	1.69	0	0.019	1	9636	tags=27%, list=17%, signal=32%
818	PID_IL27_PATHWAY		26	0.58	1.69	0.015	0.019	1	11269	tags=54%, list=20%, signal=67%
819	GSE30971_WBP7_HET_VS_KO_MACROPHAGE_2H_LPS_STIM_DN		182	0.41	1.69	0	0.019	1	9091	tags=26%, list=16%, signal=31%
820	GSE19888_ADENOSINE_A3R_INH_VS_TCELL_MEMBRANES_ACT_MAST_CELL_UP		187	0.41	1.69	0	0.019	1	15418	tags=52%, list=27%, signal=71%
821	MOREIRA_RESPONSE_TO_TSA_DN		18	0.63	1.69	0.002	0.019	1	2514	tags=33%, list=4%, signal=35%
822	GSE11057_CD4_CENT_MEM_VS_PBMC_UP		184	0.41	1.69	0	0.019	1	7236	tags=18%, list=13%, signal=21%
823	GSE19198_6H_VS_24H_IL21_TREATED_TCELL_UP		182	0.4	1.69	0	0.019	1	14954	tags=39%, list=26%, signal=53%
824	GO_REGULATION_OF_INTERLEUKIN_8_SECRETION		18	0.63	1.69	0.011	0.019	1	8776	tags=56%, list=16%, signal=66%
825	GO_REGULATION_OF_INTERLEUKIN_17_PRODUCTION		22	0.61	1.69	0.013	0.019	1	7108	tags=55%, list=13%, signal=62%
826	GSE37416_0H_VS_48H_F_TULARENSIS_LVS_NEUTROPHIL_UP		187	0.41	1.69	0	0.019	1	18756	tags=48%, list=33%, signal=71%
827	GSE37416_CTRL_VS_3H_F_TULARENSIS_LVS_NEUTROPHIL_UP		173	0.41	1.68	0	0.019	1	12483	tags=28%, list=22%, signal=36%
828	GSE23568_CTRL_VS_ID3_TRANSDUCED_CD8_TCELL_UP		191	0.41	1.68	0	0.019	1	7970	tags=17%, list=14%, signal=19%
829	GO_REGULATION_OF_T_CELL_MEDIATED_CYTOTOXICITY		22	0.62	1.68	0.013	0.019	1	7288	tags=50%, list=13%, signal=57%
830	GSE5542_UNTREATED_VS_IFNA_TREATED_EPITHELIAL_CELLS_24H_UP		188	0.41	1.68	0	0.019	1	17531	tags=43%, list=31%, signal=62%
831	GO_LIPOPOLYSACCHARIDE_BINDING		21	0.62	1.68	0.015	0.02	1	4353	tags=33%, list=8%, signal=36%
832	GSE40274_FOXP3_VS_FOXP3_AND_IRF4_TRANSDUCED_ACTIVATED_CD4_TCELL_DN		182	0.41	1.68	0	0.02	1	9176	tags=26%, list=16%, signal=31%
833	GSE33425_CD161_INT_VS_NEG_CD8_TCELL_DN		194	0.4	1.68	0	0.02	1	19055	tags=45%, list=34%, signal=67%
834	GSE9988_LOW_LPS_VS_CTRL_TREATED_MONOCYTE_UP		173	0.41	1.68	0	0.02	1	7971	tags=25%, list=14%, signal=29%
835	TARTE_PLASMA_CELL_VS_B_LYMPHOCYTE_UP		76	0.46	1.68	0.003	0.02	1	5023	tags=17%, list=9%, signal=19%
836	GSE37416_CTRL_VS_12H_F_TULARENSIS_LVS_NEUTROPHIL_UP		181	0.41	1.68	0	0.02	1	19095	tags=43%, list=34%, signal=65%
837	GO_NEGATIVE_REGULATION_OF_INTERLEUKIN_12_PRODUCTION		15	0.68	1.68	0.006	0.02	1	4424	tags=40%, list=8%, signal=43%
838	GSE17974_IL4_AND_ANTI_IL12_VS_UNTREATED_72H_ACT_CD4_TCELL_DN		176	0.4	1.68	0	0.02	1	8015	tags=30%, list=14%, signal=34%
839	GSE46606_DAY1_VS_DAY3_CD40L_IL2_IL5_STIMULATED_IRF4HIGH_BCELL_DN		182	0.4	1.68	0	0.02	1	15958	tags=40%, list=28%, signal=56%
840	GO_ALPHA_BETA_T_CELL_ACTIVATION		53	0.49	1.68	0.002	0.02	1	7942	tags=42%, list=14%, signal=48%
841	KEGG_B_CELL_RECEPTOR_SIGNALING_PATHWAY		74	0.47	1.68	0.002	0.02	1	5383	tags=23%, list=10%, signal=25%
842	GSE14769_UNSTIM_VS_60MIN_LPS_BMDM_DN		186	0.41	1.68	0	0.02	1	19029	tags=47%, list=34%, signal=71%
843	GSE6269_HEALTHY_VS_STAPH_PNEUMO_INF_PBMC_DN		166	0.41	1.68	0	0.02	1	17568	tags=49%, list=31%, signal=71%
844	GO_REGULATION_OF_MONOCYTE_CHEMOTAXIS		20	0.62	1.68	0.007	0.02	1	4748	tags=40%, list=8%, signal=44%
845	GSE3720_LPS_VS_PMA_STIM_VD1_GAMMADELTA_TCELL_UP		134	0.42	1.68	0	0.02	1	7939	tags=27%, list=14%, signal=31%
846	REACTOME_ANTIGEN_ACTIVATES_B_CELL_RECEPTOR_LEADING_TO_GENERATION_OF_SECOND_MESSENGERS		29	0.56	1.68	0.007	0.02	1	11647	tags=41%, list=21%, signal=52%
847	GSE30971_WBP7_HET_VS_KO_MACROPHAGE_DN		182	0.41	1.68	0	0.021	1	6133	tags=22%, list=11%, signal=25%
848	GSE5542_UNTREATED_VS_IFNG_TREATED_EPITHELIAL_CELLS_6H_DN		192	0.4	1.68	0	0.021	1	14734	tags=35%, list=26%, signal=47%
849	GSE40274_CTRL_VS_EOS_TRANSDUCED_ACTIVATED_CD4_TCELL_DN		137	0.42	1.68	0	0.021	1	7338	tags=25%, list=13%, signal=28%
850	GSE13547_2H_VS_12_H_ANTI_IGM_STIM_ZFX_KO_BCELL_UP		158	0.41	1.68	0	0.021	1	13859	tags=36%, list=25%, signal=48%
851	GSE42724_MEMORY_VS_B1_BCELL_DN		180	0.4	1.68	0	0.021	1	17073	tags=46%, list=30%, signal=65%
852	GSE34392_ST2_KO_VS_WT_DAY8_LCMV_EFFECTOR_CD8_TCELL_DN		189	0.4	1.67	0	0.021	1	13933	tags=40%, list=25%, signal=53%
853	GSE15330_HSC_VS_LYMPHOID_PRIMED_MULTIPOTENT_PROGENITOR_DN		174	0.41	1.67	0	0.021	1	5581	tags=19%, list=10%, signal=21%
854	GSE41087_WT_VS_FOXP3_MUT_ANTI_CD3_CD28_STIM_CD4_TCELL_UP		189	0.4	1.67	0	0.021	1	7648	tags=24%, list=14%, signal=28%
855	TAKEDA_TARGETS_OF_NUP98_HOXA9_FUSION_16D_UP		164	0.41	1.67	0	0.021	1	7021	tags=30%, list=12%, signal=35%
856	GSE41176_WT_VS_TAK1_KO_ANTI_IGM_STIM_BCELL_6H_DN		194	0.4	1.67	0	0.021	1	14599	tags=30%, list=26%, signal=40%
857	RASHI_NFKB1_TARGETS		18	0.63	1.67	0.018	0.022	1	6635	tags=33%, list=12%, signal=38%
858	GREENBAUM_E2A_TARGETS_DN		20	0.62	1.67	0.01	0.022	1	13457	tags=45%, list=24%, signal=59%
859	GO_REGULATION_OF_OSTEOCLAST_DIFFERENTIATION		60	0.48	1.67	0.005	0.022	1	7108	tags=35%, list=13%, signal=40%
860	GSE13738_RESTING_VS_BYSTANDER_ACTIVATED_CD4_TCELL_DN		183	0.4	1.67	0	0.022	1	18167	tags=44%, list=32%, signal=65%
861	GSE3920_IFNA_VS_IFNG_TREATED_FIBROBLAST_UP		165	0.41	1.67	0	0.022	1	8077	tags=25%, list=14%, signal=29%
862	GSE23568_ID3_KO_VS_WT_CD8_TCELL_DN		194	0.4	1.67	0	0.022	1	17391	tags=44%, list=31%, signal=64%
863	GO_LEUKOCYTE_DEGRANULATION		30	0.56	1.67	0.007	0.022	1	5509	tags=33%, list=10%, signal=37%
864	GSE13485_DAY7_VS_DAY21_YF17D_VACCINE_PBMC_UP		186	0.4	1.67	0	0.022	1	18647	tags=47%, list=33%, signal=70%
865	GSE24142_EARLY_THYMIC_PROGENITOR_VS_DN2_THYMOCYTE_ADULT_UP		186	0.4	1.67	0	0.022	1	7991	tags=27%, list=14%, signal=31%
866	GSE3337_CTRL_VS_16H_IFNG_IN_CD8POS_DC_DN		185	0.4	1.67	0	0.022	1	17119	tags=38%, list=30%, signal=55%
867	BIOCARTA_CASPASE_PATHWAY		23	0.6	1.67	0.015	0.022	1	2999	tags=26%, list=5%, signal=28%
868	GSE36826_WT_VS_IL1R_KO_SKIN_STAPH_AUREUS_INF_DN		189	0.4	1.67	0	0.022	1	13576	tags=35%, list=24%, signal=47%
869	GSE22886_NAIVE_CD4_TCELL_VS_MONOCYTE_UP		188	0.41	1.67	0	0.022	1	4993	tags=19%, list=9%, signal=21%
870	GSE2405_HEAT_KILLED_LYSATE_VS_LIVE_A_PHAGOCYTOPHILUM_STIM_NEUTROPHIL_9H_DN		189	0.4	1.67	0	0.023	1	4627	tags=18%, list=8%, signal=20%
871	GSE36009_WT_VS_NLRP10_KO_DC_UP		187	0.4	1.66	0	0.023	1	15357	tags=37%, list=27%, signal=51%
872	GSE35825_UNTREATED_VS_IFNG_STIM_MACROPHAGE_UP		192	0.4	1.66	0	0.023	1	6405	tags=22%, list=11%, signal=25%
873	OKAMOTO_LIVER_CANCER_MULTICENTRIC_OCCURRENCE_UP		24	0.58	1.66	0.004	0.023	1	4373	tags=25%, list=8%, signal=27%
874	REACTOME_RIP_MEDIATED_NFKB_ACTIVATION_VIA_DAI		18	0.63	1.66	0.006	0.023	1	1286	tags=22%, list=2%, signal=23%
875	GO_REGULATION_OF_RESPONSE_TO_WOUNDING		401	0.37	1.66	0	0.023	1	7297	tags=26%, list=13%, signal=30%
876	GO_REGULATION_OF_B_CELL_PROLIFERATION		55	0.48	1.66	0.002	0.023	1	4150	tags=27%, list=7%, signal=29%
877	GO_NEGATIVE_REGULATION_OF_TYPE_I_INTERFERON_PRODUCTION		38	0.52	1.66	0.007	0.023	1	19025	tags=58%, list=34%, signal=87%
878	GO_REGULATION_OF_NEUTROPHIL_CHEMOTAXIS		25	0.58	1.66	0.006	0.023	1	8913	tags=44%, list=16%, signal=52%
879	GO_POSITIVE_REGULATION_OF_NF_KAPPAB_IMPORT_INTO_NUCLEUS		26	0.58	1.66	0.004	0.024	1	3808	tags=46%, list=7%, signal=49%
880	GSE41867_NAIVE_VS_DAY30_LCMV_CLONE13_EXHAUSTED_CD8_TCELL_UP		175	0.4	1.66	0	0.024	1	9820	tags=33%, list=17%, signal=40%
881	GSE19198_1H_VS_6H_IL21_TREATED_TCELL_DN		192	0.4	1.66	0.003	0.024	1	9467	tags=23%, list=17%, signal=28%
882	GSE35685_CD34POS_CD38NEG_VS_CD34POS_CD10POS_BONE_MARROW_DN		190	0.4	1.66	0	0.024	1	18756	tags=43%, list=33%, signal=64%
883	REACTOME_ER_PHAGOSOME_PATHWAY		60	0.48	1.66	0.003	0.024	1	24023	tags=60%, list=43%, signal=104%
884	KEGG_PROTEASOME		45	0.5	1.66	0.007	0.024	1	24023	tags=53%, list=43%, signal=93%
885	GSE2706_UNSTIM_VS_2H_LPS_DC_DN		173	0.4	1.66	0	0.024	1	7147	tags=27%, list=13%, signal=30%
886	GO_REGULATION_OF_LEUKOCYTE_MIGRATION		144	0.42	1.66	0	0.024	1	4154	tags=27%, list=7%, signal=29%
887	GO_POSITIVE_REGULATION_OF_T_HELPER_CELL_DIFFERENTIATION		18	0.63	1.66	0.017	0.024	1	7108	tags=56%, list=13%, signal=64%
888	GSE3982_NEUTROPHIL_VS_NKCELL_UP		192	0.4	1.65	0	0.025	1	16766	tags=44%, list=30%, signal=62%
889	GSE5679_CTRL_VS_PPARG_LIGAND_ROSIGLITAZONE_AND_RARA_AGONIST_AM580_TREATED_DC_UP		192	0.39	1.65	0	0.025	1	6235	tags=22%, list=11%, signal=25%
890	GO_REGULATION_OF_LIPOPOLYSACCHARIDE_MEDIATED_SIGNALING_PATHWAY		17	0.63	1.65	0.016	0.025	1	3950	tags=29%, list=7%, signal=32%
891	GSE42021_TREG_PLN_VS_CD24LO_TREG_THYMUS_DN		190	0.39	1.65	0	0.025	1	13210	tags=42%, list=23%, signal=54%
892	BYSTROEM_CORRELATED_WITH_IL5_DN		64	0.48	1.65	0.007	0.025	1	7237	tags=19%, list=13%, signal=21%
893	GSE25677_MPL_VS_R848_STIM_BCELL_UP		165	0.41	1.65	0	0.025	1	6327	tags=23%, list=11%, signal=26%
894	GSE45365_NK_CELL_VS_CD11B_DC_DN		194	0.4	1.65	0	0.025	1	6862	tags=22%, list=12%, signal=25%
895	GO_NEGATIVE_REGULATION_OF_LYMPHOCYTE_MEDIATED_IMMUNITY		35	0.53	1.65	0.007	0.025	1	3808	tags=37%, list=7%, signal=40%
896	BIOCARTA_TH1TH2_PATHWAY		19	0.62	1.65	0.007	0.025	1	9754	tags=63%, list=17%, signal=76%
897	GSE41867_DAY15_EFFECTOR_VS_DAY30_EXHAUSTED_CD8_TCELL_LCMV_CLONE13_UP		180	0.4	1.65	0	0.025	1	14703	tags=42%, list=26%, signal=57%
898	GSE22886_CD8_VS_CD4_NAIVE_TCELL_UP		187	0.39	1.65	0	0.026	1	20939	tags=51%, list=37%, signal=80%
899	GSE12392_WT_VS_IFNAR_KO_CD8A_NEG_SPLEEN_DC_UP		191	0.41	1.65	0	0.026	1	5383	tags=19%, list=10%, signal=21%
900	GSE23568_ID3_TRANSDUCED_VS_ID3_KO_CD8_TCELL_DN		192	0.4	1.65	0	0.026	1	3667	tags=15%, list=6%, signal=16%
901	BIOCARTA_IL7_PATHWAY		17	0.63	1.65	0.025	0.026	1	1318	tags=24%, list=2%, signal=24%
902	MARSON_FOXP3_TARGETS_DN		52	0.49	1.65	0	0.026	1	10742	tags=35%, list=19%, signal=43%
903	GO_POSITIVE_REGULATION_OF_INTERFERON_ALPHA_PRODUCTION		16	0.64	1.65	0.008	0.026	1	6179	tags=38%, list=11%, signal=42%
904	GO_REGULATION_OF_ISOTYPE_SWITCHING		23	0.57	1.65	0.017	0.026	1	13113	tags=48%, list=23%, signal=62%
905	NIELSEN_SCHWANNOMA_UP		17	0.61	1.65	0.006	0.026	1	5912	tags=47%, list=10%, signal=53%
906	GO_STEROL_BINDING		42	0.52	1.64	0	0.027	1	11982	tags=36%, list=21%, signal=45%
907	GAL_LEUKEMIC_STEM_CELL_DN		239	0.39	1.64	0	0.027	1	5345	tags=26%, list=9%, signal=29%
908	GSE7460_TCONV_VS_TREG_THYMUS_DN		194	0.39	1.64	0	0.027	1	15986	tags=40%, list=28%, signal=56%
909	GO_POSITIVE_REGULATION_OF_TOLL_LIKE_RECEPTOR_SIGNALING_PATHWAY		19	0.62	1.64	0.012	0.027	1	17214	tags=68%, list=30%, signal=98%
910	GSE17186_MEMORY_VS_CD21HIGH_TRANSITIONAL_BCELL_DN		192	0.4	1.64	0	0.027	1	7179	tags=20%, list=13%, signal=23%
911	GSE43863_NAIVE_VS_MEMORY_TFH_CD4_TCELL_D150_LCMV_UP		184	0.4	1.64	0	0.028	1	9279	tags=25%, list=16%, signal=30%
912	GSE10273_HIGH_VS_LOW_IL7_TREATED_IRF4_8_NULL_PRE_BCELL_DN		184	0.4	1.64	0	0.028	1	14354	tags=34%, list=25%, signal=46%
913	MIKKELSEN_MEF_LCP_WITH_H3K4ME3		115	0.42	1.64	0	0.028	1	8834	tags=34%, list=16%, signal=40%
914	GSE9960_HEALTHY_VS_GRAM_NEG_SEPSIS_PBMC_DN		185	0.39	1.64	0	0.028	1	18951	tags=49%, list=34%, signal=73%
915	SU_THYMUS		20	0.6	1.64	0.019	0.028	1	4617	tags=55%, list=8%, signal=60%
916	REACTOME_NEF_MEDIATES_DOWN_MODULATION_OF_CELL_SURFACE_RECEPTORS_BY_RECRUITING_THEM_TO_CLATHRIN_ADAPTERS		21	0.6	1.64	0.015	0.028	1	1969	tags=19%, list=3%, signal=20%
917	GSE4535_BM_DERIVED_DC_VS_FOLLICULAR_DC_UP		187	0.39	1.64	0	0.028	1	9070	tags=25%, list=16%, signal=29%
918	GSE21360_NAIVE_VS_SECONDARY_MEMORY_CD8_TCELL_UP		174	0.4	1.64	0	0.028	1	16503	tags=42%, list=29%, signal=59%
919	GO_REGULATION_OF_ACTIVATED_T_CELL_PROLIFERATION		40	0.51	1.64	0.009	0.029	1	7707	tags=45%, list=14%, signal=52%
920	ST_T_CELL_SIGNAL_TRANSDUCTION		44	0.5	1.64	0.002	0.029	1	4658	tags=27%, list=8%, signal=30%
921	GO_RESPONSE_TO_VIRUS		239	0.38	1.63	0	0.029	1	13339	tags=37%, list=24%, signal=49%
922	GO_REGULATION_OF_NF_KAPPAB_IMPORT_INTO_NUCLEUS		47	0.49	1.63	0.004	0.029	1	4403	tags=32%, list=8%, signal=35%
923	KEGG_AUTOIMMUNE_THYROID_DISEASE		50	0.49	1.63	0.002	0.029	1	5704	tags=40%, list=10%, signal=44%
924	PEPPER_CHRONIC_LYMPHOCYTIC_LEUKEMIA_UP		32	0.54	1.63	0.002	0.029	1	6419	tags=34%, list=11%, signal=39%
925	GSE37416_0H_VS_12H_F_TULARENSIS_LVS_NEUTROPHIL_UP		186	0.39	1.63	0	0.029	1	18205	tags=42%, list=32%, signal=62%
926	SIG_BCR_SIGNALING_PATHWAY		46	0.5	1.63	0.008	0.029	1	18622	tags=54%, list=33%, signal=81%
927	GO_RESPONSE_TO_PROTOZOAN		20	0.59	1.63	0.013	0.029	1	7108	tags=45%, list=13%, signal=51%
928	GSE6269_FLU_VS_E_COLI_INF_PBMC_UP		149	0.41	1.63	0	0.03	1	18685	tags=39%, list=33%, signal=58%
929	LEE_EARLY_T_LYMPHOCYTE_DN		54	0.47	1.63	0.004	0.03	1	13591	tags=52%, list=24%, signal=68%
930	GO_NEGATIVE_REGULATION_OF_PROTEIN_ACETYLATION		21	0.59	1.63	0.013	0.03	1	3616	tags=19%, list=6%, signal=20%
931	GO_REGULATION_OF_RESPONSE_TO_INTERFERON_GAMMA		22	0.58	1.63	0.007	0.03	1	11173	tags=32%, list=20%, signal=40%
932	GSE24726_WT_VS_E2-2_KO_PDC_DN		189	0.39	1.63	0	0.03	1	16631	tags=37%, list=29%, signal=52%
933	GO_REGULATION_OF_PROTEIN_ACTIVATION_CASCADE		34	0.54	1.63	0.006	0.03	1	11608	tags=59%, list=21%, signal=74%
934	BOYAULT_LIVER_CANCER_SUBCLASS_G5_DN		26	0.56	1.63	0.02	0.03	1	17571	tags=65%, list=31%, signal=95%
935	MARZEC_IL2_SIGNALING_UP		111	0.42	1.63	0	0.03	1	9283	tags=26%, list=16%, signal=31%
936	GSE4984_LPS_VS_VEHICLE_CTRL_TREATED_DC_DN		186	0.39	1.63	0	0.03	1	18322	tags=45%, list=32%, signal=67%
937	GO_NEGATIVE_REGULATION_OF_LEUKOCYTE_APOPTOTIC_PROCESS		42	0.51	1.63	0.009	0.03	1	7288	tags=36%, list=13%, signal=41%
938	GSE12366_GC_VS_NAIVE_BCELL_DN		184	0.39	1.63	0	0.03	1	17122	tags=40%, list=30%, signal=57%
939	GO_EXTRINSIC_APOPTOTIC_SIGNALING_PATHWAY_VIA_DEATH_DOMAIN_RECEPTORS		38	0.51	1.63	0.009	0.03	1	9483	tags=34%, list=17%, signal=41%
940	RUTELLA_RESPONSE_TO_HGF_DN		228	0.38	1.63	0	0.03	1	7411	tags=22%, list=13%, signal=25%
941	GSE22886_NAIVE_BCELL_VS_NEUTROPHIL_UP		190	0.39	1.63	0	0.03	1	5704	tags=15%, list=10%, signal=17%
942	GSE7460_TCONV_VS_TREG_LN_DN		195	0.39	1.63	0	0.03	1	7179	tags=19%, list=13%, signal=22%
943	GSE24142_EARLY_THYMIC_PROGENITOR_VS_DN3_THYMOCYTE_UP		194	0.39	1.63	0	0.03	1	15527	tags=44%, list=27%, signal=61%
944	GSE26030_TH1_VS_TH17_DAY5_POST_POLARIZATION_UP		190	0.4	1.63	0	0.03	1	6705	tags=26%, list=12%, signal=30%
945	SHIN_B_CELL_LYMPHOMA_CLUSTER_8		36	0.52	1.63	0.015	0.03	1	3616	tags=31%, list=6%, signal=33%
946	DUTTA_APOPTOSIS_VIA_NFKB		33	0.53	1.62	0.005	0.031	1	15114	tags=52%, list=27%, signal=70%
947	GSE21360_PRIMARY_VS_QUATERNARY_MEMORY_CD8_TCELL_UP		172	0.39	1.62	0	0.031	1	14485	tags=41%, list=26%, signal=55%
948	GSE43863_TH1_VS_TFH_MEMORY_CD4_TCELL_DN		186	0.4	1.62	0	0.031	1	15855	tags=39%, list=28%, signal=54%
949	GSE18791_UNSTIM_VS_NEWCATSLE_VIRUS_DC_18H_DN		161	0.4	1.62	0	0.031	1	6327	tags=30%, list=11%, signal=34%
950	THEILGAARD_NEUTROPHIL_AT_SKIN_WOUND_UP		76	0.45	1.62	0	0.031	1	6030	tags=21%, list=11%, signal=24%
951	GALINDO_IMMUNE_RESPONSE_TO_ENTEROTOXIN		81	0.45	1.62	0.005	0.031	1	16416	tags=48%, list=29%, signal=68%
952	GRANDVAUX_IRF3_TARGETS_UP		15	0.64	1.62	0.018	0.031	1	5210	tags=33%, list=9%, signal=37%
953	GSE7460_FOXP3_MUT_VS_WT_ACT_TCONV_UP		186	0.39	1.62	0	0.031	1	16810	tags=40%, list=30%, signal=57%
954	GO_POSITIVE_REGULATION_OF_HEMOPOIESIS		157	0.4	1.62	0	0.031	1	9812	tags=29%, list=17%, signal=35%
955	GSE21033_CTRL_VS_POLYIC_STIM_DC_12H_UP		150	0.4	1.62	0	0.031	1	5581	tags=19%, list=10%, signal=21%
956	REACTOME_HOST_INTERACTIONS_OF_HIV_FACTORS		120	0.42	1.62	0	0.031	1	3734	tags=9%, list=7%, signal=10%
957	PID_GMCSF_PATHWAY		37	0.52	1.62	0.007	0.031	1	18622	tags=49%, list=33%, signal=73%
958	GSE21546_SAP1A_KO_VS_SAP1A_KO_AND_ELK1_KO_ANTI_CD3_STIM_DP_THYMOCYTES_DN		188	0.39	1.62	0	0.031	1	13978	tags=39%, list=25%, signal=51%
959	GO_ANTIGEN_PROCESSING_AND_PRESENTATION_OF_ENDOGENOUS_ANTIGEN		17	0.62	1.62	0.013	0.031	1	15968	tags=76%, list=28%, signal=107%
960	GO_NEGATIVE_REGULATION_OF_B_CELL_PROLIFERATION		15	0.64	1.62	0.02	0.031	1	18065	tags=80%, list=32%, signal=118%
961	GSE7509_DC_VS_MONOCYTE_WITH_FCGRIIB_STIM_DN		190	0.39	1.62	0.003	0.031	1	6697	tags=21%, list=12%, signal=23%
962	GSE17721_0.5H_VS_4H_CPG_BMDC_DN		189	0.39	1.62	0	0.031	1	12218	tags=30%, list=22%, signal=38%
963	GO_POSITIVE_REGULATION_OF_TRANSCRIPTION_FACTOR_IMPORT_INTO_NUCLEUS		50	0.48	1.62	0.007	0.031	1	4199	tags=28%, list=7%, signal=30%
964	GSE17721_0.5H_VS_8H_CPG_BMDC_DN		188	0.39	1.62	0	0.031	1	13315	tags=27%, list=24%, signal=35%
965	REACTOME_INFLAMMASOMES		16	0.65	1.62	0.014	0.031	1	15852	tags=75%, list=28%, signal=104%
966	GSE43863_DAY6_EFF_VS_DAY150_MEM_TH1_CD4_TCELL_DN		187	0.39	1.62	0	0.032	1	3829	tags=17%, list=7%, signal=18%
967	GSE23568_CTRL_TRANSDUCED_VS_WT_CD8_TCELL_UP		196	0.39	1.62	0	0.032	1	16669	tags=39%, list=30%, signal=55%
968	GO_NEGATIVE_REGULATION_OF_ANTIGEN_RECEPTOR_MEDIATED_SIGNALING_PATHWAY		20	0.61	1.62	0.015	0.032	1	15253	tags=70%, list=27%, signal=96%
969	GSE21360_SECONDARY_VS_QUATERNARY_MEMORY_CD8_TCELL_UP		174	0.39	1.62	0	0.032	1	7220	tags=25%, list=13%, signal=29%
970	GSE5679_PPARG_LIGAND_ROSIGLITAZONE_VS_ROSIGLITAZONE_AND_RARA_AGONIST_AM580_TREATED_DC_UP		187	0.39	1.62	0	0.032	1	17307	tags=37%, list=31%, signal=54%
971	GSE4748_LPS_VS_LPS_AND_CYANOBACTERIUM_LPSLIKE_STIM_DC_3H_UP		172	0.39	1.62	0	0.032	1	19541	tags=45%, list=35%, signal=69%
972	GSE26030_TH1_VS_TH17_RESTIMULATED_DAY15_POST_POLARIZATION_UP		188	0.39	1.62	0	0.032	1	4626	tags=17%, list=8%, signal=18%
973	GSE36009_UNSTIM_VS_LPS_STIM_DC_UP		185	0.39	1.62	0	0.032	1	7672	tags=23%, list=14%, signal=27%
974	REACTOME_ANTIGEN_PRESENTATION_FOLDING_ASSEMBLY_AND_PEPTIDE_LOADING_OF_CLASS_I_MHC		21	0.59	1.62	0.018	0.032	1	17182	tags=52%, list=30%, signal=75%
975	GSE41867_DAY6_EFFECTOR_VS_DAY30_MEMORY_CD8_TCELL_LCMV_ARMSTRONG_UP		185	0.39	1.62	0	0.032	1	17648	tags=40%, list=31%, signal=58%
976	GO_POSITIVE_REGULATION_OF_NIK_NF_KAPPAB_SIGNALING		29	0.55	1.61	0.02	0.033	1	10651	tags=31%, list=19%, signal=38%
977	GO_T_CELL_MEDIATED_IMMUNITY		28	0.54	1.61	0.013	0.033	1	8432	tags=36%, list=15%, signal=42%
978	GO_LEUKOCYTE_DIFFERENTIATION		288	0.37	1.61	0	0.033	1	7481	tags=24%, list=13%, signal=28%
979	GSE22886_NAIVE_CD8_TCELL_VS_DC_UP		185	0.39	1.61	0	0.033	1	3968	tags=15%, list=7%, signal=16%
980	GSE7509_DC_VS_MONOCYTE_DN		191	0.39	1.61	0	0.033	1	12465	tags=32%, list=22%, signal=42%
981	GO_CYTOKINE_SECRETION		38	0.51	1.61	0.004	0.033	1	7783	tags=34%, list=14%, signal=40%
982	GSE36888_UNTREATED_VS_IL2_TREATED_TCELL_6H_UP		181	0.39	1.61	0	0.034	1	9091	tags=29%, list=16%, signal=34%
983	TAKEDA_TARGETS_OF_NUP98_HOXA9_FUSION_10D_UP		180	0.39	1.61	0	0.034	1	7360	tags=29%, list=13%, signal=33%
984	GO_REGULATION_OF_CELLULAR_EXTRAVASATION		22	0.57	1.61	0.019	0.034	1	4748	tags=32%, list=8%, signal=35%
985	GO_REGULATION_OF_IMMUNOGLOBULIN_PRODUCTION		46	0.48	1.61	0.012	0.035	1	13999	tags=52%, list=25%, signal=69%
986	NADLER_OBESITY_UP		60	0.46	1.61	0.002	0.035	1	14302	tags=47%, list=25%, signal=62%
987	REACTOME_VIF_MEDIATED_DEGRADATION_OF_APOBEC3G		48	0.48	1.61	0.005	0.035	1	24023	tags=54%, list=43%, signal=94%
988	GSE16450_IMMATURE_VS_MATURE_NEURON_CELL_LINE_UP		168	0.39	1.61	0	0.035	1	18046	tags=46%, list=32%, signal=67%
989	GSE40274_FOXP3_VS_FOXP3_AND_PBX1_TRANSDUCED_ACTIVATED_CD4_TCELL_UP		187	0.39	1.6	0	0.036	1	9176	tags=27%, list=16%, signal=32%
990	GSE2770_IL12_AND_TGFB_VS_IL4_TREATED_ACT_CD4_TCELL_2H_UP		185	0.38	1.6	0	0.036	1	19611	tags=46%, list=35%, signal=70%
991	GO_REGULATION_OF_ACUTE_INFLAMMATORY_RESPONSE		72	0.44	1.6	0.003	0.036	1	7068	tags=40%, list=13%, signal=46%
992	HOFMANN_MYELODYSPLASTIC_SYNDROM_RISK_DN		22	0.58	1.6	0.017	0.036	1	7140	tags=36%, list=13%, signal=42%
993	GSE24142_EARLY_THYMIC_PROGENITOR_VS_DN3_THYMOCYTE_ADULT_UP		190	0.39	1.6	0	0.037	1	7952	tags=23%, list=14%, signal=26%
994	PICCALUGA_ANGIOIMMUNOBLASTIC_LYMPHOMA_UP		196	0.38	1.6	0	0.037	1	13064	tags=34%, list=23%, signal=44%
995	GSE35685_CD34POS_CD10NEG_CD62LPOS_VS_CD34POS_CD10POS_BONE_MARROW_DN		195	0.38	1.6	0	0.037	1	6818	tags=19%, list=12%, signal=22%
996	GSE29614_DAY3_VS_DAY7_TIV_FLU_VACCINE_PBMC_DN		178	0.39	1.6	0	0.037	1	5070	tags=17%, list=9%, signal=18%
997	GSE36078_WT_VS_IL1R_KO_LUNG_DC_AFTER_AD5_INF_UP		191	0.38	1.6	0	0.037	1	7756	tags=25%, list=14%, signal=29%
998	GSE24142_EARLY_THYMIC_PROGENITOR_VS_DN2_THYMOCYTE_UP		192	0.38	1.6	0	0.037	1	7970	tags=27%, list=14%, signal=31%
999	GSE21360_NAIVE_VS_SECONDARY_MEMORY_CD8_TCELL_DN		164	0.39	1.6	0	0.037	1	17582	tags=45%, list=31%, signal=65%
1000	GO_MODULATION_OF_GROWTH_OF_SYMBIONT_INVOLVED_IN_INTERACTION_WITH_HOST		16	0.63	1.6	0.019	0.037	1	7108	tags=38%, list=13%, signal=43%
1001	GSE37533_PPARG1_FOXP3_VS_FOXP3_TRANSDUCED_CD4_TCELL_PIOGLITAZONE_TREATED_UP		195	0.38	1.6	0	0.037	1	16130	tags=41%, list=29%, signal=57%
1002	REACTOME_SIGNALING_BY_THE_B_CELL_RECEPTOR_BCR		122	0.41	1.6	0.003	0.038	1	21741	tags=48%, list=38%, signal=77%
1003	GSE2770_TGFB_AND_IL4_ACT_VS_ACT_CD4_TCELL_48H_UP		183	0.38	1.6	0	0.038	1	20238	tags=49%, list=36%, signal=76%
1004	GSE15930_STIM_VS_STIM_AND_TRICHOSTATINA_48H_CD8_T_CELL_DN		192	0.38	1.6	0	0.038	1	17080	tags=40%, list=30%, signal=57%
1005	GSE9960_GRAM_NEG_VS_GRAM_POS_SEPSIS_PBMC_DN		182	0.39	1.6	0	0.038	1	22373	tags=54%, list=40%, signal=89%
1006	GO_INTERFERON_GAMMA_PRODUCTION		15	0.64	1.6	0.015	0.038	1	7108	tags=47%, list=13%, signal=53%
1007	GSE2770_UNTREATED_VS_TGFB_AND_IL4_TREATED_ACT_CD4_TCELL_4H_UP		183	0.38	1.6	0	0.038	1	7405	tags=17%, list=13%, signal=20%
1008	GSE3720_UNSTIM_VS_PMA_STIM_VD2_GAMMADELTA_TCELL_UP		164	0.39	1.6	0	0.038	1	2671	tags=12%, list=5%, signal=13%
1009	GSE9650_NAIVE_VS_EFF_CD8_TCELL_DN		190	0.39	1.59	0	0.038	1	9115	tags=24%, list=16%, signal=28%
1010	GO_POSITIVE_REGULATION_OF_LEUKOCYTE_MIGRATION		107	0.42	1.59	0	0.038	1	4154	tags=29%, list=7%, signal=31%
1011	GSE19198_CTRL_VS_IL21_TREATED_TCELL_6H_DN		184	0.38	1.59	0	0.038	1	17492	tags=38%, list=31%, signal=55%
1012	GSE21670_STAT3_KO_VS_WT_CD4_TCELL_UP		189	0.38	1.59	0	0.038	1	6748	tags=26%, list=12%, signal=30%
1013	GSE5679_RARA_AGONIST_AM580_VS_AM580_AND_ROSIGLITAZONE_TREATED_DC_DN		188	0.39	1.59	0	0.038	1	7133	tags=23%, list=13%, signal=26%
1014	GO_POSITIVE_REGULATION_OF_RESPONSE_TO_BIOTIC_STIMULUS		39	0.5	1.59	0.009	0.038	1	7730	tags=31%, list=14%, signal=36%
1015	HADDAD_T_LYMPHOCYTE_AND_NK_PROGENITOR_DN		59	0.45	1.59	0	0.038	1	4937	tags=36%, list=9%, signal=39%
1016	BROCKE_APOPTOSIS_REVERSED_BY_IL6		142	0.4	1.59	0	0.038	1	18551	tags=42%, list=33%, signal=62%
1017	GSE2706_2H_VS_8H_R848_AND_LPS_STIM_DC_DN		176	0.39	1.59	0	0.038	1	12508	tags=31%, list=22%, signal=39%
1018	GSE22886_NAIVE_CD8_TCELL_VS_NEUTROPHIL_UP		182	0.38	1.59	0	0.038	1	3950	tags=10%, list=7%, signal=11%
1019	BIOCARTA_NFKB_PATHWAY		23	0.56	1.59	0.024	0.039	1	7648	tags=30%, list=14%, signal=35%
1020	GO_POSITIVE_REGULATION_OF_NEUTROPHIL_MIGRATION		26	0.55	1.59	0.013	0.039	1	8913	tags=42%, list=16%, signal=50%
1021	PID_CXCR4_PATHWAY		100	0.42	1.59	0	0.039	1	17306	tags=46%, list=31%, signal=66%
1022	GO_REGULATION_OF_LEUKOCYTE_DEGRANULATION		40	0.49	1.59	0.006	0.039	1	6042	tags=30%, list=11%, signal=34%
1023	GO_REGULATION_OF_AUTOPHAGOSOME_ASSEMBLY		34	0.51	1.59	0.016	0.039	1	22199	tags=71%, list=39%, signal=116%
1024	GSE16266_CTRL_VS_LPS_STIM_MEF_UP		183	0.39	1.59	0	0.039	1	17973	tags=43%, list=32%, signal=63%
1025	GSE41176_WT_VS_TAK1_KO_ANTI_IGM_STIM_BCELL_3H_DN		194	0.38	1.59	0	0.039	1	16029	tags=29%, list=28%, signal=41%
1026	GSE3982_MEMORY_CD4_TCELL_VS_BCELL_UP		185	0.38	1.59	0	0.039	1	7180	tags=26%, list=13%, signal=30%
1027	PID_ANTHRAX_PATHWAY		17	0.62	1.59	0.03	0.039	1	5724	tags=29%, list=10%, signal=33%
1028	GSE7219_UNSTIM_VS_LPS_AND_ANTI_CD40_STIM_DC_UP		166	0.38	1.59	0	0.039	1	4313	tags=15%, list=8%, signal=16%
1029	GSE36826_NORMAL_VS_STAPH_AUREUS_INF_IL1R_KO_SKIN_DN		185	0.38	1.59	0	0.039	1	14198	tags=27%, list=25%, signal=36%
1030	GO_REGULATION_OF_RESPONSE_TO_BIOTIC_STIMULUS		226	0.37	1.59	0	0.039	1	4597	tags=15%, list=8%, signal=17%
1031	GSE22601_DOUBLE_POSITIVE_VS_CD8_SINGLE_POSITIVE_THYMOCYTE_UP		184	0.38	1.59	0.003	0.039	1	18938	tags=43%, list=34%, signal=65%
1032	GSE3982_NEUTROPHIL_VS_EFF_MEMORY_CD4_TCELL_UP		192	0.38	1.59	0	0.039	1	17518	tags=44%, list=31%, signal=63%
1033	GSE36888_UNTREATED_VS_IL2_TREATED_STAT5_AB_KNOCKIN_TCELL_2H_UP		181	0.38	1.59	0	0.04	1	5350	tags=20%, list=9%, signal=22%
1034	GSE40274_CTRL_VS_LEF1_TRANSDUCED_ACTIVATED_CD4_TCELL_UP		164	0.39	1.59	0	0.04	1	14240	tags=35%, list=25%, signal=46%
1035	GSE36891_UNSTIM_VS_POLYIC_TLR3_STIM_PERITONEAL_MACROPHAGE_DN		188	0.39	1.59	0	0.04	1	18169	tags=44%, list=32%, signal=64%
1036	GSE3982_NEUTROPHIL_VS_CENT_MEMORY_CD4_TCELL_UP		190	0.38	1.59	0	0.04	1	18922	tags=53%, list=33%, signal=80%
1037	GO_THYMIC_T_CELL_SELECTION		19	0.59	1.58	0.026	0.041	1	5608	tags=37%, list=10%, signal=41%
1038	GSE4984_UNTREATED_VS_GALECTIN1_TREATED_DC_UP		176	0.39	1.58	0	0.041	1	17027	tags=43%, list=30%, signal=62%
1039	GSE22886_NAIVE_CD8_TCELL_VS_NKCELL_UP		185	0.38	1.58	0	0.042	1	3950	tags=14%, list=7%, signal=15%
1040	GSE360_LOW_DOSE_B_MALAYI_VS_M_TUBERCULOSIS_DC_DN		195	0.38	1.58	0	0.042	1	7906	tags=25%, list=14%, signal=29%
1041	GO_ALPHA_BETA_T_CELL_DIFFERENTIATION		45	0.48	1.58	0.005	0.042	1	7942	tags=42%, list=14%, signal=49%
1042	GO_REGULATION_OF_INTERLEUKIN_1_PRODUCTION		57	0.46	1.58	0	0.042	1	4424	tags=32%, list=8%, signal=34%
1043	GO_REGULATION_OF_INTERLEUKIN_4_PRODUCTION		29	0.53	1.58	0.021	0.042	1	13078	tags=62%, list=23%, signal=81%
1044	GSE3982_CENT_MEMORY_CD4_TCELL_VS_NKCELL_DN		185	0.38	1.58	0	0.042	1	9849	tags=28%, list=17%, signal=33%
1045	GSE12366_PLASMA_CELL_VS_MEMORY_BCELL_DN		183	0.38	1.58	0	0.042	1	18246	tags=38%, list=32%, signal=56%
1046	GSE9006_HEALTHY_VS_TYPE_1_DIABETES_PBMC_AT_DX_DN		187	0.38	1.58	0.003	0.042	1	7077	tags=21%, list=13%, signal=24%
1047	GO_NEGATIVE_REGULATION_OF_CELL_CELL_ADHESION		132	0.4	1.58	0.003	0.043	1	12739	tags=37%, list=23%, signal=48%
1048	GO_REGULATION_OF_LEUKOCYTE_CHEMOTAXIS		93	0.42	1.58	0.002	0.043	1	6900	tags=34%, list=12%, signal=39%
1049	GO_REGULATION_OF_LYMPHOCYTE_APOPTOTIC_PROCESS		54	0.47	1.58	0.005	0.043	1	7288	tags=31%, list=13%, signal=36%
1050	BIOCARTA_INFLAM_PATHWAY		28	0.53	1.58	0.023	0.043	1	11269	tags=61%, list=20%, signal=76%
1051	GO_POSITIVE_REGULATION_OF_INTERLEUKIN_4_PRODUCTION		22	0.56	1.58	0.02	0.043	1	4506	tags=45%, list=8%, signal=49%
1052	GSE21380_NON_TFH_VS_TFH_CD4_TCELL_DN		187	0.38	1.58	0	0.044	1	5386	tags=16%, list=10%, signal=17%
1053	GO_POSITIVE_REGULATION_OF_HUMORAL_IMMUNE_RESPONSE		15	0.62	1.58	0.045	0.044	1	4076	tags=33%, list=7%, signal=36%
1054	GSE30962_PRIMARY_VS_SECONDARY_CHRONIC_LCMV_INF_CD8_TCELL_DN		182	0.39	1.58	0	0.043	1	14005	tags=38%, list=25%, signal=51%
1055	GO_CARBOHYDRATE_BINDING		259	0.37	1.58	0	0.043	1	7868	tags=27%, list=14%, signal=31%
1056	GSE7831_UNSTIM_VS_CPG_STIM_PDC_1H_DN		188	0.38	1.58	0	0.043	1	19118	tags=41%, list=34%, signal=63%
1057	TAKEDA_TARGETS_OF_NUP98_HOXA9_FUSION_8D_DN		195	0.38	1.57	0	0.043	1	5095	tags=26%, list=9%, signal=29%
1058	GSE21670_UNTREATED_VS_TGFB_IL6_TREATED_STAT3_KO_CD4_TCELL_DN		182	0.38	1.57	0	0.044	1	19540	tags=38%, list=35%, signal=59%
1059	GSE557_CIITA_KO_VS_I_AB_KO_DC_UP		186	0.38	1.57	0.003	0.044	1	13078	tags=28%, list=23%, signal=37%
1060	GO_NEGATIVE_REGULATION_OF_IMMUNE_RESPONSE		115	0.41	1.57	0	0.044	1	4506	tags=23%, list=8%, signal=25%
1061	GSE17580_UNINFECTED_VS_S_MANSONI_INF_TEFF_DN		190	0.38	1.57	0	0.044	1	7375	tags=22%, list=13%, signal=25%
1062	GSE45365_HEALTHY_VS_MCMV_INFECTION_CD8A_DC_IFNAR_KO_DN		190	0.38	1.57	0	0.044	1	18127	tags=42%, list=32%, signal=62%
1063	TONKS_TARGETS_OF_RUNX1_RUNX1T1_FUSION_GRANULOCYTE_DN		17	0.6	1.57	0.023	0.044	1	8676	tags=47%, list=15%, signal=56%
1064	GO_POSITIVE_REGULATION_OF_LEUKOCYTE_CHEMOTAXIS		79	0.43	1.57	0	0.044	1	6003	tags=35%, list=11%, signal=40%
1065	GO_POSITIVE_REGULATION_OF_RESPONSE_TO_EXTERNAL_STIMULUS		292	0.36	1.57	0	0.044	1	7208	tags=27%, list=13%, signal=30%
1066	YAN_ESCAPE_FROM_ANOIKIS		24	0.55	1.57	0.019	0.045	1	4713	tags=33%, list=8%, signal=36%
1067	GENTLES_LEUKEMIC_STEM_CELL_UP		26	0.54	1.57	0.016	0.045	1	4924	tags=38%, list=9%, signal=42%
1068	GSE32533_WT_VS_MIR17_KO_ACT_CD4_TCELL_DN		182	0.39	1.57	0	0.045	1	21283	tags=47%, list=38%, signal=75%
1069	BIOCARTA_HIVNEF_PATHWAY		58	0.45	1.57	0.002	0.046	1	21093	tags=62%, list=37%, signal=99%
1070	GO_POSITIVE_REGULATION_OF_LYMPHOCYTE_MIGRATION		26	0.53	1.57	0.031	0.045	1	4154	tags=38%, list=7%, signal=41%
1071	ZHANG_RESPONSE_TO_CANTHARIDIN_UP		19	0.58	1.57	0.027	0.046	1	2820	tags=16%, list=5%, signal=17%
1072	GSE25123_WT_VS_PPARG_KO_MACROPHAGE_IL4_STIM_DN		190	0.38	1.57	0	0.046	1	7360	tags=23%, list=13%, signal=27%
1073	GO_POSITIVE_REGULATION_OF_NATURAL_KILLER_CELL_ACTIVATION		17	0.61	1.57	0.017	0.046	1	3672	tags=29%, list=7%, signal=31%
1074	BIOCARTA_CYTOKINE_PATHWAY		20	0.58	1.57	0.019	0.046	1	11188	tags=70%, list=20%, signal=87%
1075	GO_LYMPH_NODE_DEVELOPMENT		17	0.58	1.57	0.037	0.046	1	3342	tags=41%, list=6%, signal=44%
1076	GSE18804_SPLEEN_MACROPHAGE_VS_COLON_TUMORAL_MACROPHAGE_UP		192	0.38	1.56	0	0.047	1	8594	tags=23%, list=15%, signal=27%
1077	GSE36476_YOUNG_VS_OLD_DONOR_MEMORY_CD4_TCELL_72H_TSST_ACT_DN		183	0.38	1.56	0.003	0.047	1	12417	tags=30%, list=22%, signal=38%
1078	KAECH_DAY15_EFF_VS_MEMORY_CD8_TCELL_UP		191	0.37	1.56	0	0.047	1	7968	tags=25%, list=14%, signal=29%
1079	GSE25146_UNSTIM_VS_HELIOBACTER_PYLORI_LPS_STIM_AGS_CELL_DN		154	0.38	1.56	0	0.047	1	11358	tags=20%, list=20%, signal=25%
1080	GSE36888_UNTREATED_VS_IL2_TREATED_STAT5_AB_KNOCKIN_TCELL_6H_UP		177	0.39	1.56	0	0.047	1	5803	tags=23%, list=10%, signal=26%
1081	GO_REGULATION_OF_B_CELL_DIFFERENTIATION		22	0.56	1.56	0.026	0.047	1	5383	tags=36%, list=10%, signal=40%
1082	GSE28726_NAIVE_VS_ACTIVATED_NKTCELL_DN		187	0.38	1.56	0	0.047	1	17850	tags=34%, list=32%, signal=50%
1083	GSE1460_INTRATHYMIC_T_PROGENITOR_VS_CD4_THYMOCYTE_DN		189	0.37	1.56	0	0.047	1	13308	tags=36%, list=24%, signal=47%
1084	GSE21546_ELK1_KO_VS_SAP1A_KO_AND_ELK1_KO_DP_THYMOCYTES_UP		172	0.38	1.56	0	0.047	1	17212	tags=48%, list=30%, signal=68%
1085	GO_NEGATIVE_REGULATION_OF_B_CELL_ACTIVATION		30	0.53	1.56	0.025	0.047	1	9496	tags=37%, list=17%, signal=44%
1086	GO_ANTIGEN_PROCESSING_AND_PRESENTATION_OF_PEPTIDE_ANTIGEN		173	0.38	1.56	0	0.047	1	17275	tags=39%, list=31%, signal=56%
1087	BIOCARTA_TOB1_PATHWAY		19	0.58	1.56	0.033	0.047	1	12184	tags=53%, list=22%, signal=67%
1088	GSE33425_CD8_ALPHAALPHA_VS_ALPHABETA_CD161_HIGH_TCELL_UP		193	0.37	1.56	0	0.047	1	5672	tags=19%, list=10%, signal=21%
1089	GSE21360_NAIVE_VS_PRIMARY_MEMORY_CD8_TCELL_DN		177	0.38	1.56	0	0.047	1	14692	tags=39%, list=26%, signal=53%
1090	GSE369_PRE_VS_POST_IL6_INJECTION_SOCS3_KO_LIVER_DN		192	0.38	1.56	0	0.048	1	14307	tags=27%, list=25%, signal=36%
1091	GSE43260_BTLA_POS_VS_NEG_INTRATUMORAL_CD8_TCELL_UP		192	0.38	1.56	0	0.048	1	19183	tags=33%, list=34%, signal=50%
1092	GSE21546_UNSTIM_VS_ANTI_CD3_STIM_ELK1_KO_DP_THYMOCYTES_UP		168	0.38	1.56	0	0.048	1	13722	tags=47%, list=24%, signal=62%
1093	GSE9988_LOW_LPS_VS_ANTI_TREM1_AND_LPS_MONOCYTE_DN		174	0.38	1.56	0	0.048	1	15813	tags=34%, list=28%, signal=48%
1094	GO_POSITIVE_REGULATION_OF_CYSTEINE_TYPE_ENDOPEPTIDASE_ACTIVITY_INVOLVED_IN_APOPTOTIC_SIGNALING_PATHWAY		17	0.59	1.56	0.03	0.049	1	10733	tags=53%, list=19%, signal=65%
1095	GO_NEGATIVE_REGULATION_OF_CYTOKINE_BIOSYNTHETIC_PROCESS		28	0.53	1.56	0.019	0.049	1	8471	tags=32%, list=15%, signal=38%
1096	GSE3920_IFNA_VS_IFNB_TREATED_ENDOTHELIAL_CELL_DN		159	0.38	1.56	0.003	0.049	1	5606	tags=21%, list=10%, signal=24%
1097	GO_PEPTIDYL_TYROSINE_AUTOPHOSPHORYLATION		39	0.48	1.56	0.014	0.049	1	11203	tags=38%, list=20%, signal=48%
1098	KIM_GLIS2_TARGETS_UP		84	0.43	1.56	0.008	0.049	1	7783	tags=37%, list=14%, signal=43%
1099	GSE3337_4H_VS_16H_IFNG_IN_CD8POS_DC_DN		191	0.38	1.56	0	0.049	1	14705	tags=42%, list=26%, signal=57%
1100	GSE17721_0.5H_VS_24H_LPS_BMDC_DN		187	0.38	1.56	0	0.049	1	7906	tags=19%, list=14%, signal=22%
1101	GO_NEGATIVE_REGULATION_OF_CYTOKINE_PRODUCTION		199	0.37	1.56	0.003	0.049	1	8657	tags=27%, list=15%, signal=31%
1102	GO_REGULATION_OF_HEMOPOIESIS		304	0.36	1.56	0	0.049	1	5608	tags=19%, list=10%, signal=21%
1103	GSE14000_4H_VS_16H_LPS_DC_TRANSLATED_RNA_UP		183	0.37	1.56	0	0.049	1	17945	tags=41%, list=32%, signal=60%
1104	GSE22601_CD4_SINGLE_POSITIVE_VS_CD8_SINGLE_POSITIVE_THYMOCYTE_DN		184	0.37	1.56	0	0.049	1	18474	tags=36%, list=33%, signal=54%
1105	GO_REGULATION_OF_PLATELET_ACTIVATION		30	0.52	1.56	0.03	0.049	1	6358	tags=37%, list=11%, signal=41%
1106	GSE12845_IGD_NEG_BLOOD_VS_DARKZONE_GC_TONSIL_BCELL_UP		187	0.38	1.56	0	0.049	1	16017	tags=38%, list=28%, signal=53%
1107	GO_POSITIVE_REGULATION_OF_MAST_CELL_ACTIVATION		15	0.63	1.55	0.019	0.05	1	6042	tags=47%, list=11%, signal=52%
1108	GO_NEGATIVE_REGULATION_OF_IMMUNE_EFFECTOR_PROCESS		99	0.41	1.55	0	0.05	1	5210	tags=23%, list=9%, signal=26%
1109	PID_TRAIL_PATHWAY		28	0.52	1.55	0.017	0.05	1	18622	tags=68%, list=33%, signal=101%
1110	GSE1791_CTRL_VS_NEUROMEDINU_IN_T_CELL_LINE_3H_UP		157	0.38	1.55	0	0.05	1	5704	tags=21%, list=10%, signal=23%
1111	GSE37416_12H_VS_24H_F_TULARENSIS_LVS_NEUTROPHIL_UP		181	0.38	1.55	0	0.05	1	18945	tags=44%, list=34%, signal=65%
1112	GSE17721_0.5H_VS_24H_CPG_BMDC_DN		193	0.37	1.55	0	0.05	1	11830	tags=31%, list=21%, signal=39%
1113	GSE43863_DAY6_EFF_VS_DAY150_MEM_TFH_CD4_TCELL_UP		189	0.37	1.55	0	0.05	1	17131	tags=39%, list=30%, signal=56%
1114	SCHURINGA_STAT5A_TARGETS_DN		15	0.61	1.55	0.043	0.05	1	6005	tags=33%, list=11%, signal=37%
1115	GSE39820_CTRL_VS_TGFBETA1_IL6_CD4_TCELL_DN		191	0.37	1.55	0	0.051	1	20363	tags=48%, list=36%, signal=75%
1116	GSE3982_MAC_VS_TH1_UP		185	0.37	1.55	0	0.052	1	17672	tags=41%, list=31%, signal=59%
1117	GSE37532_WT_VS_PPARG_KO_LN_TCONV_DN		167	0.38	1.55	0	0.052	1	18931	tags=44%, list=34%, signal=66%
1118	GSE1112_HY_CD8AB_VS_HY_CD8AA_THYMOCYTE_RTOC_CULTURE_UP		179	0.37	1.55	0.003	0.052	1	8584	tags=27%, list=15%, signal=32%
1119	MARTENS_BOUND_BY_PML_RARA_FUSION		422	0.34	1.55	0	0.052	1	15208	tags=31%, list=27%, signal=42%
1120	GO_REGULATION_OF_NEUTROPHIL_MIGRATION		30	0.52	1.55	0.02	0.053	1	8913	tags=37%, list=16%, signal=44%
1121	GSE12366_NAIVE_VS_MEMORY_BCELL_DN		180	0.37	1.55	0	0.053	1	14276	tags=33%, list=25%, signal=44%
1122	GSE14415_ACT_TCONV_VS_ACT_NATURAL_TREG_DN		173	0.38	1.55	0	0.053	1	5288	tags=18%, list=9%, signal=20%
1123	GSE45365_NK_CELL_VS_CD8_TCELL_MCMV_INFECTION_UP		189	0.38	1.55	0	0.053	1	17802	tags=35%, list=32%, signal=52%
1124	GO_NEGATIVE_REGULATION_OF_LIPID_STORAGE		17	0.58	1.55	0.036	0.053	1	18922	tags=88%, list=33%, signal=133%
1125	GSE22601_IMMATURE_CD4_SINGLE_POSITIVE_VS_CD8_SINGLE_POSITIVE_THYMOCYTE_UP		189	0.37	1.54	0.003	0.053	1	10873	tags=26%, list=19%, signal=33%
1126	GO_REGULATION_OF_CYTOKINE_PRODUCTION_INVOLVED_IN_IMMUNE_RESPONSE		56	0.46	1.54	0.007	0.053	1	5608	tags=32%, list=10%, signal=36%
1127	GSE6269_HEALTHY_VS_FLU_INF_PBMC_DN		154	0.38	1.54	0	0.053	1	13693	tags=34%, list=24%, signal=44%
1128	GSE34006_WT_VS_A2AR_KO_TREG_DN		187	0.37	1.54	0	0.054	1	9646	tags=28%, list=17%, signal=34%
1129	GSE40274_CTRL_VS_FOXP3_AND_LEF1_TRANSDUCED_ACTIVATED_CD4_TCELL_UP		161	0.38	1.54	0	0.054	1	5796	tags=24%, list=10%, signal=26%
1130	GSE30971_CTRL_VS_LPS_STIM_MACROPHAGE_WBP7_HET_4H_DN		182	0.37	1.54	0	0.054	1	19191	tags=36%, list=34%, signal=54%
1131	GSE9988_ANTI_TREM1_VS_LPS_MONOCYTE_UP		180	0.37	1.54	0	0.054	1	16626	tags=38%, list=29%, signal=54%
1132	REACTOME_AUTODEGRADATION_OF_THE_E3_UBIQUITIN_LIGASE_COP1		48	0.46	1.54	0.012	0.054	1	24023	tags=54%, list=43%, signal=94%
1133	GSE23502_WT_VS_HDC_KO_MYELOID_DERIVED_SUPPRESSOR_CELL_BM_DN		189	0.37	1.54	0	0.054	1	18187	tags=42%, list=32%, signal=62%
1134	PID_AMB2_NEUTROPHILS_PATHWAY		41	0.48	1.54	0.014	0.054	1	8459	tags=34%, list=15%, signal=40%
1135	GSE22140_GERMFREE_VS_SPF_MOUSE_CD4_TCELL_DN		194	0.37	1.54	0	0.054	1	15799	tags=37%, list=28%, signal=51%
1136	PETROVA_PROX1_TARGETS_DN		62	0.44	1.54	0.008	0.054	1	13993	tags=45%, list=25%, signal=60%
1137	GSE26343_WT_VS_NFAT5_KO_MACROPHAGE_DN		196	0.37	1.54	0	0.054	1	7540	tags=21%, list=13%, signal=25%
1138	GO_NEGATIVE_REGULATION_OF_CYTOKINE_SECRETION		42	0.47	1.54	0.009	0.055	1	6722	tags=36%, list=12%, signal=41%
1139	ZHAN_MULTIPLE_MYELOMA_LB_DN		37	0.49	1.54	0.021	0.055	1	11940	tags=46%, list=21%, signal=58%
1140	GO_EPITHELIAL_CILIUM_MOVEMENT		18	0.57	1.54	0.037	0.055	1	9499	tags=33%, list=17%, signal=40%
1141	GSE5589_LPS_AND_IL10_VS_LPS_AND_IL6_STIM_MACROPHAGE_45MIN_DN		186	0.37	1.54	0	0.055	1	4974	tags=15%, list=9%, signal=16%
1142	GSE2770_IL4_ACT_VS_ACT_CD4_TCELL_6H_DN		182	0.37	1.54	0	0.056	1	20681	tags=46%, list=37%, signal=72%
1143	LIAN_NEUTROPHIL_GRANULE_CONSTITUENTS		24	0.53	1.54	0.03	0.056	1	9279	tags=42%, list=16%, signal=50%
1144	KEGG_COMPLEMENT_AND_COAGULATION_CASCADES		69	0.43	1.54	0.002	0.057	1	15024	tags=61%, list=27%, signal=83%
1145	GSE3982_DC_VS_TH1_UP		186	0.37	1.53	0	0.057	1	9415	tags=29%, list=17%, signal=35%
1146	GSE9650_EFFECTOR_VS_EXHAUSTED_CD8_TCELL_UP		189	0.37	1.53	0.003	0.057	1	18654	tags=39%, list=33%, signal=57%
1147	GO_CYTOLYSIS		23	0.55	1.53	0.033	0.057	1	4353	tags=35%, list=8%, signal=38%
1148	GSE17974_CTRL_VS_ACT_IL4_AND_ANTI_IL12_1H_CD4_TCELL_DN		178	0.37	1.53	0	0.057	1	14264	tags=31%, list=25%, signal=41%
1149	GSE5503_PLN_DC_VS_SPLEEN_DC_ACTIVATED_ALLOGENIC_TCELL_DN		185	0.37	1.53	0	0.057	1	18711	tags=44%, list=33%, signal=65%
1150	ST_TUMOR_NECROSIS_FACTOR_PATHWAY		29	0.51	1.53	0.023	0.057	1	18522	tags=66%, list=33%, signal=97%
1151	CAIRO_HEPATOBLASTOMA_CLASSES_DN		201	0.37	1.53	0	0.057	1	14648	tags=37%, list=26%, signal=50%
1152	STEARMAN_TUMOR_FIELD_EFFECT_UP		34	0.5	1.53	0.019	0.058	1	8621	tags=44%, list=15%, signal=52%
1153	GSE40274_CTRL_VS_FOXP3_AND_PBX1_TRANSDUCED_ACTIVATED_CD4_TCELL_UP		151	0.38	1.53	0	0.058	1	9504	tags=26%, list=17%, signal=31%
1154	GO_GLYCOLIPID_BINDING		19	0.56	1.53	0.03	0.058	1	11776	tags=42%, list=21%, signal=53%
1155	REACTOME_ACTIVATED_TLR4_SIGNALLING		92	0.4	1.53	0.007	0.058	1	18153	tags=39%, list=32%, signal=58%
1156	GO_RESPIRATORY_BURST		15	0.6	1.53	0.037	0.058	1	4796	tags=53%, list=8%, signal=58%
1157	GO_NATURAL_KILLER_CELL_ACTIVATION		54	0.45	1.53	0.014	0.058	1	7481	tags=33%, list=13%, signal=38%
1158	GSE39820_CTRL_VS_IL1B_IL6_IL23A_CD4_TCELL_DN		190	0.37	1.53	0.003	0.058	1	6773	tags=18%, list=12%, signal=20%
1159	RAMALHO_STEMNESS_DN		70	0.43	1.53	0.012	0.058	1	6637	tags=27%, list=12%, signal=31%
1160	PID_IL2_1PATHWAY		55	0.45	1.53	0.014	0.059	1	10901	tags=22%, list=19%, signal=27%
1161	GSE9960_HEALTHY_VS_GRAM_NEG_SEPSIS_PBMC_UP		187	0.37	1.53	0.003	0.059	1	20752	tags=48%, list=37%, signal=76%
1162	GSE21360_NAIVE_VS_PRIMARY_MEMORY_CD8_TCELL_UP		165	0.38	1.53	0.003	0.059	1	4320	tags=16%, list=8%, signal=17%
1163	GO_CELL_RECOGNITION		142	0.38	1.53	0	0.059	1	7339	tags=30%, list=13%, signal=35%
1164	GO_POSITIVE_REGULATION_OF_INTERLEUKIN_6_PRODUCTION		67	0.43	1.53	0.002	0.059	1	4506	tags=27%, list=8%, signal=29%
1165	GO_NEGATIVE_REGULATION_OF_ALPHA_BETA_T_CELL_ACTIVATION		22	0.55	1.53	0.02	0.059	1	8428	tags=41%, list=15%, signal=48%
1166	GSE22140_HEALTHY_VS_ARTHRITIC_MOUSE_CD4_TCELL_DN		196	0.37	1.53	0	0.059	1	18468	tags=35%, list=33%, signal=51%
1167	GO_REGULATION_OF_PRODUCTION_OF_MOLECULAR_MEDIATOR_OF_IMMUNE_RESPONSE		99	0.4	1.53	0.003	0.059	1	13113	tags=43%, list=23%, signal=56%
1168	GSE19888_ADENOSINE_A3R_INH_VS_ACT_IN_MAST_CELL_DN		188	0.37	1.53	0	0.06	1	8996	tags=31%, list=16%, signal=37%
1169	GSE411_100MIN_VS_400MIN_IL6_STIM_SOCS3_KO_MACROPHAGE_DN		181	0.37	1.53	0	0.059	1	16423	tags=35%, list=29%, signal=50%
1170	GSE2770_TGFB_AND_IL4_ACT_VS_ACT_CD4_TCELL_48H_DN		179	0.37	1.53	0.003	0.06	1	16666	tags=35%, list=30%, signal=49%
1171	GSE26727_WT_VS_KLF2_KO_LPS_STIM_MACROPHAGE_DN		191	0.37	1.53	0.003	0.06	1	19260	tags=39%, list=34%, signal=59%
1172	PETROVA_ENDOTHELIUM_LYMPHATIC_VS_BLOOD_DN		157	0.38	1.53	0.006	0.06	1	15891	tags=43%, list=28%, signal=60%
1173	KRASNOSELSKAYA_ILF3_TARGETS_UP		38	0.48	1.53	0.01	0.06	1	13247	tags=58%, list=23%, signal=76%
1174	BILBAN_B_CLL_LPL_DN		42	0.46	1.53	0.02	0.06	1	6812	tags=24%, list=12%, signal=27%
1175	HENDRICKS_SMARCA4_TARGETS_UP		53	0.45	1.53	0.01	0.06	1	14378	tags=47%, list=25%, signal=63%
1176	GSE3720_UNSTIM_VS_LPS_STIM_VD2_GAMMADELTA_TCELL_UP		157	0.38	1.52	0	0.06	1	6702	tags=17%, list=12%, signal=19%
1177	GO_CORECEPTOR_ACTIVITY		35	0.5	1.52	0.026	0.06	1	2962	tags=29%, list=5%, signal=30%
1178	GO_POSITIVE_REGULATION_OF_T_CELL_MEDIATED_IMMUNITY		31	0.5	1.52	0.041	0.06	1	7288	tags=39%, list=13%, signal=44%
1179	GSE40274_CTRL_VS_FOXP3_AND_EOS_TRANSDUCED_ACTIVATED_CD4_TCELL_UP		155	0.38	1.52	0	0.06	1	7355	tags=23%, list=13%, signal=26%
1180	BIOCARTA_TNFR2_PATHWAY		18	0.58	1.52	0.026	0.06	1	21952	tags=83%, list=39%, signal=136%
1181	GO_REGULATION_OF_INTERLEUKIN_1_BETA_PRODUCTION		47	0.46	1.52	0.015	0.061	1	4424	tags=32%, list=8%, signal=35%
1182	GO_GOLGI_TO_VACUOLE_TRANSPORT		25	0.53	1.52	0.024	0.061	1	20958	tags=60%, list=37%, signal=95%
1183	LUI_THYROID_CANCER_CLUSTER_4		15	0.61	1.52	0.038	0.061	1	8387	tags=67%, list=15%, signal=78%
1184	GSE28737_WT_VS_BCL6_HET_FOLLICULAR_BCELL_DN		179	0.37	1.52	0	0.061	1	7236	tags=25%, list=13%, signal=28%
1185	GSE42724_NAIVE_BCELL_VS_PLASMABLAST_DN		180	0.37	1.52	0	0.062	1	15183	tags=36%, list=27%, signal=48%
1186	AMIT_EGF_RESPONSE_120_MCF10A		41	0.48	1.52	0.026	0.062	1	15212	tags=41%, list=27%, signal=57%
1187	GSE27291_0H_VS_7D_STIM_GAMMADELTA_TCELL_DN		176	0.37	1.52	0	0.062	1	8043	tags=18%, list=14%, signal=20%
1188	GSE40068_CXCR5NEG_BCL6NEG_CD4_TCELL_VS_CXCR5POS_BCL6NEG_TFH_DN		193	0.36	1.52	0.003	0.062	1	8955	tags=24%, list=16%, signal=29%
1189	GSE3982_DC_VS_BCELL_UP		193	0.36	1.52	0	0.062	1	14464	tags=38%, list=26%, signal=51%
1190	BIOCARTA_DC_PATHWAY		22	0.56	1.52	0.02	0.062	1	11188	tags=64%, list=20%, signal=79%
1191	GO_VACUOLAR_ACIDIFICATION		15	0.59	1.52	0.041	0.062	1	21091	tags=87%, list=37%, signal=138%
1192	GSE36078_WT_VS_IL1R_KO_LUNG_DC_DN		183	0.36	1.52	0	0.062	1	5581	tags=16%, list=10%, signal=18%
1193	GSE411_UNSTIM_VS_100MIN_IL6_STIM_MACROPHAGE_UP		188	0.37	1.52	0	0.062	1	14224	tags=35%, list=25%, signal=47%
1194	ZHENG_BOUND_BY_FOXP3		463	0.34	1.52	0	0.063	1	4364	tags=14%, list=8%, signal=15%
1195	GSE23568_ID3_TRANSDUCED_VS_ID3_KO_CD8_TCELL_UP		192	0.37	1.52	0	0.063	1	14984	tags=34%, list=27%, signal=47%
1196	GSE7852_TREG_VS_TCONV_THYMUS_UP		191	0.37	1.52	0.003	0.063	1	7360	tags=22%, list=13%, signal=25%
1197	GSE7568_IL4_TGFB_DEXAMETHASONE_VS_IL4_TGFB_TREATED_MACROPHAGE_DN		168	0.37	1.52	0	0.063	1	19535	tags=47%, list=35%, signal=72%
1198	GO_REGULATION_OF_TYPE_2_IMMUNE_RESPONSE		25	0.53	1.52	0.026	0.063	1	6722	tags=44%, list=12%, signal=50%
1199	GSE19198_1H_VS_24H_IL21_TREATED_TCELL_UP		192	0.36	1.52	0	0.063	1	9322	tags=26%, list=17%, signal=30%
1200	GSE41176_UNSTIM_VS_ANTI_IGM_STIM_BCELL_6H_UP		188	0.37	1.52	0	0.063	1	16817	tags=35%, list=30%, signal=50%
1201	GO_CYTOKINE_ACTIVITY		213	0.36	1.52	0	0.063	1	7832	tags=31%, list=14%, signal=36%
1202	GSE11864_CSF1_IFNG_VS_CSF1_IFNG_PAM3CYS_IN_MAC_UP		184	0.36	1.51	0.003	0.064	1	20139	tags=42%, list=36%, signal=66%
1203	GSE23502_BM_VS_COLON_TUMOR_MYELOID_DERIVED_SUPPRESSOR_CELL_UP		190	0.37	1.51	0	0.064	1	7179	tags=21%, list=13%, signal=23%
1204	TAVOR_CEBPA_TARGETS_DN		30	0.51	1.51	0.019	0.064	1	5022	tags=33%, list=9%, signal=37%
1205	GSE12366_GC_VS_MEMORY_BCELL_DN		188	0.36	1.51	0	0.064	1	14622	tags=32%, list=26%, signal=43%
1206	GSE24634_NAIVE_CD4_TCELL_VS_DAY10_IL4_CONV_TREG_DN		196	0.36	1.51	0	0.064	1	16968	tags=37%, list=30%, signal=52%
1207	FONTAINE_FOLLICULAR_THYROID_ADENOMA_DN		66	0.43	1.51	0.005	0.065	1	3616	tags=18%, list=6%, signal=19%
1208	GSE45365_WT_VS_IFNAR_KO_CD8A_DC_MCMV_INFECTION_UP		185	0.37	1.51	0.003	0.065	1	20242	tags=42%, list=36%, signal=65%
1209	GO_ENDOCYTOSIS		491	0.33	1.51	0	0.065	1	7190	tags=21%, list=13%, signal=24%
1210	GSE46606_IRF4_KO_VS_WT_CD40L_IL2_IL5_1DAY_STIMULATED_BCELL_UP		174	0.36	1.51	0.003	0.066	1	6590	tags=18%, list=12%, signal=21%
1211	GSE25085_FETAL_LIVER_VS_FETAL_BM_SP4_THYMIC_IMPLANT_DN		189	0.37	1.51	0	0.066	1	13460	tags=32%, list=24%, signal=42%
1212	KEGG_APOPTOSIS		86	0.41	1.51	0.014	0.066	1	18522	tags=53%, list=33%, signal=79%
1213	GSE41867_NAIVE_VS_DAY8_LCMV_CLONE13_EFFECTOR_CD8_TCELL_UP		187	0.36	1.51	0.003	0.066	1	9548	tags=20%, list=17%, signal=24%
1214	GO_SINGLE_ORGANISM_CELL_ADHESION		449	0.33	1.51	0	0.066	1	7297	tags=24%, list=13%, signal=28%
1215	GO_B_CELL_PROLIFERATION		37	0.48	1.51	0.019	0.067	1	2064	tags=24%, list=4%, signal=25%
1216	GSE13411_SWITCHED_MEMORY_BCELL_VS_PLASMA_CELL_UP		188	0.36	1.51	0	0.067	1	17396	tags=30%, list=31%, signal=44%
1217	GSE17974_0H_VS_24H_IN_VITRO_ACT_CD4_TCELL_UP		168	0.37	1.51	0	0.067	1	7360	tags=20%, list=13%, signal=23%
1218	GSE5589_LPS_VS_LPS_AND_IL10_STIM_MACROPHAGE_180MIN_UP		184	0.37	1.51	0.003	0.067	1	6067	tags=22%, list=11%, signal=24%
1219	GO_RESPONSE_TO_MOLECULE_OF_BACTERIAL_ORIGIN		315	0.34	1.51	0	0.068	1	7783	tags=27%, list=14%, signal=31%
1220	GSE20366_EX_VIVO_VS_DEC205_CONVERSION_NAIVE_CD4_TCELL_UP		186	0.36	1.51	0	0.068	1	5581	tags=19%, list=10%, signal=21%
1221	ZHANG_ANTIVIRAL_RESPONSE_TO_RIBAVIRIN_DN		50	0.45	1.5	0.019	0.068	1	13999	tags=46%, list=25%, signal=61%
1222	GSE3337_CTRL_VS_4H_IFNG_IN_CD8POS_DC_DN		195	0.36	1.5	0	0.068	1	4230	tags=16%, list=7%, signal=17%
1223	GSE360_T_GONDII_VS_M_TUBERCULOSIS_DC_DN		193	0.36	1.5	0	0.069	1	4748	tags=20%, list=8%, signal=22%
1224	GSE41867_DAY6_EFFECTOR_VS_DAY30_MEMORY_CD8_TCELL_LCMV_ARMSTRONG_DN		186	0.36	1.5	0	0.069	1	15553	tags=29%, list=28%, signal=40%
1225	GSE22611_NOD2_TRANSDUCED_VS_CTRL_HEK293T_STIMULATED_WITH_MDP_2H_UP		169	0.37	1.5	0	0.069	1	20065	tags=53%, list=36%, signal=82%
1226	GSE36826_NORMAL_VS_STAPH_AUREUS_INF_SKIN_UP		188	0.36	1.5	0.003	0.069	1	13074	tags=26%, list=23%, signal=34%
1227	GSE45365_NK_CELL_VS_BCELL_MCMV_INFECTION_UP		188	0.36	1.5	0	0.069	1	20016	tags=46%, list=35%, signal=71%
1228	GSE19401_UNSTIM_VS_RETINOIC_ACID_AND_PAM2CSK4_STIM_FOLLICULAR_DC_DN		196	0.36	1.5	0	0.069	1	18340	tags=42%, list=32%, signal=62%
1229	REACTOME_NOD1_2_SIGNALING_PATHWAY		30	0.5	1.5	0.022	0.069	1	5803	tags=20%, list=10%, signal=22%
1230	GSE37301_MULTIPOTENT_PROGENITOR_VS_COMMON_LYMPHOID_PROGENITOR_UP		162	0.37	1.5	0	0.069	1	15084	tags=31%, list=27%, signal=43%
1231	REACTOME_CTLA4_INHIBITORY_SIGNALING		21	0.54	1.5	0.046	0.069	1	1231	tags=14%, list=2%, signal=15%
1232	GSE9988_ANTI_TREM1_VS_LOW_LPS_MONOCYTE_UP		179	0.37	1.5	0.003	0.07	1	19629	tags=49%, list=35%, signal=75%
1233	XU_HGF_SIGNALING_NOT_VIA_AKT1_6HR		26	0.53	1.5	0.029	0.07	1	16318	tags=50%, list=29%, signal=70%
1234	GSE16522_MEMORY_VS_NAIVE_ANTI_CD3CD28_STIM_CD8_TCELL_DN		192	0.36	1.5	0	0.07	1	7405	tags=22%, list=13%, signal=25%
1235	GSE21774_CD62L_POS_CD56_BRIGHT_VS_CD62L_NEG_CD56_DIM_NK_CELL_UP		186	0.36	1.5	0	0.07	1	7264	tags=31%, list=13%, signal=35%
1236	KEGG_FC_GAMMA_R_MEDIATED_PHAGOCYTOSIS		93	0.4	1.5	0.011	0.07	1	5383	tags=22%, list=10%, signal=24%
1237	GAVIN_FOXP3_TARGETS_CLUSTER_P2		75	0.41	1.5	0.008	0.07	1	6419	tags=21%, list=11%, signal=24%
1238	GO_POSITIVE_REGULATION_OF_LEUKOCYTE_DEGRANULATION		18	0.57	1.5	0.036	0.07	1	6042	tags=39%, list=11%, signal=44%
1239	GO_LEUKOCYTE_APOPTOTIC_PROCESS		22	0.53	1.5	0.045	0.07	1	7707	tags=27%, list=14%, signal=32%
1240	GSE19401_NAIVE_VS_IMMUNIZED_MOUSE_PLN_FOLLICULAR_DC_UP		191	0.36	1.5	0.003	0.07	1	18931	tags=42%, list=34%, signal=64%
1241	GSE5589_LPS_VS_LPS_AND_IL6_STIM_MACROPHAGE_45MIN_UP		188	0.36	1.5	0.006	0.07	1	17286	tags=35%, list=31%, signal=50%
1242	GO_MACROPHAGE_ACTIVATION		31	0.49	1.5	0.024	0.07	1	6005	tags=35%, list=11%, signal=40%
1243	XU_RESPONSE_TO_TRETINOIN_AND_NSC682994_UP		16	0.58	1.5	0.044	0.07	1	11214	tags=56%, list=20%, signal=70%
1244	GO_MOVEMENT_IN_ENVIRONMENT_OF_OTHER_ORGANISM_INVOLVED_IN_SYMBIOTIC_INTERACTION		81	0.4	1.5	0.005	0.071	1	14597	tags=42%, list=26%, signal=57%
1245	HENDRICKS_SMARCA4_TARGETS_DN		50	0.45	1.5	0.017	0.071	1	9032	tags=32%, list=16%, signal=38%
1246	PID_IL6_7_PATHWAY		47	0.45	1.5	0.013	0.071	1	18985	tags=51%, list=34%, signal=77%
1247	GO_PHOSPHOTYROSINE_BINDING		15	0.6	1.5	0.048	0.071	1	3357	tags=33%, list=6%, signal=35%
1248	GSE37416_0H_VS_6H_F_TULARENSIS_LVS_NEUTROPHIL_UP		186	0.36	1.5	0	0.071	1	17381	tags=37%, list=31%, signal=53%
1249	GSE17974_0H_VS_2H_IN_VITRO_ACT_CD4_TCELL_DN		171	0.36	1.5	0	0.071	1	20683	tags=49%, list=37%, signal=77%
1250	GSE3720_LPS_VS_PMA_STIM_VD1_GAMMADELTA_TCELL_DN		166	0.37	1.5	0.003	0.071	1	8433	tags=19%, list=15%, signal=22%
1251	REN_ALVEOLAR_RHABDOMYOSARCOMA_DN		397	0.33	1.5	0	0.071	1	20208	tags=50%, list=36%, signal=77%
1252	KEGG_PRION_DISEASES		35	0.49	1.5	0.021	0.071	1	15357	tags=49%, list=27%, signal=67%
1253	REACTOME_SMOOTH_MUSCLE_CONTRACTION		24	0.52	1.5	0.029	0.071	1	14302	tags=46%, list=25%, signal=61%
1254	GSE9988_ANTI_TREM1_AND_LPS_VS_CTRL_TREATED_MONOCYTES_UP		172	0.37	1.5	0	0.071	1	16255	tags=35%, list=29%, signal=50%
1255	GSE16450_CTRL_VS_IFNA_6H_STIM_IMMATURE_NEURON_CELL_LINE_DN		175	0.36	1.5	0	0.071	1	8996	tags=22%, list=16%, signal=26%
1256	REACTOME_NEGATIVE_REGULATORS_OF_RIG_I_MDA5_SIGNALING		31	0.5	1.49	0.018	0.072	1	20756	tags=58%, list=37%, signal=92%
1257	GSE11057_PBMC_VS_MEM_CD4_TCELL_DN		181	0.36	1.49	0	0.072	1	4816	tags=14%, list=9%, signal=15%
1258	GO_GOLGI_TO_ENDOSOME_TRANSPORT		17	0.57	1.49	0.045	0.072	1	20958	tags=59%, list=37%, signal=93%
1259	GO_MYELOID_DENDRITIC_CELL_ACTIVATION		25	0.52	1.49	0.033	0.072	1	3924	tags=36%, list=7%, signal=39%
1260	GSE7764_NKCELL_VS_SPLENOCYTE_DN		193	0.36	1.49	0	0.072	1	7540	tags=18%, list=13%, signal=21%
1261	FLECHNER_PBL_KIDNEY_TRANSPLANT_OK_VS_DONOR_DN		41	0.46	1.49	0.026	0.073	1	4293	tags=15%, list=8%, signal=16%
1262	GSE12366_PLASMA_CELL_VS_NAIVE_BCELL_DN		185	0.37	1.49	0.003	0.073	1	14198	tags=28%, list=25%, signal=37%
1263	REACTOME_TRAF6_MEDIATED_NFKB_ACTIVATION		21	0.54	1.49	0.051	0.073	1	18710	tags=62%, list=33%, signal=93%
1264	GSE32901_NAIVE_VS_TH1_CD4_TCELL_DN		157	0.37	1.49	0.003	0.073	1	6327	tags=20%, list=11%, signal=22%
1265	GSE16522_ANTI_CD3CD28_STIM_VS_UNSTIM_MEMORY_CD8_TCELL_DN		179	0.36	1.49	0	0.074	1	20051	tags=44%, list=35%, signal=68%
1266	GSE21670_UNTREATED_VS_TGFB_TREATED_STAT3_KO_CD4_TCELL_DN		192	0.36	1.49	0	0.074	1	18167	tags=43%, list=32%, signal=63%
1267	OSMAN_BLADDER_CANCER_UP		385	0.33	1.49	0	0.074	1	19636	tags=36%, list=35%, signal=55%
1268	GSE25677_MPL_VS_R848_STIM_BCELL_DN		172	0.37	1.49	0	0.074	1	7047	tags=17%, list=12%, signal=20%
1269	GSE2706_UNSTIM_VS_8H_LPS_DC_DN		177	0.36	1.49	0	0.075	1	13944	tags=33%, list=25%, signal=44%
1270	GSE17974_0H_VS_1H_IN_VITRO_ACT_CD4_TCELL_DN		173	0.37	1.49	0.003	0.075	1	18381	tags=36%, list=33%, signal=54%
1271	GO_REGULATION_OF_CYSTEINE_TYPE_ENDOPEPTIDASE_ACTIVITY_INVOLVED_IN_APOPTOTIC_SIGNALING_PATHWAY		22	0.53	1.49	0.053	0.075	1	15248	tags=55%, list=27%, signal=75%
1272	GO_AROMATIC_AMINO_ACID_FAMILY_CATABOLIC_PROCESS		19	0.55	1.49	0.056	0.075	1	11409	tags=32%, list=20%, signal=40%
1273	GSE23505_IL6_IL1_IL23_VS_IL6_IL1_TGFB_TREATED_CD4_TCELL_UP		189	0.36	1.49	0.003	0.075	1	8098	tags=22%, list=14%, signal=26%
1274	GSE22935_WT_VS_MYD88_KO_MACROPHAGE_48H_MBOVIS_BCG_STIM_DN		191	0.36	1.49	0.003	0.075	1	19560	tags=51%, list=35%, signal=78%
1275	GO_DEATH_RECEPTOR_ACTIVITY		24	0.53	1.49	0.055	0.075	1	9357	tags=38%, list=17%, signal=45%
1276	GSE10325_LUPUS_BCELL_VS_LUPUS_MYELOID_UP		188	0.36	1.49	0.006	0.076	1	3521	tags=13%, list=6%, signal=14%
1277	GUENTHER_GROWTH_SPHERICAL_VS_ADHERENT_DN		26	0.52	1.49	0.033	0.076	1	18985	tags=69%, list=34%, signal=104%
1278	GSE5099_CLASSICAL_M1_VS_ALTERNATIVE_M2_MACROPHAGE_UP		181	0.36	1.49	0	0.076	1	9538	tags=22%, list=17%, signal=27%
1279	REACTOME_REGULATION_OF_ORNITHINE_DECARBOXYLASE_ODC		48	0.45	1.48	0.024	0.076	1	4711	tags=10%, list=8%, signal=11%
1280	HERNANDEZ_MITOTIC_ARREST_BY_DOCETAXEL_2_UP		61	0.42	1.48	0.012	0.077	1	11583	tags=36%, list=21%, signal=45%
1281	GSE26290_CTRL_VS_AKT_INHIBITOR_TREATED_ANTI_CD3_AND_IL2_STIM_CD8_TCELL_DN		185	0.36	1.48	0	0.077	1	9593	tags=23%, list=17%, signal=27%
1282	BASSO_CD40_SIGNALING_DN		65	0.42	1.48	0.011	0.077	1	13697	tags=43%, list=24%, signal=57%
1283	GO_RESPONSE_TO_LIPOPROTEIN_PARTICLE		20	0.55	1.48	0.041	0.077	1	14216	tags=50%, list=25%, signal=67%
1284	GSE16450_IMMATURE_VS_MATURE_NEURON_CELL_LINE_12H_IFNA_STIM_UP		188	0.36	1.48	0	0.077	1	14719	tags=35%, list=26%, signal=47%
1285	GSE18893_TCONV_VS_TREG_2H_TNF_STIM_DN		175	0.36	1.48	0.003	0.077	1	20502	tags=43%, list=36%, signal=68%
1286	GSE20715_0H_VS_48H_OZONE_LUNG_UP		192	0.36	1.48	0.003	0.077	1	9636	tags=26%, list=17%, signal=31%
1287	KEGG_CYTOSOLIC_DNA_SENSING_PATHWAY		55	0.44	1.48	0.024	0.077	1	4199	tags=20%, list=7%, signal=22%
1288	GO_RECEPTOR_MEDIATED_ENDOCYTOSIS		220	0.35	1.48	0	0.077	1	7190	tags=25%, list=13%, signal=28%
1289	GSE3039_CD4_TCELL_VS_NKT_CELL_UP		186	0.36	1.48	0	0.079	1	20083	tags=41%, list=36%, signal=63%
1290	GO_LEUKOTRIENE_BIOSYNTHETIC_PROCESS		22	0.53	1.48	0.026	0.079	1	20456	tags=82%, list=36%, signal=128%
1291	GSE41867_NAIVE_VS_DAY6_LCMV_EFFECTOR_CD8_TCELL_DN		187	0.35	1.48	0.006	0.08	1	18960	tags=43%, list=34%, signal=64%
1292	GSE24142_EARLY_THYMIC_PROGENITOR_VS_DN2_THYMOCYTE_FETAL_UP		192	0.35	1.48	0.003	0.08	1	4617	tags=20%, list=8%, signal=21%
1293	FOSTER_TOLERANT_MACROPHAGE_DN		390	0.33	1.48	0	0.081	1	15846	tags=35%, list=28%, signal=48%
1294	GSE39382_IL3_VS_IL3_IL33_TREATED_MAST_CELL_DN		188	0.35	1.47	0	0.081	1	7665	tags=22%, list=14%, signal=26%
1295	GSE25085_FETAL_BM_VS_ADULT_BM_SP4_THYMIC_IMPLANT_DN		187	0.36	1.47	0	0.082	1	18833	tags=44%, list=33%, signal=66%
1296	REACTOME_BIOSYNTHESIS_OF_THE_N_GLYCAN_PRECURSOR_DOLICHOL_LIPID_LINKED_OLIGOSACCHARIDE_LLO_AND_TRANSFER_TO_A_NASCENT_PROTEIN		28	0.5	1.47	0.044	0.082	1	25702	tags=79%, list=45%, signal=144%
1297	GSE37416_CTRL_VS_6H_F_TULARENSIS_LVS_NEUTROPHIL_UP		178	0.36	1.47	0.003	0.082	1	19562	tags=45%, list=35%, signal=69%
1298	GSE9960_GRAM_NEG_VS_GRAM_POS_SEPSIS_PBMC_UP		179	0.36	1.47	0.006	0.082	1	13848	tags=32%, list=25%, signal=42%
1299	GSE17974_0.5H_VS_72H_IL4_AND_ANTI_IL12_ACT_CD4_TCELL_UP		178	0.35	1.47	0	0.082	1	22036	tags=49%, list=39%, signal=81%
1300	GSE22886_NAIVE_CD8_TCELL_VS_NKCELL_DN		185	0.35	1.47	0	0.082	1	18215	tags=40%, list=32%, signal=59%
1301	LINDGREN_BLADDER_CANCER_WITH_LOH_IN_CHR9Q		105	0.38	1.47	0.003	0.082	1	19220	tags=55%, list=34%, signal=84%
1302	SANSOM_APC_TARGETS_DN		353	0.33	1.47	0	0.082	1	8659	tags=29%, list=15%, signal=34%
1303	GO_ANTIGEN_PROCESSING_AND_PRESENTATION_VIA_MHC_CLASS_IB		15	0.59	1.47	0.069	0.082	1	13078	tags=60%, list=23%, signal=78%
1304	GSE40666_WT_VS_STAT1_KO_CD8_TCELL_WITH_IFNA_STIM_90MIN_UP		176	0.36	1.47	0	0.082	1	14807	tags=35%, list=26%, signal=48%
1305	GSE9988_LPS_VS_LPS_AND_ANTI_TREM1_MONOCYTE_DN		174	0.36	1.47	0	0.082	1	18926	tags=41%, list=34%, signal=62%
1306	SMIRNOV_CIRCULATING_ENDOTHELIOCYTES_IN_CANCER_UP		154	0.36	1.47	0.003	0.082	1	14198	tags=38%, list=25%, signal=50%
1307	GO_REGULATION_OF_GRANULOCYTE_MACROPHAGE_COLONY_STIMULATING_FACTOR_PRODUCTION		15	0.58	1.47	0.047	0.082	1	7108	tags=60%, list=13%, signal=69%
1308	BIOCARTA_CD40_PATHWAY		15	0.58	1.47	0.056	0.083	1	23180	tags=93%, list=41%, signal=158%
1309	HUANG_DASATINIB_RESISTANCE_UP		78	0.41	1.47	0.022	0.083	1	17573	tags=49%, list=31%, signal=71%
1310	GSE22886_NAIVE_TCELL_VS_NKCELL_UP		181	0.36	1.47	0.003	0.083	1	3950	tags=13%, list=7%, signal=14%
1311	GSE9601_NFKB_INHIBITOR_VS_PI3K_INHIBITOR_TREATED_HCMV_INF_MONOCYTE_DN		193	0.35	1.47	0	0.083	1	4748	tags=21%, list=8%, signal=23%
1312	GSE39864_WT_VS_GATA3_KO_TREG_DN		185	0.36	1.47	0.003	0.083	1	19070	tags=37%, list=34%, signal=55%
1313	GAVIN_FOXP3_TARGETS_CLUSTER_P7		85	0.4	1.47	0.003	0.083	1	14276	tags=34%, list=25%, signal=46%
1314	GO_POSITIVE_REGULATION_OF_NF_KAPPAB_TRANSCRIPTION_FACTOR_ACTIVITY		131	0.37	1.47	0.003	0.083	1	7783	tags=23%, list=14%, signal=26%
1315	GSE40274_CTRL_VS_FOXP3_AND_SATB1_TRANSDUCED_ACTIVATED_CD4_TCELL_UP		156	0.37	1.47	0.006	0.083	1	6348	tags=15%, list=11%, signal=17%
1316	GO_COPPER_ION_HOMEOSTASIS		16	0.56	1.47	0.062	0.084	1	2780	tags=19%, list=5%, signal=20%
1317	GSE24210_CTRL_VS_IL35_TREATED_TCONV_CD4_TCELL_UP		188	0.35	1.47	0	0.084	1	16602	tags=34%, list=29%, signal=47%
1318	GSE21360_PRIMARY_VS_TERTIARY_MEMORY_CD8_TCELL_UP		191	0.35	1.47	0.006	0.084	1	18102	tags=34%, list=32%, signal=50%
1319	GSE46606_UNSTIM_VS_CD40L_IL2_IL5_3DAY_STIMULATED_IRF4_KO_BCELL_DN		168	0.35	1.47	0.009	0.084	1	21139	tags=48%, list=37%, signal=76%
1320	PID_UPA_UPAR_PATHWAY		42	0.46	1.47	0.03	0.084	1	14773	tags=55%, list=26%, signal=74%
1321	GO_RESPONSE_TO_INTERFERON_BETA		21	0.53	1.47	0.054	0.084	1	15635	tags=48%, list=28%, signal=66%
1322	GO_NEGATIVE_REGULATION_OF_T_CELL_RECEPTOR_SIGNALING_PATHWAY		16	0.57	1.47	0.052	0.084	1	15253	tags=63%, list=27%, signal=86%
1323	GSE27241_CTRL_VS_DIGOXIN_TREATED_RORGT_KO_CD4_TCELL_IN_TH17_POLARIZING_CONDITIONS_DN		169	0.36	1.47	0	0.085	1	18317	tags=47%, list=32%, signal=69%
1324	NIELSEN_MALIGNAT_FIBROUS_HISTIOCYTOMA_UP		18	0.55	1.47	0.041	0.085	1	5214	tags=33%, list=9%, signal=37%
1325	GSE18791_CTRL_VS_NEWCASTLE_VIRUS_DC_4H_DN		173	0.36	1.47	0.012	0.085	1	6705	tags=24%, list=12%, signal=27%
1326	GSE39820_CTRL_VS_IL1B_IL6_IL23A_CD4_TCELL_UP		195	0.35	1.47	0	0.085	1	4606	tags=14%, list=8%, signal=16%
1327	GSE29617_DAY3_VS_DAY7_TIV_FLU_VACCINE_PBMC_2008_UP		169	0.36	1.47	0	0.086	1	5259	tags=21%, list=9%, signal=23%
1328	GO_CYSTEINE_TYPE_ENDOPEPTIDASE_INHIBITOR_ACTIVITY		56	0.43	1.46	0.027	0.086	1	6390	tags=27%, list=11%, signal=30%
1329	GSE39916_B_CELL_SPLEEN_VS_PLASMA_CELL_BONE_MARROW_DN		191	0.36	1.46	0.003	0.086	1	7221	tags=23%, list=13%, signal=26%
1330	GO_POSITIVE_REGULATION_OF_IMMUNOGLOBULIN_PRODUCTION		30	0.49	1.46	0.051	0.086	1	13504	tags=60%, list=24%, signal=79%
1331	GO_B_CELL_ACTIVATION		129	0.37	1.46	0.003	0.086	1	3984	tags=19%, list=7%, signal=20%
1332	GSE36476_CTRL_VS_TSST_ACT_16H_MEMORY_CD4_TCELL_YOUNG_DN		192	0.35	1.46	0.003	0.086	1	4573	tags=11%, list=8%, signal=12%
1333	XU_CREBBP_TARGETS_DN		43	0.45	1.46	0.032	0.086	1	9469	tags=30%, list=17%, signal=36%
1334	GSE3982_BCELL_VS_NKCELL_UP		186	0.35	1.46	0.003	0.086	1	5992	tags=18%, list=11%, signal=20%
1335	GSE24292_WT_VS_PPARG_KO_MACROPHAGE_DN		191	0.35	1.46	0.006	0.087	1	16976	tags=40%, list=30%, signal=57%
1336	GSE10094_LCMV_VS_LISTERIA_IND_EFF_CD4_TCELL_UP		185	0.35	1.46	0	0.087	1	20319	tags=41%, list=36%, signal=64%
1337	GO_METHIONINE_METABOLIC_PROCESS		18	0.56	1.46	0.053	0.087	1	5955	tags=22%, list=11%, signal=25%
1338	BIOCARTA_COMP_PATHWAY		19	0.55	1.46	0.055	0.087	1	12853	tags=68%, list=23%, signal=89%
1339	GSE17974_1.5H_VS_72H_IL4_AND_ANTI_IL12_ACT_CD4_TCELL_UP		176	0.35	1.46	0	0.087	1	21897	tags=51%, list=39%, signal=82%
1340	AMUNDSON_POOR_SURVIVAL_AFTER_GAMMA_RADIATION_2G		162	0.36	1.46	0	0.087	1	5509	tags=12%, list=10%, signal=14%
1341	GSE46606_IRF4_KO_VS_WT_UNSTIM_BCELL_DN		188	0.35	1.46	0.003	0.087	1	4658	tags=21%, list=8%, signal=23%
1342	GO_ER_TO_GOLGI_TRANSPORT_VESICLE_MEMBRANE		52	0.43	1.46	0.037	0.087	1	5825	tags=23%, list=10%, signal=26%
1343	GSE21670_UNTREATED_VS_IL6_TREATED_CD4_TCELL_DN		190	0.35	1.46	0.006	0.087	1	13956	tags=26%, list=25%, signal=35%
1344	GO_ENDONUCLEASE_ACTIVITY_ACTIVE_WITH_EITHER_RIBO_OR_DEOXYRIBONUCLEIC_ACIDS_AND_PRODUCING_3_PHOSPHOMONOESTERS		18	0.56	1.46	0.052	0.087	1	7759	tags=33%, list=14%, signal=39%
1345	GSE28737_FOLLICULAR_VS_MARGINAL_ZONE_BCELL_BCL6_HET_UP		179	0.36	1.46	0	0.087	1	14213	tags=31%, list=25%, signal=41%
1346	GSE30083_SP1_VS_SP4_THYMOCYTE_DN		184	0.35	1.46	0.003	0.089	1	13167	tags=33%, list=23%, signal=42%
1347	GSE19772_CTRL_VS_HCMV_INF_MONOCYTES_UP		193	0.35	1.46	0.003	0.089	1	14831	tags=33%, list=26%, signal=44%
1348	GSE21546_WT_VS_SAP1A_KO_ANTI_CD3_STIM_DP_THYMOCYTES_UP		187	0.35	1.46	0.006	0.089	1	5376	tags=17%, list=10%, signal=19%
1349	GSE5589_LPS_VS_LPS_AND_IL10_STIM_IL6_KO_MACROPHAGE_45MIN_DN		190	0.35	1.46	0	0.089	1	5496	tags=15%, list=10%, signal=17%
1350	GSE24142_EARLY_THYMIC_PROGENITOR_VS_DN3_THYMOCYTE_FETAL_UP		190	0.35	1.46	0.003	0.09	1	17734	tags=41%, list=31%, signal=60%
1351	ALCALA_APOPTOSIS		86	0.4	1.46	0.008	0.09	1	6466	tags=15%, list=11%, signal=17%
1352	GENTLES_LEUKEMIC_STEM_CELL_DN		18	0.55	1.46	0.063	0.09	1	3746	tags=39%, list=7%, signal=42%
1353	GO_IMMUNOGLOBULIN_PRODUCTION_INVOLVED_IN_IMMUNOGLOBULIN_MEDIATED_IMMUNE_RESPONSE		22	0.52	1.46	0.056	0.09	1	13900	tags=45%, list=25%, signal=60%
1354	ZHAN_EARLY_DIFFERENTIATION_GENES_DN		42	0.45	1.46	0.036	0.09	1	3616	tags=19%, list=6%, signal=20%
1355	GSE24726_WT_VS_E2-2_KO_PDC_DAY4_POST_DELETION_DN		189	0.35	1.46	0.003	0.091	1	13198	tags=24%, list=23%, signal=32%
1356	GSE15624_CTRL_VS_3H_HALOFUGINONE_TREATED_CD4_TCELL_UP		154	0.36	1.46	0.003	0.091	1	18685	tags=42%, list=33%, signal=63%
1357	KAAB_FAILED_HEART_VENTRICLE_DN		41	0.46	1.45	0.042	0.091	1	3844	tags=22%, list=7%, signal=24%
1358	GSE24210_RESTING_TREG_VS_TCONV_UP		185	0.35	1.45	0	0.091	1	18748	tags=40%, list=33%, signal=60%
1359	GSE36826_NORMAL_VS_STAPH_AUREUS_INF_SKIN_DN		190	0.35	1.45	0.003	0.091	1	19070	tags=43%, list=34%, signal=65%
1360	GSE26030_UNSTIM_VS_RESTIM_TH1_DAY15_POST_POLARIZATION_UP		194	0.35	1.45	0	0.091	1	17467	tags=37%, list=31%, signal=53%
1361	GSE29164_DAY3_VS_DAY7_CD8_TCELL_AND_IL12_TREATED_MELANOMA_UP		186	0.35	1.45	0.003	0.091	1	7272	tags=15%, list=13%, signal=17%
1362	GO_OLIGOSACCHARIDE_LIPID_INTERMEDIATE_BIOSYNTHETIC_PROCESS		20	0.53	1.45	0.051	0.091	1	21206	tags=60%, list=38%, signal=96%
1363	GSE1740_MCSF_VS_MCSF_AND_IFNG_DAY2_DERIVED_MACROPHAGE_UP		172	0.35	1.45	0	0.091	1	9092	tags=32%, list=16%, signal=38%
1364	GSE24671_CTRL_VS_SENDAI_VIRUS_INFECTED_MOUSE_SPLENOCYTES_UP		151	0.36	1.45	0.005	0.091	1	7411	tags=23%, list=13%, signal=27%
1365	GO_PROTEIN_PHOSPHORYLATED_AMINO_ACID_BINDING		24	0.51	1.45	0.067	0.091	1	6318	tags=25%, list=11%, signal=28%
1366	GSE44649_WT_VS_MIR155_KO_ACTIVATED_CD8_TCELL_UP		187	0.35	1.45	0	0.091	1	19026	tags=52%, list=34%, signal=78%
1367	GRAHAM_CML_DIVIDING_VS_NORMAL_QUIESCENT_DN		89	0.39	1.45	0.013	0.092	1	9444	tags=34%, list=17%, signal=40%
1368	HAHTOLA_SEZARY_SYNDROM_UP		92	0.39	1.45	0.015	0.092	1	17636	tags=45%, list=31%, signal=65%
1369	GO_PROTEIN_DEGLYCOSYLATION		21	0.54	1.45	0.063	0.092	1	25267	tags=86%, list=45%, signal=155%
1370	GSE19198_CTRL_VS_IL21_TREATED_TCELL_24H_UP		194	0.35	1.45	0	0.092	1	6786	tags=18%, list=12%, signal=20%
1371	KEGG_SYSTEMIC_LUPUS_ERYTHEMATOSUS		135	0.36	1.45	0.006	0.092	1	6656	tags=26%, list=12%, signal=29%
1372	GO_NON_MEMBRANE_SPANNING_PROTEIN_TYROSINE_KINASE_ACTIVITY		45	0.44	1.45	0.025	0.092	1	11203	tags=33%, list=20%, signal=42%
1373	GSE14386_UNTREATED_VS_IFNA_TREATED_ACT_PBMC_MS_PATIENT_DN		147	0.37	1.45	0.003	0.092	1	5023	tags=17%, list=9%, signal=19%
1374	GSE45365_NK_CELL_VS_CD8_TCELL_MCMV_INFECTION_DN		189	0.35	1.45	0.006	0.092	1	4430	tags=17%, list=8%, signal=19%
1375	GSE7219_WT_VS_NIK_NFKB2_KO_DC_UP		180	0.35	1.45	0	0.093	1	10872	tags=24%, list=19%, signal=30%
1376	GSE22589_HEALTHY_VS_HIV_INFECTED_DC_DN		184	0.35	1.45	0.003	0.093	1	9158	tags=28%, list=16%, signal=33%
1377	GO_ANTIGEN_PROCESSING_AND_PRESENTATION		209	0.35	1.45	0.003	0.093	1	17275	tags=41%, list=31%, signal=58%
1378	GO_CYTOKINE_RECEPTOR_BINDING		264	0.34	1.45	0.003	0.093	1	7481	tags=25%, list=13%, signal=29%
1379	HOFFMANN_IMMATURE_TO_MATURE_B_LYMPHOCYTE_UP		42	0.45	1.45	0.018	0.093	1	6612	tags=31%, list=12%, signal=35%
1380	ZHAN_LATE_DIFFERENTIATION_GENES_DN		15	0.58	1.45	0.045	0.093	1	6812	tags=40%, list=12%, signal=45%
1381	WANG_IMMORTALIZED_BY_HOXA9_AND_MEIS1_DN		23	0.51	1.45	0.066	0.093	1	2131	tags=22%, list=4%, signal=23%
1382	RADAEVA_RESPONSE_TO_IFNA1_UP		52	0.44	1.45	0.021	0.093	1	15819	tags=46%, list=28%, signal=64%
1383	GSE36392_EOSINOPHIL_VS_NEUTROPHIL_IL25_TREATED_LUNG_UP		193	0.35	1.45	0.006	0.093	1	7822	tags=23%, list=14%, signal=26%
1384	GSE21546_WT_VS_SAP1A_KO_AND_ELK1_KO_DP_THYMOCYTES_UP		191	0.35	1.45	0.003	0.093	1	7648	tags=22%, list=14%, signal=25%
1385	GSE9988_ANTI_TREM1_AND_LPS_VS_VEHICLE_TREATED_MONOCYTES_UP		166	0.35	1.45	0	0.094	1	4403	tags=15%, list=8%, signal=16%
1386	GSE23321_CD8_STEM_CELL_MEMORY_VS_NAIVE_CD8_TCELL_DN		177	0.35	1.45	0.003	0.095	1	20504	tags=47%, list=36%, signal=74%
1387	GSE23398_WT_VS_IL2_KO_CD4_TCELL_SCURFY_MOUSE_DN		190	0.36	1.45	0.006	0.095	1	18502	tags=34%, list=33%, signal=50%
1388	GSE5542_UNTREATED_VS_IFNA_TREATED_EPITHELIAL_CELLS_6H_UP		179	0.35	1.45	0.003	0.095	1	15932	tags=41%, list=28%, signal=57%
1389	GSE7548_DAY7_VS_DAY28_PCC_IMMUNIZATION_CD4_TCELL_DN		190	0.35	1.45	0.003	0.095	1	8657	tags=25%, list=15%, signal=29%
1390	GSE2770_IL12_AND_TGFB_ACT_VS_ACT_CD4_TCELL_6H_DN		192	0.35	1.45	0	0.095	1	4617	tags=13%, list=8%, signal=14%
1391	GSE17580_UNINFECTED_VS_S_MANSONI_INF_TREG_DN		191	0.35	1.44	0	0.096	1	4573	tags=13%, list=8%, signal=14%
1392	GUTIERREZ_CHRONIC_LYMPHOCYTIC_LEUKEMIA_DN		52	0.42	1.44	0.035	0.096	1	4816	tags=21%, list=9%, signal=23%
1393	GSE5542_UNTREATED_VS_IFNG_TREATED_EPITHELIAL_CELLS_24H_UP		190	0.35	1.44	0.003	0.096	1	16281	tags=38%, list=29%, signal=54%
1394	GSE17721_LPS_VS_PAM3CSK4_16H_BMDC_UP		185	0.35	1.44	0.003	0.096	1	18764	tags=44%, list=33%, signal=66%
1395	HOFMANN_MYELODYSPLASTIC_SYNDROM_LOW_RISK_DN		30	0.48	1.44	0.034	0.096	1	7515	tags=20%, list=13%, signal=23%
1396	GSE13485_CTRL_VS_DAY21_YF17D_VACCINE_PBMC_UP		178	0.35	1.44	0	0.097	1	24133	tags=57%, list=43%, signal=100%
1397	GSE23321_CENTRAL_MEMORY_VS_NAIVE_CD8_TCELL_UP		188	0.35	1.44	0.003	0.098	1	15183	tags=35%, list=27%, signal=48%
1398	GSE17721_0.5H_VS_12H_CPG_BMDC_DN		190	0.34	1.44	0	0.098	1	7065	tags=17%, list=13%, signal=20%
1399	GSE7852_TREG_VS_TCONV_DN		186	0.35	1.44	0.003	0.098	1	15637	tags=40%, list=28%, signal=56%
1400	KEGG_DRUG_METABOLISM_CYTOCHROME_P450		71	0.4	1.44	0.013	0.099	1	14240	tags=38%, list=25%, signal=51%
1401	GSE6269_HEALTHY_VS_STAPH_AUREUS_INF_PBMC_UP		154	0.35	1.44	0	0.099	1	16976	tags=36%, list=30%, signal=52%
1402	GO_CYTOKINE_METABOLIC_PROCESS		17	0.55	1.44	0.064	0.099	1	16334	tags=71%, list=29%, signal=99%
1403	GO_INTERLEUKIN_1_RECEPTOR_BINDING		16	0.56	1.44	0.074	0.099	1	13705	tags=44%, list=24%, signal=58%
1404	GSE19198_6H_VS_24H_IL21_TREATED_TCELL_DN		183	0.35	1.44	0	0.099	1	18312	tags=39%, list=32%, signal=58%
1405	GSE27859_CD11C_INT_F480_HI_MACROPHAGE_VS_CD11C_ING_F480_INT_DC_UP		167	0.35	1.44	0	0.1	1	19887	tags=44%, list=35%, signal=68%
1406	REACTOME_ACTIVATION_OF_NF_KAPPAB_IN_B_CELLS		62	0.41	1.44	0.025	0.1	1	24023	tags=55%, list=43%, signal=95%
1407	GSE360_CTRL_VS_M_TUBERCULOSIS_DC_DN		199	0.35	1.44	0	0.1	1	5345	tags=21%, list=9%, signal=23%
1408	GSE41176_UNSTIM_VS_ANTI_IGM_STIM_BCELL_1H_UP		188	0.35	1.44	0.003	0.1	1	7783	tags=24%, list=14%, signal=28%
1409	GSE411_UNSTIM_VS_100MIN_IL6_STIM_MACROPHAGE_DN		184	0.35	1.44	0.003	0.101	1	13639	tags=26%, list=24%, signal=34%
1410	GSE16266_LPS_VS_HEATSHOCK_AND_LPS_STIM_MEF_DN		181	0.35	1.44	0.006	0.101	1	16416	tags=31%, list=29%, signal=43%
1411	MARKEY_RB1_CHRONIC_LOF_DN		113	0.37	1.44	0.01	0.101	1	7257	tags=30%, list=13%, signal=34%
1412	IVANOVA_HEMATOPOIESIS_LATE_PROGENITOR		496	0.31	1.44	0	0.101	1	17569	tags=34%, list=31%, signal=49%
1413	GO_VIRUS_RECEPTOR_ACTIVITY		65	0.41	1.44	0.024	0.101	1	14597	tags=45%, list=26%, signal=60%
1414	GO_POSITIVE_REGULATION_OF_PRODUCTION_OF_MOLECULAR_MEDIATOR_OF_IMMUNE_RESPONSE		63	0.42	1.44	0.031	0.101	1	15622	tags=56%, list=28%, signal=77%
1415	GSE27786_NKCELL_VS_NKTCELL_UP		188	0.34	1.44	0.009	0.101	1	19182	tags=44%, list=34%, signal=66%
1416	REACTOME_IL1_SIGNALING		39	0.46	1.44	0.056	0.101	1	5803	tags=13%, list=10%, signal=14%
1417	GSE22886_NAIVE_CD4_TCELL_VS_DC_UP		183	0.35	1.44	0.012	0.101	1	3664	tags=13%, list=6%, signal=14%
1418	PID_IL23_PATHWAY		37	0.46	1.43	0.032	0.101	1	11511	tags=57%, list=20%, signal=71%
1419	AMUNDSON_POOR_SURVIVAL_AFTER_GAMMA_RADIATION_8G		92	0.38	1.43	0.013	0.101	1	14239	tags=29%, list=25%, signal=39%
1420	GSE26559_TCF1_KO_VS_WT_LIN_NEG_CELL_UP		189	0.34	1.43	0	0.101	1	18252	tags=33%, list=32%, signal=48%
1421	GSE5099_DAY3_VS_DAY7_MCSF_TREATED_MACROPHAGE_UP		181	0.35	1.43	0.003	0.101	1	7991	tags=19%, list=14%, signal=22%
1422	XU_AKT1_TARGETS_6HR		26	0.49	1.43	0.039	0.101	1	17648	tags=54%, list=31%, signal=78%
1423	BIOCARTA_RELA_PATHWAY		16	0.56	1.43	0.057	0.101	1	18522	tags=63%, list=33%, signal=93%
1424	GSE41176_UNSTIM_VS_ANTI_IGM_STIM_BCELL_3H_UP		189	0.34	1.43	0	0.101	1	8459	tags=26%, list=15%, signal=30%
1425	GSE2770_IL12_AND_TGFB_ACT_VS_ACT_CD4_TCELL_2H_DN		172	0.35	1.43	0.006	0.102	1	5244	tags=13%, list=9%, signal=14%
1426	GSE3039_CD4_TCELL_VS_B1_BCELL_DN		183	0.35	1.43	0.009	0.102	1	17336	tags=49%, list=31%, signal=71%
1427	GSE9988_ANTI_TREM1_VS_CTRL_TREATED_MONOCYTES_UP		176	0.35	1.43	0	0.102	1	16255	tags=36%, list=29%, signal=50%
1428	GSE2770_UNTREATED_VS_TGFB_AND_IL4_TREATED_ACT_CD4_TCELL_2H_DN		185	0.35	1.43	0.006	0.102	1	18216	tags=42%, list=32%, signal=61%
1429	GSE24142_EARLY_THYMIC_PROGENITOR_VS_DN2_THYMOCYTE_DN		193	0.35	1.43	0	0.103	1	3950	tags=17%, list=7%, signal=18%
1430	GSE22601_DOUBLE_NEGATIVE_VS_DOUBLE_POSITIVE_THYMOCYTE_DN		193	0.34	1.43	0	0.103	1	20239	tags=41%, list=36%, signal=64%
1431	RICKMAN_METASTASIS_DN		243	0.33	1.43	0	0.103	1	16011	tags=38%, list=28%, signal=53%
1432	GO_LYTIC_VACUOLE_MEMBRANE		258	0.33	1.43	0	0.103	1	21143	tags=57%, list=37%, signal=90%
1433	GSE36527_CD69_NEG_VS_POS_TREG_CD62L_LOS_KLRG1_NEG_DN		185	0.35	1.43	0.003	0.103	1	19129	tags=32%, list=34%, signal=49%
1434	GSE6269_E_COLI_VS_STAPH_AUREUS_INF_PBMC_DN		163	0.35	1.43	0.003	0.103	1	19088	tags=47%, list=34%, signal=70%
1435	GSE6674_ANTI_IGM_VS_ANTI_IGM_AND_CPG_STIM_BCELL_UP		183	0.35	1.43	0.003	0.103	1	16465	tags=40%, list=29%, signal=56%
1436	GSE3982_EOSINOPHIL_VS_CENT_MEMORY_CD4_TCELL_UP		189	0.35	1.43	0.003	0.103	1	19722	tags=46%, list=35%, signal=70%
1437	GO_STEROID_DEHYDROGENASE_ACTIVITY		27	0.48	1.43	0.051	0.103	1	5680	tags=26%, list=10%, signal=29%
1438	GSE19401_UNSTIM_VS_RETINOIC_ACID_STIM_FOLLICULAR_DC_DN		188	0.34	1.43	0.003	0.103	1	3924	tags=15%, list=7%, signal=16%
1439	REACTOME_REGULATION_OF_SIGNALING_BY_CBL		18	0.53	1.43	0.062	0.104	1	5383	tags=28%, list=10%, signal=31%
1440	BILBAN_B_CLL_LPL_UP		61	0.41	1.43	0.03	0.104	1	15518	tags=38%, list=27%, signal=52%
1441	GSE13306_RA_VS_UNTREATED_MEM_CD4_TCELL_UP		185	0.35	1.43	0.005	0.104	1	7569	tags=22%, list=13%, signal=26%
1442	GSE27786_LIN_NEG_VS_NKCELL_DN		184	0.34	1.43	0	0.104	1	20437	tags=49%, list=36%, signal=76%
1443	KEGG_PANTOTHENATE_AND_COA_BIOSYNTHESIS		16	0.57	1.43	0.067	0.105	1	3850	tags=19%, list=7%, signal=20%
1444	GSE34205_HEALTHY_VS_RSV_INF_INFANT_PBMC_UP		172	0.35	1.43	0.006	0.105	1	9771	tags=21%, list=17%, signal=25%
1445	CHYLA_CBFA2T3_TARGETS_UP		362	0.32	1.43	0	0.105	1	8960	tags=25%, list=16%, signal=30%
1446	GSE7219_UNSTIM_VS_LPS_AND_ANTI_CD40_STIM_NIK_NFKB2_KO_DC_DN		185	0.35	1.43	0.003	0.105	1	12607	tags=26%, list=22%, signal=34%
1447	GSE17721_CPG_VS_GARDIQUIMOD_4H_BMDC_UP		188	0.34	1.43	0.006	0.105	1	7515	tags=18%, list=13%, signal=20%
1448	FURUKAWA_DUSP6_TARGETS_PCI35_UP		70	0.4	1.43	0.028	0.105	1	6417	tags=27%, list=11%, signal=31%
1449	GSE22601_IMMATURE_CD4_SINGLE_POSITIVE_VS_CD4_SINGLE_POSITIVE_THYMOCYTE_UP		193	0.34	1.43	0.003	0.105	1	12767	tags=21%, list=23%, signal=27%
1450	GSE17186_BLOOD_VS_CORD_BLOOD_NAIVE_BCELL_UP		190	0.35	1.43	0.006	0.105	1	18335	tags=34%, list=32%, signal=50%
1451	GSE22886_NAIVE_CD8_TCELL_VS_MEMORY_TCELL_DN		191	0.34	1.43	0.003	0.106	1	16368	tags=33%, list=29%, signal=46%
1452	GSE23505_UNTREATED_VS_4DAY_IL6_IL1_IL23_TREATED_CD4_TCELL_UP		184	0.34	1.43	0.011	0.106	1	8464	tags=16%, list=15%, signal=19%
1453	PELLICCIOTTA_HDAC_IN_ANTIGEN_PRESENTATION_DN		49	0.43	1.43	0.054	0.106	1	22099	tags=45%, list=39%, signal=74%
1454	GSE15735_2H_VS_12H_HDAC_INHIBITOR_TREATED_CD4_TCELL_UP		191	0.34	1.43	0.003	0.106	1	5084	tags=16%, list=9%, signal=18%
1455	GSE25087_TREG_VS_TCONV_ADULT_UP		182	0.35	1.42	0	0.106	1	17278	tags=41%, list=31%, signal=59%
1456	GO_POSITIVE_REGULATION_OF_SMOOTH_MUSCLE_CELL_MIGRATION		30	0.47	1.42	0.06	0.107	1	13901	tags=47%, list=25%, signal=62%
1457	GSE40274_HELIOS_VS_FOXP3_AND_HELIOS_TRANSDUCED_ACTIVATED_CD4_TCELL_UP		185	0.34	1.42	0.006	0.107	1	9489	tags=22%, list=17%, signal=27%
1458	GO_NEGATIVE_REGULATION_OF_CELL_ADHESION		214	0.34	1.42	0.006	0.107	1	4506	tags=18%, list=8%, signal=19%
1459	GO_REGULATION_OF_PROTEIN_SUMOYLATION		21	0.52	1.42	0.07	0.107	1	2599	tags=14%, list=5%, signal=15%
1460	RUTELLA_RESPONSE_TO_HGF_VS_CSF2RB_AND_IL4_DN		234	0.33	1.42	0.003	0.107	1	7221	tags=17%, list=13%, signal=19%
1461	GO_REGULATION_OF_MEMBRANE_PROTEIN_ECTODOMAIN_PROTEOLYSIS		20	0.52	1.42	0.055	0.108	1	9837	tags=40%, list=17%, signal=48%
1462	GSE7831_UNSTIM_VS_CPG_STIM_PDC_4H_UP		194	0.34	1.42	0.006	0.108	1	13524	tags=27%, list=24%, signal=35%
1463	PID_IL8_CXCR2_PATHWAY		33	0.46	1.42	0.038	0.108	1	6318	tags=27%, list=11%, signal=31%
1464	GO_ER_TO_GOLGI_TRANSPORT_VESICLE		68	0.41	1.42	0.032	0.108	1	14700	tags=38%, list=26%, signal=52%
1465	FERRANDO_TAL1_NEIGHBORS		21	0.52	1.42	0.088	0.108	1	7179	tags=52%, list=13%, signal=60%
1466	GSE30971_CTRL_VS_LPS_STIM_MACROPHAGE_WBP7_KO_2H_UP		174	0.34	1.42	0.005	0.108	1	11490	tags=29%, list=20%, signal=37%
1467	GSE40274_FOXP3_VS_FOXP3_AND_SATB1_TRANSDUCED_ACTIVATED_CD4_TCELL_DN		167	0.35	1.42	0.003	0.109	1	20954	tags=44%, list=37%, signal=70%
1468	GSE2706_2H_VS_8H_R848_STIM_DC_DN		175	0.34	1.42	0.005	0.109	1	5084	tags=21%, list=9%, signal=23%
1469	GSE22601_IMMATURE_CD4_SINGLE_POSITIVE_VS_DOUBLE_POSITIVE_THYMOCYTE_DN		185	0.34	1.42	0	0.109	1	6818	tags=15%, list=12%, signal=17%
1470	TRACEY_RESISTANCE_TO_IFNA2_DN		29	0.47	1.42	0.066	0.109	1	8508	tags=28%, list=15%, signal=32%
1471	BIOCARTA_MITOCHONDRIA_PATHWAY		21	0.51	1.42	0.064	0.109	1	19153	tags=62%, list=34%, signal=94%
1472	GSE14769_UNSTIM_VS_80MIN_LPS_BMDM_UP		182	0.34	1.42	0.006	0.11	1	20951	tags=46%, list=37%, signal=72%
1473	GSE2770_UNTREATED_VS_IL4_TREATED_ACT_CD4_TCELL_6H_UP		187	0.34	1.42	0.003	0.11	1	17119	tags=41%, list=30%, signal=58%
1474	PID_CD40_PATHWAY		31	0.47	1.42	0.06	0.11	1	22198	tags=65%, list=39%, signal=106%
1475	KHETCHOUMIAN_TRIM24_TARGETS_UP		47	0.43	1.42	0.044	0.111	1	6405	tags=28%, list=11%, signal=31%
1476	GO_POSITIVE_REGULATION_OF_T_CELL_MEDIATED_CYTOTOXICITY		15	0.57	1.42	0.069	0.111	1	7288	tags=47%, list=13%, signal=54%
1477	GSE46606_UNSTIM_VS_CD40L_IL2_IL5_3DAY_STIMULATED_IRF4MID_SORTED_BCELL_DN		186	0.34	1.42	0.006	0.111	1	16968	tags=36%, list=30%, signal=51%
1478	GSE22886_IGG_IGA_MEMORY_BCELL_VS_BM_PLASMA_CELL_UP		192	0.34	1.42	0.006	0.112	1	18981	tags=35%, list=34%, signal=53%
1479	TSAI_RESPONSE_TO_IONIZING_RADIATION		147	0.35	1.42	0.008	0.112	1	5465	tags=16%, list=10%, signal=18%
1480	GSE37416_0H_VS_12H_F_TULARENSIS_LVS_NEUTROPHIL_DN		184	0.34	1.42	0.006	0.112	1	21022	tags=43%, list=37%, signal=69%
1481	GSE16697_CD4_TCELL_VS_TFH_CD4_TCELL_UP		185	0.34	1.42	0.009	0.112	1	18070	tags=43%, list=32%, signal=63%
1482	REACTOME_CELL_SURFACE_INTERACTIONS_AT_THE_VASCULAR_WALL		84	0.38	1.42	0.015	0.112	1	5824	tags=25%, list=10%, signal=28%
1483	GO_POSITIVE_REGULATION_OF_ANTIGEN_PROCESSING_AND_PRESENTATION		16	0.54	1.42	0.094	0.112	1	9467	tags=50%, list=17%, signal=60%
1484	SCHOEN_NFKB_SIGNALING		33	0.46	1.42	0.045	0.112	1	8458	tags=30%, list=15%, signal=36%
1485	GSE1791_CTRL_VS_NEUROMEDINU_IN_T_CELL_LINE_6H_DN		182	0.34	1.42	0.006	0.112	1	21593	tags=44%, list=38%, signal=71%
1486	GSE19825_CD24LOW_VS_IL2RA_HIGH_DAY3_EFF_CD8_TCELL_UP		177	0.34	1.42	0	0.112	1	18175	tags=47%, list=32%, signal=69%
1487	GSE15271_CXCR4_POS_VS_NEG_GC_BCELL_DN		161	0.35	1.41	0.006	0.113	1	17270	tags=39%, list=31%, signal=56%
1488	DIRMEIER_LMP1_RESPONSE_LATE_DN		32	0.47	1.41	0.062	0.113	1	16318	tags=44%, list=29%, signal=61%
1489	GSE13738_TCR_VS_BYSTANDER_ACTIVATED_CD4_TCELL_UP		178	0.34	1.41	0.003	0.113	1	4538	tags=13%, list=8%, signal=15%
1490	GSE22886_NAIVE_TCELL_VS_NKCELL_DN		184	0.34	1.41	0.003	0.113	1	19026	tags=42%, list=34%, signal=64%
1491	ST_PHOSPHOINOSITIDE_3_KINASE_PATHWAY		37	0.44	1.41	0.063	0.113	1	18352	tags=51%, list=32%, signal=76%
1492	GSE2770_TGFB_AND_IL4_VS_IL4_TREATED_ACT_CD4_TCELL_48H_UP		186	0.34	1.41	0.006	0.113	1	20571	tags=49%, list=36%, signal=77%
1493	GSE21033_1H_VS_24H_POLYIC_STIM_DC_DN		154	0.35	1.41	0.003	0.113	1	7585	tags=19%, list=13%, signal=22%
1494	GO_ACTIVATION_OF_NF_KAPPAB_INDUCING_KINASE_ACTIVITY		17	0.53	1.41	0.078	0.113	1	9283	tags=29%, list=16%, signal=35%
1495	KIM_GERMINAL_CENTER_T_HELPER_UP		62	0.41	1.41	0.026	0.113	1	13986	tags=32%, list=25%, signal=43%
1496	GSE30971_CTRL_VS_LPS_STIM_MACROPHAGE_WBP7_KO_4H_UP		175	0.35	1.41	0.003	0.113	1	14072	tags=32%, list=25%, signal=42%
1497	GO_NEGATIVE_REGULATION_OF_CYTOKINE_PRODUCTION_INVOLVED_IN_IMMUNE_RESPONSE		21	0.52	1.41	0.073	0.113	1	2465	tags=33%, list=4%, signal=35%
1498	GSE2197_CPG_DNA_VS_UNTREATED_IN_DC_UP		182	0.34	1.41	0.006	0.113	1	6902	tags=18%, list=12%, signal=21%
1499	REACTOME_GLYCOSPHINGOLIPID_METABOLISM		37	0.45	1.41	0.051	0.114	1	18014	tags=51%, list=32%, signal=75%
1500	BIOCARTA_BCR_PATHWAY		35	0.46	1.41	0.052	0.114	1	5383	tags=17%, list=10%, signal=19%
1501	GO_B_CELL_HOMEOSTASIS		21	0.52	1.41	0.058	0.114	1	2465	tags=19%, list=4%, signal=20%
1502	GSE37416_0H_VS_24H_F_TULARENSIS_LVS_NEUTROPHIL_UP		178	0.34	1.41	0.006	0.114	1	10835	tags=23%, list=19%, signal=28%
1503	SMIRNOV_RESPONSE_TO_IR_6HR_DN		108	0.37	1.41	0.01	0.114	1	8032	tags=28%, list=14%, signal=32%
1504	REACTOME_SIGNALING_BY_WNT		63	0.41	1.41	0.031	0.115	1	24023	tags=48%, list=43%, signal=83%
1505	GSE14699_NAIVE_VS_ACT_CD8_TCELL_UP		186	0.34	1.41	0.003	0.115	1	3968	tags=15%, list=7%, signal=16%
1506	AMUNDSON_DNA_DAMAGE_RESPONSE_TP53		15	0.56	1.41	0.071	0.115	1	2993	tags=20%, list=5%, signal=21%
1507	GSE17301_ACD3_ACD28_VS_ACD3_ACD28_AND_IFNA2_STIM_CD8_TCELL_DN		190	0.34	1.41	0.003	0.116	1	18270	tags=43%, list=32%, signal=63%
1508	GILDEA_METASTASIS		27	0.47	1.41	0.058	0.116	1	9176	tags=37%, list=16%, signal=44%
1509	GSE13738_TCR_VS_BYSTANDER_ACTIVATED_CD4_TCELL_DN		181	0.34	1.41	0.005	0.116	1	15852	tags=34%, list=28%, signal=47%
1510	GO_REGULATION_OF_MAST_CELL_ACTIVATION_INVOLVED_IN_IMMUNE_RESPONSE		30	0.47	1.41	0.045	0.116	1	13504	tags=47%, list=24%, signal=61%
1511	GSE40274_CTRL_VS_FOXP3_TRANSDUCED_ACTIVATED_CD4_TCELL_DN		187	0.34	1.41	0.013	0.116	1	17794	tags=39%, list=31%, signal=57%
1512	GO_NEGATIVE_REGULATION_OF_CELL_JUNCTION_ASSEMBLY		19	0.52	1.41	0.092	0.117	1	20075	tags=68%, list=36%, signal=106%
1513	GSE3039_CD4_TCELL_VS_ALPHAALPHA_CD8_TCELL_UP		185	0.34	1.41	0.009	0.118	1	13592	tags=28%, list=24%, signal=37%
1514	GO_HIGH_DENSITY_LIPOPROTEIN_PARTICLE		26	0.49	1.4	0.055	0.119	1	11235	tags=35%, list=20%, signal=43%
1515	GSE7348_UNSTIM_VS_LPS_STIM_MACROPHAGE_UP		143	0.35	1.4	0.017	0.119	1	20921	tags=52%, list=37%, signal=82%
1516	GSE3039_CD4_TCELL_VS_B1_BCELL_UP		189	0.34	1.4	0.006	0.12	1	10868	tags=23%, list=19%, signal=28%
1517	GSE2197_IMMUNOSUPPRESSIVE_DNA_VS_UNTREATED_IN_DC_UP		189	0.34	1.4	0	0.121	1	18833	tags=45%, list=33%, signal=67%
1518	GSE36888_UNTREATED_VS_IL2_TREATED_STAT5_AB_KNOCKIN_TCELL_2H_DN		183	0.34	1.4	0.006	0.121	1	3968	tags=14%, list=7%, signal=15%
1519	KANG_FLUOROURACIL_RESISTANCE_DN		16	0.55	1.4	0.078	0.121	1	1779	tags=19%, list=3%, signal=19%
1520	GO_PHAGOCYTIC_CUP		17	0.54	1.4	0.059	0.121	1	7585	tags=41%, list=13%, signal=48%
1521	SMID_BREAST_CANCER_RELAPSE_IN_PLEURA_DN		25	0.48	1.4	0.076	0.122	1	4488	tags=40%, list=8%, signal=43%
1522	GSE9006_TYPE_1_VS_TYPE_2_DIABETES_PBMC_AT_DX_DN		188	0.33	1.4	0.008	0.122	1	23285	tags=54%, list=41%, signal=92%
1523	PID_IL3_PATHWAY		27	0.48	1.4	0.069	0.122	1	15147	tags=44%, list=27%, signal=61%
1524	GSE19941_IL10_KO_VS_IL10_KO_AND_NFKBP50_KO_LPS_STIM_MACROPHAGE_DN		187	0.34	1.4	0	0.122	1	5306	tags=13%, list=9%, signal=15%
1525	GSE17721_PAM3CSK4_VS_GADIQUIMOD_8H_BMDC_DN		186	0.33	1.4	0.009	0.123	1	5238	tags=12%, list=9%, signal=14%
1526	GSE21033_CTRL_VS_POLYIC_STIM_DC_24H_UP		147	0.35	1.4	0.011	0.122	1	5816	tags=18%, list=10%, signal=20%
1527	PID_CERAMIDE_PATHWAY		48	0.43	1.4	0.035	0.122	1	19153	tags=54%, list=34%, signal=82%
1528	GSE37605_C57BL6_VS_NOD_FOXP3_FUSION_GFP_TCONV_UP		157	0.34	1.4	0.006	0.122	1	5522	tags=14%, list=10%, signal=15%
1529	GSE22935_UNSTIM_VS_24H_MBOVIS_BCG_STIM_MYD88_KO_MACROPHAGE_UP		186	0.34	1.4	0.006	0.122	1	22339	tags=50%, list=40%, signal=82%
1530	GSE22886_NAIVE_CD4_TCELL_VS_NKCELL_DN		188	0.34	1.4	0.006	0.123	1	19026	tags=37%, list=34%, signal=55%
1531	GO_CARGO_RECEPTOR_ACTIVITY		60	0.4	1.4	0.044	0.123	1	7190	tags=32%, list=13%, signal=36%
1532	PID_AVB3_OPN_PATHWAY		31	0.45	1.4	0.052	0.123	1	18622	tags=45%, list=33%, signal=67%
1533	GO_NEGATIVE_REGULATION_OF_MYELOID_LEUKOCYTE_DIFFERENTIATION		43	0.44	1.4	0.049	0.123	1	3876	tags=26%, list=7%, signal=27%
1534	REACTOME_ACYL_CHAIN_REMODELLING_OF_PI		15	0.55	1.4	0.098	0.123	1	1504	tags=20%, list=3%, signal=21%
1535	GSE28737_WT_VS_BCL6_HET_MARGINAL_ZONE_BCELL_DN		184	0.34	1.4	0.012	0.123	1	4904	tags=18%, list=9%, signal=20%
1536	HASLINGER_B_CLL_WITH_11Q23_DELETION		22	0.5	1.4	0.089	0.123	1	18698	tags=64%, list=33%, signal=95%
1537	GSE6674_UNSTIM_VS_ANTI_IGM_STIM_BCELL_UP		149	0.34	1.4	0.023	0.123	1	16766	tags=29%, list=30%, signal=41%
1538	GSE2128_CTRL_VS_MIMETOPE_NEGATIVE_SELECTION_DP_THYMOCYTE_C57BL6_UP		172	0.34	1.4	0.006	0.123	1	4354	tags=17%, list=8%, signal=18%
1539	GO_POSITIVE_REGULATION_OF_ACUTE_INFLAMMATORY_RESPONSE		28	0.48	1.4	0.07	0.124	1	7068	tags=54%, list=13%, signal=61%
1540	GSE3982_MAST_CELL_VS_BASOPHIL_DN		180	0.33	1.4	0.003	0.124	1	4937	tags=14%, list=9%, signal=16%
1541	GSE40274_CTRL_VS_FOXP3_AND_HELIOS_TRANSDUCED_ACTIVATED_CD4_TCELL_UP		191	0.33	1.4	0.009	0.124	1	17997	tags=35%, list=32%, signal=51%
1542	GSE27786_BCELL_VS_NKCELL_DN		187	0.34	1.4	0.003	0.124	1	21246	tags=52%, list=38%, signal=83%
1543	PID_TCR_CALCIUM_PATHWAY		28	0.47	1.4	0.06	0.124	1	18205	tags=54%, list=32%, signal=79%
1544	BIOCARTA_HSP27_PATHWAY		15	0.56	1.4	0.093	0.124	1	2464	tags=27%, list=4%, signal=28%
1545	PARK_HSC_VS_MULTIPOTENT_PROGENITORS_UP		19	0.51	1.4	0.091	0.125	1	2338	tags=11%, list=4%, signal=11%
1546	GSE46606_UNSTIM_VS_CD40L_IL2_IL5_3DAY_STIMULATED_IRF4MID_SORTED_BCELL_UP		184	0.33	1.4	0.006	0.125	1	20954	tags=42%, list=37%, signal=67%
1547	GSE20727_CTRL_VS_ROS_INHIBITOR_TREATED_DC_DN		183	0.33	1.39	0.003	0.125	1	5509	tags=14%, list=10%, signal=16%
1548	GSE40666_WT_VS_STAT4_KO_CD8_TCELL_DN		181	0.34	1.39	0.009	0.126	1	16633	tags=32%, list=29%, signal=45%
1549	GO_REGULATION_OF_IMMUNOGLOBULIN_SECRETION		17	0.54	1.39	0.071	0.126	1	14844	tags=76%, list=26%, signal=104%
1550	GO_REGULATION_OF_SYMBIOSIS_ENCOMPASSING_MUTUALISM_THROUGH_PARASITISM		191	0.33	1.39	0	0.126	1	16002	tags=36%, list=28%, signal=50%
1551	GSE24671_CTRL_VS_BAKIMULC_INFECTED_MOUSE_SPLENOCYTES_UP		189	0.33	1.39	0	0.126	1	20455	tags=43%, list=36%, signal=67%
1552	BIOCARTA_41BB_PATHWAY		17	0.53	1.39	0.1	0.127	1	17785	tags=59%, list=31%, signal=86%
1553	GSE29618_MONOCYTE_VS_MDC_DAY7_FLU_VACCINE_DN		193	0.34	1.39	0	0.127	1	6154	tags=18%, list=11%, signal=20%
1554	GSE11864_CSF1_IFNG_VS_CSF1_PAM3CYS_IN_MAC_UP		188	0.33	1.39	0.006	0.127	1	17213	tags=39%, list=30%, signal=56%
1555	GO_POSITIVE_REGULATION_OF_ERK1_AND_ERK2_CASCADE		161	0.34	1.39	0.015	0.127	1	7297	tags=30%, list=13%, signal=35%
1556	GRUETZMANN_PANCREATIC_CANCER_UP		348	0.32	1.39	0	0.127	1	17503	tags=37%, list=31%, signal=53%
1557	GO_POSITIVE_REGULATION_OF_RESPONSE_TO_CYTOKINE_STIMULUS		31	0.46	1.39	0.061	0.127	1	14485	tags=35%, list=26%, signal=48%
1558	GSE43955_1H_VS_60H_ACT_CD4_TCELL_UP		193	0.34	1.39	0.009	0.128	1	9448	tags=19%, list=17%, signal=23%
1559	GSE360_HIGH_DOSE_B_MALAYI_VS_M_TUBERCULOSIS_DC_UP		194	0.33	1.39	0.011	0.128	1	17978	tags=31%, list=32%, signal=45%
1560	GSE36891_POLYIC_TLR3_VS_PAM_TLR2_STIM_PERITONEAL_MACROPHAGE_DN		155	0.34	1.39	0.011	0.129	1	7272	tags=16%, list=13%, signal=18%
1561	GSE41867_NAIVE_VS_DAY15_LCMV_EFFECTOR_CD8_TCELL_DN		181	0.34	1.39	0	0.129	1	18343	tags=36%, list=32%, signal=53%
1562	GSE22886_NAIVE_BCELL_VS_BLOOD_PLASMA_CELL_UP		191	0.34	1.39	0.003	0.13	1	6812	tags=17%, list=12%, signal=19%
1563	GSE16450_CTRL_VS_IFNA_12H_STIM_MATURE_NEURON_CELL_LINE_DN		186	0.34	1.39	0.009	0.13	1	6568	tags=13%, list=12%, signal=15%
1564	KEGG_FATTY_ACID_METABOLISM		42	0.43	1.39	0.053	0.131	1	1238	tags=10%, list=2%, signal=10%
1565	GSE45365_NK_CELL_VS_BCELL_MCMV_INFECTION_DN		187	0.33	1.39	0.011	0.131	1	19458	tags=45%, list=34%, signal=69%
1566	GSE22886_CD8_TCELL_VS_BCELL_NAIVE_DN		185	0.33	1.39	0.008	0.131	1	7713	tags=25%, list=14%, signal=29%
1567	GSE360_DC_VS_MAC_M_TUBERCULOSIS_UP		187	0.33	1.39	0.015	0.131	1	6697	tags=22%, list=12%, signal=25%
1568	GSE22919_RESTING_VS_IL2_IL12_IL15_STIM_NK_CELL_DN		183	0.34	1.39	0.006	0.131	1	15691	tags=26%, list=28%, signal=36%
1569	GSE36888_UNTREATED_VS_IL2_TREATED_TCELL_17H_DN		183	0.34	1.39	0.009	0.132	1	8068	tags=22%, list=14%, signal=26%
1570	PARK_TRETINOIN_RESPONSE_AND_RARA_PLZF_FUSION		21	0.51	1.39	0.092	0.132	1	3616	tags=33%, list=6%, signal=36%
1571	GSE37532_WT_VS_PPARG_KO_VISCERAL_ADIPOSE_TISSUE_TCONV_UP		183	0.34	1.39	0.006	0.132	1	6568	tags=19%, list=12%, signal=21%
1572	VANTVEER_BREAST_CANCER_BRCA1_UP		32	0.46	1.38	0.058	0.132	1	6133	tags=25%, list=11%, signal=28%
1573	GSE360_DC_VS_MAC_L_DONOVANI_UP		195	0.34	1.38	0.006	0.132	1	3924	tags=13%, list=7%, signal=14%
1574	GSE22140_GERMFREE_VS_SPF_ARTHRITIC_MOUSE_CD4_TCELL_UP		193	0.33	1.38	0.003	0.132	1	15819	tags=35%, list=28%, signal=49%
1575	GSE360_L_DONOVANI_VS_M_TUBERCULOSIS_MAC_DN		192	0.34	1.38	0.017	0.132	1	7906	tags=26%, list=14%, signal=30%
1576	GSE17721_ALL_VS_24H_PAM3CSK4_BMDC_UP		189	0.34	1.38	0.006	0.132	1	15603	tags=36%, list=28%, signal=50%
1577	GO_RESPONSE_TO_PROSTAGLANDIN_E		25	0.48	1.38	0.07	0.133	1	6332	tags=28%, list=11%, signal=32%
1578	PID_INTEGRIN_CS_PATHWAY		26	0.49	1.38	0.073	0.133	1	14216	tags=62%, list=25%, signal=82%
1579	HINATA_NFKB_TARGETS_KERATINOCYTE_UP		90	0.37	1.38	0.039	0.133	1	9822	tags=29%, list=17%, signal=35%
1580	GSE7852_THYMUS_VS_FAT_TREG_UP		186	0.33	1.38	0.014	0.133	1	22285	tags=42%, list=39%, signal=70%
1581	VALK_AML_CLUSTER_9		35	0.45	1.38	0.075	0.133	1	11905	tags=31%, list=21%, signal=40%
1582	GSE45365_WT_VS_IFNAR_KO_BCELL_UP		167	0.34	1.38	0.008	0.133	1	6315	tags=15%, list=11%, signal=17%
1583	GSE22886_NAIVE_TCELL_VS_DC_UP		185	0.33	1.38	0.003	0.133	1	4816	tags=12%, list=9%, signal=13%
1584	WENG_POR_TARGETS_LIVER_DN		19	0.52	1.38	0.096	0.134	1	7251	tags=26%, list=13%, signal=30%
1585	GSE27786_CD4_TCELL_VS_NKCELL_DN		188	0.33	1.38	0.006	0.134	1	19795	tags=44%, list=35%, signal=68%
1586	GSE2706_LPS_VS_R848_AND_LPS_8H_STIM_DC_UP		179	0.33	1.38	0.009	0.135	1	18210	tags=41%, list=32%, signal=60%
1587	GSE6269_E_COLI_VS_STREP_PNEUMO_INF_PBMC_DN		156	0.34	1.38	0.005	0.135	1	9378	tags=25%, list=17%, signal=30%
1588	BIOCARTA_RAC1_PATHWAY		23	0.5	1.38	0.078	0.135	1	6612	tags=26%, list=12%, signal=30%
1589	GO_POSITIVE_REGULATION_OF_OSTEOCLAST_DIFFERENTIATION		23	0.49	1.38	0.105	0.135	1	4147	tags=30%, list=7%, signal=33%
1590	GSE36527_CD62L_HIGH_VS_CD62L_LOW_TREG_CD69_NEG_KLRG1_NEG_UP		191	0.33	1.38	0.008	0.135	1	7929	tags=19%, list=14%, signal=22%
1591	GO_MAST_CELL_MEDIATED_IMMUNITY		18	0.53	1.38	0.097	0.135	1	3932	tags=28%, list=7%, signal=30%
1592	KEGG_VIRAL_MYOCARDITIS		68	0.39	1.38	0.044	0.135	1	5704	tags=31%, list=10%, signal=34%
1593	GSE28737_WT_VS_BCL6_KO_FOLLICULAR_BCELL_DN		191	0.33	1.38	0.012	0.135	1	7237	tags=17%, list=13%, signal=19%
1594	FIGUEROA_AML_METHYLATION_CLUSTER_4_DN		15	0.53	1.38	0.097	0.136	1	1509	tags=27%, list=3%, signal=27%
1595	GSE23502_BM_VS_COLON_TUMOR_HDC_KO_MYELOID_DERIVED_SUPPRESSOR_CELL_DN		185	0.33	1.38	0.005	0.136	1	19636	tags=44%, list=35%, signal=68%
1596	GSE17186_NAIVE_VS_CD21LOW_TRANSITIONAL_BCELL_UP		186	0.33	1.38	0.003	0.136	1	6607	tags=15%, list=12%, signal=16%
1597	BIOCARTA_TALL1_PATHWAY		15	0.55	1.38	0.1	0.136	1	8114	tags=33%, list=14%, signal=39%
1598	GSE37416_CTRL_VS_24H_F_TULARENSIS_LVS_NEUTROPHIL_UP		180	0.33	1.38	0.012	0.136	1	8015	tags=17%, list=14%, signal=19%
1599	GSE22886_NAIVE_CD4_TCELL_VS_NEUTROPHIL_DN		187	0.33	1.38	0.011	0.137	1	6030	tags=24%, list=11%, signal=26%
1600	KRIEG_HYPOXIA_VIA_KDM3A		50	0.41	1.38	0.061	0.137	1	5524	tags=28%, list=10%, signal=31%
1601	GSE25123_CTRL_VS_IL4_STIM_MACROPHAGE_UP		186	0.33	1.38	0.008	0.137	1	17278	tags=37%, list=31%, signal=53%
1602	GO_HYALURONAN_METABOLIC_PROCESS		29	0.46	1.38	0.058	0.138	1	12060	tags=38%, list=21%, signal=48%
1603	GSE4984_GALECTIN1_VS_VEHICLE_CTRL_TREATED_DC_UP		171	0.33	1.38	0.006	0.138	1	5557	tags=11%, list=10%, signal=12%
1604	GO_SECRETORY_GRANULE_ORGANIZATION		25	0.48	1.38	0.072	0.138	1	23807	tags=76%, list=42%, signal=131%
1605	GSE7219_WT_VS_NIK_NFKB2_KO_LPS_AND_ANTI_CD40_STIM_DC_DN		186	0.33	1.38	0.003	0.138	1	13173	tags=31%, list=23%, signal=41%
1606	GSE14699_DELETIONAL_TOLERANCE_VS_ACTIVATED_CD8_TCELL_UP		175	0.34	1.38	0.013	0.138	1	17922	tags=39%, list=32%, signal=58%
1607	GSE3039_ALPHAALPHA_CD8_TCELL_VS_B2_BCELL_UP		187	0.33	1.38	0.006	0.138	1	5672	tags=19%, list=10%, signal=21%
1608	GSE5589_UNSTIM_VS_180MIN_LPS_STIM_MACROPHAGE_DN		184	0.33	1.38	0.003	0.138	1	14631	tags=26%, list=26%, signal=34%
1609	GSE16451_CTRL_VS_WEST_EQUINE_ENC_VIRUS_MATURE_NEURON_CELL_LINE_DN		191	0.33	1.37	0	0.139	1	15253	tags=32%, list=27%, signal=44%
1610	GSE25088_IL4_VS_IL4_AND_ROSIGLITAZONE_STIM_STAT6_KO_MACROPHAGE_DAY10_UP		184	0.33	1.37	0.003	0.139	1	13958	tags=29%, list=25%, signal=38%
1611	ZHAN_MULTIPLE_MYELOMA_CD1_DN		41	0.43	1.37	0.051	0.139	1	11243	tags=37%, list=20%, signal=46%
1612	GO_REGULATION_OF_CELL_ADHESION_MEDIATED_BY_INTEGRIN		39	0.43	1.37	0.053	0.139	1	6607	tags=38%, list=12%, signal=44%
1613	VALK_AML_CLUSTER_4		28	0.46	1.37	0.071	0.139	1	16766	tags=50%, list=30%, signal=71%
1614	PARK_APL_PATHOGENESIS_DN		48	0.42	1.37	0.055	0.139	1	12791	tags=40%, list=23%, signal=51%
1615	GO_REGULATION_OF_TRANSCRIPTION_FACTOR_IMPORT_INTO_NUCLEUS		94	0.36	1.37	0.015	0.139	1	4658	tags=19%, list=8%, signal=21%
1616	GO_ACID_THIOL_LIGASE_ACTIVITY		19	0.52	1.37	0.101	0.139	1	13744	tags=42%, list=24%, signal=56%
1617	GO_PHOSPHATIDYLINOSITOL_ACYL_CHAIN_REMODELING		16	0.55	1.37	0.105	0.139	1	1504	tags=19%, list=3%, signal=19%
1618	GSE6092_IFNG_VS_IFNG_AND_B_BURGDORFERI_INF_ENDOTHELIAL_CELL_UP		172	0.33	1.37	0.006	0.139	1	17811	tags=38%, list=32%, signal=56%
1619	GSE14769_UNSTIM_VS_40MIN_LPS_BMDM_DN		190	0.33	1.37	0.011	0.14	1	16310	tags=35%, list=29%, signal=49%
1620	GSE11864_UNTREATED_VS_CSF1_IN_MAC_UP		176	0.34	1.37	0.006	0.139	1	4615	tags=14%, list=8%, signal=15%
1621	GSE22886_DC_VS_MONOCYTE_UP		191	0.33	1.37	0.006	0.139	1	6590	tags=18%, list=12%, signal=20%
1622	KEGG_FC_EPSILON_RI_SIGNALING_PATHWAY		79	0.37	1.37	0.035	0.14	1	7078	tags=19%, list=13%, signal=22%
1623	GSE2405_S_AUREUS_VS_A_PHAGOCYTOPHILUM_NEUTROPHIL_UP		188	0.33	1.37	0.006	0.14	1	9734	tags=30%, list=17%, signal=37%
1624	GSE40273_XBP1_KO_VS_WT_TREG_DN		194	0.33	1.37	0.01	0.14	1	4399	tags=14%, list=8%, signal=16%
1625	GSE40277_GATA1_AND_SATB1_TRANSDUCED_VS_CTRL_CD4_TCELL_UP		185	0.33	1.37	0.006	0.14	1	17641	tags=40%, list=31%, signal=58%
1626	PID_CXCR3_PATHWAY		43	0.43	1.37	0.045	0.141	1	6318	tags=21%, list=11%, signal=24%
1627	GO_NEGATIVE_REGULATION_OF_MACROAUTOPHAGY		20	0.5	1.37	0.084	0.141	1	22199	tags=75%, list=39%, signal=124%
1628	GSE46606_DAY1_VS_DAY3_CD40L_IL2_IL5_STIMULATED_IRF4MID_BCELL_DN		185	0.33	1.37	0.014	0.141	1	16970	tags=35%, list=30%, signal=49%
1629	GSE7831_UNSTIM_VS_CPG_STIM_PDC_1H_UP		189	0.33	1.37	0.012	0.141	1	9684	tags=23%, list=17%, signal=27%
1630	GO_REGULATION_OF_NECROTIC_CELL_DEATH		25	0.48	1.37	0.102	0.141	1	16521	tags=44%, list=29%, signal=62%
1631	GSE557_WT_VS_I_AB_KO_DC_UP		180	0.33	1.37	0.009	0.141	1	17281	tags=33%, list=31%, signal=47%
1632	GSE7852_LN_VS_FAT_TCONV_DN		195	0.33	1.37	0.012	0.142	1	8755	tags=18%, list=15%, signal=22%
1633	GSE24142_ADULT_VS_FETAL_DN2_THYMOCYTE_UP		192	0.33	1.37	0.025	0.142	1	13032	tags=31%, list=23%, signal=40%
1634	GO_NEGATIVE_REGULATION_OF_ADHERENS_JUNCTION_ORGANIZATION		15	0.52	1.37	0.115	0.142	1	20075	tags=67%, list=36%, signal=103%
1635	TSAI_RESPONSE_TO_RADIATION_THERAPY		32	0.44	1.37	0.075	0.142	1	12184	tags=41%, list=22%, signal=52%
1636	GSE17721_LPS_VS_PAM3CSK4_12H_BMDC_UP		189	0.33	1.37	0.006	0.142	1	16929	tags=39%, list=30%, signal=55%
1637	TAKEDA_TARGETS_OF_NUP98_HOXA9_FUSION_3D_UP		170	0.34	1.37	0.025	0.142	1	13718	tags=42%, list=24%, signal=56%
1638	GO_HYDROGEN_EXPORTING_ATPASE_ACTIVITY		27	0.46	1.37	0.082	0.143	1	20661	tags=56%, list=37%, signal=88%
1639	WENG_POR_DOSAGE		21	0.49	1.37	0.097	0.144	1	5724	tags=19%, list=10%, signal=21%
1640	GSE2706_2H_VS_8H_R848_STIM_DC_UP		177	0.33	1.37	0.008	0.144	1	17794	tags=46%, list=31%, signal=67%
1641	GSE27859_MACROPHAGE_VS_CD11C_INT_F480_HI_MACROPHAGE_UP		165	0.34	1.37	0.006	0.145	1	9702	tags=19%, list=17%, signal=23%
1642	KEGG_METABOLISM_OF_XENOBIOTICS_BY_CYTOCHROME_P450		69	0.38	1.37	0.043	0.144	1	13851	tags=33%, list=25%, signal=44%
1643	GSE17721_LPS_VS_POLYIC_12H_BMDC_DN		189	0.33	1.37	0.003	0.145	1	7602	tags=17%, list=13%, signal=20%
1644	GO_NUCLEOSIDE_DIPHOSPHATE_KINASE_ACTIVITY		16	0.53	1.36	0.1	0.146	1	16592	tags=63%, list=29%, signal=88%
1645	LEE_NAIVE_T_LYMPHOCYTE		16	0.53	1.36	0.115	0.147	1	2188	tags=31%, list=4%, signal=32%
1646	GSE24634_IL4_VS_CTRL_TREATED_NAIVE_CD4_TCELL_DAY7_DN		186	0.33	1.36	0.003	0.147	1	15800	tags=38%, list=28%, signal=52%
1647	GSE14415_NATURAL_TREG_VS_TCONV_UP		146	0.34	1.36	0.019	0.147	1	18395	tags=41%, list=33%, signal=61%
1648	CHEN_ETV5_TARGETS_SERTOLI		19	0.5	1.36	0.085	0.147	1	8481	tags=47%, list=15%, signal=56%
1649	GSE6269_FLU_VS_STAPH_AUREUS_INF_PBMC_UP		169	0.33	1.36	0.015	0.147	1	7208	tags=14%, list=13%, signal=16%
1650	TCGA_GLIOBLASTOMA_COPY_NUMBER_DN		30	0.46	1.36	0.078	0.147	1	15815	tags=40%, list=28%, signal=56%
1651	GSE22886_CTRL_VS_LPS_24H_DC_UP		193	0.33	1.36	0.006	0.147	1	16217	tags=26%, list=29%, signal=36%
1652	GSE22432_PDC_VS_TGFB1_TREATEDCOMMON_DC_PROGENITOR_DN		187	0.33	1.36	0	0.147	1	18945	tags=46%, list=34%, signal=69%
1653	GEISS_RESPONSE_TO_DSRNA_UP		37	0.43	1.36	0.061	0.147	1	16929	tags=54%, list=30%, signal=77%
1654	KAECH_NAIVE_VS_DAY8_EFF_CD8_TCELL_DN		193	0.33	1.36	0.009	0.147	1	18161	tags=39%, list=32%, signal=58%
1655	GSE3982_DC_VS_TH2_UP		192	0.33	1.36	0.011	0.148	1	9203	tags=27%, list=16%, signal=32%
1656	GO_TRIGLYCERIDE_RICH_LIPOPROTEIN_PARTICLE		19	0.52	1.36	0.089	0.148	1	8849	tags=32%, list=16%, signal=37%
1657	GO_CALCIUM_DEPENDENT_CYSTEINE_TYPE_ENDOPEPTIDASE_ACTIVITY		19	0.52	1.36	0.105	0.148	1	5668	tags=21%, list=10%, signal=23%
1658	GSE7348_UNSTIM_VS_TOLERIZED_AND_LPS_STIM_MACROPHAGE_DN		153	0.33	1.36	0.008	0.149	1	4313	tags=14%, list=8%, signal=16%
1659	GSE18791_CTRL_VS_NEWCASTLE_VIRUS_DC_16H_DN		178	0.33	1.36	0.015	0.15	1	5581	tags=24%, list=10%, signal=27%
1660	REACTOME_MYD88_MAL_CASCADE_INITIATED_ON_PLASMA_MEMBRANE		82	0.36	1.36	0.038	0.15	1	18622	tags=35%, list=33%, signal=53%
1661	GSE42088_UNINF_VS_LEISHMANIA_INF_DC_24H_UP		196	0.33	1.36	0.014	0.15	1	14734	tags=28%, list=26%, signal=37%
1662	REACTOME_RIG_I_MDA5_MEDIATED_INDUCTION_OF_IFN_ALPHA_BETA_PATHWAYS		72	0.38	1.36	0.051	0.151	1	17785	tags=47%, list=31%, signal=69%
1663	GO_CYSTEINE_TYPE_ENDOPEPTIDASE_ACTIVITY		81	0.37	1.36	0.043	0.151	1	14153	tags=32%, list=25%, signal=43%
1664	GSE40666_UNTREATED_VS_IFNA_STIM_EFFECTOR_CD8_TCELL_90MIN_UP		182	0.33	1.36	0.014	0.151	1	16616	tags=38%, list=29%, signal=54%
1665	REACTOME_ACYL_CHAIN_REMODELLING_OF_PC		22	0.49	1.36	0.077	0.151	1	3744	tags=18%, list=7%, signal=19%
1666	REACTOME_CDK_MEDIATED_PHOSPHORYLATION_AND_REMOVAL_OF_CDC6		47	0.41	1.36	0.074	0.151	1	24023	tags=51%, list=43%, signal=89%
1667	BIOCARTA_CCR5_PATHWAY		18	0.51	1.36	0.088	0.152	1	4748	tags=22%, list=8%, signal=24%
1668	GSE38304_MYC_NEG_VS_POS_GC_BCELL_DN		190	0.32	1.36	0.02	0.152	1	18423	tags=43%, list=33%, signal=64%
1669	GSE360_HIGH_DOSE_B_MALAYI_VS_M_TUBERCULOSIS_MAC_DN		192	0.33	1.36	0.006	0.152	1	6419	tags=19%, list=11%, signal=22%
1670	BIOCARTA_STRESS_PATHWAY		25	0.48	1.36	0.085	0.152	1	18522	tags=52%, list=33%, signal=77%
1671	GSE2770_UNTREATED_VS_IL12_TREATED_ACT_CD4_TCELL_2H_UP		196	0.33	1.36	0.017	0.152	1	17313	tags=37%, list=31%, signal=53%
1672	GSE37301_PRO_BCELL_VS_GRANULOCYTE_MONOCYTE_PROGENITOR_DN		166	0.33	1.36	0.015	0.152	1	15466	tags=34%, list=27%, signal=47%
1673	GSE43863_DAY6_EFF_VS_DAY150_MEM_TH1_CD4_TCELL_UP		190	0.33	1.36	0.011	0.152	1	6730	tags=22%, list=12%, signal=24%
1674	HORIUCHI_WTAP_TARGETS_UP		285	0.31	1.36	0.003	0.152	1	17651	tags=42%, list=31%, signal=61%
1675	GSE6674_UNSTIM_VS_PL2_3_STIM_BCELL_DN		160	0.33	1.36	0.005	0.152	1	4748	tags=12%, list=8%, signal=13%
1676	GSE3720_UNSTIM_VS_LPS_STIM_VD1_GAMMADELTA_TCELL_DN		138	0.34	1.36	0.016	0.152	1	3910	tags=15%, list=7%, signal=16%
1677	GSE3400_UNTREATED_VS_IFNB_TREATED_MEF_DN		164	0.33	1.36	0.006	0.152	1	5704	tags=22%, list=10%, signal=24%
1678	CARDOSO_RESPONSE_TO_GAMMA_RADIATION_AND_3AB		16	0.53	1.36	0.113	0.152	1	15519	tags=44%, list=27%, signal=60%
1679	GSE12845_IGD_POS_VS_NEG_BLOOD_BCELL_DN		188	0.33	1.36	0.012	0.152	1	20435	tags=40%, list=36%, signal=62%
1680	GSE21360_TERTIARY_VS_QUATERNARY_MEMORY_CD8_TCELL_UP		177	0.33	1.36	0.015	0.152	1	17647	tags=41%, list=31%, signal=59%
1681	GO_PROTEIN_TRANSPORT_ALONG_MICROTUBULE		26	0.47	1.36	0.099	0.153	1	24273	tags=77%, list=43%, signal=135%
1682	GSE17974_2.5H_VS_72H_IL4_AND_ANTI_IL12_ACT_CD4_TCELL_UP		181	0.33	1.35	0.011	0.153	1	20571	tags=39%, list=36%, signal=61%
1683	GO_POSITIVE_REGULATION_OF_CYTOKINE_PRODUCTION_INVOLVED_IN_IMMUNE_RESPONSE		30	0.45	1.35	0.085	0.153	1	5608	tags=33%, list=10%, signal=37%
1684	GSE21380_NON_TFH_VS_TFH_CD4_TCELL_UP		185	0.33	1.35	0.011	0.154	1	7135	tags=19%, list=13%, signal=22%
1685	WANG_IMMORTALIZED_BY_HOXA9_AND_MEIS1_UP		30	0.46	1.35	0.089	0.154	1	8589	tags=43%, list=15%, signal=51%
1686	GSE2770_IL12_VS_TGFB_AND_IL12_TREATED_ACT_CD4_TCELL_48H_UP		187	0.33	1.35	0.009	0.154	1	13706	tags=31%, list=24%, signal=41%
1687	GSE25088_WT_VS_STAT6_KO_MACROPHAGE_ROSIGLITAZONE_STIM_DN		182	0.33	1.35	0.014	0.154	1	5288	tags=14%, list=9%, signal=16%
1688	GO_REGULATION_OF_DEFENSE_RESPONSE_TO_VIRUS		183	0.33	1.35	0.016	0.155	1	4597	tags=14%, list=8%, signal=15%
1689	GSE25087_TREG_VS_TCONV_FETUS_UP		186	0.33	1.35	0.009	0.156	1	12591	tags=27%, list=22%, signal=35%
1690	GO_SPERM_FLAGELLUM		54	0.39	1.35	0.046	0.156	1	9448	tags=26%, list=17%, signal=31%
1691	GSE11961_FOLLICULAR_BCELL_VS_GERMINAL_CENTER_BCELL_DAY40_DN		189	0.32	1.35	0.009	0.157	1	3209	tags=13%, list=6%, signal=13%
1692	GSE30971_CTRL_VS_LPS_STIM_MACROPHAGE_WBP7_HET_2H_UP		172	0.33	1.35	0.031	0.157	1	15114	tags=34%, list=27%, signal=46%
1693	GSE2770_IL12_AND_TGFB_VS_IL4_TREATED_ACT_CD4_TCELL_48H_UP		187	0.32	1.35	0.014	0.158	1	20664	tags=48%, list=37%, signal=75%
1694	KEGG_STARCH_AND_SUCROSE_METABOLISM		52	0.4	1.35	0.076	0.158	1	13851	tags=31%, list=25%, signal=41%
1695	LINDGREN_BLADDER_CANCER_CLUSTER_2A_DN		131	0.34	1.35	0.029	0.159	1	17850	tags=43%, list=32%, signal=62%
1696	RAY_TARGETS_OF_P210_BCR_ABL_FUSION_DN		16	0.53	1.35	0.133	0.159	1	17973	tags=56%, list=32%, signal=82%
1697	GSE29618_PDC_VS_MDC_DAY7_FLU_VACCINE_UP		190	0.32	1.35	0.018	0.159	1	2972	tags=13%, list=5%, signal=14%
1698	KERLEY_RESPONSE_TO_CISPLATIN_UP		42	0.42	1.35	0.058	0.159	1	15980	tags=50%, list=28%, signal=70%
1699	GSE22611_NOD2_VS_CTRL_TRANSDUCED_HEK293T_CELL_DN		189	0.32	1.35	0.012	0.159	1	13346	tags=27%, list=24%, signal=35%
1700	GSE7852_LN_VS_THYMUS_TREG_UP		186	0.33	1.35	0.009	0.159	1	14735	tags=34%, list=26%, signal=46%
1701	GSE11924_TFH_VS_TH1_CD4_TCELL_UP		188	0.32	1.35	0.003	0.159	1	20954	tags=45%, list=37%, signal=71%
1702	GSE40274_FOXP3_VS_FOXP3_AND_EOS_TRANSDUCED_ACTIVATED_CD4_TCELL_UP		187	0.32	1.35	0.016	0.16	1	17636	tags=36%, list=31%, signal=53%
1703	GSE2770_TGFB_AND_IL4_VS_IL4_TREATED_ACT_CD4_TCELL_48H_DN		176	0.32	1.35	0.022	0.161	1	16101	tags=26%, list=29%, signal=36%
1704	GSE22886_CD4_TCELL_VS_BCELL_NAIVE_DN		182	0.33	1.35	0.014	0.161	1	7713	tags=23%, list=14%, signal=27%
1705	GSE21927_C26GM_VS_4T1_TUMOR_MONOCYTE_BALBC_DN		184	0.32	1.35	0.02	0.161	1	20536	tags=39%, list=36%, signal=61%
1706	GO_NEGATIVE_REGULATION_OF_RESPONSE_TO_BIOTIC_STIMULUS		27	0.46	1.35	0.097	0.161	1	7730	tags=19%, list=14%, signal=21%
1707	GSE21360_PRIMARY_VS_QUATERNARY_MEMORY_CD8_TCELL_DN		188	0.32	1.35	0.012	0.161	1	21759	tags=43%, list=39%, signal=70%
1708	GSE360_CTRL_VS_L_MAJOR_DC_DN		194	0.32	1.35	0.024	0.161	1	5345	tags=18%, list=9%, signal=20%
1709	FOSTER_TOLERANT_MACROPHAGE_UP		143	0.34	1.35	0.02	0.161	1	9646	tags=26%, list=17%, signal=31%
1710	GSE42088_UNINF_VS_LEISHMANIA_INF_DC_4H_UP		187	0.32	1.35	0.02	0.161	1	21537	tags=44%, list=38%, signal=71%
1711	GSE19923_HEB_KO_VS_HEB_AND_E2A_KO_DP_THYMOCYTE_DN		190	0.32	1.35	0.012	0.161	1	17153	tags=40%, list=30%, signal=57%
1712	GARGALOVIC_RESPONSE_TO_OXIDIZED_PHOSPHOLIPIDS_YELLOW_UP		26	0.46	1.34	0.077	0.161	1	21780	tags=58%, list=39%, signal=94%
1713	BIOCARTA_CERAMIDE_PATHWAY		22	0.48	1.34	0.105	0.162	1	19153	tags=59%, list=34%, signal=89%
1714	GSE37532_WT_VS_PPARG_KO_LN_TREG_UP		167	0.33	1.34	0.017	0.162	1	18623	tags=34%, list=33%, signal=50%
1715	GSE36392_TYPE_2_MYELOID_VS_EOSINOPHIL_IL25_TREATED_LUNG_DN		183	0.32	1.34	0.014	0.162	1	13178	tags=32%, list=23%, signal=42%
1716	GSE15930_STIM_VS_STIM_AND_IL-12_48H_CD8_T_CELL_DN		197	0.32	1.34	0.003	0.162	1	4889	tags=13%, list=9%, signal=14%
1717	GSE17974_CTRL_VS_ACT_IL4_AND_ANTI_IL12_72H_CD4_TCELL_UP		176	0.33	1.34	0.009	0.162	1	7705	tags=17%, list=14%, signal=20%
1718	GO_REGULATION_OF_MONONUCLEAR_CELL_MIGRATION		16	0.52	1.34	0.118	0.162	1	4748	tags=38%, list=8%, signal=41%
1719	GSE24726_WT_VS_E2-2_KO_PDC_DAY6_POST_DELETION_DN		191	0.32	1.34	0.015	0.162	1	18636	tags=42%, list=33%, signal=62%
1720	GO_PROTEASE_BINDING		101	0.35	1.34	0.033	0.163	1	18353	tags=44%, list=32%, signal=64%
1721	GSE28408_LY6G_POS_VS_NEG_DC_DN		187	0.32	1.34	0.011	0.163	1	2816	tags=11%, list=5%, signal=11%
1722	GO_PHOSPHATIDYLCHOLINE_BINDING		20	0.5	1.34	0.111	0.163	1	4629	tags=30%, list=8%, signal=33%
1723	GSE26030_UNSTIM_VS_RESTIM_TH1_DAY15_POST_POLARIZATION_DN		189	0.33	1.34	0.006	0.164	1	17905	tags=35%, list=32%, signal=52%
1724	GSE2706_2H_VS_8H_R848_AND_LPS_STIM_DC_UP		182	0.33	1.34	0.011	0.164	1	18912	tags=38%, list=33%, signal=58%
1725	GSE5463_CTRL_VS_DEXAMETHASONE_TREATED_THYMOCYTE_UP		189	0.32	1.34	0.014	0.164	1	14647	tags=25%, list=26%, signal=33%
1726	GSE23308_WT_VS_MINERALCORTICOID_REC_KO_MACROPHAGE_DN		188	0.32	1.34	0.009	0.164	1	6471	tags=19%, list=11%, signal=21%
1727	BOYAULT_LIVER_CANCER_SUBCLASS_G1_DN		38	0.43	1.34	0.069	0.164	1	16803	tags=53%, list=30%, signal=75%
1728	MIKKELSEN_MCV6_LCP_WITH_H3K4ME3		147	0.33	1.34	0.011	0.164	1	9313	tags=27%, list=16%, signal=32%
1729	GSE40443_INDUCED_VS_TOTAL_TREG_DN		181	0.32	1.34	0.009	0.164	1	17122	tags=44%, list=30%, signal=62%
1730	GO_PROTEIN_COMPLEX_INVOLVED_IN_CELL_ADHESION		30	0.44	1.34	0.096	0.164	1	14216	tags=57%, list=25%, signal=76%
1731	GO_REGULATION_OF_T_CELL_APOPTOTIC_PROCESS		33	0.45	1.34	0.091	0.165	1	8583	tags=36%, list=15%, signal=43%
1732	GSE37301_LYMPHOID_PRIMED_MPP_VS_CD4_TCELL_DN		182	0.32	1.34	0.009	0.165	1	21714	tags=42%, list=38%, signal=68%
1733	RASHI_RESPONSE_TO_IONIZING_RADIATION_2		124	0.34	1.34	0.023	0.165	1	21093	tags=52%, list=37%, signal=82%
1734	GO_REGULATION_OF_NFAT_PROTEIN_IMPORT_INTO_NUCLEUS		17	0.51	1.34	0.105	0.166	1	15989	tags=41%, list=28%, signal=57%
1735	GSE13306_TREG_VS_TCONV_SPLEEN_DN		186	0.32	1.34	0.018	0.166	1	7748	tags=20%, list=14%, signal=23%
1736	GO_RESPONSE_TO_HYDROPEROXIDE		15	0.54	1.34	0.121	0.166	1	15435	tags=53%, list=27%, signal=73%
1737	GO_PHOSPHATIDYLCHOLINE_ACYL_CHAIN_REMODELING		26	0.45	1.34	0.102	0.167	1	3744	tags=15%, list=7%, signal=16%
1738	GSE22196_HEALTHY_VS_OBESE_MOUSE_SKIN_GAMMADELTA_TCELL_DN		196	0.32	1.34	0.009	0.167	1	18001	tags=38%, list=32%, signal=56%
1739	PID_EPO_PATHWAY		34	0.44	1.34	0.107	0.168	1	11974	tags=35%, list=21%, signal=45%
1740	GSE40274_FOXP3_VS_FOXP3_AND_IRF4_TRANSDUCED_ACTIVATED_CD4_TCELL_UP		187	0.32	1.34	0.015	0.168	1	6616	tags=17%, list=12%, signal=19%
1741	GSE3982_CTRL_VS_LPS_4H_MAC_DN		193	0.32	1.34	0.017	0.168	1	4617	tags=17%, list=8%, signal=19%
1742	GO_POSITIVE_REGULATION_OF_INTERLEUKIN_1_PRODUCTION		36	0.43	1.34	0.089	0.168	1	5803	tags=36%, list=10%, signal=40%
1743	GSE24081_CONTROLLER_VS_PROGRESSOR_HIV_SPECIFIC_CD8_TCELL_DN		186	0.32	1.34	0.014	0.168	1	5194	tags=19%, list=9%, signal=21%
1744	GSE27859_MACROPHAGE_VS_CD11C_INT_F480_INT_DC_DN		186	0.32	1.34	0.013	0.169	1	3667	tags=12%, list=6%, signal=13%
1745	GO_POSITIVE_REGULATION_OF_PROTEIN_SECRETION		204	0.32	1.33	0.005	0.17	1	4506	tags=19%, list=8%, signal=21%
1746	DAUER_STAT3_TARGETS_UP		48	0.41	1.33	0.076	0.17	1	17962	tags=58%, list=32%, signal=85%
1747	GSE2826_XID_VS_BTK_KO_BCELL_DN		194	0.32	1.33	0.016	0.17	1	7246	tags=21%, list=13%, signal=24%
1748	GO_REGULATION_OF_TYROSINE_PHOSPHORYLATION_OF_STAT3_PROTEIN		44	0.41	1.33	0.077	0.17	1	7108	tags=32%, list=13%, signal=36%
1749	BIOCARTA_IL3_PATHWAY		15	0.53	1.33	0.129	0.17	1	18622	tags=47%, list=33%, signal=70%
1750	GSE2706_R848_VS_R848_AND_LPS_2H_STIM_DC_DN		173	0.32	1.33	0.015	0.17	1	4273	tags=22%, list=8%, signal=24%
1751	GSE5455_HEALTHY_VS_TUMOR_BEARING_MOUSE_SPLEEN_MONOCYTE_UP		177	0.32	1.33	0.006	0.17	1	7759	tags=20%, list=14%, signal=23%
1752	GSE3982_EOSINOPHIL_VS_DC_DN		190	0.32	1.33	0.013	0.171	1	7229	tags=14%, list=13%, signal=16%
1753	GSE23925_DARK_ZONE_VS_NAIVE_BCELL_UP		186	0.32	1.33	0.009	0.171	1	4134	tags=9%, list=7%, signal=10%
1754	KAECH_DAY8_EFF_VS_DAY15_EFF_CD8_TCELL_DN		188	0.32	1.33	0.009	0.171	1	7635	tags=16%, list=14%, signal=19%
1755	GSE32986_GMCSF_VS_GMCSF_AND_CURDLAN_LOWDOSE_STIM_DC_UP		186	0.32	1.33	0.026	0.171	1	19180	tags=45%, list=34%, signal=67%
1756	GSE46468_LUNG_INNATE_LYMPHOID_CELL_VS_SPLEEN_CD4_TCELL_UP		178	0.32	1.33	0.016	0.172	1	21350	tags=44%, list=38%, signal=71%
1757	PID_FAS_PATHWAY		38	0.43	1.33	0.092	0.172	1	18340	tags=53%, list=32%, signal=78%
1758	GSE41867_LCMV_ARMSTRONG_VS_CLONE13_DAY8_EFFECTOR_CD8_TCELL_UP		186	0.32	1.33	0.015	0.172	1	18014	tags=33%, list=32%, signal=49%
1759	GSE16451_CTRL_VS_WEST_EQUINE_ENC_VIRUS_IMMATURE_NEURON_CELL_LINE_UP		181	0.32	1.33	0.018	0.172	1	15087	tags=31%, list=27%, signal=43%
1760	GSE24142_EARLY_THYMIC_PROGENITOR_VS_DN3_THYMOCYTE_DN		189	0.32	1.33	0.012	0.174	1	3657	tags=14%, list=6%, signal=15%
1761	GSE2706_R848_VS_LPS_8H_STIM_DC_DN		173	0.32	1.33	0.031	0.174	1	12391	tags=29%, list=22%, signal=38%
1762	GO_RRNA_CATABOLIC_PROCESS		17	0.51	1.33	0.135	0.174	1	436	tags=6%, list=1%, signal=6%
1763	GO_REGULATION_OF_MYELOID_LEUKOCYTE_DIFFERENTIATION		103	0.35	1.33	0.05	0.175	1	4147	tags=20%, list=7%, signal=22%
1764	GO_LYSOSOME_LOCALIZATION		23	0.48	1.33	0.108	0.175	1	3932	tags=22%, list=7%, signal=23%
1765	THEILGAARD_NEUTROPHIL_AT_SKIN_WOUND_DN		223	0.32	1.33	0.012	0.175	1	19131	tags=38%, list=34%, signal=57%
1766	GSE7460_TREG_VS_TCONV_ACT_UP		181	0.32	1.33	0.018	0.175	1	9681	tags=22%, list=17%, signal=26%
1767	BIOCARTA_ECM_PATHWAY		24	0.47	1.33	0.12	0.175	1	18622	tags=54%, list=33%, signal=81%
1768	GO_EXTRINSIC_APOPTOTIC_SIGNALING_PATHWAY		98	0.35	1.33	0.026	0.176	1	16120	tags=43%, list=29%, signal=60%
1769	GSE24726_WT_VS_E2-2_KO_PDC_DAY4_POST_DELETION_UP		186	0.33	1.33	0.025	0.176	1	21154	tags=47%, list=37%, signal=75%
1770	GSE3982_EFF_MEMORY_CD4_TCELL_VS_NKCELL_DN		187	0.32	1.33	0.014	0.176	1	5383	tags=18%, list=10%, signal=19%
1771	GO_NEGATIVE_REGULATION_OF_PRODUCTION_OF_MOLECULAR_MEDIATOR_OF_IMMUNE_RESPONSE		28	0.45	1.33	0.114	0.176	1	2465	tags=25%, list=4%, signal=26%
1772	PID_TXA2PATHWAY		55	0.39	1.33	0.072	0.176	1	5383	tags=22%, list=10%, signal=24%
1773	GSE13485_DAY3_VS_DAY21_YF17D_VACCINE_PBMC_UP		183	0.32	1.33	0.021	0.177	1	22251	tags=46%, list=39%, signal=75%
1774	DELYS_THYROID_CANCER_UP		435	0.29	1.33	0	0.177	1	9691	tags=26%, list=17%, signal=31%
1775	ZHAN_MULTIPLE_MYELOMA_MS_DN		40	0.42	1.33	0.074	0.177	1	16642	tags=38%, list=29%, signal=53%
1776	DIRMEIER_LMP1_RESPONSE_LATE_UP		55	0.39	1.33	0.063	0.177	1	16187	tags=33%, list=29%, signal=46%
1777	GSE23505_IL6_IL1_VS_IL6_IL1_IL23_TREATED_CD4_TCELL_DN		188	0.32	1.33	0.013	0.178	1	19070	tags=41%, list=34%, signal=62%
1778	GO_PHAGOSOME_MATURATION		37	0.43	1.33	0.106	0.178	1	20661	tags=70%, list=37%, signal=111%
1779	GSE9650_EXHAUSTED_VS_MEMORY_CD8_TCELL_UP		189	0.32	1.33	0.02	0.178	1	9437	tags=24%, list=17%, signal=29%
1780	GSE33424_CD161_HIGH_VS_INT_CD8_TCELL_UP		191	0.31	1.33	0.003	0.178	1	17291	tags=40%, list=31%, signal=57%
1781	GO_NEGATIVE_REGULATION_OF_LEUKOCYTE_DIFFERENTIATION		80	0.36	1.33	0.046	0.178	1	6979	tags=24%, list=12%, signal=27%
1782	GSE36888_STAT5_AB_KNOCKIN_VS_WT_TCELL_IL2_TREATED_17H_UP		192	0.32	1.33	0.024	0.178	1	6702	tags=16%, list=12%, signal=18%
1783	GSE33374_CD8_ALPHAALPHA_VS_ALPHABETA_CD161_HIGH_TCELL_DN		191	0.32	1.32	0.006	0.179	1	6702	tags=16%, list=12%, signal=18%
1784	REACTOME_HIV_INFECTION		188	0.32	1.32	0.012	0.179	1	3734	tags=7%, list=7%, signal=7%
1785	BANDRES_RESPONSE_TO_CARMUSTIN_WITHOUT_MGMT_48HR_UP		18	0.51	1.32	0.112	0.179	1	12642	tags=50%, list=22%, signal=64%
1786	GSE36476_CTRL_VS_TSST_ACT_16H_MEMORY_CD4_TCELL_YOUNG_UP		186	0.32	1.32	0.016	0.179	1	14682	tags=27%, list=26%, signal=36%
1787	GO_REGULATION_OF_LIPID_STORAGE		40	0.41	1.32	0.081	0.179	1	19477	tags=63%, list=34%, signal=95%
1788	GSE46606_IRF4HIGH_VS_WT_CD40L_IL2_IL5_DAY3_STIMULATED_BCELL_DN		185	0.32	1.32	0.017	0.18	1	5246	tags=22%, list=9%, signal=24%
1789	GSE2405_HEAT_KILLED_LYSATE_VS_LIVE_A_PHAGOCYTOPHILUM_STIM_NEUTROPHIL_24H_UP		190	0.32	1.32	0.025	0.18	1	7001	tags=22%, list=12%, signal=25%
1790	NICK_RESPONSE_TO_PROC_TREATMENT_DN		24	0.47	1.32	0.105	0.18	1	13604	tags=33%, list=24%, signal=44%
1791	GO_HOMEOSTASIS_OF_NUMBER_OF_CELLS		170	0.32	1.32	0.016	0.181	1	5509	tags=18%, list=10%, signal=19%
1792	CASORELLI_ACUTE_PROMYELOCYTIC_LEUKEMIA_UP		163	0.32	1.32	0.021	0.182	1	9529	tags=21%, list=17%, signal=25%
1793	GSE27434_WT_VS_DNMT1_KO_TREG_DN		193	0.31	1.32	0.018	0.184	1	3998	tags=11%, list=7%, signal=12%
1794	DANG_MYC_TARGETS_DN		30	0.44	1.32	0.104	0.184	1	19026	tags=50%, list=34%, signal=75%
1795	GSE40666_NAIVE_VS_EFFECTOR_CD8_TCELL_WITH_IFNA_STIM_90MIN_UP		188	0.31	1.32	0.013	0.184	1	7251	tags=20%, list=13%, signal=23%
1796	MAHADEVAN_RESPONSE_TO_MP470_UP		18	0.5	1.32	0.123	0.184	1	4431	tags=44%, list=8%, signal=48%
1797	GSE43863_NAIVE_VS_MEMORY_TH1_CD4_TCELL_D150_LCMV_UP		165	0.33	1.32	0.028	0.184	1	4885	tags=25%, list=9%, signal=27%
1798	GSE23308_WT_VS_MINERALCORTICOID_REC_KO_MACROPHAGE_CORTICOSTERONE_TREATED_UP		183	0.32	1.32	0.014	0.184	1	22174	tags=46%, list=39%, signal=75%
1799	LEE_LIVER_CANCER_E2F1_UP		62	0.38	1.32	0.068	0.184	1	13703	tags=44%, list=24%, signal=57%
1800	GSE17721_LPS_VS_POLYIC_24H_BMDC_DN		188	0.32	1.32	0.012	0.184	1	7540	tags=19%, list=13%, signal=21%
1801	GO_MODULATION_BY_VIRUS_OF_HOST_MORPHOLOGY_OR_PHYSIOLOGY		36	0.42	1.32	0.108	0.184	1	14136	tags=33%, list=25%, signal=44%
1802	GSE9988_ANTI_TREM1_VS_VEHICLE_TREATED_MONOCYTES_UP		173	0.33	1.32	0.014	0.185	1	16255	tags=35%, list=29%, signal=49%
1803	GSE17721_PAM3CSK4_VS_GADIQUIMOD_6H_BMDC_DN		187	0.32	1.32	0.021	0.185	1	16663	tags=34%, list=29%, signal=48%
1804	GSE42088_UNINF_VS_LEISHMANIA_INF_DC_2H_DN		191	0.32	1.32	0.023	0.185	1	7832	tags=15%, list=14%, signal=17%
1805	FLECHNER_PBL_KIDNEY_TRANSPLANT_OK_VS_DONOR_UP		145	0.33	1.32	0.016	0.185	1	18052	tags=29%, list=32%, signal=42%
1806	GSE6259_FLT3L_INDUCED_33D1_POS_DC_VS_CD8_TCELL_DN		137	0.33	1.32	0.024	0.186	1	8003	tags=21%, list=14%, signal=25%
1807	GSE3039_NKT_CELL_VS_B2_BCELL_UP		194	0.32	1.32	0.014	0.186	1	15895	tags=33%, list=28%, signal=46%
1808	GO_INTERACTION_WITH_HOST		127	0.33	1.32	0.024	0.186	1	14216	tags=35%, list=25%, signal=47%
1809	NAKAYAMA_FRA2_TARGETS		41	0.41	1.32	0.091	0.186	1	18213	tags=51%, list=32%, signal=76%
1810	GSE4748_CTRL_VS_CYANOBACTERIUM_LPSLIKE_STIM_DC_3H_UP		189	0.32	1.32	0.031	0.187	1	5557	tags=17%, list=10%, signal=19%
1811	GSE16385_IFNG_TNF_VS_UNSTIM_MACROPHAGE_ROSIGLITAZONE_TREATED_DN		190	0.32	1.32	0.011	0.187	1	8373	tags=16%, list=15%, signal=19%
1812	PID_TNF_PATHWAY		45	0.39	1.32	0.093	0.187	1	18522	tags=56%, list=33%, signal=83%
1813	GSE5503_LIVER_DC_VS_MLN_DC_ACTIVATED_ALLOGENIC_TCELL_DN		186	0.32	1.32	0.013	0.188	1	18877	tags=41%, list=33%, signal=61%
1814	GSE3982_MAST_CELL_VS_NEUTROPHIL_DN		190	0.31	1.32	0.015	0.188	1	9058	tags=23%, list=16%, signal=27%
1815	GSE26030_UNSTIM_VS_RESTIM_TH1_DAY5_POST_POLARIZATION_DN		188	0.32	1.31	0.024	0.188	1	17978	tags=40%, list=32%, signal=59%
1816	GSE8384_CTRL_VS_B_ABORTUS_4H_MAC_CELL_LINE_DN		196	0.32	1.31	0.016	0.188	1	17476	tags=37%, list=31%, signal=53%
1817	ZHENG_FOXP3_TARGETS_IN_THYMUS_UP		184	0.32	1.31	0.018	0.188	1	16114	tags=27%, list=29%, signal=37%
1818	SIG_PIP3_SIGNALING_IN_B_LYMPHOCYTES		36	0.42	1.31	0.085	0.188	1	11974	tags=39%, list=21%, signal=49%
1819	GSE37416_0H_VS_3H_F_TULARENSIS_LVS_NEUTROPHIL_DN		187	0.31	1.31	0.012	0.188	1	20046	tags=40%, list=35%, signal=62%
1820	GSE14769_UNSTIM_VS_240MIN_LPS_BMDM_DN		190	0.32	1.31	0.014	0.188	1	18849	tags=34%, list=33%, signal=51%
1821	GSE2770_IL12_AND_TGFB_ACT_VS_ACT_CD4_TCELL_48H_UP		182	0.32	1.31	0.02	0.188	1	7870	tags=16%, list=14%, signal=19%
1822	GSE6269_HEALTHY_VS_E_COLI_INF_PBMC_UP		161	0.33	1.31	0.031	0.188	1	14954	tags=24%, list=26%, signal=33%
1823	GO_SCAVENGER_RECEPTOR_ACTIVITY		39	0.41	1.31	0.087	0.188	1	9115	tags=41%, list=16%, signal=49%
1824	GSE2128_C57BL6_VS_NOD_THYMOCYTE_MIMETOPE_NEGATIVE_SELECTION_DN		184	0.31	1.31	0.033	0.19	1	18086	tags=36%, list=32%, signal=53%
1825	GSE10211_UV_INACT_SENDAI_VS_LIVE_SENDAI_VIRUS_TRACHEAL_EPITHELIAL_CELLS_DN		157	0.33	1.31	0.026	0.19	1	4945	tags=15%, list=9%, signal=17%
1826	PID_IL2_PI3K_PATHWAY		34	0.43	1.31	0.083	0.19	1	12277	tags=29%, list=22%, signal=38%
1827	GSE29164_UNTREATED_VS_CD8_TCELL_AND_IL12_TREATED_MELANOMA_DAY7_UP		184	0.32	1.31	0.022	0.19	1	22599	tags=48%, list=40%, signal=80%
1828	WIERENGA_STAT5A_TARGETS_DN		194	0.31	1.31	0.012	0.19	1	9496	tags=24%, list=17%, signal=29%
1829	GO_PHOSPHATIDYLINOSITOL_3_4_BISPHOSPHATE_BINDING		19	0.49	1.31	0.146	0.191	1	6404	tags=32%, list=11%, signal=36%
1830	GSE16266_LPS_VS_HEATSHOCK_AND_LPS_STIM_MEF_UP		192	0.32	1.31	0.019	0.191	1	6812	tags=24%, list=12%, signal=28%
1831	GSE40274_FOXP3_VS_FOXP3_AND_LEF1_TRANSDUCED_ACTIVATED_CD4_TCELL_UP		181	0.32	1.31	0.022	0.191	1	15084	tags=34%, list=27%, signal=46%
1832	GSE24634_NAIVE_CD4_TCELL_VS_DAY7_IL4_CONV_TREG_DN		189	0.31	1.31	0.009	0.191	1	14117	tags=24%, list=25%, signal=32%
1833	REACTOME_ACYL_CHAIN_REMODELLING_OF_PE		21	0.47	1.31	0.117	0.191	1	1504	tags=14%, list=3%, signal=15%
1834	GO_INTRINSIC_COMPONENT_OF_ENDOPLASMIC_RETICULUM_MEMBRANE		120	0.33	1.31	0.032	0.192	1	15968	tags=36%, list=28%, signal=50%
1835	GSE30962_ACUTE_VS_CHRONIC_LCMV_PRIMARY_INF_CD8_TCELL_UP		183	0.32	1.31	0.009	0.192	1	6030	tags=15%, list=11%, signal=17%
1836	GSE3039_CD4_TCELL_VS_ALPHABETA_CD8_TCELL_UP		187	0.32	1.31	0.029	0.192	1	8871	tags=23%, list=16%, signal=27%
1837	GO_PROTON_TRANSPORTING_TWO_SECTOR_ATPASE_COMPLEX_PROTON_TRANSPORTING_DOMAIN		21	0.48	1.31	0.143	0.192	1	20623	tags=52%, list=37%, signal=82%
1838	GSE17721_POLYIC_VS_PAM3CSK4_8H_BMDC_UP		188	0.31	1.31	0.009	0.192	1	8712	tags=16%, list=15%, signal=19%
1839	GSE19941_LPS_VS_LPS_AND_IL10_STIM_IL10_KO_MACROPHAGE_DN		150	0.32	1.31	0.029	0.192	1	4384	tags=18%, list=8%, signal=19%
1840	GSE45365_NK_CELL_VS_CD11B_DC_MCMV_INFECTION_DN		193	0.31	1.31	0.014	0.193	1	7978	tags=22%, list=14%, signal=26%
1841	HOFMANN_MYELODYSPLASTIC_SYNDROM_RISK_UP		24	0.45	1.31	0.111	0.193	1	1501	tags=13%, list=3%, signal=13%
1842	GO_NEGATIVE_REGULATION_OF_VIRAL_GENOME_REPLICATION		46	0.39	1.31	0.081	0.194	1	16002	tags=57%, list=28%, signal=79%
1843	GO_MYELOID_DENDRITIC_CELL_DIFFERENTIATION		19	0.48	1.31	0.113	0.194	1	3924	tags=32%, list=7%, signal=34%
1844	GO_B_CELL_ACTIVATION_INVOLVED_IN_IMMUNE_RESPONSE		35	0.42	1.31	0.102	0.194	1	3984	tags=20%, list=7%, signal=22%
1845	GSE13522_CTRL_VS_T_CRUZI_Y_STRAIN_INF_SKIN_IFNAR_KO_DN		183	0.32	1.31	0.014	0.195	1	5121	tags=15%, list=9%, signal=16%
1846	GSE22886_NAIVE_BCELL_VS_DC_UP		183	0.31	1.31	0.023	0.196	1	3521	tags=14%, list=6%, signal=15%
1847	GSE37301_MULTIPOTENT_PROGENITOR_VS_GRAN_MONO_PROGENITOR_DN		193	0.31	1.31	0.028	0.196	1	15994	tags=37%, list=28%, signal=52%
1848	LI_PROSTATE_CANCER_EPIGENETIC		30	0.43	1.31	0.108	0.196	1	8594	tags=33%, list=15%, signal=39%
1849	GO_NEGATIVE_REGULATION_OF_EXTRINSIC_APOPTOTIC_SIGNALING_PATHWAY_VIA_DEATH_DOMAIN_RECEPTORS		34	0.42	1.31	0.09	0.197	1	15435	tags=56%, list=27%, signal=77%
1850	GSE17974_CTRL_VS_ACT_IL4_AND_ANTI_IL12_48H_CD4_TCELL_UP		166	0.32	1.31	0.014	0.197	1	7672	tags=17%, list=14%, signal=20%
1851	SCHEIDEREIT_IKK_TARGETS		18	0.49	1.3	0.149	0.198	1	17394	tags=56%, list=31%, signal=80%
1852	GSE38697_LIGHT_ZONE_VS_DARK_ZONE_BCELL_UP		163	0.32	1.3	0.033	0.199	1	15881	tags=33%, list=28%, signal=45%
1853	GSE17974_CTRL_VS_ACT_IL4_AND_ANTI_IL12_12H_CD4_TCELL_UP		169	0.32	1.3	0.032	0.199	1	7970	tags=18%, list=14%, signal=21%
1854	GSE5542_UNTREATED_VS_IFNA_AND_IFNG_TREATED_EPITHELIAL_CELLS_6H_DN		186	0.31	1.3	0.017	0.199	1	4824	tags=14%, list=9%, signal=15%
1855	GSE17812_WT_VS_THPOK_KO_MEMORY_CD8_TCELL_UP		186	0.31	1.3	0.015	0.199	1	12904	tags=23%, list=23%, signal=30%
1856	GSE17721_12H_VS_24H_GARDIQUIMOD_BMDC_UP		193	0.31	1.3	0.021	0.199	1	16434	tags=38%, list=29%, signal=53%
1857	GSE6674_UNSTIM_VS_CPG_STIM_BCELL_UP		138	0.33	1.3	0.045	0.199	1	9702	tags=25%, list=17%, signal=31%
1858	PID_NFAT_TFPATHWAY		46	0.39	1.3	0.095	0.199	1	5159	tags=20%, list=9%, signal=22%
1859	GSE15767_MED_VS_SCS_MAC_LN_UP		189	0.31	1.3	0.029	0.199	1	7978	tags=24%, list=14%, signal=28%
1860	GO_LIPID_TRANSPORTER_ACTIVITY		104	0.34	1.3	0.062	0.2	1	11957	tags=31%, list=21%, signal=39%
1861	GO_RETROGRADE_TRANSPORT_VESICLE_RECYCLING_WITHIN_GOLGI		24	0.45	1.3	0.122	0.2	1	22240	tags=71%, list=39%, signal=117%
1862	GSE17721_PAM3CSK4_VS_GADIQUIMOD_4H_BMDC_DN		192	0.31	1.3	0.012	0.2	1	7272	tags=19%, list=13%, signal=21%
1863	GO_CELLULAR_RESPONSE_TO_INTERLEUKIN_4		25	0.46	1.3	0.127	0.2	1	16435	tags=52%, list=29%, signal=73%
1864	GSE22886_NAIVE_CD4_TCELL_VS_NEUTROPHIL_UP		187	0.32	1.3	0.02	0.201	1	17419	tags=29%, list=31%, signal=42%
1865	SINGH_KRAS_DEPENDENCY_SIGNATURE_		18	0.5	1.3	0.153	0.201	1	7861	tags=39%, list=14%, signal=45%
1866	GSE3337_CTRL_VS_16H_IFNG_IN_CD8POS_DC_UP		194	0.31	1.3	0.028	0.201	1	15946	tags=37%, list=28%, signal=51%
1867	GSE5142_CTRL_VS_HTERT_TRANSDUCED_CD8_TCELL_EARLY_PASSAGE_CLONE_UP		189	0.32	1.3	0.04	0.201	1	4606	tags=12%, list=8%, signal=13%
1868	FUJII_YBX1_TARGETS_UP		39	0.41	1.3	0.083	0.201	1	17792	tags=54%, list=31%, signal=79%
1869	KEGG_JAK_STAT_SIGNALING_PATHWAY		151	0.33	1.3	0.023	0.201	1	9829	tags=27%, list=17%, signal=33%
1870	GSE23502_WT_VS_HDC_KO_MYELOID_DERIVED_SUPPRESSOR_CELL_BM_UP		191	0.31	1.3	0.017	0.201	1	8568	tags=19%, list=15%, signal=23%
1871	GO_NONMOTILE_PRIMARY_CILIUM_ASSEMBLY		22	0.47	1.3	0.128	0.201	1	15418	tags=36%, list=27%, signal=50%
1872	GSE43955_TH0_VS_TGFB_IL6_TH17_ACT_CD4_TCELL_4H_UP		196	0.31	1.3	0.025	0.201	1	8583	tags=19%, list=15%, signal=23%
1873	GSE40666_UNTREATED_VS_IFNA_STIM_EFFECTOR_CD8_TCELL_90MIN_DN		183	0.32	1.3	0.019	0.201	1	15795	tags=27%, list=28%, signal=37%
1874	GSE3982_DC_VS_EFF_MEMORY_CD4_TCELL_UP		190	0.31	1.3	0.023	0.202	1	6654	tags=18%, list=12%, signal=21%
1875	GSE37416_CTRL_VS_48H_F_TULARENSIS_LVS_NEUTROPHIL_DN		174	0.32	1.3	0.022	0.203	1	24025	tags=51%, list=43%, signal=88%
1876	GSE33425_CD161_HIGH_VS_INT_CD8_TCELL_DN		191	0.32	1.3	0.016	0.203	1	2244	tags=9%, list=4%, signal=10%
1877	GSE5589_LPS_AND_IL10_VS_LPS_AND_IL6_STIM_IL6_KO_MACROPHAGE_45MIN_DN		188	0.31	1.3	0.023	0.203	1	14317	tags=25%, list=25%, signal=33%
1878	GSE3982_DC_VS_NKCELL_UP		193	0.31	1.3	0.015	0.203	1	6968	tags=18%, list=12%, signal=20%
1879	GRADE_COLON_CANCER_DN		30	0.43	1.3	0.102	0.203	1	3813	tags=13%, list=7%, signal=14%
1880	GO_PROTEASOME_COMPLEX		75	0.36	1.3	0.071	0.204	1	24023	tags=51%, list=43%, signal=88%
1881	GSE33425_CD161_INT_VS_NEG_CD8_TCELL_UP		192	0.31	1.3	0.014	0.204	1	21155	tags=42%, list=37%, signal=67%
1882	GO_CELLULAR_EXTRAVASATION		24	0.46	1.3	0.126	0.204	1	4748	tags=33%, list=8%, signal=36%
1883	GSE3982_CENT_MEMORY_CD4_TCELL_VS_TH2_UP		187	0.31	1.3	0.026	0.204	1	8778	tags=20%, list=16%, signal=24%
1884	GSE34156_NOD2_LIGAND_VS_TLR1_TLR2_LIGAND_6H_TREATED_MONOCYTE_UP		192	0.31	1.3	0.023	0.205	1	17503	tags=43%, list=31%, signal=62%
1885	ZHAN_MULTIPLE_MYELOMA_CD2_UP		43	0.4	1.3	0.087	0.205	1	7237	tags=23%, list=13%, signal=27%
1886	GO_NEGATIVE_REGULATION_OF_LIPID_CATABOLIC_PROCESS		20	0.48	1.3	0.119	0.205	1	8589	tags=40%, list=15%, signal=47%
1887	GSE33425_CD8_ALPHAALPHA_VS_ALPHABETA_CD161_HIGH_TCELL_DN		191	0.31	1.3	0.011	0.205	1	4006	tags=13%, list=7%, signal=13%
1888	GO_RIBONUCLEASE_ACTIVITY		90	0.35	1.3	0.062	0.206	1	18584	tags=37%, list=33%, signal=55%
1889	GO_POSITIVE_REGULATION_OF_CELL_ADHESION_MEDIATED_BY_INTEGRIN		17	0.5	1.3	0.153	0.206	1	5383	tags=47%, list=10%, signal=52%
1890	GSE36826_WT_VS_IL1R_KO_SKIN_DN		192	0.31	1.3	0.015	0.206	1	13543	tags=23%, list=24%, signal=30%
1891	GSE360_T_GONDII_VS_M_TUBERCULOSIS_MAC_DN		190	0.31	1.29	0.034	0.206	1	8098	tags=23%, list=14%, signal=26%
1892	GO_MONOSACCHARIDE_BINDING		65	0.36	1.29	0.067	0.207	1	7040	tags=18%, list=12%, signal=21%
1893	HERNANDEZ_MITOTIC_ARREST_BY_DOCETAXEL_2_DN		18	0.48	1.29	0.143	0.207	1	6412	tags=22%, list=11%, signal=25%
1894	TAKEDA_TARGETS_OF_NUP98_HOXA9_FUSION_10D_DN		131	0.33	1.29	0.045	0.208	1	14293	tags=40%, list=25%, signal=54%
1895	GSE41867_DAY6_VS_DAY15_LCMV_ARMSTRONG_EFFECTOR_CD8_TCELL_UP		171	0.31	1.29	0.03	0.208	1	8448	tags=26%, list=15%, signal=30%
1896	ZHAN_V2_LATE_DIFFERENTIATION_GENES		43	0.4	1.29	0.103	0.208	1	4816	tags=14%, list=9%, signal=15%
1897	GO_REGULATION_OF_TYROSINE_PHOSPHORYLATION_OF_STAT_PROTEIN		67	0.36	1.29	0.084	0.209	1	10766	tags=39%, list=19%, signal=48%
1898	KESHELAVA_MULTIPLE_DRUG_RESISTANCE		78	0.36	1.29	0.057	0.209	1	10675	tags=24%, list=19%, signal=30%
1899	GSE32986_CURDLAN_LOWDOSE_VS_GMCSF_AND_CURDLAN_LOWDOSE_STIM_DC_UP		177	0.31	1.29	0.023	0.209	1	18343	tags=44%, list=32%, signal=64%
1900	GSE3982_BCELL_VS_EFF_MEMORY_CD4_TCELL_UP		188	0.32	1.29	0.015	0.209	1	15927	tags=34%, list=28%, signal=47%
1901	CHEN_LIVER_METABOLISM_QTL_CIS		86	0.35	1.29	0.055	0.209	1	5043	tags=14%, list=9%, signal=15%
1902	GSE3982_DC_VS_MAC_UP		179	0.32	1.29	0.035	0.208	1	5105	tags=15%, list=9%, signal=16%
1903	GSE25677_MPL_VS_MPL_AND_R848_STIM_BCELL_UP		151	0.32	1.29	0.03	0.208	1	3794	tags=13%, list=7%, signal=14%
1904	LEE_LIVER_CANCER_MYC_E2F1_UP		56	0.38	1.29	0.103	0.209	1	12968	tags=38%, list=23%, signal=49%
1905	GSE45365_HEALTHY_VS_MCMV_INFECTION_CD8A_DC_DN		191	0.31	1.29	0.031	0.209	1	6365	tags=17%, list=11%, signal=19%
1906	GSE8835_CD4_VS_CD8_TCELL_CLL_PATIENT_DN		182	0.31	1.29	0.036	0.209	1	14969	tags=36%, list=26%, signal=49%
1907	GSE14350_TREG_VS_TEFF_UP		184	0.31	1.29	0.024	0.209	1	21086	tags=35%, list=37%, signal=55%
1908	GSE1432_6H_VS_24H_IFNG_MICROGLIA_DN		186	0.31	1.29	0.02	0.209	1	5704	tags=13%, list=10%, signal=15%
1909	GSE23502_BM_VS_COLON_TUMOR_MYELOID_DERIVED_SUPPRESSOR_CELL_DN		188	0.31	1.29	0.027	0.209	1	7254	tags=19%, list=13%, signal=22%
1910	GSE40274_FOXP3_VS_FOXP3_AND_HELIOS_TRANSDUCED_ACTIVATED_CD4_TCELL_DN		127	0.33	1.29	0.043	0.211	1	19447	tags=41%, list=34%, signal=62%
1911	GSE14350_IL2RB_KO_VS_WT_TEFF_UP		183	0.31	1.29	0.014	0.21	1	7360	tags=16%, list=13%, signal=19%
1912	GRABARCZYK_BCL11B_TARGETS_UP		71	0.36	1.29	0.059	0.21	1	5023	tags=15%, list=9%, signal=17%
1913	GSE14769_UNSTIM_VS_120MIN_LPS_BMDM_UP		168	0.31	1.29	0.036	0.21	1	21058	tags=45%, list=37%, signal=72%
1914	GSE411_100MIN_VS_400MIN_IL6_STIM_MACROPHAGE_UP		180	0.31	1.29	0.019	0.21	1	18127	tags=34%, list=32%, signal=51%
1915	GO_POSITIVE_REGULATION_OF_INTERLEUKIN_1_BETA_PRODUCTION		30	0.43	1.29	0.129	0.21	1	5803	tags=37%, list=10%, signal=41%
1916	GO_POSITIVE_REGULATION_OF_CHEMOTAXIS		118	0.33	1.29	0.059	0.21	1	6697	tags=26%, list=12%, signal=30%
1917	GSE40666_UNTREATED_VS_IFNA_STIM_STAT4_KO_EFFECTOR_CD8_TCELL_90MIN_UP		182	0.31	1.29	0.029	0.21	1	6710	tags=18%, list=12%, signal=21%
1918	GSE3982_MAST_CELL_VS_BCELL_DN		183	0.31	1.29	0.02	0.21	1	7996	tags=19%, list=14%, signal=22%
1919	HOFFMANN_SMALL_PRE_BII_TO_IMMATURE_B_LYMPHOCYTE_UP		70	0.37	1.29	0.078	0.211	1	7021	tags=27%, list=12%, signal=31%
1920	WAKABAYASHI_ADIPOGENESIS_PPARG_RXRA_BOUND_36HR		141	0.32	1.29	0.031	0.211	1	19088	tags=36%, list=34%, signal=54%
1921	GRAHAM_CML_QUIESCENT_VS_NORMAL_DIVIDING_UP		54	0.38	1.29	0.095	0.211	1	3081	tags=19%, list=5%, signal=20%
1922	XU_HGF_SIGNALING_NOT_VIA_AKT1_48HR_UP		34	0.43	1.29	0.101	0.212	1	14227	tags=38%, list=25%, signal=51%
1923	GSE17721_PAM3CSK4_VS_GADIQUIMOD_24H_BMDC_DN		184	0.31	1.29	0.018	0.212	1	21093	tags=46%, list=37%, signal=73%
1924	GSE7764_IL15_NK_CELL_24H_VS_SPLENOCYTE_DN		182	0.31	1.29	0.028	0.212	1	20951	tags=52%, list=37%, signal=82%
1925	GSE42021_TCONV_PLN_VS_TREG_PRECURSORS_THYMUS_DN		194	0.31	1.29	0.026	0.213	1	3998	tags=10%, list=7%, signal=11%
1926	GO_REGULATION_OF_CYTOKINE_PRODUCTION_INVOLVED_IN_INFLAMMATORY_RESPONSE		18	0.49	1.29	0.123	0.212	1	6003	tags=33%, list=11%, signal=37%
1927	GSE9650_NAIVE_VS_EXHAUSTED_CD8_TCELL_DN		191	0.31	1.29	0.025	0.213	1	4147	tags=14%, list=7%, signal=15%
1928	REACTOME_SIGNALING_BY_SCF_KIT		75	0.35	1.29	0.09	0.213	1	18622	tags=40%, list=33%, signal=60%
1929	GSE45365_WT_VS_IFNAR_KO_CD8A_DC_DN		186	0.31	1.29	0.042	0.213	1	17381	tags=42%, list=31%, signal=60%
1930	JI_CARCINOGENESIS_BY_KRAS_AND_STK11_DN		17	0.49	1.29	0.164	0.213	1	15089	tags=65%, list=27%, signal=88%
1931	PID_NECTIN_PATHWAY		26	0.44	1.29	0.132	0.214	1	18599	tags=46%, list=33%, signal=69%
1932	AKL_HTLV1_INFECTION_DN		65	0.37	1.29	0.083	0.214	1	6722	tags=22%, list=12%, signal=24%
1933	GSE6674_PL2_3_VS_ANTI_IGM_AND_CPG_STIM_BCELL_DN		184	0.31	1.29	0.023	0.214	1	17983	tags=36%, list=32%, signal=53%
1934	GSE32034_LY6C_HIGH_VS_LOW_ROSIGLIZATONE_TREATED_MONOCYTE_UP		190	0.31	1.29	0.027	0.214	1	9357	tags=17%, list=17%, signal=21%
1935	CASORELLI_APL_SECONDARY_VS_DE_NOVO_UP		37	0.41	1.29	0.131	0.214	1	14672	tags=43%, list=26%, signal=58%
1936	GSE27859_MACROPHAGE_VS_CD11C_INT_F480_HI_MACROPHAGE_DN		159	0.32	1.29	0.041	0.214	1	20914	tags=45%, list=37%, signal=72%
1937	GSE39556_CD8A_DC_VS_NK_CELL_MOUSE_3H_POST_POLYIC_INJ_DN		190	0.31	1.29	0.022	0.215	1	7254	tags=17%, list=13%, signal=20%
1938	GSE17974_0.5H_VS_72H_UNTREATED_IN_VITRO_CD4_TCELL_UP		164	0.31	1.28	0.037	0.215	1	20217	tags=37%, list=36%, signal=58%
1939	GO_BILE_ACID_METABOLIC_PROCESS		35	0.42	1.28	0.115	0.216	1	12556	tags=34%, list=22%, signal=44%
1940	GO_POSITIVE_REGULATION_OF_LEUKOCYTE_APOPTOTIC_PROCESS		28	0.44	1.28	0.144	0.216	1	8583	tags=32%, list=15%, signal=38%
1941	GSE39820_CTRL_VS_TGFBETA3_IL6_CD4_TCELL_DN		189	0.31	1.28	0.039	0.216	1	18945	tags=40%, list=34%, signal=60%
1942	GSE26669_CTRL_VS_COSTIM_BLOCK_MLR_CD4_TCELL_DN		181	0.31	1.28	0.02	0.216	1	19611	tags=41%, list=35%, signal=62%
1943	GSE7460_CTRL_VS_TGFB_TREATED_ACT_FOXP3_HET_TCONV_DN		190	0.31	1.28	0.025	0.217	1	13533	tags=29%, list=24%, signal=38%
1944	GSE40274_GATA1_VS_FOXP3_AND_GATA1_TRANSDUCED_ACTIVATED_CD4_TCELL_UP		185	0.31	1.28	0.037	0.217	1	17725	tags=44%, list=31%, signal=64%
1945	GSE3039_B2_VS_B1_BCELL_UP		186	0.31	1.28	0.026	0.217	1	5342	tags=15%, list=9%, signal=16%
1946	GSE13484_UNSTIM_VS_3H_YF17D_VACCINE_STIM_PBMC_DN		189	0.31	1.28	0.021	0.217	1	9444	tags=21%, list=17%, signal=25%
1947	GSE20366_TREG_VS_TCONV_DN		185	0.31	1.28	0.036	0.217	1	7991	tags=22%, list=14%, signal=25%
1948	CHIARETTI_ACUTE_LYMPHOBLASTIC_LEUKEMIA_ZAP70		60	0.37	1.28	0.063	0.217	1	14779	tags=35%, list=26%, signal=47%
1949	GSE21774_CD62L_POS_CD56_DIM_VS_CD62L_NEG_CD56_DIM_NK_CELL_DN		186	0.31	1.28	0.032	0.217	1	6635	tags=22%, list=12%, signal=24%
1950	GSE24634_IL4_VS_CTRL_TREATED_NAIVE_CD4_TCELL_DAY3_UP		189	0.31	1.28	0.018	0.217	1	9696	tags=24%, list=17%, signal=29%
1951	GSE17322_CD103_POS_VS_CD11B_HIGH_LUNG_DC_UP		178	0.32	1.28	0.024	0.218	1	20307	tags=49%, list=36%, signal=76%
1952	GO_REGULATION_OF_NITRIC_OXIDE_SYNTHASE_BIOSYNTHETIC_PROCESS		18	0.48	1.28	0.13	0.218	1	12202	tags=39%, list=22%, signal=50%
1953	GO_COMPLEMENT_BINDING		19	0.47	1.28	0.148	0.218	1	12001	tags=53%, list=21%, signal=67%
1954	REACTOME_BETA_DEFENSINS		40	0.39	1.28	0.108	0.218	1	10723	tags=23%, list=19%, signal=28%
1955	REACTOME_REGULATION_OF_KIT_SIGNALING		16	0.51	1.28	0.149	0.218	1	17278	tags=50%, list=31%, signal=72%
1956	GSE11961_UNSTIM_VS_ANTI_IGM_AND_CD40_STIM_6H_FOLLICULAR_BCELL_DN		188	0.31	1.28	0.029	0.218	1	8103	tags=20%, list=14%, signal=24%
1957	GSE17721_PAM3CSK4_VS_CPG_8H_BMDC_DN		185	0.31	1.28	0.044	0.218	1	9483	tags=17%, list=17%, signal=21%
1958	GSE24634_TREG_VS_TCONV_POST_DAY10_IL4_CONVERSION_UP		192	0.31	1.28	0.031	0.218	1	7220	tags=15%, list=13%, signal=17%
1959	GSE5589_UNSTIM_VS_180MIN_LPS_AND_IL10_STIM_MACROPHAGE_DN		186	0.31	1.28	0.023	0.219	1	5606	tags=16%, list=10%, signal=17%
1960	GO_CARBOHYDRATE_PHOSPHORYLATION		20	0.47	1.28	0.142	0.219	1	13739	tags=50%, list=24%, signal=66%
1961	WANG_ESOPHAGUS_CANCER_VS_NORMAL_UP		113	0.33	1.28	0.047	0.219	1	14719	tags=39%, list=26%, signal=53%
1962	HOFFMANN_PRE_BI_TO_LARGE_PRE_BII_LYMPHOCYTE_UP		36	0.4	1.28	0.109	0.219	1	6133	tags=22%, list=11%, signal=25%
1963	KEGG_LEUKOCYTE_TRANSENDOTHELIAL_MIGRATION		115	0.33	1.28	0.05	0.219	1	5465	tags=21%, list=10%, signal=23%
1964	GSE23114_WT_VS_SLE2C1_MOUSE_SPLEEN_B1A_BCELL_UP		192	0.31	1.28	0.036	0.219	1	17592	tags=31%, list=31%, signal=45%
1965	GSE411_WT_VS_SOCS3_KO_MACROPHAGE_IL6_STIM_400MIN_UP		187	0.31	1.28	0.033	0.22	1	7562	tags=18%, list=13%, signal=21%
1966	LIU_IL13_MEMORY_MODEL_UP		17	0.49	1.28	0.138	0.22	1	6318	tags=29%, list=11%, signal=33%
1967	GO_POSITIVE_REGULATION_OF_AUTOPHAGY		75	0.35	1.28	0.072	0.22	1	20609	tags=53%, list=36%, signal=84%
1968	GSE22601_DOUBLE_NEGATIVE_VS_CD4_SINGLE_POSITIVE_THYMOCYTE_DN		187	0.31	1.28	0.035	0.22	1	21061	tags=40%, list=37%, signal=64%
1969	GSE25088_ROSIGLITAZONE_VS_IL4_AND_ROSIGLITAZONE_STIM_STAT6_KO_MACROPHAGE_DAY10_UP		176	0.31	1.28	0.024	0.221	1	21670	tags=50%, list=38%, signal=81%
1970	GSE13738_RESTING_VS_TCR_ACTIVATED_CD4_TCELL_DN		187	0.31	1.28	0.022	0.221	1	17531	tags=35%, list=31%, signal=50%
1971	GSE25123_IL4_VS_IL4_AND_ROSIGLITAZONE_STIM_MACROPHAGE_DAY10_UP		194	0.31	1.28	0.02	0.221	1	5608	tags=18%, list=10%, signal=20%
1972	GO_RETINOL_DEHYDROGENASE_ACTIVITY		18	0.47	1.28	0.161	0.221	1	6077	tags=28%, list=11%, signal=31%
1973	GO_POSITIVE_REGULATION_OF_MYELOID_LEUKOCYTE_DIFFERENTIATION		47	0.38	1.28	0.098	0.221	1	11572	tags=36%, list=20%, signal=45%
1974	GO_POSITIVE_REGULATION_OF_CHEMOKINE_PRODUCTION		49	0.38	1.28	0.095	0.221	1	18710	tags=67%, list=33%, signal=101%
1975	GSE3982_BCELL_VS_TH2_UP		179	0.31	1.28	0.023	0.222	1	8114	tags=23%, list=14%, signal=27%
1976	GSE360_T_GONDII_VS_B_MALAYI_LOW_DOSE_DC_DN		195	0.31	1.28	0.034	0.222	1	15299	tags=35%, list=27%, signal=48%
1977	GSE360_CTRL_VS_L_DONOVANI_DC_UP		191	0.31	1.28	0.046	0.222	1	8865	tags=17%, list=16%, signal=20%
1978	GSE22886_TH1_VS_TH2_48H_ACT_DN		193	0.31	1.28	0.032	0.222	1	20331	tags=46%, list=36%, signal=72%
1979	TAKEDA_TARGETS_OF_NUP98_HOXA9_FUSION_6HR_DN		39	0.41	1.28	0.121	0.222	1	5095	tags=28%, list=9%, signal=31%
1980	GO_REGULATION_OF_VIRAL_GENOME_REPLICATION		70	0.36	1.28	0.088	0.223	1	16002	tags=44%, list=28%, signal=62%
1981	GOLDRATH_NAIVE_VS_EFF_CD8_TCELL_DN		194	0.31	1.28	0.026	0.222	1	7968	tags=19%, list=14%, signal=22%
1982	GSE28726_NAIVE_CD4_TCELL_VS_NAIVE_NKTCELL_UP		189	0.31	1.28	0.03	0.222	1	18142	tags=35%, list=32%, signal=52%
1983	GSE3982_CENT_MEMORY_CD4_TCELL_VS_TH1_UP		183	0.31	1.28	0.025	0.223	1	7991	tags=20%, list=14%, signal=23%
1984	GSE2770_UNTREATED_VS_ACT_CD4_TCELL_6H_UP		178	0.31	1.28	0.024	0.223	1	6247	tags=13%, list=11%, signal=14%
1985	GSE1432_6H_VS_24H_IFNG_MICROGLIA_UP		191	0.3	1.28	0.023	0.223	1	21071	tags=42%, list=37%, signal=67%
1986	GSE11864_CSF1_IFNG_VS_CSF1_IFNG_PAM3CYS_IN_MAC_DN		183	0.31	1.28	0.042	0.225	1	6495	tags=16%, list=11%, signal=18%
1987	GSE21670_STAT3_KO_VS_WT_CD4_TCELL_TGFB_IL6_TREATED_UP		175	0.31	1.27	0.034	0.226	1	18974	tags=36%, list=34%, signal=54%
1988	GSE24142_EARLY_THYMIC_PROGENITOR_VS_DN3_THYMOCYTE_ADULT_DN		185	0.31	1.27	0.052	0.227	1	1980	tags=11%, list=4%, signal=11%
1989	GO_REGULATION_OF_MULTI_ORGANISM_PROCESS		445	0.28	1.27	0.004	0.227	1	12144	tags=23%, list=21%, signal=30%
1990	GSE26488_CTRL_VS_PEPTIDE_INJECTION_OT2_THYMOCYTE_DN		175	0.31	1.27	0.018	0.227	1	14210	tags=29%, list=25%, signal=39%
1991	REACTOME_TAK1_ACTIVATES_NFKB_BY_PHOSPHORYLATION_AND_ACTIVATION_OF_IKKS_COMPLEX		23	0.45	1.27	0.154	0.227	1	17785	tags=39%, list=31%, signal=57%
1992	GSE17186_BLOOD_VS_CORD_BLOOD_CD21LOW_TRANSITIONAL_BCELL_DN		194	0.3	1.27	0.028	0.228	1	17224	tags=32%, list=30%, signal=47%
1993	GSE11864_UNTREATED_VS_CSF1_IFNG_IN_MAC_DN		176	0.31	1.27	0.031	0.228	1	22420	tags=47%, list=40%, signal=78%
1994	HIRSCH_CELLULAR_TRANSFORMATION_SIGNATURE_UP		232	0.3	1.27	0.025	0.228	1	18732	tags=44%, list=33%, signal=66%
1995	GO_LYMPHOCYTE_APOPTOTIC_PROCESS		18	0.47	1.27	0.171	0.229	1	756	tags=11%, list=1%, signal=11%
[truncated: 3,470 more rows]

## Sheet: NegativeEnrichment_WTvsLoss
Supplementary Table 2_GSEA report of MPNSTs RNA-seq
Table S2b: Gene sets enriched in phenotype PRC2 Loss (26 samples)
Table: Gene sets enriched in phenotype PRC2 Loss (26 samples)
	GS	GS DETAILS	SIZE	ES	NES	NOM p-val	FDR q-val	FWER p-val	RANK AT MAX	LEADING EDGE
	follow link to MSigDB
1	MIKKELSEN_MCV6_HCP_WITH_H3K27ME3	Details ...	412	-0.77	-3.2	0	0	0	5633	tags=55%, list=10%, signal=61%
2	MIKKELSEN_NPC_HCP_WITH_H3K27ME3	Details ...	328	-0.77	-3.16	0	0	0	5670	tags=58%, list=10%, signal=64%
3	MEISSNER_BRAIN_HCP_WITH_H3K27ME3	Details ...	262	-0.77	-3.08	0	0	0	5075	tags=58%, list=9%, signal=63%
4	MEISSNER_NPC_HCP_WITH_H3K4ME2_AND_H3K27ME3	Details ...	334	-0.75	-3.06	0	0	0	5670	tags=54%, list=10%, signal=59%
5	GO_REGIONALIZATION	Details ...	308	-0.71	-2.91	0	0	0	6251	tags=42%, list=11%, signal=46%
6	GO_CENTRAL_NERVOUS_SYSTEM_NEURON_DIFFERENTIATION	Details ...	165	-0.76	-2.9	0	0	0	5915	tags=49%, list=10%, signal=55%
7	GO_PATTERN_SPECIFICATION_PROCESS	Details ...	411	-0.69	-2.85	0	0	0	6251	tags=37%, list=11%, signal=42%
8	GO_CELL_FATE_COMMITMENT	Details ...	224	-0.72	-2.83	0	0	0	5941	tags=45%, list=11%, signal=50%
9	GO_NEURON_FATE_COMMITMENT	Details ...	66	-0.85	-2.8	0	0	0	5875	tags=68%, list=10%, signal=76%
10	GO_DORSAL_VENTRAL_PATTERN_FORMATION	Details ...	90	-0.8	-2.78	0	0	0	5929	tags=53%, list=10%, signal=59%
11	GO_SPINAL_CORD_DEVELOPMENT	Details ...	104	-0.77	-2.76	0	0	0	5007	tags=45%, list=9%, signal=49%
12	GO_CELL_DIFFERENTIATION_IN_SPINAL_CORD	Details ...	53	-0.86	-2.76	0	0	0	3557	tags=58%, list=6%, signal=62%
13	GO_FOREBRAIN_DEVELOPMENT	Details ...	353	-0.67	-2.75	0	0	0	5875	tags=35%, list=10%, signal=38%
14	GO_EMBRYONIC_ORGAN_MORPHOGENESIS	Details ...	279	-0.68	-2.7	0	0	0	6537	tags=38%, list=12%, signal=42%
15	MEISSNER_NPC_HCP_WITH_H3K27ME3	Details ...	77	-0.8	-2.7	0	0	0	5806	tags=61%, list=10%, signal=68%
16	GO_SENSORY_ORGAN_MORPHOGENESIS	Details ...	236	-0.69	-2.7	0	0	0	6078	tags=40%, list=11%, signal=45%
17	GO_ANTERIOR_POSTERIOR_PATTERN_SPECIFICATION	Details ...	193	-0.69	-2.69	0	0	0	6393	tags=41%, list=11%, signal=47%
18	GO_DIENCEPHALON_DEVELOPMENT	Details ...	77	-0.78	-2.69	0	0	0	6232	tags=58%, list=11%, signal=66%
19	GO_CELL_FATE_SPECIFICATION	Details ...	69	-0.79	-2.67	0	0	0	5136	tags=57%, list=9%, signal=62%
20	GO_APPENDAGE_DEVELOPMENT	Details ...	164	-0.7	-2.67	0	0	0	7571	tags=46%, list=13%, signal=53%
21	NAKAYAMA_SOFT_TISSUE_TUMORS_PCA1_DN	Details ...	72	-0.8	-2.67	0	0	0	6027	tags=71%, list=11%, signal=79%
22	GO_LOCOMOTORY_BEHAVIOR	Details ...	175	-0.71	-2.66	0	0	0	5073	tags=42%, list=9%, signal=46%
23	GO_VENTRAL_SPINAL_CORD_DEVELOPMENT	Details ...	46	-0.84	-2.66	0	0	0	3557	tags=54%, list=6%, signal=58%
24	GO_EAR_MORPHOGENESIS	Details ...	112	-0.73	-2.65	0	0	0	6078	tags=47%, list=11%, signal=53%
25	GO_FEEDING_BEHAVIOR	Details ...	91	-0.73	-2.63	0	0	0	3600	tags=46%, list=6%, signal=49%
26	KONDO_PROSTATE_CANCER_HCP_WITH_H3K27ME3	Details ...	90	-0.75	-2.61	0	0	0	3758	tags=38%, list=7%, signal=40%
27	GO_INNER_EAR_MORPHOGENESIS	Details ...	92	-0.74	-2.61	0	0	0	6078	tags=49%, list=11%, signal=55%
28	MEISSNER_NPC_HCP_WITH_H3K4ME3_AND_H3K27ME3	Details ...	137	-0.71	-2.61	0	0	0	6329	tags=50%, list=11%, signal=56%
29	GO_SENSORY_ORGAN_DEVELOPMENT	Details ...	486	-0.62	-2.61	0	0	0	6637	tags=35%, list=12%, signal=39%
30	GO_SYNAPTIC_SIGNALING	Details ...	415	-0.62	-2.61	0	0	0	6628	tags=37%, list=12%, signal=42%
31	GO_EMBRYONIC_SKELETAL_SYSTEM_DEVELOPMENT	Details ...	121	-0.71	-2.61	0	0	0	5828	tags=39%, list=10%, signal=43%
32	GO_EAR_DEVELOPMENT	Details ...	193	-0.68	-2.6	0	0	0	6753	tags=42%, list=12%, signal=48%
33	MIKKELSEN_NPC_HCP_WITH_H3K4ME3_AND_H3K27ME3	Details ...	202	-0.67	-2.59	0	0	0	6329	tags=46%, list=11%, signal=52%
34	REACTOME_NEURONAL_SYSTEM	Details ...	275	-0.64	-2.58	0	0	0	6225	tags=39%, list=11%, signal=43%
35	GO_MUSCLE_TISSUE_DEVELOPMENT	Details ...	261	-0.64	-2.57	0	0	0	6178	tags=35%, list=11%, signal=39%
36	GO_SYNAPTIC_MEMBRANE	Details ...	251	-0.65	-2.57	0	0	0	6794	tags=39%, list=12%, signal=45%
37	GO_MUSCLE_ORGAN_DEVELOPMENT	Details ...	260	-0.64	-2.57	0	0	0	6165	tags=37%, list=11%, signal=41%
38	RICKMAN_HEAD_AND_NECK_CANCER_A	Details ...	94	-0.74	-2.56	0	0	0	6939	tags=60%, list=12%, signal=68%
39	GO_EMBRYONIC_ORGAN_DEVELOPMENT	Details ...	404	-0.61	-2.54	0	0	0	6592	tags=31%, list=12%, signal=35%
40	GO_REGULATION_OF_HEART_CONTRACTION	Details ...	218	-0.65	-2.54	0	0	0	6303	tags=40%, list=11%, signal=45%
41	MIKKELSEN_IPS_WITH_HCP_H3K27ME3	Details ...	100	-0.71	-2.54	0	0	0	6668	tags=52%, list=12%, signal=59%
42	GO_SKELETAL_SYSTEM_DEVELOPMENT	Details ...	444	-0.61	-2.54	0	0	0	6596	tags=31%, list=12%, signal=35%
43	GO_SKELETAL_MUSCLE_ORGAN_DEVELOPMENT	Details ...	125	-0.69	-2.53	0	0	0	5941	tags=41%, list=11%, signal=45%
44	GO_TELENCEPHALON_DEVELOPMENT	Details ...	225	-0.64	-2.53	0	0	0	5864	tags=31%, list=10%, signal=35%
45	GO_NEURON_FATE_SPECIFICATION	Details ...	31	-0.87	-2.52	0	0	0	3557	tags=74%, list=6%, signal=79%
46	CAHOY_NEURONAL	Details ...	95	-0.71	-2.52	0	0	0	6627	tags=55%, list=12%, signal=62%
47	GO_NEURON_PROJECTION_MORPHOGENESIS	Details ...	391	-0.61	-2.51	0	0	0	6037	tags=31%, list=11%, signal=35%
48	GO_MUSCLE_STRUCTURE_DEVELOPMENT	Details ...	414	-0.6	-2.51	0	0	0	6178	tags=32%, list=11%, signal=36%
49	GO_ENDOCRINE_SYSTEM_DEVELOPMENT	Details ...	123	-0.69	-2.51	0	0	0	6232	tags=42%, list=11%, signal=47%
50	GO_SINGLE_ORGANISM_BEHAVIOR	Details ...	375	-0.6	-2.51	0	0	0	8125	tags=39%, list=14%, signal=45%
51	GO_FOREBRAIN_GENERATION_OF_NEURONS	Details ...	66	-0.76	-2.51	0	0	0	5424	tags=48%, list=10%, signal=54%
52	REACTOME_TRANSMISSION_ACROSS_CHEMICAL_SYNAPSES	Details ...	184	-0.65	-2.51	0	0	0	6225	tags=38%, list=11%, signal=43%
53	GO_MESENCHYME_DEVELOPMENT	Details ...	187	-0.65	-2.51	0	0	0	5292	tags=37%, list=9%, signal=41%
54	GO_NEUROMUSCULAR_PROCESS	Details ...	94	-0.7	-2.5	0	0	0	4425	tags=38%, list=8%, signal=41%
55	GO_POSTSYNAPTIC_MEMBRANE	Details ...	199	-0.64	-2.5	0	0	0	8859	tags=44%, list=16%, signal=52%
56	GO_NEURON_PROJECTION_GUIDANCE	Details ...	199	-0.64	-2.5	0	0	0	5954	tags=36%, list=11%, signal=40%
57	GO_POSTSYNAPSE	Details ...	368	-0.61	-2.5	0	0	0	6628	tags=33%, list=12%, signal=37%
58	GSE37605_TREG_VS_TCONV_C57BL6_FOXP3_IRES_GFP_UP	Details ...	115	-0.69	-2.49	0	0	0	7790	tags=50%, list=14%, signal=57%
59	GO_HEART_MORPHOGENESIS	Details ...	210	-0.64	-2.49	0	0	0	5523	tags=30%, list=10%, signal=33%
60	KUNINGER_IGF1_VS_PDGFB_TARGETS_UP	Details ...	77	-0.73	-2.49	0	0	0	7989	tags=61%, list=14%, signal=71%
61	GO_PITUITARY_GLAND_DEVELOPMENT	Details ...	42	-0.8	-2.49	0	0	0	5875	tags=60%, list=10%, signal=66%
62	GO_HINDBRAIN_DEVELOPMENT	Details ...	136	-0.66	-2.48	0	0	0	9584	tags=45%, list=17%, signal=54%
63	GO_TRANSPORTER_COMPLEX	Details ...	311	-0.61	-2.48	0	0	0	5727	tags=38%, list=10%, signal=42%
64	GO_CENTRAL_NERVOUS_SYSTEM_NEURON_DEVELOPMENT	Details ...	70	-0.72	-2.47	0	0	0	6877	tags=46%, list=12%, signal=52%
65	GO_TRANSCRIPTIONAL_ACTIVATOR_ACTIVITY_RNA_POLYMERASE_II_TRANSCRIPTION_REGULATORY_REGION_SEQUENCE_SPECIFIC_BINDING	Details ...	313	-0.6	-2.47	0	0	0	6393	tags=30%, list=11%, signal=34%
66	GO_METANEPHROS_DEVELOPMENT	Details ...	81	-0.71	-2.47	0	0	0	5556	tags=43%, list=10%, signal=48%
67	GO_MESENCHYMAL_CELL_DIFFERENTIATION	Details ...	132	-0.66	-2.46	0	0	0	5292	tags=39%, list=9%, signal=43%
68	GO_METENCEPHALON_DEVELOPMENT	Details ...	99	-0.7	-2.46	0	0	0	8589	tags=45%, list=15%, signal=54%
69	GO_CELL_MORPHOGENESIS_INVOLVED_IN_NEURON_DIFFERENTIATION	Details ...	359	-0.6	-2.45	0	0	0	6037	tags=31%, list=11%, signal=35%
70	GO_KIDNEY_EPITHELIUM_DEVELOPMENT	Details ...	125	-0.68	-2.45	0	0	0	5929	tags=40%, list=10%, signal=45%
71	VERHAAK_GLIOBLASTOMA_PRONEURAL	Details ...	166	-0.65	-2.44	0	0	0	6657	tags=39%, list=12%, signal=44%
72	GO_LIMBIC_SYSTEM_DEVELOPMENT	Details ...	100	-0.69	-2.44	0	0	0	4806	tags=34%, list=9%, signal=37%
73	REACTOME_NEUROTRANSMITTER_RECEPTOR_BINDING_AND_DOWNSTREAM_TRANSMISSION_IN_THE_POSTSYNAPTIC_CELL	Details ...	135	-0.65	-2.44	0	0	0	6225	tags=39%, list=11%, signal=44%
74	GO_CARDIAC_CHAMBER_MORPHOGENESIS	Details ...	102	-0.69	-2.44	0	0	0	5523	tags=38%, list=10%, signal=42%
75	GO_SKELETAL_SYSTEM_MORPHOGENESIS	Details ...	197	-0.63	-2.44	0	0	0	6231	tags=33%, list=11%, signal=37%
76	GO_STEM_CELL_DIFFERENTIATION	Details ...	187	-0.63	-2.44	0	0	0	5007	tags=35%, list=9%, signal=39%
77	GO_ADULT_BEHAVIOR	Details ...	133	-0.66	-2.43	0	0	0	7557	tags=43%, list=13%, signal=49%
78	MEISSNER_NPC_HCP_WITH_H3K4ME2	Details ...	463	-0.57	-2.43	0	0	0	5111	tags=33%, list=9%, signal=36%
79	GO_LEARNING	Details ...	127	-0.66	-2.42	0	0	0	6570	tags=34%, list=12%, signal=38%
80	GO_MULTICELLULAR_ORGANISMAL_SIGNALING	Details ...	121	-0.66	-2.42	0	0	0	7590	tags=46%, list=13%, signal=53%
81	GO_ADULT_LOCOMOTORY_BEHAVIOR	Details ...	79	-0.71	-2.42	0	0	0	4575	tags=39%, list=8%, signal=43%
82	GO_PRESYNAPSE	Details ...	276	-0.6	-2.42	0	0	0	6594	tags=33%, list=12%, signal=38%
83	GO_CAMERA_TYPE_EYE_MORPHOGENESIS	Details ...	98	-0.68	-2.42	0	0	0	5842	tags=38%, list=10%, signal=42%
84	GO_MUSCLE_CELL_DIFFERENTIATION	Details ...	228	-0.61	-2.42	0	0	0	6178	tags=33%, list=11%, signal=37%
85	GO_STRIATED_MUSCLE_CONTRACTION	Details ...	96	-0.68	-2.41	0	0	0	6547	tags=41%, list=12%, signal=46%
86	GO_GATED_CHANNEL_ACTIVITY	Details ...	319	-0.6	-2.41	0	0	0	6628	tags=39%, list=12%, signal=44%
87	GO_EYE_MORPHOGENESIS	Details ...	133	-0.65	-2.41	0	0	0	5887	tags=35%, list=10%, signal=39%
88	GO_REGULATION_OF_BLOOD_CIRCULATION	Details ...	289	-0.6	-2.41	0	0	0	5199	tags=34%, list=9%, signal=37%
89	GO_DENDRITE	Details ...	438	-0.58	-2.4	0	0	0	6628	tags=28%, list=12%, signal=31%
90	GO_CARTILAGE_DEVELOPMENT	Details ...	145	-0.65	-2.4	0	0	0	6596	tags=37%, list=12%, signal=42%
91	GO_EMBRYONIC_SKELETAL_SYSTEM_MORPHOGENESIS	Details ...	93	-0.68	-2.39	0	0	0	4952	tags=34%, list=9%, signal=38%
92	GO_UROGENITAL_SYSTEM_DEVELOPMENT	Details ...	295	-0.59	-2.38	0	0	0	6592	tags=33%, list=12%, signal=37%
93	LEE_TARGETS_OF_PTCH1_AND_SUFU_DN	Details ...	81	-0.69	-2.38	0	0	0	5094	tags=40%, list=9%, signal=43%
94	GO_CARDIAC_CHAMBER_DEVELOPMENT	Details ...	140	-0.64	-2.38	0	0	0	5523	tags=32%, list=10%, signal=36%
95	GO_MESONEPHROS_DEVELOPMENT	Details ...	90	-0.66	-2.38	0	0	0	5929	tags=40%, list=10%, signal=45%
96	DAVICIONI_MOLECULAR_ARMS_VS_ERMS_DN	Details ...	169	-0.62	-2.38	0	0	0	13263	tags=51%, list=23%, signal=67%
97	GO_NEPHRON_EPITHELIUM_DEVELOPMENT	Details ...	93	-0.68	-2.38	0	0	0	5904	tags=42%, list=10%, signal=47%
98	GO_KIDNEY_MORPHOGENESIS	Details ...	82	-0.68	-2.37	0	0	0	5556	tags=43%, list=10%, signal=47%
99	GO_MESODERM_MORPHOGENESIS	Details ...	65	-0.71	-2.37	0	0	0	3917	tags=35%, list=7%, signal=38%
100	GO_LIGAND_GATED_CHANNEL_ACTIVITY	Details ...	138	-0.64	-2.37	0	0	0	6627	tags=43%, list=12%, signal=49%
101	GO_PALLIUM_DEVELOPMENT		150	-0.63	-2.37	0	0	0	7583	tags=33%, list=13%, signal=38%
102	REACTOME_NCAM1_INTERACTIONS		39	-0.79	-2.37	0	0	0	5954	tags=49%, list=11%, signal=54%
103	GO_REGULATION_OF_SYSTEM_PROCESS		495	-0.56	-2.37	0	0	0	8074	tags=36%, list=14%, signal=42%
104	GO_SPINAL_CORD_MOTOR_NEURON_DIFFERENTIATION		34	-0.81	-2.37	0	0	0	5875	tags=56%, list=10%, signal=62%
105	GSE6259_33D1_POS_DC_VS_CD8_TCELL_UP		130	-0.64	-2.37	0	0	0	5030	tags=31%, list=9%, signal=34%
106	GO_TRANSCRIPTIONAL_REPRESSOR_ACTIVITY_RNA_POLYMERASE_II_TRANSCRIPTION_REGULATORY_REGION_SEQUENCE_SPECIFIC_BINDING		165	-0.62	-2.36	0	0	0	4770	tags=25%, list=8%, signal=27%
107	GO_CARDIAC_VENTRICLE_DEVELOPMENT		103	-0.67	-2.36	0	0	0	9179	tags=46%, list=16%, signal=54%
108	GO_DIGESTIVE_SYSTEM_DEVELOPMENT		145	-0.64	-2.36	0	0	0	9298	tags=43%, list=16%, signal=51%
109	GO_TRANSCRIPTIONAL_ACTIVATOR_ACTIVITY_RNA_POLYMERASE_II_CORE_PROMOTER_PROXIMAL_REGION_SEQUENCE_SPECIFIC_BINDING		225	-0.6	-2.36	0	0	0	6235	tags=28%, list=11%, signal=31%
110	GO_MUSCLE_CONTRACTION		230	-0.6	-2.35	0	0	0	6686	tags=34%, list=12%, signal=39%
111	GO_NEURON_MIGRATION		106	-0.66	-2.35	0	0	0	4694	tags=33%, list=8%, signal=36%
112	KEGG_NEUROACTIVE_LIGAND_RECEPTOR_INTERACTION		271	-0.59	-2.35	0	0	0	6628	tags=42%, list=12%, signal=47%
113	GO_SKIN_EPIDERMIS_DEVELOPMENT		69	-0.69	-2.35	0	0	0	5637	tags=33%, list=10%, signal=37%
114	GSE13485_DAY7_VS_DAY21_YF17D_VACCINE_PBMC_DN		153	-0.63	-2.35	0	0	0	6251	tags=42%, list=11%, signal=48%
115	GO_EYE_DEVELOPMENT		321	-0.58	-2.35	0	0	0	6592	tags=30%, list=12%, signal=34%
116	GSE19825_NAIVE_VS_DAY3_EFF_CD8_TCELL_UP		186	-0.61	-2.35	0	0	0	4884	tags=33%, list=9%, signal=36%
117	GO_ACTION_POTENTIAL		92	-0.67	-2.35	0	0	0	5656	tags=41%, list=10%, signal=46%
118	GO_AXIS_SPECIFICATION		90	-0.67	-2.35	0	0	0	5929	tags=38%, list=10%, signal=42%
119	GO_COLUMNAR_CUBOIDAL_EPITHELIAL_CELL_DIFFERENTIATION		107	-0.66	-2.35	0	0	0	7484	tags=38%, list=13%, signal=44%
120	GO_HINDLIMB_MORPHOGENESIS		37	-0.79	-2.34	0	0	0	5226	tags=54%, list=9%, signal=60%
121	GO_RETINA_DEVELOPMENT_IN_CAMERA_TYPE_EYE		128	-0.63	-2.34	0	0	0	6583	tags=35%, list=12%, signal=40%
122	GO_ODONTOGENESIS		103	-0.65	-2.34	0	0	0	5875	tags=37%, list=10%, signal=41%
123	REACTOME_COLLAGEN_FORMATION		54	-0.72	-2.34	0	0	0	6359	tags=43%, list=11%, signal=48%
124	GO_MORPHOGENESIS_OF_AN_EPITHELIUM		393	-0.56	-2.33	0	0	0	6542	tags=27%, list=12%, signal=30%
125	GO_TRANSCRIPTION_FACTOR_ACTIVITY_RNA_POLYMERASE_II_CORE_PROMOTER_PROXIMAL_REGION_SEQUENCE_SPECIFIC_BINDING		325	-0.57	-2.33	0	0	0	6235	tags=26%, list=11%, signal=29%
126	GO_TUBE_MORPHOGENESIS		323	-0.57	-2.33	0	0	0	5929	tags=25%, list=10%, signal=28%
127	GO_REGULATION_OF_MUSCLE_TISSUE_DEVELOPMENT		100	-0.65	-2.33	0	0	0	6564	tags=39%, list=12%, signal=44%
128	GO_CARDIAC_VENTRICLE_MORPHOGENESIS		61	-0.71	-2.33	0	0	0	5434	tags=43%, list=10%, signal=47%
129	GO_STEM_CELL_PROLIFERATION		60	-0.72	-2.33	0	0	0	6537	tags=43%, list=12%, signal=49%
130	GO_CORE_PROMOTER_PROXIMAL_REGION_DNA_BINDING		364	-0.57	-2.32	0	0	0	6231	tags=24%, list=11%, signal=27%
131	GO_VOLTAGE_GATED_CATION_CHANNEL_ACTIVITY		132	-0.64	-2.32	0	0	0	6628	tags=45%, list=12%, signal=51%
132	GO_NEUROMUSCULAR_PROCESS_CONTROLLING_BALANCE		50	-0.73	-2.32	0	0	0	3841	tags=36%, list=7%, signal=39%
133	GO_VOLTAGE_GATED_ION_CHANNEL_ACTIVITY		188	-0.6	-2.32	0	0	0	8472	tags=45%, list=15%, signal=53%
134	GO_NERVE_DEVELOPMENT		67	-0.7	-2.32	0	0	0	8900	tags=55%, list=16%, signal=65%
135	GO_CARDIAC_SEPTUM_MORPHOGENESIS		48	-0.74	-2.32	0	0	0	5523	tags=42%, list=10%, signal=46%
136	LEE_NEURAL_CREST_STEM_CELL_DN		110	-0.64	-2.31	0	0	0	3992	tags=28%, list=7%, signal=30%
137	REACTOME_NCAM_SIGNALING_FOR_NEURITE_OUT_GROWTH		64	-0.7	-2.31	0	0	0	6537	tags=36%, list=12%, signal=41%
138	GO_ODONTOGENESIS_OF_DENTIN_CONTAINING_TOOTH		74	-0.67	-2.31	0	0	0	5875	tags=39%, list=10%, signal=44%
139	GO_RENAL_TUBULE_DEVELOPMENT		78	-0.68	-2.31	0	0	0	5556	tags=41%, list=10%, signal=45%
140	HANN_RESISTANCE_TO_BCL2_INHIBITOR_DN		48	-0.73	-2.31	0	0	0	4796	tags=38%, list=8%, signal=41%
141	GO_PROXIMAL_DISTAL_PATTERN_FORMATION		32	-0.8	-2.31	0	0	0	7557	tags=72%, list=13%, signal=83%
142	GO_NEUROPEPTIDE_SIGNALING_PATHWAY		96	-0.67	-2.31	0	0	0	6628	tags=48%, list=12%, signal=54%
143	GO_ACTIN_MEDIATED_CELL_CONTRACTION		72	-0.69	-2.31	0	0	0	6547	tags=44%, list=12%, signal=50%
144	GO_REGULATION_OF_SYNAPSE_ASSEMBLY		72	-0.67	-2.31	0	0	0	6794	tags=44%, list=12%, signal=50%
145	GO_NEPHRON_DEVELOPMENT		115	-0.64	-2.31	0	0	0	5904	tags=37%, list=10%, signal=41%
146	GO_CONNECTIVE_TISSUE_DEVELOPMENT		191	-0.6	-2.31	0	0	0	6596	tags=31%, list=12%, signal=35%
147	GO_NEUROTRANSMITTER_TRANSPORT		150	-0.61	-2.3	0	0	0	5914	tags=36%, list=10%, signal=40%
148	GO_SYNAPSE_ORGANIZATION		143	-0.62	-2.3	0	0	0	8981	tags=37%, list=16%, signal=44%
149	GO_MULTI_ORGANISM_BEHAVIOR		73	-0.69	-2.3	0	0	0	4010	tags=33%, list=7%, signal=35%
150	GO_POTASSIUM_ION_TRANSPORT		151	-0.61	-2.3	0	0	0	5923	tags=38%, list=10%, signal=43%
151	GO_FOREBRAIN_REGIONALIZATION		24	-0.84	-2.3	0	0	0	3554	tags=63%, list=6%, signal=67%
152	GO_METAL_ION_TRANSMEMBRANE_TRANSPORTER_ACTIVITY		407	-0.56	-2.3	0	0	0	8440	tags=37%, list=15%, signal=43%
153	GO_NEUROTRANSMITTER_RECEPTOR_ACTIVITY		68	-0.69	-2.3	0	0	0	6627	tags=50%, list=12%, signal=57%
154	GO_CATION_CHANNEL_COMPLEX		159	-0.61	-2.3	0	0	0	5656	tags=38%, list=10%, signal=43%
155	GO_SOMITE_DEVELOPMENT		77	-0.67	-2.3	0	0	0	8452	tags=42%, list=15%, signal=49%
156	GO_HEART_DEVELOPMENT		450	-0.55	-2.3	0	0	0	9179	tags=30%, list=16%, signal=36%
157	GSE6259_FLT3L_INDUCED_DEC205_POS_DC_VS_CD4_TCELL_DN		120	-0.63	-2.29	0	0	0	5136	tags=35%, list=9%, signal=38%
158	GO_POSITIVE_REGULATION_OF_MUSCLE_TISSUE_DEVELOPMENT		56	-0.71	-2.29	0	0	0	6537	tags=45%, list=12%, signal=50%
159	GO_FORELIMB_MORPHOGENESIS		39	-0.77	-2.29	0	0	0	5222	tags=49%, list=9%, signal=54%
160	NIKOLSKY_BREAST_CANCER_8Q12_Q22_AMPLICON		122	-0.62	-2.29	0	0	0	15880	tags=69%, list=28%, signal=96%
161	GO_PALATE_DEVELOPMENT		84	-0.66	-2.29	0	0	0	6362	tags=35%, list=11%, signal=39%
162	GO_CARDIAC_MUSCLE_TISSUE_DEVELOPMENT		137	-0.62	-2.28	0	0	0	6178	tags=31%, list=11%, signal=35%
163	GO_EMBRYONIC_CAMERA_TYPE_EYE_DEVELOPMENT		35	-0.79	-2.28	0	0	0	4063	tags=37%, list=7%, signal=40%
164	GO_EMBRYONIC_EYE_MORPHOGENESIS		33	-0.78	-2.28	0	0	0	5816	tags=45%, list=10%, signal=51%
165	GO_MODULATION_OF_SYNAPTIC_TRANSMISSION		294	-0.57	-2.28	0	0	0	8981	tags=38%, list=16%, signal=45%
166	GO_CHONDROCYTE_DIFFERENTIATION		59	-0.69	-2.28	0	0	0	6537	tags=37%, list=12%, signal=42%
167	GO_PERIKARYON		101	-0.64	-2.28	0	0	0	5257	tags=41%, list=9%, signal=45%
168	GSE41176_UNSTIM_VS_ANTI_IGM_STIM_TAK1_KO_BCELL_3H_DN		179	-0.59	-2.28	0	0	0	9617	tags=47%, list=17%, signal=56%
169	GO_ACTIN_FILAMENT_BASED_MOVEMENT		91	-0.65	-2.28	0	0	0	6547	tags=37%, list=12%, signal=42%
170	NABA_COLLAGENS		44	-0.74	-2.28	0	0	0	6811	tags=50%, list=12%, signal=57%
171	GO_SPINAL_CORD_PATTERNING		24	-0.84	-2.28	0	0	0	5875	tags=58%, list=10%, signal=65%
172	GO_MUSCLE_CELL_DEVELOPMENT		120	-0.62	-2.27	0	0	0	9179	tags=45%, list=16%, signal=54%
173	YAUCH_HEDGEHOG_SIGNALING_PARACRINE_DN		247	-0.57	-2.27	0	0	0	8516	tags=40%, list=15%, signal=47%
174	GO_FOREBRAIN_NEURON_DEVELOPMENT		34	-0.77	-2.27	0	0	0	4902	tags=44%, list=9%, signal=48%
175	GO_CELL_FATE_DETERMINATION		43	-0.75	-2.27	0	0	0	4436	tags=44%, list=8%, signal=48%
176	ROSTY_CERVICAL_CANCER_PROLIFERATION_CLUSTER		133	-0.62	-2.27	0	0	0	13190	tags=66%, list=23%, signal=86%
177	GO_COGNITION		244	-0.57	-2.27	0	0	0	6570	tags=30%, list=12%, signal=34%
178	GO_EXTRACELLULAR_LIGAND_GATED_ION_CHANNEL_ACTIVITY		75	-0.68	-2.27	0	0	0	4960	tags=49%, list=9%, signal=54%
179	GO_OUTFLOW_TRACT_MORPHOGENESIS		56	-0.71	-2.27	0	0	0	3683	tags=34%, list=7%, signal=36%
180	RORIE_TARGETS_OF_EWSR1_FLI1_FUSION_DN		29	-0.79	-2.27	0	0	0	5929	tags=62%, list=10%, signal=69%
181	GO_CATION_CHANNEL_ACTIVITY		289	-0.57	-2.27	0	0	0	6628	tags=36%, list=12%, signal=41%
182	SOTIRIOU_BREAST_CANCER_GRADE_1_VS_3_UP		141	-0.61	-2.27	0	0	0	17192	tags=73%, list=30%, signal=105%
183	GO_SPECIFICATION_OF_SYMMETRY		113	-0.63	-2.27	0	0	0	5007	tags=26%, list=9%, signal=28%
184	GO_CELL_BODY		484	-0.54	-2.27	0	0	0	5257	tags=27%, list=9%, signal=30%
185	GO_TRANSMISSION_OF_NERVE_IMPULSE		53	-0.71	-2.27	0	0	0	4522	tags=45%, list=8%, signal=49%
186	GO_IONOTROPIC_GLUTAMATE_RECEPTOR_COMPLEX		47	-0.72	-2.26	0	0	0	4522	tags=47%, list=8%, signal=51%
187	GO_NEUROPEPTIDE_RECEPTOR_ACTIVITY		43	-0.74	-2.26	0	0	0	4122	tags=58%, list=7%, signal=63%
188	MEL18_DN.V1_DN		138	-0.62	-2.26	0	0	0	4469	tags=32%, list=8%, signal=35%
189	GO_EMBRYONIC_FORELIMB_MORPHOGENESIS		31	-0.77	-2.26	0	0	0	9005	tags=61%, list=16%, signal=73%
190	GO_HIPPOCAMPUS_DEVELOPMENT		73	-0.67	-2.26	0	0	0	8505	tags=40%, list=15%, signal=47%
191	GO_EMBRYONIC_HINDLIMB_MORPHOGENESIS		29	-0.8	-2.26	0	0	0	5226	tags=59%, list=9%, signal=65%
192	NABA_CORE_MATRISOME		272	-0.56	-2.26	0	0	0	6359	tags=33%, list=11%, signal=37%
193	GO_MIDBRAIN_DEVELOPMENT		89	-0.65	-2.26	0	0	0	6594	tags=31%, list=12%, signal=36%
194	GO_MORPHOGENESIS_OF_EMBRYONIC_EPITHELIUM		133	-0.61	-2.25	0	0	0	5929	tags=27%, list=10%, signal=30%
195	GO_CARDIAC_SEPTUM_DEVELOPMENT		82	-0.65	-2.25	0	0	0	9063	tags=40%, list=16%, signal=48%
196	GO_EPITHELIAL_CELL_DIFFERENTIATION		481	-0.53	-2.25	0	0	0	6542	tags=24%, list=12%, signal=27%
197	GO_MONOVALENT_INORGANIC_CATION_TRANSMEMBRANE_TRANSPORTER_ACTIVITY		354	-0.55	-2.25	0	0	0	8377	tags=33%, list=15%, signal=38%
198	MCLACHLAN_DENTAL_CARIES_DN		78	-0.66	-2.25	0	0	0	6537	tags=40%, list=12%, signal=45%
199	SCHLESINGER_METHYLATED_DE_NOVO_IN_CANCER		86	-0.65	-2.24	0	0	0	7886	tags=42%, list=14%, signal=49%
200	GO_PRESYNAPTIC_MEMBRANE		52	-0.69	-2.24	0	0	0	7924	tags=46%, list=14%, signal=54%
201	WHITEFORD_PEDIATRIC_CANCER_MARKERS		112	-0.62	-2.24	0	0	0	16527	tags=72%, list=29%, signal=102%
202	BMI1_DN_MEL18_DN.V1_DN		138	-0.59	-2.24	0	0	0	4469	tags=30%, list=8%, signal=32%
203	NIELSEN_SYNOVIAL_SARCOMA_UP		18	-0.87	-2.24	0	0	0	4332	tags=67%, list=8%, signal=72%
204	GO_MUSCLE_ORGAN_MORPHOGENESIS		69	-0.67	-2.24	0	0	0	6165	tags=42%, list=11%, signal=47%
205	GO_MUSCLE_SYSTEM_PROCESS		279	-0.56	-2.24	0	0	0	8009	tags=34%, list=14%, signal=40%
206	GO_G_PROTEIN_COUPLED_RECEPTOR_SIGNALING_PATHWAY_COUPLED_TO_CYCLIC_NUCLEOTIDE_SECOND_MESSENGER		169	-0.59	-2.24	0	0	0	6628	tags=38%, list=12%, signal=43%
207	REACTOME_INCRETIN_SYNTHESIS_SECRETION_AND_INACTIVATION		20	-0.85	-2.24	0	0	0	2536	tags=40%, list=4%, signal=42%
208	GO_REGULATION_OF_NEUROTRANSMITTER_LEVELS		182	-0.59	-2.23	0	0	0	4934	tags=30%, list=9%, signal=32%
209	LEIN_MIDBRAIN_MARKERS		79	-0.66	-2.23	0	0	0	4832	tags=38%, list=9%, signal=41%
210	GO_REGULATION_OF_SYNAPSE_ORGANIZATION		105	-0.63	-2.23	0	0	0	7726	tags=42%, list=14%, signal=48%
211	GO_SENSORY_PERCEPTION_OF_MECHANICAL_STIMULUS		148	-0.59	-2.23	0	0	0	8981	tags=41%, list=16%, signal=49%
212	DUTERTRE_ESTRADIOL_RESPONSE_24HR_UP		310	-0.55	-2.23	0	0	0	13190	tags=49%, list=23%, signal=64%
213	REACTOME_POTASSIUM_CHANNELS		97	-0.63	-2.23	0	0	0	5923	tags=42%, list=10%, signal=47%
214	LI_WILMS_TUMOR		25	-0.81	-2.23	0	0	0	6691	tags=72%, list=12%, signal=82%
215	GO_STRIATED_MUSCLE_CELL_DIFFERENTIATION		164	-0.6	-2.23	0	0	0	9408	tags=40%, list=17%, signal=48%
216	GO_POTASSIUM_CHANNEL_ACTIVITY		118	-0.61	-2.23	0	0	0	6547	tags=40%, list=12%, signal=45%
217	GO_PASSIVE_TRANSMEMBRANE_TRANSPORTER_ACTIVITY		454	-0.53	-2.23	0	0	0	8859	tags=39%, list=16%, signal=46%
218	GO_MESONEPHRIC_TUBULE_MORPHOGENESIS		53	-0.69	-2.22	0	0	0	5556	tags=45%, list=10%, signal=50%
219	GO_DEVELOPMENTAL_GROWTH		321	-0.54	-2.22	0	0	0	8706	tags=31%, list=15%, signal=36%
220	GO_EMBRYONIC_CAMERA_TYPE_EYE_MORPHOGENESIS		24	-0.8	-2.22	0	0	0	5429	tags=46%, list=10%, signal=51%
221	GO_CARDIAC_CONDUCTION		81	-0.65	-2.22	0	0	0	7590	tags=46%, list=13%, signal=53%
222	GO_ACTIN_MYOSIN_FILAMENT_SLIDING		38	-0.74	-2.22	0	0	0	6165	tags=53%, list=11%, signal=59%
223	REN_ALVEOLAR_RHABDOMYOSARCOMA_UP		95	-0.63	-2.22	0	0	0	8452	tags=44%, list=15%, signal=52%
224	GO_DOPAMINERGIC_NEURON_DIFFERENTIATION		27	-0.81	-2.22	0	0	0	5929	tags=63%, list=10%, signal=70%
225	GSE13522_WT_VS_IFNG_KO_SKIN_UP		118	-0.61	-2.22	0	0	0	7131	tags=42%, list=13%, signal=47%
226	MEISSNER_NPC_HCP_WITH_H3_UNMETHYLATED		487	-0.53	-2.22	0	0	0	5674	tags=30%, list=10%, signal=33%
227	GO_SEGMENTATION		89	-0.64	-2.22	0	0	0	9163	tags=42%, list=16%, signal=50%
228	KEGG_CARDIAC_MUSCLE_CONTRACTION		74	-0.66	-2.22	0	0	0	4741	tags=32%, list=8%, signal=35%
229	GO_PANCREAS_DEVELOPMENT		72	-0.66	-2.22	0	0	0	5864	tags=36%, list=10%, signal=40%
230	GSE21670_STAT3_KO_VS_WT_CD4_TCELL_TGFB_TREATED_DN		183	-0.57	-2.21	0	0	0	9212	tags=36%, list=16%, signal=42%
231	GO_MOLTING_CYCLE		82	-0.64	-2.21	0	0	0	5637	tags=32%, list=10%, signal=35%
232	GO_CARDIAC_MUSCLE_TISSUE_MORPHOGENESIS		53	-0.68	-2.21	0	0	0	4023	tags=38%, list=7%, signal=41%
233	GO_ENTEROENDOCRINE_CELL_DIFFERENTIATION		19	-0.84	-2.21	0	0	0	5864	tags=63%, list=10%, signal=70%
234	GO_REGULATION_OF_TRANSMEMBRANE_RECEPTOR_PROTEIN_SERINE_THREONINE_KINASE_SIGNALING_PATHWAY		204	-0.57	-2.21	0	0	0	6596	tags=31%, list=12%, signal=35%
235	DAWSON_METHYLATED_IN_LYMPHOMA_TCL1		56	-0.69	-2.21	0	0	0	7020	tags=48%, list=12%, signal=55%
236	GO_SYNAPSE_ASSEMBLY		68	-0.66	-2.21	0	0	0	6627	tags=35%, list=12%, signal=40%
237	GO_AXON		402	-0.53	-2.21	0	0	0	6570	tags=27%, list=12%, signal=30%
238	GO_VOLTAGE_GATED_POTASSIUM_CHANNEL_ACTIVITY		87	-0.64	-2.21	0	0	0	6547	tags=44%, list=12%, signal=49%
239	MIKKELSEN_MEF_ICP_WITH_H3K4ME3_AND_H3K27ME3		37	-0.75	-2.21	0	0	0	3409	tags=41%, list=6%, signal=43%
240	GO_BRAIN_MORPHOGENESIS		34	-0.75	-2.21	0	0	0	6037	tags=50%, list=11%, signal=56%
241	GO_POSITIVE_REGULATION_OF_NERVOUS_SYSTEM_DEVELOPMENT		415	-0.53	-2.2	0	0	0	6794	tags=29%, list=12%, signal=33%
242	GO_REGULATION_OF_MEMBRANE_POTENTIAL		333	-0.54	-2.2	0	0	0.001	6637	tags=30%, list=12%, signal=33%
243	GO_REGULATION_OF_SYNAPSE_STRUCTURE_OR_ACTIVITY		222	-0.56	-2.2	0	0	0.001	6449	tags=32%, list=11%, signal=36%
244	GO_ADENYLATE_CYCLASE_MODULATING_G_PROTEIN_COUPLED_RECEPTOR_SIGNALING_PATHWAY		142	-0.59	-2.2	0	0	0.001	6628	tags=35%, list=12%, signal=40%
245	ODONNELL_TFRC_TARGETS_DN		126	-0.59	-2.2	0	0	0.001	12655	tags=53%, list=22%, signal=68%
246	GO_EMBRYONIC_PATTERN_SPECIFICATION		57	-0.69	-2.2	0	0	0.001	5429	tags=37%, list=10%, signal=41%
247	GSE10147_IL3_VS_IL3_AND_HIVP17_STIM_PDC_DN		136	-0.59	-2.2	0	0	0.001	4999	tags=30%, list=9%, signal=33%
248	GO_NEURAL_RETINA_DEVELOPMENT		50	-0.7	-2.2	0	0	0.001	5864	tags=42%, list=10%, signal=47%
249	GO_MESODERM_DEVELOPMENT		116	-0.6	-2.2	0	0	0.001	5026	tags=31%, list=9%, signal=34%
250	GO_VENTRAL_SPINAL_CORD_INTERNEURON_DIFFERENTIATION		17	-0.87	-2.2	0	0	0.001	2869	tags=65%, list=5%, signal=68%
251	GO_ANTERIOR_POSTERIOR_AXIS_SPECIFICATION		48	-0.69	-2.2	0	0	0.001	5429	tags=38%, list=10%, signal=41%
252	GO_REGULATION_OF_DEVELOPMENTAL_GROWTH		283	-0.55	-2.19	0	0	0.002	6877	tags=30%, list=12%, signal=34%
253	LEIN_NEURON_MARKERS		65	-0.67	-2.19	0	0	0.002	5303	tags=32%, list=9%, signal=36%
254	GO_DORSAL_SPINAL_CORD_DEVELOPMENT		20	-0.85	-2.19	0	0	0.002	3865	tags=65%, list=7%, signal=70%
255	GSE15750_WT_VS_TRAF6KO_DAY10_EFF_CD8_TCELL_DN		185	-0.56	-2.19	0	0	0.002	6801	tags=30%, list=12%, signal=34%
256	GO_SENSORY_PERCEPTION_OF_LIGHT_STIMULUS		209	-0.56	-2.19	0	0	0.002	4494	tags=25%, list=8%, signal=27%
257	GO_CEREBRAL_CORTEX_DEVELOPMENT		102	-0.62	-2.19	0	0	0.002	7532	tags=31%, list=13%, signal=36%
258	GO_COCHLEA_DEVELOPMENT		39	-0.72	-2.19	0	0	0.003	9395	tags=51%, list=17%, signal=61%
259	GO_GLUTAMATE_RECEPTOR_SIGNALING_PATHWAY		41	-0.72	-2.19	0	0	0.003	8859	tags=59%, list=16%, signal=69%
260	GSE24210_IL35_TREATED_VS_RESTING_TREG_DN		184	-0.57	-2.19	0	0	0.003	6496	tags=33%, list=11%, signal=37%
261	SCHAEFFER_PROSTATE_DEVELOPMENT_48HR_DN		406	-0.53	-2.19	0	0	0.004	5914	tags=25%, list=10%, signal=27%
262	GO_BRANCHING_INVOLVED_IN_URETERIC_BUD_MORPHOGENESIS		44	-0.7	-2.19	0	0	0.004	5475	tags=43%, list=10%, signal=48%
263	GO_REGULATION_OF_HEART_RATE		84	-0.63	-2.18	0	0	0.005	9233	tags=49%, list=16%, signal=58%
264	GO_GLUTAMATE_RECEPTOR_ACTIVITY		27	-0.78	-2.18	0	0	0.005	8859	tags=74%, list=16%, signal=88%
265	HOELZEL_NF1_TARGETS_DN		102	-0.62	-2.18	0	0	0.005	5989	tags=34%, list=11%, signal=38%
266	GSE19825_NAIVE_VS_IL2RALOW_DAY3_EFF_CD8_TCELL_UP		189	-0.57	-2.18	0	0	0.005	4832	tags=31%, list=9%, signal=33%
267	GO_EXTRACELLULAR_MATRIX_STRUCTURAL_CONSTITUENT		75	-0.64	-2.18	0	0	0.005	7944	tags=44%, list=14%, signal=51%
268	GO_MULTICELLULAR_ORGANISMAL_RESPONSE_TO_STRESS		67	-0.64	-2.18	0	0	0.005	7542	tags=45%, list=13%, signal=52%
269	GO_NEURON_SPINE		117	-0.6	-2.18	0	0	0.005	6570	tags=31%, list=12%, signal=35%
270	SHEPARD_CRUSH_AND_BURN_MUTANT_DN		174	-0.57	-2.18	0	0	0.005	9734	tags=36%, list=17%, signal=44%
271	GO_CRANIAL_NERVE_DEVELOPMENT		43	-0.72	-2.18	0	0	0.005	8900	tags=60%, list=16%, signal=72%
272	GO_DIGESTIVE_TRACT_MORPHOGENESIS		48	-0.7	-2.18	0	0	0.005	6393	tags=44%, list=11%, signal=49%
273	GO_NEURAL_TUBE_DEVELOPMENT		147	-0.58	-2.18	0	0	0.005	8742	tags=29%, list=15%, signal=34%
274	GSE11924_TH1_VS_TH17_CD4_TCELL_UP		185	-0.56	-2.18	0	0	0.005	5042	tags=26%, list=9%, signal=28%
275	GO_NEURAL_CREST_CELL_DIFFERENTIATION		75	-0.65	-2.18	0	0	0.005	6170	tags=39%, list=11%, signal=43%
276	GO_REGULATION_OF_BMP_SIGNALING_PATHWAY		76	-0.64	-2.17	0	0	0.005	6571	tags=38%, list=12%, signal=43%
277	GO_REGULATION_OF_MUSCLE_SYSTEM_PROCESS		192	-0.56	-2.17	0	0	0.005	9233	tags=38%, list=16%, signal=45%
278	GO_POTASSIUM_CHANNEL_COMPLEX		88	-0.62	-2.17	0	0	0.005	5257	tags=38%, list=9%, signal=41%
279	GO_SOMITOGENESIS		62	-0.65	-2.17	0	0	0.005	8452	tags=40%, list=15%, signal=47%
280	NAKAYAMA_SOFT_TISSUE_TUMORS_PCA2_UP		86	-0.63	-2.17	0	0	0.007	10822	tags=65%, list=19%, signal=80%
281	GO_REGULATION_OF_SMOOTHENED_SIGNALING_PATHWAY		62	-0.66	-2.17	0	0	0.007	5929	tags=23%, list=10%, signal=25%
282	KEGG_CALCIUM_SIGNALING_PATHWAY		176	-0.57	-2.17	0	0	0.007	6396	tags=33%, list=11%, signal=37%
283	GO_SIGNAL_RELEASE		168	-0.57	-2.16	0	0	0.007	5864	tags=30%, list=10%, signal=33%
284	GO_NEGATIVE_REGULATION_OF_CELL_DEVELOPMENT		289	-0.53	-2.16	0	0	0.007	5929	tags=27%, list=10%, signal=30%
285	GSE14413_UNSTIM_VS_IFNB_STIM_RAW264_CELLS_DN		109	-0.6	-2.16	0	0	0.007	6679	tags=38%, list=12%, signal=43%
286	GO_SARCOLEMMA		124	-0.6	-2.16	0	0	0.007	5482	tags=29%, list=10%, signal=32%
287	SMID_BREAST_CANCER_LUMINAL_B_UP		158	-0.57	-2.16	0	0	0.007	6126	tags=32%, list=11%, signal=36%
288	GO_MYOTUBE_DIFFERENTIATION		48	-0.7	-2.16	0	0	0.007	5007	tags=46%, list=9%, signal=50%
289	GO_NEURON_PROJECTION_TERMINUS		127	-0.59	-2.16	0	0	0.007	6065	tags=31%, list=11%, signal=35%
290	GO_RESPONSE_TO_BMP		92	-0.62	-2.16	0	0	0.007	5929	tags=34%, list=10%, signal=38%
291	GO_NEUROMUSCULAR_JUNCTION		54	-0.67	-2.16	0	0	0.007	5199	tags=37%, list=9%, signal=41%
292	GO_PRESYNAPTIC_PROCESS_INVOLVED_IN_SYNAPTIC_TRANSMISSION		111	-0.6	-2.16	0	0	0.007	4881	tags=32%, list=9%, signal=34%
293	GO_AXON_PART		211	-0.56	-2.15	0	0	0.007	9107	tags=35%, list=16%, signal=42%
294	GO_VENTRICULAR_CARDIAC_MUSCLE_TISSUE_DEVELOPMENT		44	-0.7	-2.15	0	0	0.007	4023	tags=39%, list=7%, signal=42%
295	GO_EPITHELIAL_CELL_MORPHOGENESIS		42	-0.71	-2.15	0	0	0.007	5424	tags=40%, list=10%, signal=45%
296	GO_CELL_DIFFERENTIATION_IN_HINDBRAIN		21	-0.81	-2.15	0	0	0.007	3865	tags=52%, list=7%, signal=56%
297	GO_REGULATION_OF_MUSCLE_CONTRACTION		145	-0.58	-2.15	0	0	0.007	9233	tags=43%, list=16%, signal=51%
298	SCHLESINGER_H3K27ME3_IN_NORMAL_AND_METHYLATED_IN_CANCER		28	-0.77	-2.15	0	0	0.007	7542	tags=61%, list=13%, signal=70%
299	GO_NEURAL_CREST_CELL_MIGRATION		51	-0.67	-2.15	0	0	0.007	5007	tags=41%, list=9%, signal=45%
300	CUI_TCF21_TARGETS_2_UP		403	-0.52	-2.15	0	0	0.007	13268	tags=42%, list=23%, signal=54%
301	GO_EXCITATORY_SYNAPSE		191	-0.56	-2.15	0	0	0.007	9265	tags=34%, list=16%, signal=40%
302	GO_GLANDULAR_EPITHELIAL_CELL_DIFFERENTIATION		38	-0.72	-2.15	0	0	0.007	6231	tags=50%, list=11%, signal=56%
303	GO_VOLTAGE_GATED_CALCIUM_CHANNEL_COMPLEX		38	-0.72	-2.15	0	0	0.007	9738	tags=76%, list=17%, signal=92%
304	GO_REGULATION_OF_POTASSIUM_ION_TRANSPORT		82	-0.63	-2.15	0	0	0.007	5679	tags=34%, list=10%, signal=38%
305	GSE13485_DAY1_VS_DAY7_YF17D_VACCINE_PBMC_UP		157	-0.56	-2.15	0	0	0.009	6627	tags=34%, list=12%, signal=39%
306	GO_RESPONSE_TO_NICOTINE		51	-0.68	-2.15	0	0	0.009	3340	tags=41%, list=6%, signal=44%
307	GSE23321_CD8_STEM_CELL_MEMORY_VS_CENTRAL_MEMORY_CD8_TCELL_UP		177	-0.56	-2.15	0	0	0.009	6251	tags=30%, list=11%, signal=34%
308	GO_SODIUM_ION_TRANSMEMBRANE_TRANSPORTER_ACTIVITY		130	-0.59	-2.15	0	0	0.009	8563	tags=40%, list=15%, signal=47%
309	GO_REGULATION_OF_SODIUM_ION_TRANSPORT		75	-0.64	-2.14	0	0	0.009	6570	tags=36%, list=12%, signal=41%
310	GO_POSITIVE_REGULATION_OF_SKELETAL_MUSCLE_TISSUE_DEVELOPMENT		26	-0.78	-2.14	0	0	0.009	6393	tags=50%, list=11%, signal=56%
311	GO_SKELETAL_MUSCLE_CONTRACTION		31	-0.75	-2.14	0	0	0.009	7942	tags=58%, list=14%, signal=68%
312	GO_MULTICELLULAR_ORGANISMAL_MOVEMENT		41	-0.71	-2.14	0	0	0.009	7942	tags=46%, list=14%, signal=54%
313	GO_POSITIVE_REGULATION_OF_EMBRYONIC_DEVELOPMENT		30	-0.73	-2.14	0	0	0.009	5007	tags=47%, list=9%, signal=51%
314	GO_CELL_SURFACE_RECEPTOR_SIGNALING_PATHWAY_INVOLVED_IN_CELL_CELL_SIGNALING		71	-0.64	-2.14	0	0	0.01	6628	tags=44%, list=12%, signal=49%
315	GSE37605_C57BL6_VS_NOD_FOXP3_IRES_GFP_TREG_UP		111	-0.59	-2.14	0	0	0.01	5999	tags=39%, list=11%, signal=43%
316	GO_CEREBELLAR_CORTEX_DEVELOPMENT		46	-0.7	-2.14	0	0	0.011	7532	tags=41%, list=13%, signal=48%
317	GO_POSITIVE_REGULATION_OF_SYNAPTIC_TRANSMISSION		108	-0.59	-2.14	0	0	0.011	8430	tags=41%, list=15%, signal=48%
318	BMI1_DN.V1_DN		135	-0.58	-2.13	0	0	0.012	5489	tags=27%, list=10%, signal=30%
319	REACTOME_REGULATION_OF_BETA_CELL_DEVELOPMENT		30	-0.74	-2.13	0	0	0.012	1481	tags=40%, list=3%, signal=41%
320	GO_TRANSMITTER_GATED_CHANNEL_ACTIVITY		26	-0.78	-2.13	0	0	0.012	6627	tags=69%, list=12%, signal=78%
321	GO_POSITIVE_REGULATION_OF_NEURON_DIFFERENTIATION		296	-0.53	-2.13	0	0	0.012	6691	tags=28%, list=12%, signal=31%
322	HATADA_METHYLATED_IN_LUNG_CANCER_UP		369	-0.52	-2.13	0	0	0.012	5218	tags=25%, list=9%, signal=28%
323	GO_TRANSCRIPTION_FACTOR_COMPLEX		294	-0.53	-2.13	0	0	0.013	6393	tags=20%, list=11%, signal=23%
324	GO_REGULATION_OF_SMOOTH_MUSCLE_CONTRACTION		59	-0.66	-2.13	0	0	0.013	4712	tags=37%, list=8%, signal=41%
325	GO_REGULATION_OF_ORGAN_FORMATION		32	-0.73	-2.13	0	0	0.013	5007	tags=50%, list=9%, signal=55%
326	GSE21670_TGFB_VS_IL6_TREATED_CD4_TCELL_UP		181	-0.55	-2.13	0	0	0.013	6205	tags=35%, list=11%, signal=39%
327	REACTOME_DEVELOPMENTAL_BIOLOGY		383	-0.52	-2.13	0	0	0.014	5954	tags=22%, list=11%, signal=25%
328	KRAS.KIDNEY_UP.V1_UP		140	-0.58	-2.13	0	0	0.014	6567	tags=36%, list=12%, signal=41%
329	GO_NEUROTRANSMITTER_BINDING		30	-0.74	-2.13	0	0	0.014	4960	tags=50%, list=9%, signal=55%
330	GO_OLFACTORY_LOBE_DEVELOPMENT		36	-0.72	-2.13	0	0	0.014	3043	tags=36%, list=5%, signal=38%
331	STAEGE_EWING_FAMILY_TUMOR		31	-0.75	-2.13	0	0	0.014	8588	tags=61%, list=15%, signal=72%
332	GO_SODIUM_ION_TRANSPORT		135	-0.58	-2.12	0	0	0.014	8563	tags=38%, list=15%, signal=44%
333	GSE22611_NOD2_TRANSD_VS_CTRL_TRANSD_HEK293_MDP_STIM_2H_DN		119	-0.58	-2.12	0	0	0.014	7036	tags=45%, list=12%, signal=52%
334	GO_REGULATION_OF_FIBROBLAST_GROWTH_FACTOR_RECEPTOR_SIGNALING_PATHWAY		25	-0.77	-2.12	0	0	0.014	4436	tags=24%, list=8%, signal=26%
335	GO_RETINA_LAYER_FORMATION		22	-0.81	-2.12	0	0	0.015	5222	tags=50%, list=9%, signal=55%
336	GO_MONOVALENT_INORGANIC_CATION_TRANSPORT		419	-0.51	-2.12	0	0	0.015	8377	tags=29%, list=15%, signal=34%
337	GO_HEART_PROCESS		83	-0.62	-2.12	0	0	0.015	6547	tags=35%, list=12%, signal=39%
338	REACTOME_INTEGRATION_OF_ENERGY_METABOLISM		116	-0.59	-2.12	0	0	0.015	5384	tags=24%, list=10%, signal=27%
339	GO_INTRASPECIES_INTERACTION_BETWEEN_ORGANISMS		45	-0.69	-2.12	0	0	0.016	4934	tags=36%, list=9%, signal=39%
340	FARMER_BREAST_CANCER_CLUSTER_2		32	-0.72	-2.12	0	0	0.016	15094	tags=91%, list=27%, signal=124%
341	GSE40666_WT_VS_STAT4_KO_CD8_TCELL_UP		162	-0.56	-2.12	0	0	0.016	6359	tags=33%, list=11%, signal=37%
342	GO_BRANCHING_MORPHOGENESIS_OF_AN_EPITHELIAL_TUBE		131	-0.58	-2.12	0	0	0.016	6231	tags=31%, list=11%, signal=34%
343	GSE32533_WT_VS_MIR17_OVEREXPRESS_ACT_CD4_TCELL_DN		191	-0.54	-2.12	0	0	0.016	7764	tags=32%, list=14%, signal=37%
344	GO_SODIUM_ION_TRANSMEMBRANE_TRANSPORT		84	-0.61	-2.11	0	0	0.016	8563	tags=42%, list=15%, signal=49%
345	SCHAEFFER_PROSTATE_DEVELOPMENT_12HR_DN		55	-0.66	-2.11	0	0	0.017	3952	tags=35%, list=7%, signal=37%
346	GO_MORPHOGENESIS_OF_A_BRANCHING_STRUCTURE		167	-0.56	-2.11	0	0	0.017	6231	tags=30%, list=11%, signal=34%
347	GO_NEGATIVE_REGULATION_OF_NERVOUS_SYSTEM_DEVELOPMENT		254	-0.53	-2.11	0	0	0.017	5007	tags=25%, list=9%, signal=27%
348	GO_HINDBRAIN_MORPHOGENESIS		40	-0.71	-2.11	0	0	0.018	3993	tags=35%, list=7%, signal=38%
349	GO_REGULATION_OF_CARDIAC_CONDUCTION		66	-0.63	-2.11	0	0	0.018	4866	tags=33%, list=9%, signal=36%
350	GO_NEURAL_TUBE_PATTERNING		33	-0.73	-2.11	0	0	0.018	6393	tags=42%, list=11%, signal=48%
351	REACTOME_VOLTAGE_GATED_POTASSIUM_CHANNELS		42	-0.69	-2.11	0	0	0.018	5257	tags=48%, list=9%, signal=52%
352	GSE23502_WT_VS_HDC_KO_MYELOID_DERIVED_SUPPRESSOR_CELL_COLON_TUMOR_DN		180	-0.55	-2.11	0	0	0.02	5882	tags=32%, list=10%, signal=36%
353	GO_SENSORY_PERCEPTION_OF_PAIN		72	-0.63	-2.11	0	0	0.02	6628	tags=44%, list=12%, signal=50%
354	LI_WILMS_TUMOR_VS_FETAL_KIDNEY_1_DN		160	-0.56	-2.11	0	0	0.02	17460	tags=55%, list=31%, signal=79%
355	REACTOME_EXTRACELLULAR_MATRIX_ORGANIZATION		83	-0.6	-2.11	0	0	0.02	6407	tags=31%, list=11%, signal=35%
356	BONCI_TARGETS_OF_MIR15A_AND_MIR16_1		89	-0.61	-2.11	0	0	0.021	9335	tags=31%, list=17%, signal=38%
357	GO_REGULATION_OF_EMBRYONIC_DEVELOPMENT		109	-0.58	-2.11	0	0	0.021	6637	tags=29%, list=12%, signal=33%
358	CROONQUIST_NRAS_SIGNALING_DN		71	-0.63	-2.11	0	0	0.021	12660	tags=63%, list=22%, signal=82%
359	GO_CHANNEL_REGULATOR_ACTIVITY		125	-0.57	-2.11	0	0	0.023	6570	tags=34%, list=12%, signal=39%
360	GO_GROWTH		395	-0.5	-2.11	0	0	0.023	9408	tags=31%, list=17%, signal=36%
361	E2F3_UP.V1_UP		174	-0.55	-2.1	0	0	0.023	8106	tags=36%, list=14%, signal=41%
362	GO_CELLULAR_RESPONSE_TO_RETINOIC_ACID		61	-0.64	-2.1	0	0	0.024	4934	tags=28%, list=9%, signal=31%
363	GO_REGULATION_OF_SKELETAL_MUSCLE_TISSUE_DEVELOPMENT		47	-0.67	-2.1	0	0	0.024	6393	tags=40%, list=11%, signal=46%
364	GO_REGULATION_OF_KIDNEY_DEVELOPMENT		55	-0.66	-2.1	0	0	0.024	5007	tags=42%, list=9%, signal=46%
365	GO_RETINA_MORPHOGENESIS_IN_CAMERA_TYPE_EYE		44	-0.69	-2.1	0	0	0.024	5697	tags=41%, list=10%, signal=45%
366	GO_ADENYLATE_CYCLASE_INHIBITING_G_PROTEIN_COUPLED_RECEPTOR_SIGNALING_PATHWAY		67	-0.63	-2.1	0	0	0.024	8839	tags=46%, list=16%, signal=55%
367	GSE18281_CORTICAL_THYMOCYTE_VS_WHOLE_CORTEX_THYMUS_UP		190	-0.54	-2.1	0	0	0.024	6699	tags=34%, list=12%, signal=38%
368	GO_ATRIAL_SEPTUM_DEVELOPMENT		17	-0.84	-2.1	0	0	0.024	3683	tags=41%, list=7%, signal=44%
369	GO_NEPHRIC_DUCT_DEVELOPMENT		15	-0.86	-2.1	0	0	0.024	4436	tags=60%, list=8%, signal=65%
370	LU_AGING_BRAIN_DN		147	-0.56	-2.1	0	0	0.024	8385	tags=27%, list=15%, signal=32%
371	GO_ADENYLATE_CYCLASE_ACTIVATING_G_PROTEIN_COUPLED_RECEPTOR_SIGNALING_PATHWAY		71	-0.63	-2.1	0	0	0.026	6628	tags=35%, list=12%, signal=40%
372	GO_CHROMATIN_BINDING		419	-0.5	-2.1	0	0	0.027	8505	tags=21%, list=15%, signal=25%
373	KONDO_COLON_CANCER_HCP_WITH_H3K27ME1		22	-0.77	-2.1	0	0	0.027	3145	tags=41%, list=6%, signal=43%
374	NIELSEN_GIST_AND_SYNOVIAL_SARCOMA_UP		19	-0.82	-2.1	0	0	0.027	7325	tags=74%, list=13%, signal=85%
375	GO_ORGAN_GROWTH		65	-0.63	-2.1	0	0	0.027	5814	tags=32%, list=10%, signal=36%
376	GO_FEAR_RESPONSE		29	-0.74	-2.1	0	0	0.027	7542	tags=52%, list=13%, signal=60%
377	GSE2585_CD80_HIGH_VS_LOW_MTEC_UP		185	-0.55	-2.09	0	0	0.027	9298	tags=41%, list=16%, signal=49%
378	MIKKELSEN_MEF_ICP_WITH_H3K27ME3		188	-0.55	-2.09	0	0	0.029	6663	tags=40%, list=12%, signal=45%
379	GO_MESODERMAL_CELL_DIFFERENTIATION		26	-0.76	-2.09	0	0	0.029	2987	tags=46%, list=5%, signal=49%
380	GO_REGULATION_OF_AMINE_TRANSPORT		70	-0.63	-2.09	0	0	0.029	7874	tags=50%, list=14%, signal=58%
381	GO_FORMATION_OF_PRIMARY_GERM_LAYER		109	-0.59	-2.09	0	0	0.029	3917	tags=26%, list=7%, signal=28%
382	REACTOME_STRIATED_MUSCLE_CONTRACTION		27	-0.77	-2.09	0	0	0.029	6165	tags=56%, list=11%, signal=62%
383	GO_GLAND_DEVELOPMENT		390	-0.5	-2.09	0	0	0.03	6592	tags=25%, list=12%, signal=28%
384	GSE16386_IL4_VS_IL4_AND_ROSIGLITAZONE_STIM_MACROPHAGE_6H_DN		177	-0.54	-2.09	0	0	0.03	6338	tags=29%, list=11%, signal=32%
385	GO_REGULATION_OF_ORGAN_MORPHOGENESIS		242	-0.52	-2.09	0	0	0.034	6704	tags=25%, list=12%, signal=28%
386	GO_BONE_MORPHOGENESIS		78	-0.61	-2.09	0	0	0.034	6184	tags=33%, list=11%, signal=37%
387	CHIANG_LIVER_CANCER_SUBCLASS_INTERFERON_DN		46	-0.67	-2.08	0	0	0.034	9874	tags=48%, list=17%, signal=58%
388	CROONQUIST_IL6_DEPRIVATION_DN		96	-0.59	-2.08	0	0	0.036	17340	tags=79%, list=31%, signal=114%
389	GO_NEGATIVE_REGULATION_OF_NEURON_APOPTOTIC_PROCESS		131	-0.57	-2.08	0	0	0.036	5401	tags=26%, list=10%, signal=29%
390	GO_GASTRULATION		149	-0.56	-2.08	0	0	0.036	3917	tags=22%, list=7%, signal=24%
391	GO_MYOBLAST_FUSION		19	-0.81	-2.08	0	0	0.036	2953	tags=47%, list=5%, signal=50%
392	GO_REGULATION_OF_COLLATERAL_SPROUTING		18	-0.83	-2.08	0	0	0.037	3917	tags=50%, list=7%, signal=54%
393	GO_CALCIUM_CHANNEL_COMPLEX		56	-0.65	-2.08	0	0	0.037	9738	tags=57%, list=17%, signal=69%
394	KANG_DOXORUBICIN_RESISTANCE_UP		50	-0.66	-2.08	0	0	0.038	13190	tags=80%, list=23%, signal=104%
395	GO_CAMP_MEDIATED_SIGNALING		36	-0.7	-2.08	0	0	0.038	9646	tags=56%, list=17%, signal=67%
396	GO_EMBRYONIC_HEART_TUBE_MORPHOGENESIS		62	-0.64	-2.08	0	0	0.038	5007	tags=26%, list=9%, signal=28%
397	GSE4811_CLASSSICALY_ACTIVATED_VS_TYPE_2_ACTIVATED_MACROPHAGE_DN		181	-0.54	-2.08	0	0	0.041	8358	tags=36%, list=15%, signal=43%
398	GO_MULTICELLULAR_ORGANISMAL_WATER_HOMEOSTASIS		57	-0.65	-2.08	0	0	0.041	6542	tags=37%, list=12%, signal=42%
399	REACTOME_REGULATION_OF_INSULIN_SECRETION		89	-0.59	-2.08	0	0	0.041	5384	tags=27%, list=10%, signal=30%
400	GSE11818_WT_VS_DICER_KO_TREG_UP		134	-0.56	-2.08	0	0	0.041	6229	tags=31%, list=11%, signal=34%
401	NIKOLSKY_BREAST_CANCER_8Q23_Q24_AMPLICON		140	-0.56	-2.08	0	0	0.041	16297	tags=65%, list=29%, signal=91%
402	GO_MEMBRANE_DEPOLARIZATION_DURING_ACTION_POTENTIAL		39	-0.69	-2.07	0	0	0.043	5633	tags=46%, list=10%, signal=51%
403	GO_ACTIVATION_OF_ADENYLATE_CYCLASE_ACTIVITY		39	-0.7	-2.07	0	0	0.043	6115	tags=41%, list=11%, signal=46%
404	GO_VENTRICULAR_SEPTUM_DEVELOPMENT		52	-0.64	-2.07	0	0	0.043	11912	tags=54%, list=21%, signal=68%
405	GO_CYCLIC_NUCLEOTIDE_MEDIATED_SIGNALING		45	-0.67	-2.07	0	0	0.043	9646	tags=53%, list=17%, signal=64%
406	GO_POSITIVE_REGULATION_OF_CELL_DEVELOPMENT		455	-0.49	-2.07	0	0	0.043	6691	tags=25%, list=12%, signal=28%
407	GO_ENHANCER_BINDING		92	-0.59	-2.07	0	0	0.043	5233	tags=20%, list=9%, signal=22%
408	GO_EXOCYTIC_VESICLE_MEMBRANE		55	-0.65	-2.07	0	0	0.043	3927	tags=33%, list=7%, signal=35%
409	GO_REGULATION_OF_STEM_CELL_PROLIFERATION		86	-0.6	-2.07	0	0	0.044	9739	tags=45%, list=17%, signal=55%
410	KEGG_AXON_GUIDANCE		127	-0.56	-2.07	0	0	0.044	8560	tags=32%, list=15%, signal=38%
411	GO_POSITIVE_REGULATION_OF_MESONEPHROS_DEVELOPMENT		22	-0.78	-2.07	0	0	0.047	4575	tags=55%, list=8%, signal=59%
412	LEE_AGING_CEREBELLUM_DN		83	-0.6	-2.07	0	0	0.048	4036	tags=24%, list=7%, signal=26%
413	GO_MIDDLE_EAR_MORPHOGENESIS		20	-0.79	-2.07	0	0	0.049	2187	tags=45%, list=4%, signal=47%
414	GO_CARDIAC_ATRIUM_DEVELOPMENT		29	-0.73	-2.07	0	0	0.05	3865	tags=38%, list=7%, signal=41%
415	GO_COCHLEA_MORPHOGENESIS		21	-0.78	-2.07	0	0	0.05	5875	tags=48%, list=10%, signal=53%
416	GO_BONE_DEVELOPMENT		150	-0.55	-2.07	0	0	0.05	6883	tags=27%, list=12%, signal=31%
417	ACEVEDO_FGFR1_TARGETS_IN_PROSTATE_CANCER_MODEL_DN		297	-0.51	-2.07	0	0	0.05	8128	tags=36%, list=14%, signal=41%
418	RAO_BOUND_BY_SALL4_ISOFORM_A		168	-0.54	-2.07	0	0	0.051	5954	tags=22%, list=11%, signal=25%
419	GO_ANKYRIN_BINDING		20	-0.81	-2.07	0	0	0.051	3279	tags=50%, list=6%, signal=53%
420	GO_NEURON_NEURON_SYNAPTIC_TRANSMISSION		55	-0.64	-2.07	0	0	0.052	6627	tags=40%, list=12%, signal=45%
421	CAIRO_LIVER_DEVELOPMENT_UP		160	-0.54	-2.07	0	0	0.052	13303	tags=41%, list=24%, signal=54%
422	GO_POSITIVE_REGULATION_OF_POTASSIUM_ION_TRANSPORT		37	-0.69	-2.07	0	0	0.052	5679	tags=38%, list=10%, signal=42%
423	GO_WALKING_BEHAVIOR		31	-0.72	-2.06	0.002	0	0.052	5656	tags=48%, list=10%, signal=54%
424	GO_NEGATIVE_REGULATION_OF_DEVELOPMENTAL_GROWTH		83	-0.61	-2.06	0	0	0.052	6549	tags=37%, list=12%, signal=42%
425	HANN_RESISTANCE_TO_BCL2_INHIBITOR_UP		34	-0.69	-2.06	0	0	0.052	4449	tags=41%, list=8%, signal=45%
426	GO_ORGAN_FORMATION		34	-0.7	-2.06	0	0	0.052	6393	tags=41%, list=11%, signal=46%
427	RIZ_ERYTHROID_DIFFERENTIATION_HBZ		41	-0.67	-2.06	0	0	0.054	4085	tags=32%, list=7%, signal=34%
428	GO_VOLTAGE_GATED_CALCIUM_CHANNEL_ACTIVITY		42	-0.66	-2.06	0	0	0.054	5656	tags=48%, list=10%, signal=53%
429	GO_MESENCHYME_MORPHOGENESIS		38	-0.69	-2.06	0	0	0.055	3554	tags=39%, list=6%, signal=42%
430	GO_EMBRYONIC_HEART_TUBE_DEVELOPMENT		73	-0.61	-2.06	0	0	0.057	5007	tags=23%, list=9%, signal=26%
431	GO_SKELETAL_MUSCLE_CELL_DIFFERENTIATION		50	-0.65	-2.06	0	0	0.057	3046	tags=26%, list=5%, signal=27%
432	GO_REGULATION_OF_MESONEPHROS_DEVELOPMENT		26	-0.75	-2.06	0	0	0.058	4575	tags=54%, list=8%, signal=59%
433	GO_TRANSCRIPTIONAL_REPRESSOR_ACTIVITY_RNA_POLYMERASE_II_CORE_PROMOTER_PROXIMAL_REGION_SEQUENCE_SPECIFIC_BINDING		103	-0.58	-2.06	0	0	0.061	4770	tags=25%, list=8%, signal=28%
434	GO_CARDIOCYTE_DIFFERENTIATION		95	-0.59	-2.06	0	0	0.064	6393	tags=32%, list=11%, signal=36%
435	GO_NEGATIVE_REGULATION_OF_GLIOGENESIS		36	-0.69	-2.06	0	0	0.067	3919	tags=36%, list=7%, signal=39%
436	GO_EXCITATORY_EXTRACELLULAR_LIGAND_GATED_ION_CHANNEL_ACTIVITY		55	-0.65	-2.06	0	0	0.067	4960	tags=45%, list=9%, signal=50%
437	GO_REGULATION_OF_NEURON_APOPTOTIC_PROCESS		187	-0.53	-2.05	0	0	0.067	4575	tags=22%, list=8%, signal=24%
438	GO_NEPHRON_TUBULE_FORMATION		18	-0.8	-2.05	0	0	0.07	4575	tags=56%, list=8%, signal=60%
439	GO_MESENCHYMAL_TO_EPITHELIAL_TRANSITION		15	-0.85	-2.05	0	0	0.071	4575	tags=73%, list=8%, signal=80%
440	GO_COLLAGEN_TRIMER		87	-0.58	-2.05	0	0	0.071	6811	tags=39%, list=12%, signal=44%
441	GO_ION_CHANNEL_BINDING		107	-0.57	-2.05	0	0	0.072	8458	tags=30%, list=15%, signal=35%
442	GO_MUSCLE_FIBER_DEVELOPMENT		39	-0.68	-2.05	0	0	0.072	6078	tags=46%, list=11%, signal=52%
443	GO_INNERVATION		23	-0.77	-2.05	0	0	0.072	7554	tags=57%, list=13%, signal=65%
444	REACTOME_TRANSPORT_OF_INORGANIC_CATIONS_ANIONS_AND_AMINO_ACIDS_OLIGOPEPTIDES		92	-0.58	-2.05	0	0	0.073	6250	tags=30%, list=11%, signal=34%
445	GO_METANEPHRIC_NEPHRON_DEVELOPMENT		32	-0.71	-2.05	0	0	0.073	5556	tags=44%, list=10%, signal=48%
446	GO_REGULATION_OF_CELLULAR_RESPONSE_TO_GROWTH_FACTOR_STIMULUS		224	-0.53	-2.05	0	0	0.077	6596	tags=27%, list=12%, signal=30%
447	MCCLUNG_DELTA_FOSB_TARGETS_2WK		45	-0.67	-2.05	0	0	0.078	8588	tags=40%, list=15%, signal=47%
448	GO_PROTEINACEOUS_EXTRACELLULAR_MATRIX		347	-0.5	-2.05	0	0	0.081	6407	tags=30%, list=11%, signal=34%
449	GO_CEREBELLAR_PURKINJE_CELL_LAYER_DEVELOPMENT		24	-0.75	-2.05	0	0	0.083	4014	tags=38%, list=7%, signal=40%
450	GO_REGULATION_OF_TRANSCRIPTION_INVOLVED_IN_CELL_FATE_COMMITMENT		20	-0.78	-2.05	0	0	0.085	3865	tags=50%, list=7%, signal=54%
451	GO_SYNAPTIC_TRANSMISSION_CHOLINERGIC		36	-0.7	-2.04	0	0	0.088	4960	tags=44%, list=9%, signal=49%
452	REACTOME_AXON_GUIDANCE		241	-0.52	-2.04	0	0	0.088	4575	tags=21%, list=8%, signal=23%
453	GO_ACETYLCHOLINE_RECEPTOR_ACTIVITY		30	-0.71	-2.04	0	0	0.089	4960	tags=47%, list=9%, signal=51%
454	GO_NEGATIVE_REGULATION_OF_GLIAL_CELL_DIFFERENTIATION		26	-0.75	-2.04	0	0	0.089	3637	tags=38%, list=6%, signal=41%
455	GO_CEREBELLAR_CORTEX_MORPHOGENESIS		30	-0.71	-2.04	0	0	0.092	7156	tags=43%, list=13%, signal=50%
456	GO_EPIDERMIS_MORPHOGENESIS		28	-0.72	-2.04	0	0	0.094	5007	tags=36%, list=9%, signal=39%
457	GSE6092_UNSTIM_VS_IFNG_STIM_AND_B_BURGDORFERI_INF_ENDOTHELIAL_CELL_DN		182	-0.53	-2.04	0	0	0.095	5855	tags=31%, list=10%, signal=34%
458	CONCANNON_APOPTOSIS_BY_EPOXOMICIN_DN		159	-0.54	-2.04	0	0	0.096	13082	tags=45%, list=23%, signal=59%
459	GSE37532_WT_VS_PPARG_KO_LN_TREG_DN		115	-0.56	-2.04	0	0	0.096	6445	tags=37%, list=11%, signal=41%
460	GO_DORSAL_VENTRAL_NEURAL_TUBE_PATTERNING		16	-0.81	-2.04	0	0	0.097	5875	tags=50%, list=10%, signal=56%
461	GO_AUTONOMIC_NERVOUS_SYSTEM_DEVELOPMENT		42	-0.67	-2.04	0	0	0.098	5222	tags=43%, list=9%, signal=47%
462	GSE45365_NK_CELL_VS_CD11B_DC_UP		186	-0.54	-2.04	0	0	0.098	8489	tags=35%, list=15%, signal=42%
463	GO_PHENOL_CONTAINING_COMPOUND_METABOLIC_PROCESS		79	-0.59	-2.04	0	0	0.098	6772	tags=41%, list=12%, signal=46%
464	GO_REGULATION_OF_POSTSYNAPTIC_MEMBRANE_POTENTIAL		55	-0.63	-2.04	0	0	0.098	8771	tags=47%, list=16%, signal=56%
465	ISHIDA_E2F_TARGETS		50	-0.65	-2.04	0	0	0.101	15635	tags=72%, list=28%, signal=99%
466	ZHANG_TLX_TARGETS_60HR_DN		262	-0.51	-2.04	0	0	0.105	20142	tags=63%, list=36%, signal=97%
467	GO_POSITIVE_REGULATION_OF_BMP_SIGNALING_PATHWAY		31	-0.7	-2.04	0	0	0.105	5755	tags=42%, list=10%, signal=47%
468	GO_CARDIAC_MUSCLE_CELL_ACTION_POTENTIAL		36	-0.68	-2.04	0	0	0.107	6547	tags=42%, list=12%, signal=47%
469	GO_EXTRACELLULAR_MATRIX		416	-0.49	-2.04	0	0	0.107	6407	tags=28%, list=11%, signal=32%
470	GO_KIDNEY_MESENCHYME_DEVELOPMENT		17	-0.8	-2.04	0	0	0.107	5007	tags=53%, list=9%, signal=58%
471	GO_CALCIUM_ION_TRANSMEMBRANE_TRANSPORTER_ACTIVITY		125	-0.56	-2.03	0	0	0.112	6628	tags=34%, list=12%, signal=38%
472	GO_REPRODUCTIVE_BEHAVIOR		28	-0.72	-2.03	0	0	0.114	2941	tags=36%, list=5%, signal=38%
473	GSE6259_DEC205_POS_DC_VS_BCELL_UP		148	-0.55	-2.03	0	0	0.117	5440	tags=30%, list=10%, signal=34%
474	REACTOME_UNBLOCKING_OF_NMDA_RECEPTOR_GLUTAMATE_BINDING_AND_ACTIVATION		15	-0.84	-2.03	0	0	0.117	3391	tags=60%, list=6%, signal=64%
475	GO_POSITIVE_REGULATION_OF_DEVELOPMENTAL_GROWTH		152	-0.54	-2.03	0	0	0.117	6877	tags=32%, list=12%, signal=36%
476	GO_EXOCYTIC_VESICLE		141	-0.54	-2.03	0	0	0.119	6594	tags=30%, list=12%, signal=34%
477	GO_NEUROTRANSMITTER_METABOLIC_PROCESS		25	-0.74	-2.03	0	0	0.119	4069	tags=36%, list=7%, signal=39%
478	GO_T_TUBULE		45	-0.66	-2.03	0	0	0.12	4835	tags=36%, list=9%, signal=39%
479	DAVICIONI_RHABDOMYOSARCOMA_PAX_FOXO1_FUSION_UP		60	-0.62	-2.03	0	0	0.12	8977	tags=35%, list=16%, signal=42%
480	GSE13485_DAY3_VS_DAY21_YF17D_VACCINE_PBMC_DN		152	-0.54	-2.03	0	0	0.121	5855	tags=36%, list=10%, signal=40%
481	GO_ESTABLISHMENT_OR_MAINTENANCE_OF_BIPOLAR_CELL_POLARITY		34	-0.69	-2.03	0	0	0.123	4662	tags=29%, list=8%, signal=32%
482	GO_ENDOCRINE_PANCREAS_DEVELOPMENT		40	-0.67	-2.03	0	0	0.123	3345	tags=35%, list=6%, signal=37%
483	GO_REGULATION_OF_CARDIAC_MUSCLE_TISSUE_DEVELOPMENT		48	-0.65	-2.03	0	0	0.125	3794	tags=38%, list=7%, signal=40%
484	REACTOME_SYNTHESIS_SECRETION_AND_INACTIVATION_OF_GLP1		17	-0.82	-2.03	0	0	0.126	7911	tags=53%, list=14%, signal=62%
485	GO_CARDIAC_MUSCLE_CELL_DIFFERENTIATION		74	-0.6	-2.03	0	0	0.126	9179	tags=39%, list=16%, signal=47%
486	GO_SARCOPLASM		66	-0.6	-2.03	0	0	0.126	8460	tags=36%, list=15%, signal=43%
487	GO_THYROID_GLAND_DEVELOPMENT		25	-0.74	-2.03	0	0	0.127	6231	tags=48%, list=11%, signal=54%
488	GO_REGULATION_OF_GLIAL_CELL_DIFFERENTIATION		58	-0.63	-2.03	0	0	0.127	5007	tags=33%, list=9%, signal=36%
489	REACTOME_G_ALPHA_S_SIGNALLING_EVENTS		120	-0.55	-2.03	0	0	0.127	9646	tags=43%, list=17%, signal=52%
490	GO_EMBRYONIC_AXIS_SPECIFICATION		33	-0.7	-2.02	0	0	0.131	3157	tags=33%, list=6%, signal=35%
491	GSE8921_UNSTIM_0H_VS_TLR1_2_STIM_MONOCYTE_3H_DN		181	-0.53	-2.02	0	0	0.132	6851	tags=33%, list=12%, signal=38%
492	GO_CELL_DIFFERENTIATION_INVOLVED_IN_KIDNEY_DEVELOPMENT		35	-0.68	-2.02	0	0	0.132	3157	tags=29%, list=6%, signal=30%
493	GSE13547_WT_VS_ZFX_KO_BCELL_ANTI_IGM_STIM_12H_UP		133	-0.55	-2.02	0	0	0.132	6418	tags=33%, list=11%, signal=37%
494	BEIER_GLIOMA_STEM_CELL_UP		33	-0.69	-2.02	0	0	0.134	5184	tags=42%, list=9%, signal=47%
495	GO_CIRCULATORY_SYSTEM_PROCESS		358	-0.49	-2.02	0	0	0.134	6303	tags=27%, list=11%, signal=30%
496	GO_REGULATION_OF_CALCIUM_ION_DEPENDENT_EXOCYTOSIS		83	-0.58	-2.02	0	0	0.137	4485	tags=29%, list=8%, signal=31%
497	GO_POSITIVE_REGULATION_OF_SODIUM_ION_TRANSPORT		32	-0.7	-2.02	0	0	0.147	6570	tags=44%, list=12%, signal=49%
498	GO_REGULATION_OF_CELL_MORPHOGENESIS_INVOLVED_IN_DIFFERENTIATION		325	-0.49	-2.02	0	0	0.148	6691	tags=25%, list=12%, signal=28%
499	GO_RESPONSE_TO_RETINOIC_ACID		103	-0.56	-2.02	0	0	0.151	4934	tags=24%, list=9%, signal=27%
500	GO_G_PROTEIN_COUPLED_AMINE_RECEPTOR_ACTIVITY		50	-0.64	-2.02	0	0	0.152	5107	tags=34%, list=9%, signal=37%
501	GO_EMBRYONIC_DIGESTIVE_TRACT_DEVELOPMENT		32	-0.7	-2.02	0	0	0.152	9298	tags=63%, list=16%, signal=75%
502	GSE4142_NAIVE_VS_MEMORY_BCELL_DN		183	-0.53	-2.02	0	0	0.152	5855	tags=27%, list=10%, signal=30%
503	GO_HYDRO_LYASE_ACTIVITY		43	-0.65	-2.02	0	0	0.156	5449	tags=28%, list=10%, signal=31%
504	GO_FOREBRAIN_CELL_MIGRATION		59	-0.62	-2.02	0	0	0.162	6843	tags=31%, list=12%, signal=35%
505	ESC_V6.5_UP_LATE.V1_UP		183	-0.53	-2.02	0	0	0.162	8344	tags=30%, list=15%, signal=35%
506	MARTORIATI_MDM4_TARGETS_NEUROEPITHELIUM_DN		152	-0.54	-2.02	0	0	0.164	6524	tags=34%, list=12%, signal=39%
507	VANDESLUIS_COMMD1_TARGETS_GROUP_4_DN		15	-0.82	-2.02	0	0	0.165	2854	tags=47%, list=5%, signal=49%
508	GSE13485_CTRL_VS_DAY21_YF17D_VACCINE_PBMC_DN		146	-0.54	-2.02	0	0	0.165	9335	tags=37%, list=17%, signal=44%
509	KEGG_WNT_SIGNALING_PATHWAY		149	-0.54	-2.01	0	0	0.168	6393	tags=23%, list=11%, signal=26%
510	REACTOME_HEPARAN_SULFATE_HEPARIN_HS_GAG_METABOLISM		52	-0.63	-2.01	0	0	0.169	3305	tags=25%, list=6%, signal=27%
511	GO_NEUROPEPTIDE_BINDING		21	-0.75	-2.01	0	0	0.171	8015	tags=76%, list=14%, signal=89%
512	GSE22935_24H_VS_48H_MBOVIS_BCG_STIM_MYD88_KO_MACROPHAGE_DN		189	-0.52	-2.01	0	0	0.171	8697	tags=32%, list=15%, signal=37%
513	GO_AMPA_GLUTAMATE_RECEPTOR_COMPLEX		27	-0.72	-2.01	0	0	0.171	4522	tags=44%, list=8%, signal=48%
514	GO_PHOTORECEPTOR_CELL_MAINTENANCE		34	-0.7	-2.01	0	0	0.172	5887	tags=41%, list=10%, signal=46%
515	GO_REGULATION_OF_HORMONE_LEVELS		464	-0.48	-2.01	0	0	0.174	6396	tags=26%, list=11%, signal=29%
516	GO_GLANDULAR_EPITHELIAL_CELL_DEVELOPMENT		17	-0.83	-2.01	0	0	0.174	3345	tags=47%, list=6%, signal=50%
517	THEODOROU_MAMMARY_TUMORIGENESIS		29	-0.7	-2.01	0	0	0.174	5643	tags=52%, list=10%, signal=57%
518	REACTOME_ION_CHANNEL_TRANSPORT		54	-0.62	-2.01	0	0	0.174	4672	tags=37%, list=8%, signal=40%
519	ODONNELL_TARGETS_OF_MYC_AND_TFRC_DN		43	-0.67	-2.01	0	0	0.174	10700	tags=56%, list=19%, signal=69%
520	GO_REGULATION_OF_NEURON_PROJECTION_DEVELOPMENT		395	-0.48	-2.01	0	0	0.174	6691	tags=25%, list=12%, signal=28%
521	GO_MEMBRANE_DEPOLARIZATION		59	-0.62	-2.01	0.002	0	0.175	5656	tags=41%, list=10%, signal=45%
522	GSE41978_WT_VS_ID2_KO_KLRG1_LOW_EFFECTOR_CD8_TCELL_UP		193	-0.52	-2.01	0	0	0.175	5446	tags=23%, list=10%, signal=26%
523	GO_PRESYNAPTIC_ACTIVE_ZONE		28	-0.71	-2.01	0	0	0.175	8377	tags=54%, list=15%, signal=63%
524	REACTOME_ACTIVATION_OF_NMDA_RECEPTOR_UPON_GLUTAMATE_BINDING_AND_POSTSYNAPTIC_EVENTS		37	-0.67	-2.01	0	0	0.179	4629	tags=35%, list=8%, signal=38%
525	GO_FAT_SOLUBLE_VITAMIN_METABOLIC_PROCESS		31	-0.7	-2.01	0	0	0.181	2512	tags=32%, list=4%, signal=34%
526	GO_ASSOCIATIVE_LEARNING		71	-0.6	-2.01	0	0	0.181	8014	tags=31%, list=14%, signal=36%
527	GO_REGULATION_OF_TRANSMEMBRANE_TRANSPORT		412	-0.48	-2.01	0	0	0.184	8472	tags=33%, list=15%, signal=38%
528	NOUZOVA_METHYLATED_IN_APL		57	-0.62	-2.01	0	0	0.186	5138	tags=33%, list=9%, signal=37%
529	GSE29614_CTRL_VS_TIV_FLU_VACCINE_PBMC_2007_UP		157	-0.53	-2.01	0	0	0.187	5402	tags=27%, list=10%, signal=29%
530	GSE37416_CTRL_VS_0H_F_TULARENSIS_LVS_NEUTROPHIL_DN		148	-0.53	-2	0	0	0.191	4772	tags=26%, list=8%, signal=28%
531	GO_POSITIVE_REGULATION_OF_ADENYLATE_CYCLASE_ACTIVITY		46	-0.65	-2	0	0	0.191	6115	tags=37%, list=11%, signal=41%
532	MIKKELSEN_IPS_ICP_WITH_H3K27ME3		52	-0.63	-2	0	0	0.193	9106	tags=65%, list=16%, signal=78%
533	KONG_E2F3_TARGETS		95	-0.58	-2	0	0	0.194	13082	tags=56%, list=23%, signal=72%
534	GO_ESTABLISHMENT_OR_MAINTENANCE_OF_EPITHELIAL_CELL_APICAL_BASAL_POLARITY		27	-0.73	-2	0	0	0.198	4662	tags=33%, list=8%, signal=36%
535	GO_GABAERGIC_NEURON_DIFFERENTIATION		15	-0.84	-2	0	0	0.198	4141	tags=60%, list=7%, signal=65%
536	PID_WNT_SIGNALING_PATHWAY		28	-0.71	-2	0	0	0.2	5697	tags=50%, list=10%, signal=56%
537	GO_CELL_FATE_COMMITMENT_INVOLVED_IN_FORMATION_OF_PRIMARY_GERM_LAYER		28	-0.71	-2	0	0	0.202	6393	tags=39%, list=11%, signal=44%
538	GO_POSITIVE_REGULATION_OF_SYNAPSE_ASSEMBLY		55	-0.62	-2	0	0	0.202	7484	tags=42%, list=13%, signal=48%
539	GSE2128_C57BL6_VS_NOD_THYMOCYTE_MIMETOPE_NEGATIVE_SELECTION_UP		192	-0.52	-2	0	0	0.204	5044	tags=23%, list=9%, signal=25%
540	GO_REGULATION_OF_STEM_CELL_POPULATION_MAINTENANCE		17	-0.78	-2	0	0	0.204	3345	tags=29%, list=6%, signal=31%
541	GO_POSITIVE_REGULATION_OF_KIDNEY_DEVELOPMENT		41	-0.67	-2	0	0	0.207	5007	tags=44%, list=9%, signal=48%
542	GO_TONGUE_DEVELOPMENT		20	-0.77	-2	0	0	0.21	6547	tags=55%, list=12%, signal=62%
543	GSE40666_STAT1_KO_VS_STAT4_KO_CD8_TCELL_DN		156	-0.53	-2	0	0	0.21	6668	tags=33%, list=12%, signal=37%
544	GO_E_BOX_BINDING		32	-0.69	-2	0	0	0.21	6289	tags=41%, list=11%, signal=46%
545	GO_INSULIN_SECRETION		38	-0.66	-2	0	0	0.21	7911	tags=34%, list=14%, signal=40%
546	REACTOME_AMINE_LIGAND_BINDING_RECEPTORS		37	-0.68	-2	0	0	0.211	4153	tags=38%, list=7%, signal=41%
547	GO_TUBE_FORMATION		129	-0.55	-2	0	0	0.211	12091	tags=38%, list=21%, signal=48%
548	SCHAEFFER_PROSTATE_DEVELOPMENT_12HR_UP		113	-0.55	-2	0	0	0.213	8683	tags=34%, list=15%, signal=40%
549	GSE8515_IL1_VS_IL6_4H_STIM_MAC_DN		184	-0.52	-2	0	0	0.213	8489	tags=32%, list=15%, signal=38%
550	DAVICIONI_TARGETS_OF_PAX_FOXO1_FUSIONS_DN		64	-0.6	-2	0	0	0.216	3466	tags=31%, list=6%, signal=33%
551	GSE40666_UNTREATED_VS_IFNA_STIM_CD8_TCELL_90MIN_UP		162	-0.52	-2	0	0	0.217	9108	tags=38%, list=16%, signal=45%
552	GSE29614_CTRL_VS_DAY3_TIV_FLU_VACCINE_PBMC_DN		145	-0.54	-1.99	0	0	0.217	8422	tags=36%, list=15%, signal=42%
553	GO_RESPIRATORY_SYSTEM_DEVELOPMENT		194	-0.52	-1.99	0	0	0.217	9598	tags=31%, list=17%, signal=38%
554	GO_NEUROMUSCULAR_SYNAPTIC_TRANSMISSION		26	-0.72	-1.99	0	0	0.218	4153	tags=42%, list=7%, signal=46%
555	MCCLUNG_CREB1_TARGETS_UP		96	-0.57	-1.99	0	0	0.221	8987	tags=31%, list=16%, signal=37%
556	IL21_UP.V1_DN		172	-0.52	-1.99	0	0	0.222	5872	tags=33%, list=10%, signal=37%
557	GSE7568_CTRL_VS_24H_TGFB_TREATED_MACROPHAGES_WITH_IL4_AND_DEXAMETHASONE_DN		191	-0.51	-1.99	0	0	0.222	5026	tags=24%, list=9%, signal=26%
558	GO_EXTRACELLULAR_GLUTAMATE_GATED_ION_CHANNEL_ACTIVITY		20	-0.77	-1.99	0	0	0.223	8859	tags=80%, list=16%, signal=95%
559	GO_BETA_AMYLOID_BINDING		34	-0.69	-1.99	0	0	0.224	5429	tags=35%, list=10%, signal=39%
560	GO_MYOBLAST_DIFFERENTIATION		37	-0.67	-1.99	0	0	0.226	5007	tags=30%, list=9%, signal=33%
561	MIKKELSEN_MEF_HCP_WITH_H3_UNMETHYLATED		213	-0.51	-1.99	0	0	0.231	7157	tags=34%, list=13%, signal=39%
562	GO_PHOTORECEPTOR_INNER_SEGMENT		36	-0.67	-1.99	0.002	0	0.231	6278	tags=39%, list=11%, signal=44%
563	GO_WATER_HOMEOSTASIS		69	-0.6	-1.99	0	0	0.231	6542	tags=35%, list=12%, signal=39%
564	GO_IONOTROPIC_GLUTAMATE_RECEPTOR_SIGNALING_PATHWAY		24	-0.73	-1.99	0	0	0.233	4505	tags=54%, list=8%, signal=59%
565	NABA_ECM_GLYCOPROTEINS		193	-0.52	-1.99	0	0	0.236	5831	tags=30%, list=10%, signal=33%
566	GO_NEGATIVE_REGULATION_OF_NEURON_DIFFERENTIATION		185	-0.51	-1.99	0	0	0.244	9471	tags=34%, list=17%, signal=40%
567	GO_FACE_DEVELOPMENT		49	-0.64	-1.99	0	0	0.248	5116	tags=24%, list=9%, signal=27%
568	GO_CEREBRAL_CORTEX_NEURON_DIFFERENTIATION		22	-0.76	-1.99	0	0	0.253	4141	tags=41%, list=7%, signal=44%
569	HOSHIDA_LIVER_CANCER_LATE_RECURRENCE_DN		68	-0.59	-1.99	0	0	0.253	6627	tags=28%, list=12%, signal=32%
570	GO_METANEPHROS_MORPHOGENESIS		28	-0.71	-1.99	0.002	0	0.254	5556	tags=43%, list=10%, signal=48%
571	GO_NEURONAL_ACTION_POTENTIAL		27	-0.71	-1.99	0	0	0.255	4217	tags=44%, list=7%, signal=48%
572	GO_EPIDERMIS_DEVELOPMENT		250	-0.5	-1.98	0	0	0.257	7643	tags=28%, list=14%, signal=32%
573	GO_MEMORY		95	-0.57	-1.98	0	0	0.257	5138	tags=33%, list=9%, signal=36%
574	GO_MATING_BEHAVIOR		22	-0.76	-1.98	0	0	0.257	2941	tags=41%, list=5%, signal=43%
575	RIZ_ERYTHROID_DIFFERENTIATION_APOBEC2		25	-0.72	-1.98	0	0	0.258	3409	tags=32%, list=6%, signal=34%
576	GO_HYPOTHALAMUS_DEVELOPMENT		24	-0.73	-1.98	0	0	0.258	2865	tags=38%, list=5%, signal=39%
577	PEREZ_TP63_TARGETS		325	-0.49	-1.98	0	0	0.258	7023	tags=28%, list=12%, signal=31%
578	GO_REGULATION_OF_HORMONE_SECRETION		254	-0.5	-1.98	0	0	0.258	6396	tags=27%, list=11%, signal=30%
579	GO_DIVALENT_INORGANIC_CATION_TRANSMEMBRANE_TRANSPORTER_ACTIVITY		164	-0.52	-1.98	0	0	0.259	5656	tags=26%, list=10%, signal=28%
580	GO_EMBRYONIC_DIGIT_MORPHOGENESIS		58	-0.61	-1.98	0	0.001	0.263	5875	tags=33%, list=10%, signal=37%
581	GO_REGULATION_OF_THE_FORCE_OF_HEART_CONTRACTION		28	-0.7	-1.98	0.002	0.001	0.266	3533	tags=36%, list=6%, signal=38%
582	GO_REGULATION_OF_AXONOGENESIS		165	-0.52	-1.98	0	0.001	0.275	6691	tags=29%, list=12%, signal=33%
583	REACTOME_TRANSMEMBRANE_TRANSPORT_OF_SMALL_MOLECULES		408	-0.48	-1.98	0	0.001	0.278	6445	tags=24%, list=11%, signal=27%
584	GO_DORSAL_VENTRAL_AXIS_SPECIFICATION		20	-0.78	-1.98	0	0.001	0.278	5929	tags=55%, list=10%, signal=61%
585	GO_DEVELOPMENTAL_CELL_GROWTH		75	-0.58	-1.98	0	0.001	0.284	4334	tags=24%, list=8%, signal=26%
586	GO_CHROMATIN_DNA_BINDING		80	-0.58	-1.98	0	0.001	0.289	3713	tags=16%, list=7%, signal=17%
587	GSE27241_WT_VS_RORGT_KO_TH17_POLARIZED_CD4_TCELL_UP		156	-0.53	-1.98	0	0.001	0.289	12892	tags=51%, list=23%, signal=65%
588	GO_ANATOMICAL_STRUCTURE_MATURATION		39	-0.66	-1.98	0	0.001	0.289	5715	tags=36%, list=10%, signal=40%
589	GO_REGULATION_OF_SODIUM_ION_TRANSMEMBRANE_TRANSPORT		47	-0.63	-1.98	0	0.001	0.29	6570	tags=36%, list=12%, signal=41%
590	GO_EATING_BEHAVIOR		30	-0.7	-1.98	0	0.001	0.29	3600	tags=47%, list=6%, signal=50%
591	CHIANG_LIVER_CANCER_SUBCLASS_PROLIFERATION_UP		166	-0.52	-1.98	0	0.001	0.29	13294	tags=54%, list=24%, signal=70%
592	GO_REGULATION_OF_MORPHOGENESIS_OF_A_BRANCHING_STRUCTURE		53	-0.62	-1.97	0	0.001	0.292	6537	tags=40%, list=12%, signal=45%
593	GO_TEMPERATURE_HOMEOSTASIS		26	-0.7	-1.97	0	0.001	0.292	3422	tags=38%, list=6%, signal=41%
594	GO_NEGATIVE_REGULATION_OF_STEM_CELL_DIFFERENTIATION		42	-0.66	-1.97	0	0.001	0.292	5929	tags=33%, list=10%, signal=37%
595	GO_CEREBELLAR_CORTEX_FORMATION		22	-0.74	-1.97	0.002	0.001	0.295	3865	tags=36%, list=7%, signal=39%
596	GO_POSITIVE_REGULATION_OF_NUCLEOTIDE_METABOLIC_PROCESS		129	-0.54	-1.97	0	0.001	0.295	7753	tags=36%, list=14%, signal=42%
597	SHEPARD_BMYB_TARGETS		69	-0.58	-1.97	0	0.001	0.295	9734	tags=51%, list=17%, signal=61%
598	GO_CALMODULIN_BINDING		178	-0.52	-1.97	0	0.001	0.295	5915	tags=25%, list=10%, signal=28%
599	GO_DEVELOPMENTAL_GROWTH_INVOLVED_IN_MORPHOGENESIS		103	-0.56	-1.97	0	0.001	0.295	5929	tags=28%, list=10%, signal=31%
600	GO_REGULATION_OF_SYNAPTIC_PLASTICITY		137	-0.54	-1.97	0	0.001	0.298	8014	tags=33%, list=14%, signal=38%
601	GO_REGULATION_OF_HEART_MORPHOGENESIS		29	-0.7	-1.97	0	0.001	0.3	3794	tags=38%, list=7%, signal=41%
602	GO_CATECHOLAMINE_BINDING		16	-0.8	-1.97	0	0.001	0.303	3422	tags=50%, list=6%, signal=53%
603	GO_RETINAL_GANGLION_CELL_AXON_GUIDANCE		18	-0.78	-1.97	0	0.001	0.309	5842	tags=61%, list=10%, signal=68%
604	GSE13887_RESTING_VS_NO_TREATED_CD4_TCELL_UP		123	-0.54	-1.97	0	0.001	0.309	6578	tags=34%, list=12%, signal=39%
605	GSE36476_YOUNG_VS_OLD_DONOR_MEMORY_CD4_TCELL_40H_TSST_ACT_UP		183	-0.51	-1.97	0	0.001	0.314	4836	tags=26%, list=9%, signal=29%
606	GO_MUSCLE_CELL_FATE_COMMITMENT		15	-0.82	-1.97	0	0.001	0.323	5941	tags=60%, list=11%, signal=67%
607	GSE18791_CTRL_VS_NEWCASTLE_VIRUS_DC_1H_UP		150	-0.52	-1.97	0	0.001	0.324	5608	tags=29%, list=10%, signal=32%
608	GO_ACETYLCHOLINE_BINDING		24	-0.73	-1.97	0	0.001	0.341	4960	tags=50%, list=9%, signal=55%
609	GO_REGULATION_OF_RETINOIC_ACID_RECEPTOR_SIGNALING_PATHWAY		32	-0.68	-1.97	0	0.001	0.342	11690	tags=53%, list=21%, signal=67%
610	GO_REGULATION_OF_MUSCLE_ADAPTATION		62	-0.6	-1.97	0	0.001	0.342	3795	tags=24%, list=7%, signal=26%
611	GO_CATION_CATION_ANTIPORTER_ACTIVITY		24	-0.72	-1.97	0	0.001	0.344	6226	tags=33%, list=11%, signal=37%
612	MEISSNER_BRAIN_HCP_WITH_H3K4ME2_AND_H3K27ME3		56	-0.61	-1.97	0	0.001	0.347	5954	tags=38%, list=11%, signal=42%
613	GO_ADRENERGIC_RECEPTOR_ACTIVITY		16	-0.81	-1.96	0	0.001	0.348	5107	tags=44%, list=9%, signal=48%
614	GO_CRANIAL_SKELETAL_SYSTEM_DEVELOPMENT		55	-0.61	-1.96	0	0.001	0.348	12078	tags=40%, list=21%, signal=51%
615	GO_LUNG_EPITHELIUM_DEVELOPMENT		34	-0.67	-1.96	0	0.001	0.351	9395	tags=38%, list=17%, signal=46%
616	GO_UTERUS_DEVELOPMENT		18	-0.75	-1.96	0	0.001	0.358	8125	tags=56%, list=14%, signal=65%
617	PLASARI_NFIC_TARGETS_BASAL_UP		27	-0.71	-1.96	0.002	0.001	0.364	6027	tags=52%, list=11%, signal=58%
618	GSE37336_LY6C_POS_VS_NEG_NAIVE_CD4_TCELL_UP		161	-0.52	-1.96	0	0.001	0.368	7020	tags=24%, list=12%, signal=27%
619	GO_NEGATIVE_REGULATION_OF_NEURON_DEATH		164	-0.51	-1.96	0	0.001	0.37	5401	tags=22%, list=10%, signal=24%
620	GO_REGULATION_OF_HEART_RATE_BY_CARDIAC_CONDUCTION		29	-0.69	-1.96	0	0.001	0.37	9005	tags=59%, list=16%, signal=70%
621	REACTOME_ACETYLCHOLINE_BINDING_AND_DOWNSTREAM_EVENTS		15	-0.81	-1.96	0	0.001	0.373	4960	tags=73%, list=9%, signal=80%
622	FINETTI_BREAST_CANCERS_KINOME_BLUE		21	-0.74	-1.96	0	0.001	0.374	4027	tags=33%, list=7%, signal=36%
623	GO_REGULATION_OF_DENDRITE_DEVELOPMENT		116	-0.54	-1.96	0	0.001	0.376	5184	tags=22%, list=9%, signal=24%
624	GO_REGULATION_OF_SYNAPTIC_TRANSMISSION_GLUTAMATERGIC		50	-0.62	-1.96	0	0.001	0.379	7542	tags=34%, list=13%, signal=39%
625	GO_EPHRIN_RECEPTOR_ACTIVITY		19	-0.76	-1.96	0	0.001	0.387	8560	tags=74%, list=15%, signal=87%
626	GSE13411_IGM_VS_SWITCHED_MEMORY_BCELL_UP		183	-0.51	-1.96	0	0.001	0.39	5069	tags=23%, list=9%, signal=25%
627	NIKOLSKY_BREAST_CANCER_5P15_AMPLICON		25	-0.72	-1.96	0	0.001	0.39	5101	tags=40%, list=9%, signal=44%
628	GO_EXPLORATION_BEHAVIOR		22	-0.73	-1.96	0	0.001	0.392	6232	tags=50%, list=11%, signal=56%
629	ZHANG_TLX_TARGETS_DN		87	-0.57	-1.95	0	0.001	0.398	16971	tags=60%, list=30%, signal=85%
630	GO_BODY_MORPHOGENESIS		43	-0.64	-1.95	0	0.001	0.399	5116	tags=30%, list=9%, signal=33%
631	WONG_EMBRYONIC_STEM_CELL_CORE		330	-0.48	-1.95	0	0.001	0.399	20169	tags=61%, list=36%, signal=94%
632	GO_I_BAND		119	-0.54	-1.95	0	0.001	0.399	9005	tags=37%, list=16%, signal=44%
633	GO_SKIN_DEVELOPMENT		208	-0.5	-1.95	0	0.001	0.401	5637	tags=23%, list=10%, signal=25%
634	WANG_MLL_TARGETS		279	-0.48	-1.95	0	0.001	0.402	6126	tags=28%, list=11%, signal=31%
635	GO_EMBRYONIC_CRANIAL_SKELETON_MORPHOGENESIS		46	-0.62	-1.95	0.002	0.001	0.402	12078	tags=41%, list=21%, signal=52%
636	XU_GH1_AUTOCRINE_TARGETS_UP		233	-0.49	-1.95	0	0.001	0.402	6181	tags=21%, list=11%, signal=24%
637	WHITFIELD_CELL_CYCLE_LITERATURE		44	-0.64	-1.95	0	0.001	0.403	16798	tags=80%, list=30%, signal=113%
638	GSE5589_LPS_VS_LPS_AND_IL6_STIM_IL10_KO_MACROPHAGE_45MIN_UP		186	-0.51	-1.95	0	0.001	0.407	5536	tags=26%, list=10%, signal=29%
639	GO_POSITIVE_REGULATION_OF_EPITHELIAL_CELL_DIFFERENTIATION		56	-0.6	-1.95	0	0.001	0.409	5964	tags=34%, list=11%, signal=38%
640	GO_POSITIVE_REGULATION_OF_STEM_CELL_PROLIFERATION		61	-0.59	-1.95	0	0.001	0.409	9739	tags=46%, list=17%, signal=55%
641	GO_OLFACTORY_BULB_INTERNEURON_DIFFERENTIATION		15	-0.81	-1.95	0	0.001	0.413	4530	tags=53%, list=8%, signal=58%
642	REACTOME_AMINO_ACID_AND_OLIGOPEPTIDE_SLC_TRANSPORTERS		49	-0.62	-1.95	0	0.001	0.413	4314	tags=31%, list=8%, signal=33%
643	GO_INTESTINAL_EPITHELIAL_CELL_DIFFERENTIATION		16	-0.79	-1.95	0	0.001	0.414	7241	tags=50%, list=13%, signal=57%
644	GO_AMINO_ACID_TRANSPORT		123	-0.53	-1.95	0	0.001	0.415	6259	tags=27%, list=11%, signal=30%
645	GO_REGULATION_OF_POTASSIUM_ION_TRANSMEMBRANE_TRANSPORT		60	-0.59	-1.95	0	0.001	0.421	9042	tags=42%, list=16%, signal=50%
646	KOHOUTEK_CCNT2_TARGETS		55	-0.61	-1.95	0	0.001	0.423	6132	tags=27%, list=11%, signal=31%
647	WNT_SIGNALING		89	-0.56	-1.95	0	0.001	0.423	9729	tags=35%, list=17%, signal=42%
648	GO_CELL_AGGREGATION		21	-0.74	-1.95	0	0.001	0.423	5828	tags=52%, list=10%, signal=58%
649	GO_POSITIVE_REGULATION_OF_OSSIFICATION		82	-0.56	-1.95	0	0.001	0.425	6362	tags=30%, list=11%, signal=34%
650	GO_REGULATION_OF_CELL_PROLIFERATION_INVOLVED_IN_HEART_MORPHOGENESIS		15	-0.79	-1.95	0	0.001	0.426	2782	tags=40%, list=5%, signal=42%
651	GO_REGULATION_OF_HEART_GROWTH		42	-0.64	-1.95	0	0.001	0.426	3865	tags=36%, list=7%, signal=38%
652	GO_SOLUTE_CATION_ANTIPORTER_ACTIVITY		29	-0.69	-1.95	0	0.001	0.426	6226	tags=31%, list=11%, signal=35%
653	GO_EPITHELIAL_TO_MESENCHYMAL_TRANSITION		55	-0.6	-1.95	0	0.001	0.429	5929	tags=40%, list=10%, signal=45%
654	GO_PHARYNGEAL_SYSTEM_DEVELOPMENT		17	-0.78	-1.95	0	0.001	0.431	4436	tags=47%, list=8%, signal=51%
655	GSE18791_UNSTIM_VS_NEWCATSLE_VIRUS_DC_1H_UP		155	-0.52	-1.95	0	0.001	0.432	7571	tags=35%, list=13%, signal=40%
656	GO_PROSTATE_GLAND_MORPHOGENESIS		23	-0.71	-1.95	0	0.001	0.432	9471	tags=61%, list=17%, signal=73%
657	RICKMAN_HEAD_AND_NECK_CANCER_C		107	-0.54	-1.94	0.002	0.001	0.44	9531	tags=42%, list=17%, signal=50%
658	GO_ENDOCARDIAL_CUSHION_DEVELOPMENT		32	-0.68	-1.94	0	0.001	0.442	3554	tags=34%, list=6%, signal=37%
659	VANTVEER_BREAST_CANCER_METASTASIS_DN		109	-0.54	-1.94	0	0.001	0.442	16798	tags=58%, list=30%, signal=82%
660	GSE8515_CTRL_VS_IL6_4H_STIM_MAC_DN		186	-0.51	-1.94	0	0.001	0.443	8399	tags=32%, list=15%, signal=38%
661	ZHOU_CELL_CYCLE_GENES_IN_IR_RESPONSE_24HR		120	-0.53	-1.94	0	0.001	0.451	13055	tags=52%, list=23%, signal=67%
662	GO_CATION_TRANSPORTING_ATPASE_COMPLEX		16	-0.76	-1.94	0	0.001	0.451	4447	tags=56%, list=8%, signal=61%
663	GO_TRANSCRIPTIONAL_REPRESSOR_ACTIVITY_RNA_POLYMERASE_II_ACTIVATING_TRANSCRIPTION_FACTOR_BINDING		52	-0.61	-1.94	0	0.001	0.455	8751	tags=29%, list=15%, signal=34%
664	GO_NEGATIVE_REGULATION_OF_RETINOIC_ACID_RECEPTOR_SIGNALING_PATHWAY		26	-0.7	-1.94	0.004	0.001	0.457	11690	tags=62%, list=21%, signal=78%
665	GO_LONG_TERM_SYNAPTIC_POTENTIATION		39	-0.64	-1.94	0	0.001	0.459	8014	tags=44%, list=14%, signal=51%
666	GO_NOTOCHORD_DEVELOPMENT		18	-0.76	-1.94	0.002	0.001	0.461	3043	tags=39%, list=5%, signal=41%
667	GO_REGULATION_OF_APPETITE		24	-0.7	-1.94	0	0.001	0.462	6877	tags=50%, list=12%, signal=57%
668	GO_CELL_COMMUNICATION_INVOLVED_IN_CARDIAC_CONDUCTION		36	-0.66	-1.94	0	0.001	0.463	9005	tags=50%, list=16%, signal=59%
669	PIGF_UP.V1_DN		183	-0.5	-1.94	0	0.001	0.466	6251	tags=32%, list=11%, signal=36%
670	GO_RESPONSE_TO_ALKALOID		134	-0.53	-1.94	0	0.001	0.467	3340	tags=25%, list=6%, signal=26%
671	AMUNDSON_GAMMA_RADIATION_RESPONSE		40	-0.65	-1.94	0	0.001	0.467	14733	tags=80%, list=26%, signal=108%
672	GO_AXIS_ELONGATION		27	-0.7	-1.94	0	0.001	0.47	5929	tags=44%, list=10%, signal=50%
673	GSE40274_EOS_VS_FOXP3_AND_EOS_TRANSDUCED_ACTIVATED_CD4_TCELL_DN		111	-0.54	-1.94	0	0.001	0.473	5601	tags=31%, list=10%, signal=34%
674	GO_FEMALE_SEX_DIFFERENTIATION		115	-0.53	-1.94	0	0.001	0.476	9283	tags=30%, list=16%, signal=36%
675	GO_LENS_MORPHOGENESIS_IN_CAMERA_TYPE_EYE		17	-0.77	-1.94	0	0.001	0.477	3865	tags=41%, list=7%, signal=44%
676	GO_CONTRACTILE_FIBER		207	-0.5	-1.94	0	0.001	0.477	8516	tags=31%, list=15%, signal=36%
677	GO_DENTATE_GYRUS_DEVELOPMENT		15	-0.8	-1.94	0	0.001	0.486	7532	tags=67%, list=13%, signal=77%
678	GO_CARDIAC_RIGHT_VENTRICLE_MORPHOGENESIS		16	-0.79	-1.94	0	0.001	0.488	7922	tags=69%, list=14%, signal=80%
679	MASSARWEH_TAMOXIFEN_RESISTANCE_DN		231	-0.49	-1.93	0	0.001	0.489	9257	tags=30%, list=16%, signal=36%
680	CHEMELLO_SOLEUS_VS_EDL_MYOFIBERS_DN		19	-0.76	-1.93	0	0.001	0.489	8128	tags=58%, list=14%, signal=68%
681	DELASERNA_MYOD_TARGETS_UP		85	-0.56	-1.93	0	0.001	0.493	9584	tags=35%, list=17%, signal=42%
682	MIKKELSEN_ES_ICP_WITH_H3K4ME3_AND_H3K27ME3		127	-0.53	-1.93	0	0.001	0.497	4563	tags=32%, list=8%, signal=35%
683	GO_WNT_PROTEIN_BINDING		29	-0.68	-1.93	0	0.001	0.503	11912	tags=59%, list=21%, signal=74%
684	GO_CATECHOLAMINE_BIOSYNTHETIC_PROCESS		18	-0.77	-1.93	0	0.001	0.503	4436	tags=61%, list=8%, signal=66%
685	GO_POSITIVE_REGULATION_OF_BLOOD_CIRCULATION		92	-0.56	-1.93	0	0.001	0.504	4334	tags=33%, list=8%, signal=35%
686	ZHOU_CELL_CYCLE_GENES_IN_IR_RESPONSE_6HR		80	-0.55	-1.93	0	0.001	0.507	12967	tags=50%, list=23%, signal=65%
687	KEGG_PROXIMAL_TUBULE_BICARBONATE_RECLAMATION		23	-0.72	-1.93	0	0.001	0.509	4447	tags=48%, list=8%, signal=52%
688	REACTOME_PLC_BETA_MEDIATED_EVENTS		41	-0.65	-1.93	0	0.001	0.509	6968	tags=34%, list=12%, signal=39%
689	LY_AGING_MIDDLE_DN		16	-0.78	-1.93	0.006	0.001	0.51	12294	tags=100%, list=22%, signal=128%
690	GO_REGULATION_OF_BLOOD_PRESSURE		165	-0.51	-1.93	0	0.001	0.51	6303	tags=28%, list=11%, signal=32%
691	KEGG_LONG_TERM_POTENTIATION		69	-0.57	-1.93	0	0.001	0.511	4629	tags=22%, list=8%, signal=24%
692	GSE13887_ACT_CD4_VS_NO_TREATED_CD4_TCELL_UP		116	-0.53	-1.93	0	0.001	0.513	3560	tags=24%, list=6%, signal=26%
693	REACTOME_PHOSPHOLIPASE_C_MEDIATED_CASCADE		52	-0.61	-1.93	0	0.001	0.513	6537	tags=38%, list=12%, signal=43%
694	NIKOLSKY_BREAST_CANCER_20Q12_Q13_AMPLICON		129	-0.53	-1.93	0	0.001	0.513	4471	tags=22%, list=8%, signal=24%
695	LEE_NEURAL_CREST_STEM_CELL_UP		141	-0.52	-1.93	0	0.001	0.514	8825	tags=33%, list=16%, signal=39%
696	GO_GOLGI_LUMEN		93	-0.56	-1.93	0	0.001	0.514	8734	tags=37%, list=15%, signal=43%
697	GO_CELLULAR_SODIUM_ION_HOMEOSTASIS		18	-0.76	-1.93	0	0.001	0.514	4334	tags=44%, list=8%, signal=48%
698	GSE15659_RESTING_TREG_VS_NONSUPPRESSIVE_TCELL_UP		154	-0.52	-1.93	0	0.001	0.515	4502	tags=19%, list=8%, signal=21%
699	GO_POSITIVE_REGULATION_OF_NEURAL_PRECURSOR_CELL_PROLIFERATION		40	-0.64	-1.93	0	0.001	0.515	5875	tags=38%, list=10%, signal=42%
700	CHENG_IMPRINTED_BY_ESTRADIOL		101	-0.54	-1.93	0	0.001	0.515	5051	tags=25%, list=9%, signal=27%
701	GO_GABA_RECEPTOR_ACTIVITY		22	-0.73	-1.93	0	0.001	0.515	5727	tags=64%, list=10%, signal=71%
702	SMID_BREAST_CANCER_RELAPSE_IN_BRAIN_UP		39	-0.63	-1.93	0	0.001	0.522	7364	tags=49%, list=13%, signal=56%
703	GO_NEUROPEPTIDE_HORMONE_ACTIVITY		29	-0.68	-1.93	0	0.001	0.528	3788	tags=41%, list=7%, signal=44%
704	RICKMAN_HEAD_AND_NECK_CANCER_F		53	-0.61	-1.93	0	0.001	0.535	7890	tags=49%, list=14%, signal=57%
705	GO_ACTIVE_ION_TRANSMEMBRANE_TRANSPORTER_ACTIVITY		170	-0.5	-1.93	0	0.001	0.539	6250	tags=22%, list=11%, signal=25%
706	GO_NEGATIVE_REGULATION_OF_TRANSMEMBRANE_RECEPTOR_PROTEIN_SERINE_THREONINE_KINASE_SIGNALING_PATHWAY		101	-0.55	-1.93	0	0.001	0.54	6571	tags=28%, list=12%, signal=31%
707	GO_CATECHOLAMINE_METABOLIC_PROCESS		41	-0.63	-1.92	0	0.001	0.55	6772	tags=41%, list=12%, signal=47%
708	NIELSEN_GIST_VS_SYNOVIAL_SARCOMA_UP		19	-0.74	-1.92	0	0.001	0.55	4798	tags=42%, list=8%, signal=46%
709	GO_POSITIVE_REGULATION_OF_LYASE_ACTIVITY		59	-0.59	-1.92	0	0.001	0.552	6115	tags=34%, list=11%, signal=38%
710	GO_REGULATION_OF_RESPIRATORY_GASEOUS_EXCHANGE		22	-0.74	-1.92	0	0.001	0.553	3317	tags=36%, list=6%, signal=39%
711	GO_SUBPALLIUM_DEVELOPMENT		22	-0.72	-1.92	0.002	0.001	0.556	5424	tags=36%, list=10%, signal=40%
712	GSE14350_TREG_VS_TEFF_DN		191	-0.5	-1.92	0	0.001	0.565	5078	tags=21%, list=9%, signal=23%
713	GO_GLIOGENESIS		168	-0.51	-1.92	0	0.001	0.568	4173	tags=22%, list=7%, signal=24%
714	REACTOME_SLC_MEDIATED_TRANSMEMBRANE_TRANSPORT		238	-0.48	-1.92	0	0.001	0.568	6386	tags=24%, list=11%, signal=26%
715	ZHAN_MULTIPLE_MYELOMA_MS_UP		45	-0.62	-1.92	0	0.001	0.568	7051	tags=36%, list=12%, signal=41%
716	GO_ACID_SECRETION		65	-0.58	-1.92	0	0.001	0.574	8981	tags=40%, list=16%, signal=48%
717	GO_RENAL_WATER_HOMEOSTASIS		34	-0.65	-1.92	0	0.001	0.575	6445	tags=35%, list=11%, signal=40%
718	GO_REGULATION_OF_NEURAL_PRECURSOR_CELL_PROLIFERATION		71	-0.57	-1.92	0	0.001	0.582	5875	tags=32%, list=10%, signal=36%
719	REACTOME_CREB_PHOSPHORYLATION_THROUGH_THE_ACTIVATION_OF_CAMKII		15	-0.82	-1.92	0	0.001	0.584	6225	tags=53%, list=11%, signal=60%
720	KRAS.300_UP.V1_UP		137	-0.53	-1.92	0	0.001	0.587	6651	tags=33%, list=12%, signal=37%
721	GO_POSITIVE_REGULATION_OF_AMINE_TRANSPORT		31	-0.67	-1.92	0	0.001	0.591	9405	tags=58%, list=17%, signal=70%
722	ZHENG_IL22_SIGNALING_DN		40	-0.63	-1.92	0	0.001	0.591	3613	tags=28%, list=6%, signal=29%
723	GO_REGULATION_OF_STEM_CELL_DIFFERENTIATION		109	-0.54	-1.92	0	0.001	0.591	5929	tags=25%, list=10%, signal=28%
724	GO_TERMINAL_BOUTON		64	-0.58	-1.92	0	0.001	0.591	8981	tags=41%, list=16%, signal=48%
725	EGUCHI_CELL_CYCLE_RB1_TARGETS		23	-0.72	-1.92	0	0.001	0.591	11545	tags=74%, list=20%, signal=93%
726	GSE4142_PLASMA_CELL_VS_MEMORY_BCELL_UP		186	-0.5	-1.92	0	0.001	0.593	8481	tags=35%, list=15%, signal=42%
727	GO_GLIAL_CELL_DIFFERENTIATION		132	-0.51	-1.92	0	0.001	0.596	4141	tags=21%, list=7%, signal=23%
728	GO_INTERMEDIATE_FILAMENT_ORGANIZATION		20	-0.73	-1.92	0	0.001	0.597	8138	tags=55%, list=14%, signal=64%
729	GO_TRANSCRIPTIONAL_REPRESSOR_ACTIVITY_RNA_POLYMERASE_II_TRANSCRIPTION_FACTOR_BINDING		83	-0.56	-1.92	0	0.001	0.599	8751	tags=28%, list=15%, signal=33%
730	GO_HORMONE_ACTIVITY		112	-0.54	-1.92	0	0.001	0.6	9646	tags=46%, list=17%, signal=55%
731	FUJII_YBX1_TARGETS_DN		193	-0.5	-1.92	0	0.001	0.6	13334	tags=39%, list=24%, signal=51%
732	GO_NEUROTRANSMITTER_TRANSPORTER_ACTIVITY		25	-0.7	-1.92	0.002	0.001	0.601	5788	tags=48%, list=10%, signal=53%
733	GO_REGULATION_OF_WNT_SIGNALING_PATHWAY		300	-0.47	-1.92	0	0.001	0.602	6104	tags=20%, list=11%, signal=22%
734	PID_PLK1_PATHWAY		43	-0.62	-1.92	0	0.001	0.606	12023	tags=47%, list=21%, signal=59%
735	GO_PEPTIDE_HORMONE_BINDING		36	-0.63	-1.91	0	0.001	0.61	5679	tags=39%, list=10%, signal=43%
736	GO_REGULATION_OF_OSSIFICATION		171	-0.5	-1.91	0	0.001	0.612	6537	tags=27%, list=12%, signal=31%
737	GO_MECHANORECEPTOR_DIFFERENTIATION		50	-0.6	-1.91	0	0.001	0.617	9584	tags=48%, list=17%, signal=58%
738	GO_CANONICAL_WNT_SIGNALING_PATHWAY		92	-0.55	-1.91	0	0.001	0.622	6393	tags=28%, list=11%, signal=32%
739	GO_OSTEOBLAST_DIFFERENTIATION		124	-0.53	-1.91	0	0.001	0.623	5929	tags=24%, list=10%, signal=27%
740	SATO_SILENCED_BY_METHYLATION_IN_PANCREATIC_CANCER_2		45	-0.61	-1.91	0	0.001	0.623	9429	tags=51%, list=17%, signal=61%
741	GO_TRANSCRIPTION_FACTOR_ACTIVITY_RNA_POLYMERASE_II_TRANSCRIPTION_FACTOR_BINDING		130	-0.52	-1.91	0	0.001	0.626	8751	tags=23%, list=15%, signal=27%
742	REACTOME_TRAFFICKING_OF_AMPA_RECEPTORS		27	-0.68	-1.91	0	0.001	0.626	4522	tags=26%, list=8%, signal=28%
743	GO_OSSIFICATION		247	-0.48	-1.91	0	0.001	0.627	9395	tags=30%, list=17%, signal=36%
744	TANAKA_METHYLATED_IN_ESOPHAGEAL_CARCINOMA		100	-0.54	-1.91	0	0.001	0.628	7383	tags=30%, list=13%, signal=34%
745	GO_SEX_DIFFERENTIATION		261	-0.48	-1.91	0	0.001	0.641	9531	tags=30%, list=17%, signal=36%
746	MARKEY_RB1_ACUTE_LOF_UP		226	-0.49	-1.91	0	0.001	0.644	18172	tags=58%, list=32%, signal=85%
747	GO_TRANSMEMBRANE_RECEPTOR_PROTEIN_TYROSINE_KINASE_ACTIVITY		64	-0.58	-1.91	0	0.001	0.645	6537	tags=36%, list=12%, signal=41%
748	PLASARI_TGFB1_SIGNALING_VIA_NFIC_1HR_DN		102	-0.54	-1.91	0	0.001	0.648	8708	tags=30%, list=15%, signal=36%
749	REACTOME_ADHERENS_JUNCTIONS_INTERACTIONS		23	-0.71	-1.91	0	0.001	0.648	5518	tags=39%, list=10%, signal=43%
750	GO_ATPASE_ACTIVITY_COUPLED_TO_TRANSMEMBRANE_MOVEMENT_OF_IONS_PHOSPHORYLATIVE_MECHANISM		33	-0.67	-1.91	0	0.001	0.648	4447	tags=33%, list=8%, signal=36%
751	REACTOME_GABA_RECEPTOR_ACTIVATION		52	-0.61	-1.91	0	0.001	0.648	6115	tags=40%, list=11%, signal=45%
752	MOLENAAR_TARGETS_OF_CCND1_AND_CDK4_DN		51	-0.6	-1.91	0	0.001	0.66	9689	tags=47%, list=17%, signal=57%
753	REACTOME_POST_NMDA_RECEPTOR_ACTIVATION_EVENTS		33	-0.66	-1.91	0.002	0.001	0.661	6225	tags=36%, list=11%, signal=41%
754	GO_SYNCYTIUM_FORMATION		26	-0.7	-1.91	0	0.001	0.661	2953	tags=35%, list=5%, signal=37%
755	GSE7509_UNSTIM_VS_TNFA_IL1B_IL6_PGE_STIM_DC_DN		89	-0.55	-1.91	0	0.001	0.662	5238	tags=26%, list=9%, signal=28%
756	GO_RNA_POLYMERASE_II_DISTAL_ENHANCER_SEQUENCE_SPECIFIC_DNA_BINDING		64	-0.58	-1.91	0	0.001	0.666	4098	tags=16%, list=7%, signal=17%
757	REACTOME_MYOGENESIS		26	-0.7	-1.91	0	0.001	0.668	5941	tags=35%, list=11%, signal=39%
758	GO_INTERMEDIATE_FILAMENT_BASED_PROCESS		42	-0.62	-1.91	0	0.001	0.669	8597	tags=43%, list=15%, signal=51%
759	SHEDDEN_LUNG_CANCER_POOR_SURVIVAL_A6		427	-0.46	-1.9	0	0.001	0.671	16323	tags=44%, list=29%, signal=62%
760	GO_SYNAPTIC_VESICLE_LOCALIZATION		101	-0.53	-1.9	0	0.001	0.672	4787	tags=25%, list=8%, signal=27%
761	GSE41978_ID2_KO_VS_BIM_KO_KLRG1_LOW_EFFECTOR_CD8_TCELL_DN		189	-0.5	-1.9	0	0.001	0.672	5855	tags=20%, list=10%, signal=22%
762	GO_POSITIVE_REGULATION_OF_HISTONE_METHYLATION		30	-0.67	-1.9	0	0.001	0.672	5793	tags=17%, list=10%, signal=19%
763	GO_HEART_VALVE_DEVELOPMENT		32	-0.64	-1.9	0	0.001	0.677	11703	tags=53%, list=21%, signal=67%
764	GO_SYNAPTIC_VESICLE_CYCLE		87	-0.55	-1.9	0	0.001	0.677	4787	tags=29%, list=8%, signal=31%
765	GO_REGULATION_OF_STRIATED_MUSCLE_CONTRACTION		78	-0.56	-1.9	0	0.001	0.685	9179	tags=41%, list=16%, signal=49%
766	GO_REGULATION_OF_OSTEOBLAST_DIFFERENTIATION		108	-0.54	-1.9	0	0.001	0.687	13108	tags=43%, list=23%, signal=55%
767	GO_CELLULAR_RESPONSE_TO_GLUCAGON_STIMULUS		38	-0.63	-1.9	0	0.002	0.694	5384	tags=34%, list=10%, signal=38%
768	LOPES_METHYLATED_IN_COLON_CANCER_DN		28	-0.68	-1.9	0	0.002	0.697	6592	tags=36%, list=12%, signal=40%
769	WANG_LSD1_TARGETS_DN		38	-0.63	-1.9	0	0.002	0.699	8981	tags=45%, list=16%, signal=53%
770	BCAT.100_UP.V1_UP		47	-0.62	-1.9	0	0.002	0.7	5440	tags=30%, list=10%, signal=33%
771	GO_REPRODUCTIVE_SYSTEM_DEVELOPMENT		403	-0.46	-1.9	0	0.002	0.7	9531	tags=27%, list=17%, signal=33%
772	SMID_BREAST_CANCER_RELAPSE_IN_LUNG_UP		20	-0.72	-1.9	0	0.002	0.705	7008	tags=50%, list=12%, signal=57%
773	GO_HORMONE_BINDING		63	-0.58	-1.9	0	0.002	0.709	5679	tags=30%, list=10%, signal=33%
774	REACTOME_OPIOID_SIGNALLING		76	-0.55	-1.9	0	0.002	0.709	6968	tags=29%, list=12%, signal=33%
775	GO_REGULATION_OF_CATION_CHANNEL_ACTIVITY		84	-0.55	-1.9	0	0.002	0.711	9203	tags=42%, list=16%, signal=50%
776	MCCLUNG_COCAINE_REWARD_5D		76	-0.55	-1.9	0	0.002	0.713	12702	tags=37%, list=22%, signal=47%
777	GO_REGULATION_OF_TRANSPORTER_ACTIVITY		189	-0.49	-1.9	0	0.002	0.713	6628	tags=28%, list=12%, signal=31%
778	MISSIAGLIA_REGULATED_BY_METHYLATION_DN		117	-0.52	-1.9	0	0.002	0.718	17389	tags=61%, list=31%, signal=87%
779	GO_PDZ_DOMAIN_BINDING		88	-0.55	-1.9	0	0.002	0.718	13053	tags=40%, list=23%, signal=52%
780	GO_MULTICELLULAR_ORGANISMAL_HOMEOSTASIS		263	-0.47	-1.9	0	0.002	0.718	6542	tags=26%, list=12%, signal=30%
781	GO_RETINOIC_ACID_RECEPTOR_SIGNALING_PATHWAY		17	-0.75	-1.9	0.004	0.002	0.718	1878	tags=29%, list=3%, signal=30%
782	SENESE_HDAC1_TARGETS_DN		228	-0.48	-1.9	0	0.002	0.719	9689	tags=27%, list=17%, signal=33%
783	PID_SYNDECAN_1_PATHWAY		46	-0.61	-1.9	0	0.002	0.724	3316	tags=24%, list=6%, signal=25%
784	TANG_SENESCENCE_TP53_TARGETS_DN		56	-0.59	-1.9	0	0.002	0.727	11875	tags=61%, list=21%, signal=77%
785	GO_PROTEIN_HETERODIMERIZATION_ACTIVITY		452	-0.45	-1.9	0	0.002	0.729	6393	tags=21%, list=11%, signal=23%
786	GO_PHENOL_CONTAINING_COMPOUND_BIOSYNTHETIC_PROCESS		33	-0.66	-1.9	0.002	0.002	0.729	5474	tags=48%, list=10%, signal=54%
787	GSE22886_IL2_VS_IL15_STIM_NKCELL_UP		188	-0.5	-1.89	0	0.002	0.731	9694	tags=35%, list=17%, signal=42%
788	KOBAYASHI_EGFR_SIGNALING_24HR_DN		242	-0.48	-1.89	0	0.002	0.734	17046	tags=61%, list=30%, signal=87%
789	GO_EPITHELIAL_CELL_DEVELOPMENT		182	-0.49	-1.89	0	0.002	0.735	8996	tags=29%, list=16%, signal=34%
790	GO_DELAYED_RECTIFIER_POTASSIUM_CHANNEL_ACTIVITY		35	-0.65	-1.89	0	0.002	0.735	5257	tags=46%, list=9%, signal=50%
791	JAEGER_METASTASIS_DN		249	-0.48	-1.89	0	0.002	0.736	8734	tags=37%, list=15%, signal=44%
792	ASTON_MAJOR_DEPRESSIVE_DISORDER_UP		45	-0.62	-1.89	0	0.002	0.736	5921	tags=31%, list=10%, signal=35%
793	GSE18281_CORTICAL_VS_MEDULLARY_THYMOCYTE_DN		188	-0.49	-1.89	0	0.002	0.737	4638	tags=23%, list=8%, signal=25%
794	HUMMERICH_BENIGN_SKIN_TUMOR_DN		18	-0.74	-1.89	0.002	0.002	0.737	7989	tags=50%, list=14%, signal=58%
795	GO_WNT_SIGNALING_PATHWAY		338	-0.46	-1.89	0	0.002	0.737	8825	tags=22%, list=16%, signal=26%
796	GO_RECEPTOR_REGULATOR_ACTIVITY		45	-0.61	-1.89	0	0.002	0.74	4880	tags=40%, list=9%, signal=44%
797	GO_VENTRICULAR_SEPTUM_MORPHOGENESIS		27	-0.68	-1.89	0	0.002	0.742	11912	tags=63%, list=21%, signal=80%
798	GO_RESPONSE_TO_ESTROGEN		214	-0.48	-1.89	0	0.002	0.748	6232	tags=27%, list=11%, signal=30%
799	GO_POSITIVE_REGULATION_OF_HEART_CONTRACTION		35	-0.64	-1.89	0	0.002	0.748	3785	tags=40%, list=7%, signal=43%
800	GO_GAMMA_AMINOBUTYRIC_ACID_SIGNALING_PATHWAY		23	-0.7	-1.89	0	0.002	0.749	5727	tags=52%, list=10%, signal=58%
801	LEE_EARLY_T_LYMPHOCYTE_UP		98	-0.54	-1.89	0	0.002	0.749	13190	tags=63%, list=23%, signal=82%
802	GO_REGULATION_OF_RECEPTOR_ACTIVITY		115	-0.52	-1.89	0	0.002	0.75	8009	tags=28%, list=14%, signal=32%
803	GO_NEURONAL_POSTSYNAPTIC_DENSITY		51	-0.6	-1.89	0	0.002	0.756	6225	tags=29%, list=11%, signal=33%
804	GO_MYOTUBE_CELL_DEVELOPMENT		22	-0.71	-1.89	0.002	0.002	0.757	4410	tags=45%, list=8%, signal=49%
805	REACTOME_REGULATION_OF_GENE_EXPRESSION_IN_BETA_CELLS		20	-0.73	-1.89	0	0.002	0.758	5864	tags=55%, list=10%, signal=61%
806	GSE21033_3H_VS_12H_POLYIC_STIM_DC_DN		131	-0.51	-1.89	0	0.002	0.761	4122	tags=21%, list=7%, signal=22%
807	GO_NEURON_PROJECTION_EXTENSION		52	-0.59	-1.89	0	0.002	0.761	8900	tags=35%, list=16%, signal=41%
808	GO_ACTIVATING_TRANSCRIPTION_FACTOR_BINDING		57	-0.59	-1.89	0	0.002	0.761	3813	tags=21%, list=7%, signal=23%
809	GO_REGULATION_OF_NEUROLOGICAL_SYSTEM_PROCESS		63	-0.57	-1.89	0	0.002	0.77	6628	tags=38%, list=12%, signal=43%
810	GO_TRANSLATIONAL_INITIATION		143	-0.51	-1.89	0	0.002	0.782	20908	tags=73%, list=37%, signal=115%
811	GSE14413_UNSTIM_VS_IFNB_STIM_L929_CELLS_DN		110	-0.52	-1.89	0	0.002	0.787	6578	tags=29%, list=12%, signal=33%
812	GO_INTERMEDIATE_FILAMENT		192	-0.49	-1.88	0	0.002	0.789	12212	tags=43%, list=22%, signal=55%
813	GSE29618_PRE_VS_DAY7_POST_TIV_FLU_VACCINE_PDC_UP		187	-0.49	-1.88	0	0.002	0.79	5429	tags=17%, list=10%, signal=18%
814	GSE21379_TFH_VS_NON_TFH_CD4_TCELL_DN		187	-0.49	-1.88	0	0.002	0.79	5144	tags=24%, list=9%, signal=26%
815	WONG_ENDMETRIUM_CANCER_UP		25	-0.68	-1.88	0.002	0.002	0.794	6042	tags=48%, list=11%, signal=54%
816	GO_SODIUM_CHANNEL_REGULATOR_ACTIVITY		31	-0.66	-1.88	0	0.002	0.795	5633	tags=42%, list=10%, signal=47%
817	GO_REGULATION_OF_MESENCHYMAL_CELL_PROLIFERATION		34	-0.65	-1.88	0	0.002	0.798	9395	tags=50%, list=17%, signal=60%
818	GO_REGULATION_OF_NEURON_DEATH		243	-0.48	-1.88	0	0.002	0.798	4575	tags=19%, list=8%, signal=21%
819	GO_NEUROEPITHELIAL_CELL_DIFFERENTIATION		61	-0.58	-1.88	0	0.002	0.798	7484	tags=31%, list=13%, signal=36%
820	KRAS.600.LUNG.BREAST_UP.V1_DN		269	-0.47	-1.88	0	0.002	0.798	6691	tags=32%, list=12%, signal=36%
821	GO_SARCOPLASMIC_RETICULUM_MEMBRANE		36	-0.64	-1.88	0	0.002	0.801	9203	tags=47%, list=16%, signal=56%
822	GSE9960_HEALTHY_VS_GRAM_NEG_AND_POS_SEPSIS_PBMC_UP		166	-0.5	-1.88	0	0.002	0.801	9674	tags=41%, list=17%, signal=49%
823	GSE11961_MARGINAL_ZONE_BCELL_VS_MEMORY_BCELL_DAY7_DN		187	-0.48	-1.88	0	0.002	0.802	6225	tags=28%, list=11%, signal=31%
824	REACTOME_ION_TRANSPORT_BY_P_TYPE_ATPASES		33	-0.65	-1.88	0	0.002	0.804	4447	tags=39%, list=8%, signal=43%
825	GO_REGULATION_OF_DENDRITE_EXTENSION		17	-0.76	-1.88	0.002	0.002	0.805	4913	tags=53%, list=9%, signal=58%
826	GO_ORGAN_MATURATION		18	-0.76	-1.88	0	0.002	0.805	6877	tags=56%, list=12%, signal=63%
827	GO_GABA_RECEPTOR_COMPLEX		18	-0.75	-1.88	0	0.002	0.805	5727	tags=67%, list=10%, signal=74%
828	GO_CARBON_OXYGEN_LYASE_ACTIVITY		63	-0.57	-1.88	0	0.002	0.81	5449	tags=21%, list=10%, signal=23%
829	CHANG_CYCLING_GENES		139	-0.51	-1.88	0	0.002	0.811	17308	tags=65%, list=31%, signal=94%
830	GO_POTASSIUM_ION_IMPORT		29	-0.66	-1.88	0	0.002	0.814	6547	tags=48%, list=12%, signal=55%
831	GO_CRANIAL_NERVE_MORPHOGENESIS		23	-0.7	-1.88	0.002	0.002	0.815	8392	tags=61%, list=15%, signal=71%
832	GSE8921_UNSTIM_0H_VS_TLR1_2_STIM_MONOCYTE_24H_UP		173	-0.49	-1.88	0	0.002	0.817	7296	tags=31%, list=13%, signal=36%
833	GO_REGULATION_OF_ANION_TRANSPORT		134	-0.51	-1.88	0	0.002	0.818	7698	tags=31%, list=14%, signal=36%
834	GO_REGULATION_OF_CALCIUM_ION_TRANSMEMBRANE_TRANSPORTER_ACTIVITY		67	-0.57	-1.88	0	0.002	0.821	9738	tags=40%, list=17%, signal=49%
835	GO_INTERMEDIATE_FILAMENT_CYTOSKELETON		232	-0.47	-1.88	0	0.002	0.822	14200	tags=43%, list=25%, signal=57%
836	GO_POTASSIUM_ION_HOMEOSTASIS		18	-0.74	-1.88	0	0.002	0.823	5222	tags=50%, list=9%, signal=55%
837	GO_REGULATION_OF_ODONTOGENESIS		24	-0.7	-1.88	0	0.002	0.823	5007	tags=50%, list=9%, signal=55%
838	GO_CARDIAC_CELL_DEVELOPMENT		49	-0.59	-1.88	0	0.002	0.825	9179	tags=43%, list=16%, signal=51%
839	CHEMELLO_SOLEUS_VS_EDL_MYOFIBERS_UP		34	-0.64	-1.88	0	0.002	0.825	9179	tags=53%, list=16%, signal=63%
840	GO_ESTABLISHMENT_OF_SPINDLE_ORIENTATION		25	-0.68	-1.88	0.002	0.002	0.825	710	tags=16%, list=1%, signal=16%
841	PID_LPA4_PATHWAY		15	-0.77	-1.88	0.004	0.002	0.828	6115	tags=40%, list=11%, signal=45%
842	GO_TRANSMEMBRANE_RECEPTOR_PROTEIN_KINASE_ACTIVITY		81	-0.55	-1.88	0	0.002	0.828	6537	tags=32%, list=12%, signal=36%
843	GO_ANTIPORTER_ACTIVITY		71	-0.56	-1.88	0	0.002	0.837	6259	tags=24%, list=11%, signal=27%
844	GO_METANEPHRIC_NEPHRON_MORPHOGENESIS		21	-0.72	-1.88	0	0.002	0.837	5556	tags=43%, list=10%, signal=48%
845	WU_APOPTOSIS_BY_CDKN1A_VIA_TP53		54	-0.58	-1.87	0.002	0.002	0.844	12075	tags=56%, list=21%, signal=71%
846	MIKKELSEN_ES_HCP_WITH_H3K27ME3		40	-0.62	-1.87	0	0.002	0.845	5464	tags=40%, list=10%, signal=44%
847	GSE40493_BCL6_KO_VS_WT_TREG_DN		100	-0.53	-1.87	0	0.002	0.846	6578	tags=38%, list=12%, signal=43%
848	GSE41867_NAIVE_VS_DAY15_LCMV_CONE13_EFFECTOR_CD8_TCELL_UP		148	-0.5	-1.87	0	0.002	0.846	7487	tags=32%, list=13%, signal=37%
849	GO_NEGATIVE_REGULATION_OF_WNT_SIGNALING_PATHWAY		190	-0.49	-1.87	0	0.002	0.848	6393	tags=21%, list=11%, signal=24%
850	GSE30083_SP2_VS_SP4_THYMOCYTE_UP		188	-0.49	-1.87	0	0.002	0.852	5556	tags=24%, list=10%, signal=26%
851	GO_AMINO_ACID_TRANSMEMBRANE_TRANSPORTER_ACTIVITY		79	-0.55	-1.87	0	0.002	0.852	6259	tags=27%, list=11%, signal=30%
852	REACTOME_A_TETRASACCHARIDE_LINKER_SEQUENCE_IS_REQUIRED_FOR_GAG_SYNTHESIS		25	-0.68	-1.87	0	0.002	0.852	2074	tags=24%, list=4%, signal=25%
853	GO_RHYTHMIC_PROCESS		290	-0.47	-1.87	0	0.002	0.854	8508	tags=24%, list=15%, signal=28%
854	GO_REGULATION_OF_ORGAN_GROWTH		72	-0.56	-1.87	0	0.002	0.855	5497	tags=31%, list=10%, signal=34%
855	GSE10325_MYELOID_VS_LUPUS_MYELOID_UP		186	-0.48	-1.87	0	0.002	0.855	11425	tags=39%, list=20%, signal=48%
856	GO_REGULATION_OF_GASTRULATION		32	-0.65	-1.87	0.002	0.002	0.859	6537	tags=31%, list=12%, signal=35%
857	GSE32164_RESTING_DIFFERENTIATED_VS_ALTERNATIVELY_ACT_M2_MACROPHAGE_UP		192	-0.48	-1.87	0	0.002	0.859	11980	tags=38%, list=21%, signal=47%
858	GO_NEGATIVE_REGULATION_OF_CARDIAC_MUSCLE_TISSUE_DEVELOPMENT		17	-0.75	-1.87	0.002	0.002	0.861	3794	tags=47%, list=7%, signal=50%
859	GO_SODIUM_ION_HOMEOSTASIS		29	-0.67	-1.87	0.002	0.002	0.862	5222	tags=38%, list=9%, signal=42%
860	GO_REGULATION_OF_INSULIN_SECRETION_INVOLVED_IN_CELLULAR_RESPONSE_TO_GLUCOSE_STIMULUS		49	-0.59	-1.87	0	0.002	0.863	6315	tags=27%, list=11%, signal=30%
861	KEGG_DILATED_CARDIOMYOPATHY		90	-0.54	-1.87	0	0.002	0.868	4741	tags=29%, list=8%, signal=31%
862	GO_OLIGODENDROCYTE_DIFFERENTIATION		58	-0.58	-1.87	0.002	0.002	0.868	5007	tags=28%, list=9%, signal=30%
863	GO_REGULATION_OF_EPITHELIAL_CELL_DIFFERENTIATION		120	-0.51	-1.87	0	0.002	0.868	5964	tags=27%, list=11%, signal=30%
864	REICHERT_MITOSIS_LIN9_TARGETS		27	-0.67	-1.87	0	0.002	0.868	13047	tags=70%, list=23%, signal=91%
865	MORI_LARGE_PRE_BII_LYMPHOCYTE_UP		84	-0.54	-1.87	0	0.002	0.869	18373	tags=69%, list=33%, signal=102%
866	GO_REGULATION_OF_CARDIAC_MUSCLE_CELL_PROLIFERATION		29	-0.66	-1.87	0	0.002	0.869	8217	tags=52%, list=15%, signal=60%
867	GO_SYMPATHETIC_NERVOUS_SYSTEM_DEVELOPMENT		21	-0.73	-1.87	0	0.002	0.869	6449	tags=52%, list=11%, signal=59%
868	GO_OTIC_VESICLE_DEVELOPMENT		15	-0.79	-1.87	0	0.002	0.87	6078	tags=60%, list=11%, signal=67%
869	VERNELL_RETINOBLASTOMA_PATHWAY_UP		68	-0.56	-1.87	0	0.002	0.87	15665	tags=56%, list=28%, signal=77%
870	GSE35543_IN_VIVO_NTREG_VS_IN_VITRO_ITREG_UP		181	-0.49	-1.87	0	0.002	0.87	6436	tags=28%, list=11%, signal=32%
871	GREENBAUM_E2A_TARGETS_UP		32	-0.64	-1.87	0.002	0.002	0.871	13237	tags=69%, list=23%, signal=90%
872	REACTOME_L1CAM_INTERACTIONS		83	-0.54	-1.86	0	0.002	0.875	4141	tags=20%, list=7%, signal=22%
873	KEGG_MELANOGENESIS		101	-0.53	-1.86	0	0.002	0.878	5467	tags=24%, list=10%, signal=26%
874	GSE18281_PERIMEDULLARY_CORTICAL_REGION_VS_WHOLE_MEDULLA_THYMUS_DN		166	-0.49	-1.86	0	0.002	0.878	6691	tags=26%, list=12%, signal=29%
875	DAVICIONI_MOLECULAR_ARMS_VS_ERMS_UP		313	-0.46	-1.86	0	0.002	0.881	5426	tags=16%, list=10%, signal=18%
876	GO_GLAND_MORPHOGENESIS		97	-0.53	-1.86	0	0.002	0.886	9584	tags=37%, list=17%, signal=45%
877	PID_HNF3B_PATHWAY		45	-0.6	-1.86	0	0.002	0.886	5181	tags=27%, list=9%, signal=29%
878	GO_CARDIAC_MUSCLE_CELL_CONTRACTION		28	-0.67	-1.86	0	0.002	0.887	6547	tags=43%, list=12%, signal=48%
879	GO_REGULATION_OF_NUCLEOTIDE_METABOLIC_PROCESS		205	-0.48	-1.86	0	0.002	0.889	9405	tags=35%, list=17%, signal=42%
880	GO_POSITIVE_REGULATION_OF_CARDIAC_MUSCLE_TISSUE_DEVELOPMENT		29	-0.66	-1.86	0	0.002	0.889	8217	tags=48%, list=15%, signal=56%
881	JOHANSSON_GLIOMAGENESIS_BY_PDGFB_DN		21	-0.7	-1.86	0.002	0.002	0.889	6173	tags=38%, list=11%, signal=43%
882	GO_MORPHOGENESIS_OF_AN_EPITHELIAL_FOLD		15	-0.78	-1.86	0	0.002	0.889	5875	tags=60%, list=10%, signal=67%
883	GO_POSITIVE_REGULATION_OF_NEURON_PROJECTION_DEVELOPMENT		225	-0.47	-1.86	0	0.003	0.896	6691	tags=23%, list=12%, signal=26%
884	GO_POSITIVE_REGULATION_OF_TRANSMEMBRANE_RECEPTOR_PROTEIN_SERINE_THREONINE_KINASE_SIGNALING_PATHWAY		99	-0.52	-1.86	0	0.003	0.899	6592	tags=28%, list=12%, signal=32%
885	GO_REGULATION_OF_ALTERNATIVE_MRNA_SPLICING_VIA_SPLICEOSOME		35	-0.62	-1.86	0	0.003	0.899	5542	tags=20%, list=10%, signal=22%
886	AFFAR_YY1_TARGETS_UP		208	-0.47	-1.86	0	0.003	0.899	9063	tags=30%, list=16%, signal=36%
887	MODY_HIPPOCAMPUS_PRENATAL		42	-0.6	-1.86	0.002	0.003	0.9	20519	tags=81%, list=36%, signal=127%
888	GO_AXO_DENDRITIC_TRANSPORT		33	-0.65	-1.86	0	0.003	0.9	3783	tags=21%, list=7%, signal=23%
889	GSE46606_UNSTIM_VS_CD40L_IL2_IL5_3DAY_STIMULATED_IRF4_KO_BCELL_UP		151	-0.5	-1.86	0	0.003	0.901	9048	tags=37%, list=16%, signal=44%
890	LEIN_PONS_MARKERS		87	-0.53	-1.86	0	0.003	0.903	3858	tags=23%, list=7%, signal=25%
891	BENPORATH_ES_1		357	-0.45	-1.86	0	0.003	0.904	13066	tags=37%, list=23%, signal=47%
892	REACTOME_GLUCAGON_SIGNALING_IN_METABOLIC_REGULATION		33	-0.64	-1.86	0.002	0.003	0.904	5384	tags=33%, list=10%, signal=37%
893	GO_REGULATION_OF_METAL_ION_TRANSPORT		313	-0.45	-1.86	0	0.003	0.904	6583	tags=27%, list=12%, signal=31%
894	KRAS.600_UP.V1_UP		267	-0.46	-1.86	0	0.003	0.906	6651	tags=30%, list=12%, signal=33%
895	GO_COLUMNAR_CUBOIDAL_EPITHELIAL_CELL_DEVELOPMENT		46	-0.6	-1.86	0	0.003	0.907	7484	tags=37%, list=13%, signal=43%
896	RIZ_ERYTHROID_DIFFERENTIATION_6HR		39	-0.61	-1.86	0	0.003	0.909	5864	tags=36%, list=10%, signal=40%
897	GO_RNA_POLYMERASE_II_TRANSCRIPTION_FACTOR_BINDING		104	-0.52	-1.86	0	0.003	0.909	4436	tags=17%, list=8%, signal=19%
898	KEGG_BASAL_CELL_CARCINOMA		55	-0.59	-1.86	0	0.003	0.909	5875	tags=35%, list=10%, signal=39%
899	GSE40274_CTRL_VS_FOXP3_AND_SATB1_TRANSDUCED_ACTIVATED_CD4_TCELL_DN		142	-0.5	-1.86	0	0.003	0.909	5887	tags=25%, list=10%, signal=28%
900	GSE27786_LSK_VS_ERYTHROBLAST_DN		181	-0.48	-1.85	0	0.003	0.91	7891	tags=30%, list=14%, signal=35%
901	PID_BMP_PATHWAY		42	-0.61	-1.85	0	0.003	0.913	4404	tags=26%, list=8%, signal=28%
902	VANDESLUIS_COMMD1_TARGETS_GROUP_3_DN		37	-0.63	-1.85	0	0.003	0.913	6691	tags=49%, list=12%, signal=55%
903	GSE3720_UNSTIM_VS_PMA_STIM_VD1_GAMMADELTA_TCELL_DN		120	-0.51	-1.85	0	0.003	0.913	7049	tags=30%, list=12%, signal=34%
904	GO_EMBRYONIC_DIGESTIVE_TRACT_MORPHOGENESIS		17	-0.74	-1.85	0.002	0.003	0.913	5007	tags=47%, list=9%, signal=52%
905	MCMURRAY_TP53_HRAS_COOPERATION_RESPONSE_DN		66	-0.55	-1.85	0	0.003	0.913	12098	tags=48%, list=21%, signal=62%
906	GO_RECEPTOR_ACTIVATOR_ACTIVITY		32	-0.65	-1.85	0	0.003	0.919	4880	tags=44%, list=9%, signal=48%
907	GO_REGULATION_OF_CIRCADIAN_RHYTHM		100	-0.52	-1.85	0	0.003	0.919	9646	tags=30%, list=17%, signal=36%
908	LY_AGING_OLD_DN		55	-0.58	-1.85	0.002	0.003	0.919	12294	tags=51%, list=22%, signal=65%
909	GO_LUNG_CELL_DIFFERENTIATION		25	-0.69	-1.85	0	0.003	0.922	9395	tags=36%, list=17%, signal=43%
910	GO_POSITIVE_REGULATION_OF_CYCLIC_NUCLEOTIDE_METABOLIC_PROCESS		106	-0.51	-1.85	0	0.003	0.922	7753	tags=36%, list=14%, signal=41%
911	GO_NEURONAL_CELL_BODY_MEMBRANE		20	-0.7	-1.85	0.002	0.003	0.922	5257	tags=55%, list=9%, signal=61%
912	GO_PROSTATE_GLAND_DEVELOPMENT		41	-0.61	-1.85	0.002	0.003	0.923	6436	tags=37%, list=11%, signal=41%
913	KIM_MYCN_AMPLIFICATION_TARGETS_UP		88	-0.53	-1.85	0	0.003	0.924	5989	tags=26%, list=11%, signal=29%
914	GSE23114_WT_VS_SLE2C1_MOUSE_PERITONEAL_CAVITY_B1A_BCELL_DN		166	-0.48	-1.85	0	0.003	0.926	7484	tags=33%, list=13%, signal=38%
915	GSE40274_FOXP3_VS_FOXP3_AND_GATA1_TRANSDUCED_ACTIVATED_CD4_TCELL_UP		191	-0.48	-1.85	0	0.003	0.926	6761	tags=24%, list=12%, signal=27%
916	CRX_NRL_DN.V1_DN		118	-0.51	-1.85	0.002	0.003	0.926	6481	tags=25%, list=11%, signal=28%
917	GSE19888_ADENOSINE_A3R_INH_VS_TCELL_MEMBRANES_ACT_MAST_CELL_DN		188	-0.48	-1.85	0	0.003	0.927	5604	tags=21%, list=10%, signal=23%
918	GO_NEURON_MATURATION		30	-0.65	-1.85	0	0.003	0.928	4141	tags=30%, list=7%, signal=32%
919	KEGG_MATURITY_ONSET_DIABETES_OF_THE_YOUNG		25	-0.67	-1.85	0	0.003	0.928	5864	tags=48%, list=10%, signal=54%
920	GO_DEVELOPMENTAL_MATURATION		186	-0.48	-1.85	0	0.003	0.928	6877	tags=24%, list=12%, signal=27%
921	GO_NEGATIVE_REGULATION_OF_CELL_MORPHOGENESIS_INVOLVED_IN_DIFFERENTIATION		113	-0.52	-1.85	0	0.003	0.928	7583	tags=35%, list=13%, signal=40%
922	GO_REGULATION_OF_CATECHOLAMINE_SECRETION		41	-0.6	-1.85	0.002	0.003	0.928	7874	tags=51%, list=14%, signal=59%
923	GSE14769_UNSTIM_VS_20MIN_LPS_BMDM_UP		181	-0.48	-1.85	0	0.003	0.928	3795	tags=25%, list=7%, signal=27%
924	GSE18791_UNSTIM_VS_NEWCATSLE_VIRUS_DC_2H_UP		152	-0.49	-1.85	0	0.003	0.929	9016	tags=36%, list=16%, signal=43%
925	GSE9946_MATURE_STIMULATORY_VS_PROSTAGLANDINE2_TREATED_MATURE_DC_DN		121	-0.51	-1.85	0	0.003	0.93	5578	tags=26%, list=10%, signal=28%
926	GRAHAM_NORMAL_QUIESCENT_VS_NORMAL_DIVIDING_DN		85	-0.54	-1.85	0	0.003	0.93	12967	tags=56%, list=23%, signal=73%
927	GO_RNA_POLYMERASE_II_TRANSCRIPTION_COFACTOR_ACTIVITY		89	-0.53	-1.84	0	0.003	0.933	8502	tags=21%, list=15%, signal=25%
928	GO_REGULATION_OF_SODIUM_ION_TRANSMEMBRANE_TRANSPORTER_ACTIVITY		37	-0.61	-1.84	0	0.003	0.933	6570	tags=38%, list=12%, signal=43%
929	GSE15750_DAY6_VS_DAY10_TRAF6KO_EFF_CD8_TCELL_UP		188	-0.48	-1.84	0	0.003	0.934	17170	tags=60%, list=30%, signal=85%
930	DURAND_STROMA_S_UP		278	-0.46	-1.84	0	0.003	0.935	7566	tags=27%, list=13%, signal=31%
931	GO_CHEMOREPELLENT_ACTIVITY		27	-0.66	-1.84	0.004	0.003	0.937	14712	tags=78%, list=26%, signal=105%
932	GSE29949_CD8_NEG_DC_SPLEEN_VS_DC_BRAIN_UP		183	-0.48	-1.84	0	0.003	0.939	7465	tags=31%, list=13%, signal=36%
933	GO_REGULATION_OF_GLIOGENESIS		88	-0.54	-1.84	0	0.003	0.939	4173	tags=26%, list=7%, signal=28%
934	GO_NEGATIVE_REGULATION_OF_DNA_BINDING		46	-0.58	-1.84	0	0.003	0.94	5004	tags=26%, list=9%, signal=29%
935	KORKOLA_EMBRYONIC_CARCINOMA_VS_SEMINOMA_DN		24	-0.66	-1.84	0.002	0.003	0.941	6393	tags=42%, list=11%, signal=47%
936	GO_DEVELOPMENTAL_INDUCTION		27	-0.66	-1.84	0.002	0.003	0.943	7115	tags=56%, list=13%, signal=64%
937	CORRE_MULTIPLE_MYELOMA_DN		60	-0.55	-1.84	0	0.003	0.944	9665	tags=45%, list=17%, signal=54%
938	MIKKELSEN_IPS_HCP_WITH_H3_UNMETHYLATED		78	-0.53	-1.84	0	0.003	0.945	4695	tags=27%, list=8%, signal=29%
939	BIOCARTA_ALK_PATHWAY		37	-0.62	-1.84	0.002	0.003	0.946	5181	tags=30%, list=9%, signal=33%
940	KAMMINGA_EZH2_TARGETS		41	-0.6	-1.84	0.002	0.003	0.946	16908	tags=63%, list=30%, signal=90%
941	GSE19198_1H_VS_6H_IL21_TREATED_TCELL_UP		154	-0.5	-1.84	0	0.003	0.947	6716	tags=31%, list=12%, signal=35%
942	GSE15659_NAIVE_CD4_TCELL_VS_ACTIVATED_TREG_UP		162	-0.48	-1.84	0	0.003	0.947	6579	tags=22%, list=12%, signal=24%
943	PEREZ_TP53_AND_TP63_TARGETS		191	-0.48	-1.84	0	0.003	0.947	7712	tags=30%, list=14%, signal=35%
944	GSE13485_DAY1_VS_DAY3_YF17D_VACCINE_PBMC_UP		153	-0.48	-1.84	0	0.003	0.947	7988	tags=34%, list=14%, signal=39%
945	GO_ATPASE_COUPLED_ION_TRANSMEMBRANE_TRANSPORTER_ACTIVITY		71	-0.54	-1.84	0	0.003	0.948	4742	tags=20%, list=8%, signal=21%
946	GSE41176_UNSTIM_VS_ANTI_IGM_STIM_TAK1_KO_BCELL_6H_DN		179	-0.47	-1.84	0	0.003	0.949	6251	tags=33%, list=11%, signal=37%
947	GO_NEGATIVE_REGULATION_OF_KIDNEY_DEVELOPMENT		17	-0.74	-1.84	0.002	0.003	0.949	5007	tags=53%, list=9%, signal=58%
948	GO_CARBOHYDRATE_HOMEOSTASIS		162	-0.48	-1.84	0	0.003	0.949	5864	tags=19%, list=10%, signal=21%
949	LIU_PROSTATE_CANCER_DN		449	-0.44	-1.84	0	0.003	0.951	9151	tags=27%, list=16%, signal=32%
950	MCGARVEY_SILENCED_BY_METHYLATION_IN_COLON_CANCER		41	-0.61	-1.84	0	0.003	0.952	7571	tags=39%, list=13%, signal=45%
951	GO_REGULATION_OF_PEPTIDE_SECRETION		201	-0.47	-1.83	0	0.003	0.953	9298	tags=32%, list=16%, signal=39%
952	GO_NEURAL_PRECURSOR_CELL_PROLIFERATION		70	-0.55	-1.83	0	0.003	0.955	9520	tags=37%, list=17%, signal=45%
953	GO_REGULATION_OF_CATION_TRANSMEMBRANE_TRANSPORT		201	-0.47	-1.83	0	0.003	0.957	9203	tags=35%, list=16%, signal=41%
954	GO_CELL_PROLIFERATION_IN_FOREBRAIN		27	-0.67	-1.83	0	0.003	0.957	1442	tags=30%, list=3%, signal=30%
955	GO_PEPTIDE_SECRETION		58	-0.57	-1.83	0	0.003	0.959	5864	tags=28%, list=10%, signal=31%
956	CAHOY_ASTROCYTIC		98	-0.51	-1.83	0	0.004	0.959	6594	tags=30%, list=12%, signal=33%
957	DAVICIONI_PAX_FOXO1_SIGNATURE_IN_ARMS_UP		57	-0.56	-1.83	0.003	0.004	0.961	6178	tags=26%, list=11%, signal=30%
958	REACTOME_HS_GAG_BIOSYNTHESIS		31	-0.64	-1.83	0.002	0.004	0.962	12052	tags=58%, list=21%, signal=74%
959	GSE36392_EOSINOPHIL_VS_MAC_IL25_TREATED_LUNG_UP		187	-0.48	-1.83	0	0.004	0.962	8648	tags=33%, list=15%, signal=38%
960	GO_NEUROBLAST_PROLIFERATION		29	-0.64	-1.83	0	0.004	0.963	9471	tags=41%, list=17%, signal=50%
961	GO_STARTLE_RESPONSE		24	-0.66	-1.83	0.002	0.004	0.963	8677	tags=50%, list=15%, signal=59%
962	GSE29618_PRE_VS_DAY7_FLU_VACCINE_PDC_UP		187	-0.48	-1.83	0	0.004	0.963	4249	tags=20%, list=8%, signal=21%
963	RPS14_DN.V1_DN		178	-0.48	-1.83	0	0.004	0.963	12856	tags=44%, list=23%, signal=57%
964	GO_HEAD_MORPHOGENESIS		35	-0.62	-1.83	0.002	0.004	0.963	5116	tags=29%, list=9%, signal=31%
965	GSE27786_NKTCELL_VS_ERYTHROBLAST_DN		187	-0.47	-1.83	0	0.004	0.963	9362	tags=29%, list=17%, signal=35%
966	GSE29614_CTRL_VS_DAY3_TIV_FLU_VACCINE_PBMC_UP		159	-0.48	-1.83	0	0.004	0.963	6042	tags=24%, list=11%, signal=27%
967	GO_CALCIUM_ION_REGULATED_EXOCYTOSIS_OF_NEUROTRANSMITTER		33	-0.64	-1.83	0.004	0.004	0.964	5817	tags=42%, list=10%, signal=47%
968	GO_CIRCADIAN_RHYTHM		133	-0.5	-1.83	0	0.004	0.964	6877	tags=23%, list=12%, signal=26%
969	GO_REGULATION_OF_CANONICAL_WNT_SIGNALING_PATHWAY		230	-0.46	-1.83	0	0.004	0.965	6393	tags=19%, list=11%, signal=21%
970	GSE45365_CD8A_DC_VS_CD11B_DC_IFNAR_KO_UP		172	-0.48	-1.83	0	0.004	0.965	6592	tags=22%, list=12%, signal=24%
971	NOTCH_DN.V1_UP		173	-0.48	-1.83	0	0.004	0.967	8545	tags=32%, list=15%, signal=37%
972	XU_GH1_EXOGENOUS_TARGETS_UP		75	-0.53	-1.83	0	0.004	0.971	8303	tags=32%, list=15%, signal=37%
973	GO_ESTABLISHMENT_OF_PROTEIN_LOCALIZATION_TO_ENDOPLASMIC_RETICULUM		103	-0.52	-1.82	0	0.004	0.971	20961	tags=78%, list=37%, signal=123%
974	SANSOM_APC_TARGETS_UP		118	-0.5	-1.82	0	0.004	0.972	9575	tags=29%, list=17%, signal=35%
975	REACTOME_CREB_PHOSPHORYLATION_THROUGH_THE_ACTIVATION_OF_RAS		27	-0.65	-1.82	0	0.004	0.973	3391	tags=30%, list=6%, signal=32%
976	REACTOME_CLASS_B_2_SECRETIN_FAMILY_RECEPTORS		83	-0.53	-1.82	0	0.004	0.973	5482	tags=34%, list=10%, signal=37%
977	KRAS.LUNG.BREAST_UP.V1_DN		135	-0.5	-1.82	0	0.004	0.973	6691	tags=33%, list=12%, signal=38%
978	GO_POSITIVE_REGULATION_OF_ORGAN_GROWTH		37	-0.63	-1.82	0	0.004	0.973	8217	tags=49%, list=15%, signal=57%
979	GSE23502_BM_VS_COLON_TUMOR_HDC_KO_MYELOID_DERIVED_SUPPRESSOR_CELL_UP		190	-0.47	-1.82	0	0.004	0.973	5859	tags=27%, list=10%, signal=30%
980	KEGG_TYPE_II_DIABETES_MELLITUS		46	-0.59	-1.82	0.002	0.004	0.974	1028	tags=20%, list=2%, signal=20%
981	GO_NEGATIVE_REGULATION_OF_SMOOTHENED_SIGNALING_PATHWAY		25	-0.66	-1.82	0.004	0.004	0.975	1369	tags=12%, list=2%, signal=12%
982	REN_BOUND_BY_E2F		61	-0.57	-1.82	0.003	0.004	0.976	16908	tags=56%, list=30%, signal=79%
983	GO_ADHERENS_JUNCTION_ORGANIZATION		65	-0.55	-1.82	0	0.004	0.978	7795	tags=23%, list=14%, signal=27%
984	GO_REGULATION_OF_CARDIAC_MUSCLE_CELL_DIFFERENTIATION		19	-0.71	-1.82	0	0.004	0.978	3794	tags=37%, list=7%, signal=39%
985	GO_REGULATION_OF_AXON_GUIDANCE		39	-0.6	-1.82	0.002	0.004	0.978	9362	tags=46%, list=17%, signal=55%
986	GO_REGULATION_OF_GENERATION_OF_PRECURSOR_METABOLITES_AND_ENERGY		84	-0.53	-1.82	0	0.004	0.979	7538	tags=25%, list=13%, signal=29%
987	GO_VASCULOGENESIS		58	-0.56	-1.82	0	0.004	0.98	7890	tags=31%, list=14%, signal=36%
988	GSE39556_CD8A_DC_VS_NK_CELL_MOUSE_3H_POST_POLYIC_INJ_UP		192	-0.47	-1.82	0	0.004	0.981	16658	tags=54%, list=29%, signal=77%
989	GO_REGULATION_OF_MRNA_SPLICING_VIA_SPLICEOSOME		61	-0.55	-1.82	0	0.004	0.981	5542	tags=13%, list=10%, signal=15%
990	PLASARI_TGFB1_TARGETS_10HR_DN		235	-0.46	-1.82	0	0.004	0.981	9734	tags=36%, list=17%, signal=43%
991	GO_AORTA_DEVELOPMENT		41	-0.6	-1.82	0	0.004	0.981	9699	tags=34%, list=17%, signal=41%
992	GO_REGULATION_OF_LYASE_ACTIVITY		84	-0.53	-1.82	0	0.004	0.981	7542	tags=36%, list=13%, signal=41%
993	GO_PARAXIAL_MESODERM_DEVELOPMENT		16	-0.75	-1.82	0.004	0.004	0.981	3043	tags=31%, list=5%, signal=33%
994	GSE35543_IN_VIVO_NTREG_VS_CONVERTED_EX_ITREG_DN		183	-0.47	-1.82	0	0.004	0.981	5992	tags=25%, list=11%, signal=28%
995	GO_THYMUS_DEVELOPMENT		46	-0.58	-1.82	0.002	0.004	0.982	5656	tags=30%, list=10%, signal=34%
996	GO_ARTERY_DEVELOPMENT		75	-0.53	-1.82	0	0.004	0.982	9699	tags=32%, list=17%, signal=39%
997	GSE6269_HEALTHY_VS_STAPH_AUREUS_INF_PBMC_DN		165	-0.47	-1.82	0	0.004	0.982	3107	tags=16%, list=5%, signal=17%
998	GSE29614_CTRL_VS_DAY7_TIV_FLU_VACCINE_PBMC_UP		153	-0.48	-1.81	0	0.004	0.984	6754	tags=27%, list=12%, signal=30%
999	GO_AMMONIUM_TRANSMEMBRANE_TRANSPORTER_ACTIVITY		26	-0.65	-1.81	0.002	0.004	0.984	6446	tags=46%, list=11%, signal=52%
1000	HILLION_HMGA1_TARGETS		88	-0.52	-1.81	0	0.004	0.985	3637	tags=15%, list=6%, signal=16%
1001	GO_POSITIVE_REGULATION_OF_POTASSIUM_ION_TRANSMEMBRANE_TRANSPORT		26	-0.65	-1.81	0	0.004	0.985	5679	tags=38%, list=10%, signal=43%
1002	GO_ATPASE_COMPLEX		24	-0.66	-1.81	0	0.004	0.985	4447	tags=42%, list=8%, signal=45%
1003	MOHANKUMAR_TLX1_TARGETS_DN		172	-0.48	-1.81	0	0.004	0.986	6586	tags=31%, list=12%, signal=35%
1004	GSE45365_WT_VS_IFNAR_KO_CD11B_DC_MCMV_INFECTION_DN		157	-0.48	-1.81	0	0.004	0.986	12588	tags=49%, list=22%, signal=63%
1005	GO_REGULATION_OF_TRANSCRIPTION_REGULATORY_REGION_DNA_BINDING		36	-0.61	-1.81	0	0.004	0.987	5864	tags=33%, list=10%, signal=37%
1006	GO_AORTA_MORPHOGENESIS		22	-0.69	-1.81	0	0.004	0.987	5222	tags=32%, list=9%, signal=35%
1007	GSE19825_NAIVE_VS_IL2RAHIGH_DAY3_EFF_CD8_TCELL_UP		179	-0.47	-1.81	0	0.004	0.987	4695	tags=25%, list=8%, signal=27%
1008	GO_SENSORY_PERCEPTION_OF_TEMPERATURE_STIMULUS		20	-0.7	-1.81	0	0.004	0.987	4330	tags=40%, list=8%, signal=43%
1009	GSE45365_NK_CELL_VS_CD8_TCELL_DN		155	-0.48	-1.81	0	0.004	0.987	6716	tags=21%, list=12%, signal=24%
1010	KRASNOSELSKAYA_ILF3_TARGETS_DN		44	-0.59	-1.81	0.004	0.004	0.987	8588	tags=36%, list=15%, signal=43%
1011	GO_HORMONE_TRANSPORT		77	-0.54	-1.81	0	0.004	0.987	7911	tags=32%, list=14%, signal=38%
1012	GO_REGULATION_OF_MULTICELLULAR_ORGANISM_GROWTH		65	-0.54	-1.81	0	0.004	0.987	5715	tags=25%, list=10%, signal=27%
1013	GO_EPHRIN_RECEPTOR_SIGNALING_PATHWAY		84	-0.52	-1.81	0	0.004	0.987	8560	tags=25%, list=15%, signal=29%
1014	GSE3691_CONVENTIONAL_VS_PLASMACYTOID_DC_SPLEEN_DN		186	-0.47	-1.81	0	0.004	0.987	8294	tags=27%, list=15%, signal=31%
1015	GO_L_AMINO_ACID_TRANSMEMBRANE_TRANSPORTER_ACTIVITY		54	-0.56	-1.81	0.002	0.004	0.987	8377	tags=31%, list=15%, signal=37%
1016	VERHAAK_GLIOBLASTOMA_NEURAL		122	-0.5	-1.81	0	0.004	0.988	5023	tags=23%, list=9%, signal=25%
1017	MYC_UP.V1_UP		159	-0.48	-1.81	0	0.004	0.988	5545	tags=18%, list=10%, signal=19%
1018	GO_AMEBOIDAL_TYPE_CELL_MIGRATION		151	-0.48	-1.81	0	0.004	0.989	12678	tags=41%, list=22%, signal=53%
1019	GO_OOGENESIS		61	-0.55	-1.81	0	0.004	0.989	12155	tags=41%, list=22%, signal=52%
1020	GO_RESPONSE_TO_STEROID_HORMONE		487	-0.43	-1.81	0	0.005	0.989	6240	tags=21%, list=11%, signal=23%
1021	GO_MULTI_ORGANISM_METABOLIC_PROCESS		136	-0.48	-1.81	0	0.005	0.989	21207	tags=76%, list=38%, signal=121%
1022	GO_HYDROGEN_ION_TRANSMEMBRANE_TRANSPORT		103	-0.51	-1.81	0	0.005	0.989	3482	tags=13%, list=6%, signal=13%
1023	GO_SEGMENT_SPECIFICATION		17	-0.72	-1.81	0.002	0.005	0.989	9163	tags=53%, list=16%, signal=63%
1024	GO_RESPONSE_TO_VITAMIN_A		20	-0.69	-1.81	0	0.005	0.989	6288	tags=30%, list=11%, signal=34%
1025	GO_REGULATION_OF_VASOCONSTRICTION		65	-0.54	-1.81	0.002	0.005	0.989	4153	tags=32%, list=7%, signal=35%
1026	HUMMERICH_MALIGNANT_SKIN_TUMOR_DN		18	-0.72	-1.81	0.002	0.005	0.989	7989	tags=50%, list=14%, signal=58%
1027	GO_NEGATIVE_REGULATION_OF_EPITHELIAL_TO_MESENCHYMAL_TRANSITION		22	-0.67	-1.81	0.002	0.005	0.989	5929	tags=45%, list=10%, signal=51%
1028	SU_PLACENTA		30	-0.63	-1.81	0.002	0.005	0.99	5396	tags=30%, list=10%, signal=33%
1029	GO_NEURAL_TUBE_FORMATION		94	-0.52	-1.81	0	0.005	0.99	12091	tags=31%, list=21%, signal=39%
1030	GSE7568_CTRL_VS_3H_TGFB_TREATED_MACROPHAGES_WITH_IL4_AND_DEXAMETHASONE_UP		142	-0.48	-1.81	0	0.005	0.99	8924	tags=31%, list=16%, signal=37%
1031	GO_REGULATION_OF_ADENYLATE_CYCLASE_ACTIVITY		68	-0.55	-1.8	0	0.005	0.99	6628	tags=35%, list=12%, signal=40%
1032	GO_DENDRITE_DEVELOPMENT		79	-0.53	-1.8	0	0.005	0.99	6037	tags=27%, list=11%, signal=30%
1033	WANG_LSD1_TARGETS_UP		23	-0.67	-1.8	0.002	0.005	0.99	8106	tags=52%, list=14%, signal=61%
1034	GO_GAS_TRANSPORT		19	-0.69	-1.8	0.004	0.005	0.99	8722	tags=47%, list=15%, signal=56%
1035	GO_SOMATIC_STEM_CELL_POPULATION_MAINTENANCE		66	-0.55	-1.8	0	0.005	0.99	6511	tags=26%, list=12%, signal=29%
1036	GO_NEGATIVE_REGULATION_OF_NOTCH_SIGNALING_PATHWAY		25	-0.66	-1.8	0.004	0.005	0.99	4666	tags=32%, list=8%, signal=35%
1037	GO_NEURON_PROJECTION_MEMBRANE		34	-0.62	-1.8	0	0.005	0.99	6628	tags=38%, list=12%, signal=43%
1038	GSE29618_PRE_VS_DAY7_POST_TIV_FLU_VACCINE_BCELL_UP		184	-0.47	-1.8	0	0.005	0.99	7325	tags=30%, list=13%, signal=34%
1039	GO_LUNG_MORPHOGENESIS		45	-0.59	-1.8	0	0.005	0.99	6231	tags=29%, list=11%, signal=32%
1040	GO_CENTRAL_NERVOUS_SYSTEM_NEURON_AXONOGENESIS		27	-0.64	-1.8	0.002	0.005	0.99	5875	tags=41%, list=10%, signal=45%
1041	GO_CELL_SURFACE_RECEPTOR_SIGNALING_PATHWAY_INVOLVED_IN_HEART_DEVELOPMENT		16	-0.74	-1.8	0.002	0.005	0.99	4662	tags=44%, list=8%, signal=48%
1042	LABBE_TGFB1_TARGETS_UP		100	-0.5	-1.8	0	0.005	0.99	5458	tags=22%, list=10%, signal=24%
1043	GSE46606_UNSTIM_VS_CD40L_IL2_IL5_3DAY_STIMULATED_IRF4HIGH_SORTED_BCELL_DN		184	-0.47	-1.8	0	0.005	0.99	6501	tags=27%, list=12%, signal=31%
1044	GO_ANION_TRANSMEMBRANE_TRANSPORTER_ACTIVITY		291	-0.45	-1.8	0	0.005	0.99	8563	tags=29%, list=15%, signal=33%
1045	GO_POSITIVE_REGULATION_OF_MUSCLE_CELL_DIFFERENTIATION		83	-0.51	-1.8	0	0.005	0.99	6037	tags=27%, list=11%, signal=30%
1046	GO_POSITIVE_REGULATION_OF_OSTEOBLAST_DIFFERENTIATION		58	-0.55	-1.8	0.002	0.005	0.99	5816	tags=26%, list=10%, signal=29%
1047	GSE12484_HEALTHY_VS_PERIDONTITIS_NEUTROPHILS_UP		128	-0.49	-1.8	0	0.005	0.99	4213	tags=25%, list=7%, signal=27%
1048	GO_BIOMINERAL_TISSUE_DEVELOPMENT		73	-0.53	-1.8	0	0.005	0.99	8026	tags=36%, list=14%, signal=41%
1049	SHEPARD_BMYB_MORPHOLINO_DN		194	-0.46	-1.8	0	0.005	0.99	9734	tags=34%, list=17%, signal=41%
1050	GO_REGULATION_OF_EXTENT_OF_CELL_GROWTH		99	-0.5	-1.8	0	0.005	0.991	9362	tags=33%, list=17%, signal=40%
1051	JACKSON_DNMT1_TARGETS_DN		25	-0.66	-1.8	0.004	0.005	0.991	9199	tags=40%, list=16%, signal=48%
1052	GO_RESPONSE_TO_ELECTRICAL_STIMULUS		42	-0.58	-1.8	0	0.005	0.991	6449	tags=33%, list=11%, signal=38%
1053	NRL_DN.V1_UP		130	-0.48	-1.8	0	0.005	0.991	5136	tags=23%, list=9%, signal=25%
1054	GSE21670_UNTREATED_VS_TGFB_TREATED_CD4_TCELL_UP		189	-0.47	-1.8	0	0.005	0.991	5633	tags=26%, list=10%, signal=29%
1055	BANDRES_RESPONSE_TO_CARMUSTIN_MGMT_48HR_DN		160	-0.47	-1.8	0	0.005	0.991	8505	tags=29%, list=15%, signal=34%
1056	GO_REGULATION_OF_SENSORY_PERCEPTION		34	-0.61	-1.8	0.004	0.005	0.991	3391	tags=35%, list=6%, signal=38%
1057	GO_RESPONSE_TO_GLUCAGON		48	-0.59	-1.8	0.002	0.005	0.991	5384	tags=29%, list=10%, signal=32%
1058	GO_HEPARAN_SULFATE_PROTEOGLYCAN_BINDING		18	-0.71	-1.79	0	0.005	0.991	8338	tags=61%, list=15%, signal=72%
1059	GO_EYE_PHOTORECEPTOR_CELL_DIFFERENTIATION		42	-0.58	-1.79	0	0.005	0.991	3919	tags=24%, list=7%, signal=26%
1060	GO_REGULATION_OF_NOTCH_SIGNALING_PATHWAY		63	-0.54	-1.79	0.002	0.005	0.991	5496	tags=22%, list=10%, signal=25%
1061	GSE13485_CTRL_VS_DAY1_YF17D_VACCINE_PBMC_DN		141	-0.48	-1.79	0	0.005	0.991	6915	tags=30%, list=12%, signal=35%
1062	GO_LUNG_ALVEOLUS_DEVELOPMENT		40	-0.59	-1.79	0	0.005	0.991	11452	tags=48%, list=20%, signal=60%
1063	GO_PROTEOGLYCAN_METABOLIC_PROCESS		81	-0.52	-1.79	0.002	0.005	0.991	4662	tags=21%, list=8%, signal=23%
1064	GO_INWARD_RECTIFIER_POTASSIUM_CHANNEL_ACTIVITY		22	-0.69	-1.79	0.002	0.005	0.991	3172	tags=41%, list=6%, signal=43%
1065	REACTOME_INTERACTION_BETWEEN_L1_AND_ANKYRINS		21	-0.69	-1.79	0.002	0.005	0.992	3993	tags=43%, list=7%, signal=46%
1066	BLUM_RESPONSE_TO_SALIRASIB_DN		338	-0.44	-1.79	0	0.005	0.992	17551	tags=51%, list=31%, signal=74%
1067	REACTOME_PKA_MEDIATED_PHOSPHORYLATION_OF_CREB		17	-0.71	-1.79	0	0.005	0.992	4950	tags=35%, list=9%, signal=39%
1068	GO_NEGATIVE_REGULATION_OF_TRANSCRIPTION_REGULATORY_REGION_DNA_BINDING		17	-0.72	-1.79	0	0.005	0.992	3683	tags=35%, list=7%, signal=38%
1069	GO_NEGATIVE_REGULATION_OF_BMP_SIGNALING_PATHWAY		42	-0.59	-1.79	0.002	0.005	0.992	9431	tags=40%, list=17%, signal=49%
1070	BRIDEAU_IMPRINTED_GENES		63	-0.55	-1.79	0	0.005	0.992	7334	tags=33%, list=13%, signal=38%
1071	GO_NITROGEN_COMPOUND_TRANSPORT		489	-0.42	-1.79	0	0.005	0.992	6446	tags=18%, list=11%, signal=20%
1072	GO_REGULATION_OF_CYCLIC_NUCLEOTIDE_METABOLIC_PROCESS		152	-0.48	-1.79	0	0.005	0.993	9646	tags=39%, list=17%, signal=47%
1073	GSE13306_TREG_RA_VS_TCONV_RA_DN		181	-0.47	-1.79	0	0.005	0.993	5181	tags=23%, list=9%, signal=25%
1074	REACTOME_CA_DEPENDENT_EVENTS		28	-0.63	-1.79	0.002	0.005	0.993	5821	tags=32%, list=10%, signal=36%
1075	GSE19941_IL10_KO_VS_IL10_KO_AND_NFKBP50_KO_UNSTIM_MACROPHAGE_UP		191	-0.46	-1.79	0	0.005	0.993	6857	tags=26%, list=12%, signal=29%
1076	JAK2_DN.V1_UP		174	-0.47	-1.79	0	0.005	0.993	8560	tags=37%, list=15%, signal=43%
1077	GO_ESTABLISHMENT_OF_MITOTIC_SPINDLE_ORIENTATION		19	-0.69	-1.79	0.004	0.005	0.993	710	tags=16%, list=1%, signal=16%
1078	BILANGES_SERUM_AND_RAPAMYCIN_SENSITIVE_GENES		66	-0.54	-1.79	0	0.006	0.995	19666	tags=77%, list=35%, signal=118%
1079	GO_HORMONE_MEDIATED_SIGNALING_PATHWAY		156	-0.47	-1.79	0	0.006	0.995	6235	tags=18%, list=11%, signal=20%
1080	LABBE_TARGETS_OF_TGFB1_AND_WNT3A_UP		108	-0.5	-1.79	0	0.006	0.995	6445	tags=27%, list=11%, signal=30%
1081	GSE22935_WT_VS_MYD88_KO_MACROPHAGE_DN		186	-0.47	-1.79	0	0.006	0.995	6679	tags=26%, list=12%, signal=30%
1082	GO_REGULATION_OF_RESPONSE_TO_FOOD		18	-0.71	-1.79	0.006	0.006	0.995	6877	tags=50%, list=12%, signal=57%
1083	SHEN_SMARCA2_TARGETS_DN		331	-0.44	-1.79	0	0.006	0.995	8462	tags=32%, list=15%, signal=37%
1084	GO_POSITIVE_REGULATION_OF_DNA_REPAIR		33	-0.61	-1.79	0	0.006	0.995	5396	tags=15%, list=10%, signal=17%
1085	GO_DOPAMINE_METABOLIC_PROCESS		24	-0.66	-1.79	0.005	0.006	0.996	6570	tags=46%, list=12%, signal=52%
1086	GO_SMOOTH_MUSCLE_CELL_DIFFERENTIATION		30	-0.63	-1.79	0	0.006	0.996	9699	tags=47%, list=17%, signal=56%
1087	GO_NUCLEAR_TRANSCRIBED_MRNA_CATABOLIC_PROCESS_NONSENSE_MEDIATED_DECAY		117	-0.49	-1.79	0	0.006	0.996	20908	tags=74%, list=37%, signal=118%
1088	GO_CLATHRIN_BINDING		61	-0.54	-1.79	0	0.006	0.996	8324	tags=31%, list=15%, signal=36%
1089	GO_REGULATION_OF_CAMP_METABOLIC_PROCESS		126	-0.48	-1.78	0	0.006	0.996	8015	tags=36%, list=14%, signal=42%
1090	GO_RESPONSE_TO_DIETARY_EXCESS		21	-0.68	-1.78	0.004	0.006	0.997	3422	tags=33%, list=6%, signal=35%
1091	LEIN_CEREBELLUM_MARKERS		80	-0.52	-1.78	0.002	0.006	0.997	7590	tags=34%, list=13%, signal=39%
1092	MIKKELSEN_IPS_ICP_WITH_H3K4ME3_AND_H327ME3		118	-0.49	-1.78	0	0.006	0.997	6809	tags=35%, list=12%, signal=39%
1093	KRAS.PROSTATE_UP.V1_DN		138	-0.48	-1.78	0	0.006	0.997	4091	tags=25%, list=7%, signal=26%
1094	GO_POSITIVE_REGULATION_OF_HORMONE_SECRETION		114	-0.49	-1.78	0	0.006	0.997	9298	tags=32%, list=16%, signal=38%
1095	GO_POSITIVE_REGULATION_OF_NUCLEOSIDE_METABOLIC_PROCESS		23	-0.67	-1.78	0.002	0.006	0.997	4270	tags=35%, list=8%, signal=38%
1096	GO_INNER_EAR_RECEPTOR_STEREOCILIUM_ORGANIZATION		20	-0.69	-1.78	0.002	0.006	0.997	6753	tags=45%, list=12%, signal=51%
1097	GO_WNT_ACTIVATED_RECEPTOR_ACTIVITY		22	-0.67	-1.78	0.006	0.006	0.997	11912	tags=64%, list=21%, signal=81%
1098	GO_DIVALENT_INORGANIC_CATION_TRANSPORT		256	-0.44	-1.78	0	0.006	0.997	6628	tags=24%, list=12%, signal=27%
1099	GO_REGULATION_OF_WATER_LOSS_VIA_SKIN		18	-0.71	-1.78	0.002	0.006	0.997	6542	tags=50%, list=12%, signal=57%
1100	GO_L_AMINO_ACID_TRANSPORT		58	-0.55	-1.78	0	0.006	0.997	8377	tags=29%, list=15%, signal=34%
1101	FRASOR_RESPONSE_TO_SERM_OR_FULVESTRANT_DN		50	-0.56	-1.78	0	0.006	0.997	18373	tags=70%, list=33%, signal=104%
1102	GO_REGULATION_OF_FAT_CELL_DIFFERENTIATION		101	-0.5	-1.78	0	0.006	0.997	6877	tags=26%, list=12%, signal=29%
1103	MORI_IMMATURE_B_LYMPHOCYTE_DN		90	-0.51	-1.78	0	0.006	0.997	17806	tags=67%, list=32%, signal=97%
1104	GO_NEGATIVE_REGULATION_OF_OSTEOBLAST_DIFFERENTIATION		38	-0.6	-1.78	0.002	0.006	0.997	13108	tags=50%, list=23%, signal=65%
1105	GO_REGULATION_OF_DNA_REPAIR		68	-0.54	-1.78	0	0.006	0.997	16704	tags=41%, list=30%, signal=58%
1106	GSE19888_ADENOSINE_A3R_INH_VS_ACT_WITH_INHIBITOR_PRETREATMENT_IN_MAST_CELL_DN		182	-0.47	-1.78	0	0.006	0.998	7530	tags=25%, list=13%, signal=28%
1107	GO_RNA_POLYMERASE_II_TRANSCRIPTION_COACTIVATOR_ACTIVITY		35	-0.61	-1.78	0	0.006	0.998	8066	tags=29%, list=14%, signal=33%
1108	BILANGES_SERUM_SENSITIVE_VIA_TSC1		22	-0.67	-1.78	0.002	0.006	0.998	8580	tags=55%, list=15%, signal=64%
1109	PRC2_EZH2_UP.V1_UP		181	-0.46	-1.78	0	0.006	0.998	13047	tags=44%, list=23%, signal=57%
1110	KANG_AR_TARGETS_UP		17	-0.71	-1.78	0.004	0.006	0.998	3497	tags=29%, list=6%, signal=31%
1111	GSE41867_DAY8_VS_DAY15_LCMV_ARMSTRONG_EFFECTOR_CD8_TCELL_DN		152	-0.47	-1.78	0	0.006	0.998	7925	tags=31%, list=14%, signal=36%
1112	YAUCH_HEDGEHOG_SIGNALING_PARACRINE_UP		141	-0.47	-1.78	0	0.006	0.998	6253	tags=29%, list=11%, signal=33%
1113	RB_P130_DN.V1_UP		123	-0.49	-1.78	0	0.006	0.998	9742	tags=33%, list=17%, signal=39%
1114	GO_POSITIVE_REGULATION_OF_HEART_GROWTH		27	-0.64	-1.78	0.005	0.006	0.998	8217	tags=48%, list=15%, signal=56%
1115	SANSOM_WNT_PATHWAY_REQUIRE_MYC		58	-0.55	-1.78	0	0.006	0.998	6393	tags=28%, list=11%, signal=31%
1116	GO_POSITIVE_REGULATION_OF_CALCIUM_ION_DEPENDENT_EXOCYTOSIS		26	-0.64	-1.78	0.005	0.006	0.998	3927	tags=27%, list=7%, signal=29%
1117	IVANOVA_HEMATOPOIESIS_STEM_CELL_LONG_TERM		285	-0.44	-1.78	0	0.006	0.998	6445	tags=21%, list=11%, signal=24%
1118	BANDRES_RESPONSE_TO_CARMUSTIN_WITHOUT_MGMT_48HR_DN		31	-0.62	-1.78	0.005	0.006	0.998	7532	tags=35%, list=13%, signal=41%
1119	GO_REGULATION_OF_MEIOTIC_CELL_CYCLE		40	-0.59	-1.78	0	0.006	0.998	8604	tags=35%, list=15%, signal=41%
1120	GO_AXON_EXTENSION		36	-0.6	-1.78	0.002	0.006	0.998	3561	tags=28%, list=6%, signal=30%
1121	GO_REGULATION_OF_DENDRITE_MORPHOGENESIS		72	-0.53	-1.78	0	0.006	0.998	11703	tags=36%, list=21%, signal=45%
1122	GSE41176_UNSTIM_VS_ANTI_IGM_STIM_BCELL_24H_UP		185	-0.46	-1.78	0	0.006	0.998	6249	tags=25%, list=11%, signal=28%
1123	GO_PEPTIDE_TRANSPORT		72	-0.52	-1.78	0	0.006	0.998	5864	tags=25%, list=10%, signal=28%
1124	GO_CAMP_METABOLIC_PROCESS		34	-0.62	-1.78	0	0.006	0.999	8233	tags=44%, list=15%, signal=52%
1125	GO_CELL_CELL_SIGNALING_INVOLVED_IN_CARDIAC_CONDUCTION		21	-0.67	-1.78	0.004	0.006	0.999	9005	tags=52%, list=16%, signal=62%
1126	GO_TRANSCRIPTION_FACTOR_ACTIVITY_RNA_POLYMERASE_II_DISTAL_ENHANCER_SEQUENCE_SPECIFIC_BINDING		89	-0.51	-1.78	0.002	0.006	0.999	9520	tags=33%, list=17%, signal=39%
1127	GO_REGULATION_OF_DNA_BINDING		92	-0.51	-1.78	0	0.006	0.999	6243	tags=22%, list=11%, signal=24%
1128	GO_CALCIUM_ION_TRANSPORT		211	-0.46	-1.78	0	0.006	0.999	6628	tags=27%, list=12%, signal=30%
1129	GO_GLYCOPROTEIN_COMPLEX		21	-0.68	-1.77	0.006	0.006	0.999	3099	tags=29%, list=5%, signal=30%
1130	CONRAD_STEM_CELL		39	-0.59	-1.77	0.004	0.006	0.999	4718	tags=23%, list=8%, signal=25%
1131	GO_POST_EMBRYONIC_DEVELOPMENT		86	-0.51	-1.77	0	0.006	0.999	6107	tags=22%, list=11%, signal=25%
1132	GSE13411_NAIVE_VS_SWITCHED_MEMORY_BCELL_UP		189	-0.46	-1.77	0	0.006	0.999	8588	tags=29%, list=15%, signal=34%
1133	GO_DEVELOPMENT_OF_PRIMARY_SEXUAL_CHARACTERISTICS		212	-0.45	-1.77	0	0.006	0.999	9531	tags=29%, list=17%, signal=34%
1134	GSE21546_UNSTIM_VS_ANTI_CD3_STIM_SAP1A_KO_DP_THYMOCYTES_DN		143	-0.47	-1.77	0	0.006	0.999	5633	tags=24%, list=10%, signal=27%
1135	REACTOME_GPCR_LIGAND_BINDING		384	-0.43	-1.77	0	0.006	0.999	5679	tags=29%, list=10%, signal=32%
1136	KEGG_MAPK_SIGNALING_PATHWAY		265	-0.44	-1.77	0	0.006	0.999	6537	tags=21%, list=12%, signal=24%
1137	GO_GASTRULATION_WITH_MOUTH_FORMING_SECOND		26	-0.65	-1.77	0.004	0.006	0.999	3043	tags=23%, list=5%, signal=24%
1138	GSE9946_MATURE_STIMULATORY_VS_LISTERIA_INF_MATURE_DC_DN		121	-0.49	-1.77	0	0.006	0.999	5633	tags=27%, list=10%, signal=30%
1139	REACTOME_MUSCLE_CONTRACTION		47	-0.56	-1.77	0	0.007	0.999	6165	tags=32%, list=11%, signal=36%
1140	NIELSEN_SCHWANNOMA_DN		15	-0.73	-1.77	0.004	0.007	0.999	8924	tags=60%, list=16%, signal=71%
1141	GO_REGULATION_OF_SYSTEMIC_ARTERIAL_BLOOD_PRESSURE		82	-0.52	-1.77	0	0.007	0.999	4706	tags=26%, list=8%, signal=28%
1142	GO_DNA_REPLICATION_INITIATION		29	-0.62	-1.77	0.005	0.007	0.999	18666	tags=69%, list=33%, signal=103%
1143	ZHENG_GLIOBLASTOMA_PLASTICITY_UP		237	-0.45	-1.77	0	0.007	0.999	12676	tags=41%, list=22%, signal=53%
1144	GO_CELL_GROWTH		131	-0.48	-1.77	0	0.007	0.999	4334	tags=20%, list=8%, signal=21%
1145	MIKKELSEN_ES_ICP_WITH_H3K27ME3		39	-0.58	-1.77	0.002	0.007	0.999	8730	tags=49%, list=15%, signal=58%
1146	GSE13173_UNTREATED_VS_IL12_TREATED_ACT_CD8_TCELL_UP		118	-0.49	-1.77	0	0.007	0.999	4141	tags=23%, list=7%, signal=25%
1147	GO_PHOTORECEPTOR_CELL_DIFFERENTIATION		50	-0.56	-1.77	0.005	0.007	0.999	3919	tags=22%, list=7%, signal=24%
1148	VANTVEER_BREAST_CANCER_POOR_PROGNOSIS		50	-0.56	-1.77	0	0.007	0.999	12660	tags=46%, list=22%, signal=59%
1149	GO_REGULATION_OF_SYNAPTIC_TRANSMISSION_DOPAMINERGIC		17	-0.7	-1.77	0.01	0.007	0.999	6570	tags=47%, list=12%, signal=53%
1150	GRAHAM_CML_DIVIDING_VS_NORMAL_QUIESCENT_UP		177	-0.46	-1.77	0	0.007	0.999	13190	tags=49%, list=23%, signal=64%
1151	CARD_MIR302A_TARGETS		77	-0.52	-1.77	0	0.007	0.999	9151	tags=25%, list=16%, signal=29%
1152	GO_SYNTAXIN_BINDING		90	-0.51	-1.77	0	0.007	0.999	4934	tags=21%, list=9%, signal=23%
1153	BYSTRYKH_HEMATOPOIESIS_STEM_CELL_AND_BRAIN_QTL_TRANS		174	-0.46	-1.77	0	0.007	0.999	6467	tags=17%, list=11%, signal=19%
1154	KONDO_PROSTATE_CANCER_WITH_H3K27ME3		185	-0.46	-1.77	0	0.007	0.999	6496	tags=30%, list=11%, signal=33%
1155	GSE34156_TLR1_TLR2_LIGAND_VS_NOD2_AND_TLR1_TLR2_LIGAND_6H_TREATED_MONOCYTE_DN		150	-0.48	-1.77	0	0.007	0.999	8468	tags=33%, list=15%, signal=38%
1156	GSE40274_FOXP3_VS_FOXP3_AND_SATB1_TRANSDUCED_ACTIVATED_CD4_TCELL_UP		121	-0.48	-1.77	0	0.007	0.999	7156	tags=34%, list=13%, signal=39%
1157	GSE29618_PRE_VS_DAY7_POST_LAIV_FLU_VACCINE_PDC_UP		187	-0.46	-1.77	0	0.007	0.999	8462	tags=30%, list=15%, signal=35%
1158	GO_REGULATION_OF_HISTONE_METHYLATION		52	-0.55	-1.77	0	0.007	0.999	7142	tags=15%, list=13%, signal=18%
1159	GO_NEUROTRANSMITTER_SODIUM_SYMPORTER_ACTIVITY		19	-0.69	-1.77	0.004	0.007	0.999	5788	tags=53%, list=10%, signal=59%
1160	GO_SIGNAL_TRANSDUCTION_INVOLVED_IN_REGULATION_OF_GENE_EXPRESSION		18	-0.7	-1.77	0.008	0.007	1	1525	tags=33%, list=3%, signal=34%
1161	GSE38697_LIGHT_ZONE_VS_DARK_ZONE_BCELL_DN		117	-0.49	-1.77	0	0.007	1	5181	tags=32%, list=9%, signal=36%
1162	GO_AMINO_ACID_TRANSMEMBRANE_TRANSPORT		67	-0.53	-1.77	0	0.007	1	6259	tags=25%, list=11%, signal=29%
1163	PID_RHODOPSIN_PATHWAY		24	-0.65	-1.77	0.004	0.007	1	6117	tags=38%, list=11%, signal=42%
1164	GO_STEREOCILIUM_BUNDLE		40	-0.59	-1.77	0.004	0.007	1	4772	tags=33%, list=8%, signal=35%
1165	GO_RESPONSE_TO_GROWTH_FACTOR		467	-0.42	-1.77	0	0.007	1	6628	tags=20%, list=12%, signal=22%
1166	GSE13762_CTRL_VS_125_VITAMIND_DAY5_DC_DN		126	-0.49	-1.76	0	0.007	1	3813	tags=23%, list=7%, signal=25%
1167	GO_NEURAL_NUCLEUS_DEVELOPMENT		66	-0.53	-1.76	0	0.007	1	5257	tags=23%, list=9%, signal=25%
1168	GO_PROTEIN_LOCALIZATION_TO_CELL_SURFACE		22	-0.67	-1.76	0.002	0.007	1	2420	tags=27%, list=4%, signal=28%
1169	GO_REGULATION_OF_ALPHA_AMINO_3_HYDROXY_5_METHYL_4_ISOXAZOLE_PROPIONATE_SELECTIVE_GLUTAMATE_RECEPTOR_ACTIVITY		19	-0.69	-1.76	0	0.007	1	6251	tags=37%, list=11%, signal=41%
1170	GO_CENTRAL_NERVOUS_SYSTEM_PROJECTION_NEURON_AXONOGENESIS		22	-0.66	-1.76	0.002	0.007	1	5875	tags=45%, list=10%, signal=51%
1171	REACTOME_GLYCOSAMINOGLYCAN_METABOLISM		108	-0.5	-1.76	0	0.007	1	4205	tags=19%, list=7%, signal=21%
1172	GSE36527_CD62L_HIGH_VS_CD62L_LOW_TREG_CD69_NEG_KLRG1_NEG_DN		184	-0.45	-1.76	0	0.007	1	6436	tags=21%, list=11%, signal=24%
1173	GO_HORMONE_METABOLIC_PROCESS		159	-0.47	-1.76	0	0.007	1	6877	tags=29%, list=12%, signal=33%
1174	GSE9988_LPS_VS_LOW_LPS_MONOCYTE_DN		161	-0.47	-1.76	0	0.007	1	9259	tags=28%, list=16%, signal=33%
1175	GO_NEUROMUSCULAR_PROCESS_CONTROLLING_POSTURE		15	-0.72	-1.76	0	0.007	1	4425	tags=33%, list=8%, signal=36%
1176	GO_DETECTION_OF_MECHANICAL_STIMULUS_INVOLVED_IN_SENSORY_PERCEPTION		23	-0.66	-1.76	0.005	0.007	1	6449	tags=48%, list=11%, signal=54%
1177	GO_REGULATION_OF_CARTILAGE_DEVELOPMENT		58	-0.54	-1.76	0	0.007	1	9395	tags=36%, list=17%, signal=43%
1178	LE_EGR2_TARGETS_UP		104	-0.49	-1.76	0	0.007	1	12169	tags=45%, list=22%, signal=57%
1179	GO_POST_ANAL_TAIL_MORPHOGENESIS		18	-0.7	-1.76	0.007	0.007	1	4880	tags=39%, list=9%, signal=43%
1180	GO_MALE_SEX_DIFFERENTIATION		145	-0.47	-1.76	0	0.007	1	9531	tags=32%, list=17%, signal=38%
1181	SERVITJA_ISLET_HNF1A_TARGETS_DN		107	-0.49	-1.76	0	0.007	1	8828	tags=38%, list=16%, signal=45%
1182	GO_MAIN_AXON		57	-0.55	-1.76	0.003	0.007	1	5257	tags=28%, list=9%, signal=31%
1183	GO_ENDOCHONDRAL_BONE_MORPHOGENESIS		44	-0.56	-1.76	0.004	0.007	1	13192	tags=50%, list=23%, signal=65%
1184	REACTOME_SHC_MEDIATED_CASCADE		28	-0.62	-1.76	0.002	0.007	1	8851	tags=46%, list=16%, signal=55%
1185	GO_POSITIVE_REGULATION_OF_CARDIAC_MUSCLE_CELL_PROLIFERATION		19	-0.68	-1.76	0.006	0.007	1	8217	tags=58%, list=15%, signal=68%
1186	GO_POSITIVE_REGULATION_OF_GLUCOSE_METABOLIC_PROCESS		34	-0.6	-1.76	0.002	0.007	1	4270	tags=24%, list=8%, signal=25%
1187	GO_SMAD_PROTEIN_SIGNAL_TRANSDUCTION		56	-0.54	-1.76	0.002	0.007	1	6278	tags=30%, list=11%, signal=34%
1188	GO_CEREBRAL_CORTEX_CELL_MIGRATION		40	-0.57	-1.76	0.004	0.007	1	6843	tags=28%, list=12%, signal=31%
1189	GO_NEUROMUSCULAR_JUNCTION_DEVELOPMENT		35	-0.6	-1.76	0.006	0.007	1	11097	tags=40%, list=20%, signal=50%
1190	GO_REGULATION_OF_ANATOMICAL_STRUCTURE_SIZE		457	-0.42	-1.76	0	0.007	1	4563	tags=18%, list=8%, signal=20%
1191	GO_REGULATION_OF_NEURON_MIGRATION		26	-0.64	-1.76	0.002	0.007	1	4417	tags=27%, list=8%, signal=29%
1192	GSE7548_NAIVE_VS_DAY28_PCC_IMMUNIZATION_CD4_TCELL_DN		190	-0.45	-1.76	0	0.007	1	6567	tags=25%, list=12%, signal=28%
1193	KEGG_ARRHYTHMOGENIC_RIGHT_VENTRICULAR_CARDIOMYOPATHY_ARVC		74	-0.53	-1.76	0	0.007	1	6857	tags=34%, list=12%, signal=38%
1194	WANG_NFKB_TARGETS		24	-0.64	-1.76	0.002	0.007	1	3533	tags=33%, list=6%, signal=36%
1195	GSE5589_WT_VS_IL10_KO_LPS_AND_IL10_STIM_MACROPHAGE_180MIN_DN		108	-0.49	-1.76	0	0.007	1	8800	tags=39%, list=16%, signal=46%
1196	GSE37532_TREG_VS_TCONV_CD4_TCELL_FROM_VISCERAL_ADIPOSE_TISSUE_UP		124	-0.48	-1.76	0	0.008	1	8858	tags=35%, list=16%, signal=42%
1197	GO_RESPONSE_TO_PAIN		29	-0.63	-1.76	0	0.008	1	6449	tags=45%, list=11%, signal=51%
1198	BHATTACHARYA_EMBRYONIC_STEM_CELL		88	-0.5	-1.76	0	0.008	1	17497	tags=58%, list=31%, signal=84%
1199	GSE19888_CTRL_VS_A3R_ACT_TREATED_MAST_CELL_PRETREATED_WITH_A3R_INH_UP		187	-0.46	-1.76	0	0.008	1	5929	tags=23%, list=10%, signal=26%
1200	DAIRKEE_CANCER_PRONE_RESPONSE_E2		28	-0.64	-1.75	0.004	0.008	1	7989	tags=43%, list=14%, signal=50%
1201	GO_PHOTORECEPTOR_OUTER_SEGMENT		69	-0.53	-1.75	0.002	0.008	1	6278	tags=25%, list=11%, signal=28%
1202	REACTOME_FRS2_MEDIATED_CASCADE		36	-0.59	-1.75	0	0.008	1	8851	tags=39%, list=16%, signal=46%
1203	REACTOME_DAG_AND_IP3_SIGNALING		30	-0.6	-1.75	0.002	0.008	1	5821	tags=30%, list=10%, signal=33%
1204	GO_TRANSPORT_VESICLE_MEMBRANE		146	-0.47	-1.75	0	0.008	1	4881	tags=21%, list=9%, signal=23%
1205	KRAS.BREAST_UP.V1_DN		135	-0.47	-1.75	0	0.008	1	6558	tags=27%, list=12%, signal=31%
1206	GO_SPECTRIN_BINDING		25	-0.64	-1.75	0.002	0.008	1	2293	tags=20%, list=4%, signal=21%
1207	REACTOME_DOWNSTREAM_SIGNALING_OF_ACTIVATED_FGFR		96	-0.5	-1.75	0	0.008	1	6537	tags=22%, list=12%, signal=25%
1208	GO_POSITIVE_REGULATION_OF_FAT_CELL_DIFFERENTIATION		47	-0.55	-1.75	0	0.008	1	6396	tags=32%, list=11%, signal=36%
1209	GO_NITRIC_OXIDE_MEDIATED_SIGNAL_TRANSDUCTION		19	-0.69	-1.75	0.008	0.008	1	5864	tags=53%, list=10%, signal=59%
1210	MEISSNER_BRAIN_HCP_WITH_H3K4ME2		16	-0.71	-1.75	0.004	0.008	1	4010	tags=50%, list=7%, signal=54%
1211	REACTOME_AMINE_COMPOUND_SLC_TRANSPORTERS		27	-0.63	-1.75	0.005	0.008	1	4069	tags=37%, list=7%, signal=40%
1212	GO_HISTONE_METHYLATION		73	-0.52	-1.75	0	0.008	1	11359	tags=26%, list=20%, signal=33%
1213	BIDUS_METASTASIS_UP		203	-0.44	-1.75	0	0.008	1	19859	tags=52%, list=35%, signal=79%
1214	GSE43956_WT_VS_SGK1_KO_TH17_DIFFERENTIATED_CD4_TCELL_UP		189	-0.45	-1.75	0	0.008	1	4891	tags=18%, list=9%, signal=20%
1215	GO_MATING		36	-0.59	-1.75	0.005	0.008	1	5138	tags=36%, list=9%, signal=40%
1216	GO_RESPONSE_TO_ESTRADIOL		145	-0.47	-1.75	0	0.008	1	8828	tags=32%, list=16%, signal=38%
1217	GO_BONE_GROWTH		20	-0.68	-1.75	0.004	0.008	1	6877	tags=45%, list=12%, signal=51%
1218	GO_OOCYTE_DIFFERENTIATION		35	-0.61	-1.75	0.004	0.008	1	12155	tags=49%, list=22%, signal=62%
1219	GSE19888_ADENOSINE_A3R_INH_VS_INH_PRETREAT_AND_ACT_WITH_TCELL_MEMBRANES_MAST_CELL_DN		179	-0.46	-1.75	0	0.008	1	4924	tags=23%, list=9%, signal=25%
1220	GSE43957_UNTREATED_VS_NACL_TREATED_ANTI_CD3_CD28_STIM_CD4_TCELL_UP		194	-0.45	-1.75	0	0.008	1	7942	tags=24%, list=14%, signal=28%
1221	CYCLIN_D1_KE_.V1_DN		187	-0.45	-1.75	0	0.008	1	7133	tags=26%, list=13%, signal=30%
1222	GO_REGULATION_OF_AMINO_ACID_TRANSPORT		26	-0.64	-1.75	0.005	0.008	1	2941	tags=31%, list=5%, signal=32%
1223	SLEBOS_HEAD_AND_NECK_CANCER_WITH_HPV_UP		78	-0.51	-1.75	0	0.008	1	8678	tags=23%, list=15%, signal=27%
1224	GO_ANATOMICAL_STRUCTURE_ARRANGEMENT		17	-0.7	-1.75	0.01	0.008	1	7583	tags=47%, list=13%, signal=54%
1225	GO_REGULATION_OF_CELLULAR_RESPIRATION		22	-0.67	-1.75	0.007	0.008	1	6208	tags=36%, list=11%, signal=41%
1226	GO_SULFUR_COMPOUND_BINDING		226	-0.44	-1.75	0	0.008	1	7532	tags=26%, list=13%, signal=30%
1227	GO_POSITIVE_REGULATION_OF_GROWTH		231	-0.44	-1.75	0	0.008	1	7008	tags=24%, list=12%, signal=28%
1228	GO_REGULATION_OF_EPITHELIAL_CELL_DIFFERENTIATION_INVOLVED_IN_KIDNEY_DEVELOPMENT		15	-0.73	-1.75	0.014	0.008	1	4794	tags=47%, list=8%, signal=51%
1229	LY_AGING_PREMATURE_DN		29	-0.62	-1.75	0.004	0.008	1	16761	tags=79%, list=30%, signal=113%
1230	BRUINS_UVC_RESPONSE_VIA_TP53_GROUP_D		252	-0.44	-1.75	0	0.008	1	6496	tags=20%, list=11%, signal=23%
1231	GSE9946_IMMATURE_VS_LISTERIA_INF_MATURE_DC_UP		127	-0.48	-1.74	0	0.008	1	5075	tags=20%, list=9%, signal=22%
1232	GO_CEREBRAL_CORTEX_RADIALLY_ORIENTED_CELL_MIGRATION		26	-0.63	-1.74	0.004	0.008	1	3561	tags=19%, list=6%, signal=21%
1233	GSE2706_LPS_VS_R848_AND_LPS_2H_STIM_DC_DN		151	-0.46	-1.74	0	0.008	1	6937	tags=28%, list=12%, signal=32%
1234	GSE32423_CTRL_VS_IL7_MEMORY_CD8_TCELL_DN		179	-0.45	-1.74	0	0.008	1	9730	tags=28%, list=17%, signal=34%
1235	GO_REGULATION_OF_RECEPTOR_INTERNALIZATION		37	-0.58	-1.74	0.005	0.009	1	6794	tags=35%, list=12%, signal=40%
1236	GO_CORONARY_VASCULATURE_DEVELOPMENT		35	-0.58	-1.74	0.002	0.009	1	5497	tags=26%, list=10%, signal=28%
1237	GO_POSITIVE_REGULATION_OF_CELL_MORPHOGENESIS_INVOLVED_IN_DIFFERENTIATION		158	-0.46	-1.74	0	0.009	1	4575	tags=16%, list=8%, signal=18%
1238	GO_PERICARDIUM_DEVELOPMENT		18	-0.7	-1.74	0.009	0.009	1	3554	tags=28%, list=6%, signal=30%
1239	GSE46606_DAY1_VS_DAY3_CD40L_IL2_IL5_STIMULATED_IRF4_KO_BCELL_UP		188	-0.45	-1.74	0	0.009	1	8316	tags=24%, list=15%, signal=28%
1240	GSE13762_CTRL_VS_125_VITAMIND_DAY5_DC_UP		122	-0.48	-1.74	0	0.009	1	5085	tags=26%, list=9%, signal=29%
1241	GO_VOLTAGE_GATED_SODIUM_CHANNEL_ACTIVITY		20	-0.66	-1.74	0.006	0.009	1	5923	tags=45%, list=10%, signal=50%
1242	BURTON_ADIPOGENESIS_PEAK_AT_24HR		41	-0.56	-1.74	0.005	0.009	1	16777	tags=76%, list=30%, signal=107%
1243	GO_PHOTORECEPTOR_OUTER_SEGMENT_MEMBRANE		16	-0.72	-1.74	0	0.009	1	5366	tags=25%, list=9%, signal=28%
1244	REACTOME_HS_GAG_DEGRADATION		20	-0.67	-1.74	0.007	0.009	1	8734	tags=35%, list=15%, signal=41%
1245	AFFAR_YY1_TARGETS_DN		231	-0.44	-1.74	0	0.009	1	13108	tags=42%, list=23%, signal=55%
1246	HUNSBERGER_EXERCISE_REGULATED_GENES		30	-0.62	-1.74	0.002	0.009	1	3707	tags=27%, list=7%, signal=29%
1247	GHANDHI_DIRECT_IRRADIATION_DN		31	-0.61	-1.74	0.002	0.009	1	5144	tags=29%, list=9%, signal=32%
1248	GO_REGULATION_OF_CARDIAC_MUSCLE_CELL_CONTRACTION		27	-0.61	-1.74	0.004	0.009	1	9005	tags=44%, list=16%, signal=53%
1249	GSE18791_UNSTIM_VS_NEWCATSLE_VIRUS_DC_2H_DN		159	-0.46	-1.74	0	0.009	1	6362	tags=20%, list=11%, signal=23%
1250	GO_POSITIVE_REGULATION_OF_MESENCHYMAL_CELL_PROLIFERATION		27	-0.62	-1.74	0.006	0.009	1	6537	tags=41%, list=12%, signal=46%
1251	GO_RNA_POLYMERASE_II_ACTIVATING_TRANSCRIPTION_FACTOR_BINDING		36	-0.58	-1.74	0.002	0.009	1	1451	tags=19%, list=3%, signal=20%
1252	HOSHIDA_LIVER_CANCER_SUBCLASS_S2		113	-0.48	-1.74	0	0.009	1	20775	tags=64%, list=37%, signal=101%
1253	GSE11367_CTRL_VS_IL17_TREATED_SMOOTH_MUSCLE_CELL_UP		129	-0.47	-1.74	0	0.009	1	6099	tags=22%, list=11%, signal=25%
1254	KORKOLA_EMBRYONIC_CARCINOMA_VS_SEMINOMA_UP		21	-0.66	-1.74	0	0.009	1	5045	tags=38%, list=9%, signal=42%
1255	KORKOLA_YOLK_SAC_TUMOR		57	-0.53	-1.74	0	0.009	1	7807	tags=37%, list=14%, signal=43%
1256	GO_SULFOTRANSFERASE_ACTIVITY		52	-0.55	-1.74	0.002	0.009	1	4247	tags=29%, list=8%, signal=31%
1257	GSE29614_DAY3_VS_DAY7_TIV_FLU_VACCINE_PBMC_UP		157	-0.46	-1.74	0	0.009	1	8775	tags=36%, list=16%, signal=42%
1258	GO_NEGATIVE_REGULATION_OF_MUSCLE_TISSUE_DEVELOPMENT		35	-0.6	-1.74	0.004	0.009	1	5007	tags=37%, list=9%, signal=41%
1259	MCCLUNG_CREB1_TARGETS_DN		55	-0.55	-1.74	0.002	0.009	1	13129	tags=44%, list=23%, signal=57%
1260	GSE7459_UNTREATED_VS_IL6_TREATED_ACT_CD4_TCELL_DN		133	-0.47	-1.74	0	0.009	1	5475	tags=25%, list=10%, signal=27%
1261	KEGG_HYPERTROPHIC_CARDIOMYOPATHY_HCM		83	-0.51	-1.74	0	0.009	1	4741	tags=27%, list=8%, signal=29%
1262	GO_ADRENERGIC_RECEPTOR_SIGNALING_PATHWAY		23	-0.64	-1.74	0.004	0.009	1	5107	tags=30%, list=9%, signal=33%
1263	GO_NEGATIVE_REGULATION_OF_STEM_CELL_PROLIFERATION		16	-0.71	-1.74	0.004	0.009	1	9371	tags=63%, list=17%, signal=75%
1264	GSE9946_IMMATURE_VS_PROSTAGLANDINE2_TREATED_MATURE_DC_DN		135	-0.47	-1.74	0	0.009	1	8030	tags=28%, list=14%, signal=33%
1265	GO_POSITIVE_REGULATION_OF_BIOMINERAL_TISSUE_DEVELOPMENT		37	-0.58	-1.74	0.005	0.009	1	6704	tags=38%, list=12%, signal=43%
1266	GO_NEGATIVE_REGULATION_OF_AXONOGENESIS		64	-0.53	-1.73	0	0.009	1	6675	tags=31%, list=12%, signal=35%
1267	GO_REGULATION_OF_STRIATED_MUSCLE_CELL_APOPTOTIC_PROCESS		21	-0.66	-1.73	0.009	0.009	1	5481	tags=38%, list=10%, signal=42%
1268	GO_NEGATIVE_REGULATION_OF_CELLULAR_RESPONSE_TO_GROWTH_FACTOR_STIMULUS		119	-0.47	-1.73	0.002	0.009	1	6571	tags=24%, list=12%, signal=27%
1269	GO_MAMMARY_GLAND_DEVELOPMENT		115	-0.48	-1.73	0	0.009	1	9584	tags=30%, list=17%, signal=37%
1270	REACTOME_SIGNALING_BY_FGFR		108	-0.48	-1.73	0	0.009	1	6537	tags=20%, list=12%, signal=23%
1271	WINNEPENNINCKX_MELANOMA_METASTASIS_UP		151	-0.47	-1.73	0	0.009	1	17370	tags=52%, list=31%, signal=74%
1272	GSE36078_UNTREATED_VS_AD5_INF_MOUSE_LUNG_DC_UP		190	-0.45	-1.73	0	0.009	1	6187	tags=25%, list=11%, signal=28%
1273	GO_REGULATION_OF_OLIGODENDROCYTE_DIFFERENTIATION		28	-0.62	-1.73	0.002	0.009	1	5007	tags=29%, list=9%, signal=31%
1274	WEST_ADRENOCORTICAL_TUMOR_MARKERS_UP		21	-0.65	-1.73	0.006	0.009	1	11980	tags=71%, list=21%, signal=91%
1275	GO_CYCLIC_NUCLEOTIDE_METABOLIC_PROCESS		57	-0.53	-1.73	0.002	0.009	1	8233	tags=33%, list=15%, signal=39%
1276	GO_OSTEOBLAST_DEVELOPMENT		18	-0.69	-1.73	0.002	0.009	1	5875	tags=39%, list=10%, signal=43%
1277	GSE13522_WT_VS_IFNG_KO_SKING_T_CRUZI_Y_STRAIN_INF_UP		119	-0.48	-1.73	0	0.009	1	5044	tags=25%, list=9%, signal=28%
1278	EBAUER_TARGETS_OF_PAX3_FOXO1_FUSION_DN		46	-0.56	-1.73	0	0.009	1	5222	tags=28%, list=9%, signal=31%
1279	GO_CHLORIDE_CHANNEL_COMPLEX		50	-0.55	-1.73	0	0.009	1	8800	tags=48%, list=16%, signal=57%
1280	GO_SMOOTH_MUSCLE_CONTRACTION		45	-0.56	-1.73	0.002	0.009	1	4575	tags=27%, list=8%, signal=29%
1281	GO_POSITIVE_REGULATION_OF_CAMP_METABOLIC_PROCESS		86	-0.51	-1.73	0	0.009	1	9646	tags=42%, list=17%, signal=50%
1282	GSE22611_NOD2_VS_MUTANT_NOD2_TRANSDUCED_HEK293T_CELL_DN		173	-0.45	-1.73	0	0.009	1	5951	tags=18%, list=11%, signal=20%
1283	GO_INNER_EAR_RECEPTOR_CELL_DEVELOPMENT		34	-0.59	-1.73	0.002	0.009	1	9584	tags=44%, list=17%, signal=53%
1284	KEGG_RIBOSOME		88	-0.5	-1.73	0.002	0.009	1	20908	tags=86%, list=37%, signal=137%
1285	GO_BROWN_FAT_CELL_DIFFERENTIATION		29	-0.61	-1.73	0.002	0.009	1	7049	tags=38%, list=12%, signal=43%
1286	GO_FRIZZLED_BINDING		36	-0.59	-1.73	0.002	0.009	1	5929	tags=33%, list=10%, signal=37%
1287	GSE22589_SIV_VS_HIV_AND_SIV_INFECTED_DC_DN		186	-0.45	-1.73	0	0.009	1	4425	tags=16%, list=8%, signal=17%
1288	REACTOME_ACTIVATION_OF_THE_PRE_REPLICATIVE_COMPLEX		30	-0.61	-1.73	0.002	0.009	1	20869	tags=77%, list=37%, signal=122%
1289	GO_NEUROPEPTIDE_RECEPTOR_BINDING		27	-0.63	-1.73	0.007	0.009	1	7049	tags=52%, list=12%, signal=59%
1290	GSE360_L_DONOVANI_VS_T_GONDII_DC_UP		193	-0.45	-1.73	0	0.01	1	6567	tags=27%, list=12%, signal=30%
1291	GO_REGULATION_OF_ACTIVIN_RECEPTOR_SIGNALING_PATHWAY		25	-0.64	-1.73	0.009	0.01	1	8742	tags=40%, list=15%, signal=47%
1292	GO_CELLULAR_GLUCOSE_HOMEOSTASIS		72	-0.52	-1.73	0	0.01	1	6288	tags=21%, list=11%, signal=23%
1293	GO_REGULATION_OF_METANEPHROS_DEVELOPMENT		23	-0.65	-1.73	0.002	0.01	1	4794	tags=35%, list=8%, signal=38%
1294	GO_ARTERY_MORPHOGENESIS		51	-0.55	-1.73	0	0.01	1	9699	tags=31%, list=17%, signal=38%
1295	GO_PARASYMPATHETIC_NERVOUS_SYSTEM_DEVELOPMENT		17	-0.68	-1.73	0.007	0.01	1	4575	tags=47%, list=8%, signal=51%
1296	GSE16450_IMMATURE_VS_MATURE_NEURON_CELL_LINE_6H_IFNA_STIM_DN		187	-0.45	-1.73	0	0.01	1	9151	tags=26%, list=16%, signal=31%
1297	GO_CALCIUM_ION_TRANSMEMBRANE_TRANSPORT		153	-0.46	-1.73	0	0.01	1	6628	tags=29%, list=12%, signal=32%
1298	GSE2770_TGFB_AND_IL4_VS_IL4_TREATED_ACT_CD4_TCELL_2H_DN		181	-0.45	-1.73	0	0.01	1	5888	tags=19%, list=10%, signal=22%
1299	GO_ACTIVE_TRANSMEMBRANE_TRANSPORTER_ACTIVITY		350	-0.42	-1.73	0	0.01	1	6259	tags=20%, list=11%, signal=22%
1300	GSE12003_MIR223_KO_VS_WT_BM_PROGENITOR_4D_CULTURE_DN		193	-0.45	-1.73	0	0.01	1	4522	tags=19%, list=8%, signal=21%
1301	GSE2405_0H_VS_3H_A_PHAGOCYTOPHILUM_STIM_NEUTROPHIL_DN		165	-0.46	-1.73	0	0.01	1	5939	tags=27%, list=11%, signal=30%
1302	LI_WILMS_TUMOR_VS_FETAL_KIDNEY_2_UP		29	-0.6	-1.73	0	0.01	1	8505	tags=41%, list=15%, signal=49%
1303	GO_KINESIN_BINDING		30	-0.61	-1.72	0.002	0.01	1	4979	tags=23%, list=9%, signal=26%
1304	GO_REGULATION_OF_DNA_DEPENDENT_DNA_REPLICATION		39	-0.57	-1.72	0.002	0.01	1	16258	tags=46%, list=29%, signal=65%
1305	GO_SYNAPTIC_TRANSMISSION_GLUTAMATERGIC		21	-0.67	-1.72	0.009	0.01	1	5656	tags=43%, list=10%, signal=48%
1306	GO_ENDOCARDIAL_CUSHION_MORPHOGENESIS		22	-0.66	-1.72	0.005	0.01	1	3554	tags=36%, list=6%, signal=39%
1307	GSE1925_CTRL_VS_IFNG_PRIMED_MACROPHAGE_3H_IFNG_STIM_DN		118	-0.48	-1.72	0	0.01	1	7214	tags=31%, list=13%, signal=36%
1308	GSE27786_CD8_TCELL_VS_ERYTHROBLAST_DN		187	-0.45	-1.72	0	0.01	1	6345	tags=23%, list=11%, signal=26%
1309	GO_STRUCTURE_SPECIFIC_DNA_BINDING		118	-0.48	-1.72	0	0.01	1	4289	tags=14%, list=8%, signal=15%
1310	GO_REGULATION_OF_HAIR_FOLLICLE_DEVELOPMENT		15	-0.72	-1.72	0.01	0.01	1	7008	tags=67%, list=12%, signal=76%
1311	GO_EPITHELIAL_TUBE_BRANCHING_INVOLVED_IN_LUNG_MORPHOGENESIS		25	-0.63	-1.72	0.004	0.01	1	6231	tags=36%, list=11%, signal=40%
1312	GO_PHOSPHOLIPASE_C_ACTIVATING_G_PROTEIN_COUPLED_RECEPTOR_SIGNALING_PATHWAY		83	-0.5	-1.72	0	0.01	1	4153	tags=27%, list=7%, signal=29%
1313	GSE9946_LISTERIA_INF_MATURE_VS_PROSTAGLANDINE2_TREATED_MATURE_DC_DN		107	-0.48	-1.72	0	0.01	1	3554	tags=22%, list=6%, signal=24%
1314	GO_SECOND_MESSENGER_MEDIATED_SIGNALING		154	-0.46	-1.72	0	0.01	1	5872	tags=28%, list=10%, signal=31%
1315	GSE1448_CTRL_VS_ANTI_VALPHA2_DP_THYMOCYTE_UP		185	-0.45	-1.72	0	0.01	1	6939	tags=18%, list=12%, signal=20%
1316	MARKEY_RB1_CHRONIC_LOF_UP		112	-0.47	-1.72	0	0.01	1	8734	tags=25%, list=15%, signal=30%
1317	RIZ_ERYTHROID_DIFFERENTIATION_HEMGN		31	-0.6	-1.72	0	0.01	1	4468	tags=26%, list=8%, signal=28%
1318	GSE16385_UNTREATED_VS_12H_ROSIGLITAZONE_IL4_TREATED_MACROPHAGE_DN		184	-0.45	-1.72	0	0.01	1	5497	tags=16%, list=10%, signal=17%
1319	GO_METANEPHRIC_EPITHELIUM_DEVELOPMENT		20	-0.67	-1.72	0	0.01	1	5045	tags=25%, list=9%, signal=27%
1320	GO_SECONDARY_ACTIVE_TRANSMEMBRANE_TRANSPORTER_ACTIVITY		228	-0.44	-1.72	0	0.01	1	6259	tags=22%, list=11%, signal=25%
1321	PDGF_ERK_DN.V1_UP		136	-0.47	-1.72	0.002	0.01	1	6680	tags=18%, list=12%, signal=21%
1322	GO_CHEMOSENSORY_BEHAVIOR		15	-0.72	-1.72	0.002	0.01	1	7932	tags=47%, list=14%, signal=54%
1323	GO_MOTOR_NEURON_AXON_GUIDANCE		27	-0.62	-1.72	0.007	0.01	1	9163	tags=52%, list=16%, signal=62%
1324	GSE22935_UNSTIM_VS_48H_MBOVIS_BCG_STIM_MACROPHAGE_UP		185	-0.45	-1.72	0	0.01	1	6239	tags=25%, list=11%, signal=28%
1325	GO_NEGATIVE_CHEMOTAXIS		39	-0.57	-1.72	0.002	0.01	1	14712	tags=69%, list=26%, signal=94%
1326	GO_MYOFIBRIL_ASSEMBLY		47	-0.55	-1.72	0.004	0.01	1	6178	tags=36%, list=11%, signal=41%
1327	GSE19512_NAUTRAL_VS_INDUCED_TREG_UP		188	-0.44	-1.72	0	0.01	1	5533	tags=23%, list=10%, signal=26%
1328	GO_ATP_HYDROLYSIS_COUPLED_TRANSMEMBRANE_TRANSPORT		36	-0.58	-1.72	0.002	0.01	1	4447	tags=22%, list=8%, signal=24%
1329	GO_REGULATION_OF_RNA_SPLICING		93	-0.49	-1.72	0	0.01	1	20624	tags=63%, list=37%, signal=100%
1330	GO_VENTRICULAR_CARDIAC_MUSCLE_CELL_DIFFERENTIATION		19	-0.66	-1.72	0.005	0.01	1	8217	tags=37%, list=15%, signal=43%
1331	REACTOME_FGFR_LIGAND_BINDING_AND_ACTIVATION		22	-0.64	-1.72	0.006	0.01	1	8851	tags=59%, list=16%, signal=70%
1332	GSE17974_IL4_AND_ANTI_IL12_VS_UNTREATED_0.5H_ACT_CD4_TCELL_DN		152	-0.46	-1.72	0	0.011	1	6099	tags=25%, list=11%, signal=28%
1333	KEGG_GLYCOSAMINOGLYCAN_BIOSYNTHESIS_HEPARAN_SULFATE		26	-0.61	-1.72	0.005	0.011	1	3305	tags=27%, list=6%, signal=29%
1334	GO_CATION_TRANSPORTING_ATPASE_ACTIVITY		59	-0.53	-1.72	0.002	0.011	1	4742	tags=20%, list=8%, signal=22%
1335	GSE24574_BCL6_LOW_TFH_VS_NAIVE_CD4_TCELL_DN		189	-0.45	-1.72	0	0.011	1	6181	tags=22%, list=11%, signal=24%
1336	GO_PHOTOTRANSDUCTION_VISIBLE_LIGHT		20	-0.65	-1.72	0.008	0.011	1	6117	tags=30%, list=11%, signal=34%
1337	GSE27670_CTRL_VS_BLIMP1_TRANSDUCED_GC_BCELL_UP		190	-0.45	-1.72	0	0.011	1	4556	tags=23%, list=8%, signal=25%
1338	GO_BONE_MINERALIZATION		38	-0.58	-1.72	0.003	0.011	1	6877	tags=39%, list=12%, signal=45%
1339	GO_TRANSPORT_VESICLE		324	-0.42	-1.72	0	0.011	1	6594	tags=20%, list=12%, signal=23%
1340	WATANABE_COLON_CANCER_MSI_VS_MSS_DN		78	-0.51	-1.72	0	0.011	1	9874	tags=36%, list=17%, signal=43%
1341	GO_ATRIOVENTRICULAR_VALVE_DEVELOPMENT		19	-0.67	-1.72	0.002	0.011	1	11703	tags=53%, list=21%, signal=66%
1342	DING_LUNG_CANCER_MUTATED_SIGNIFICANTLY		26	-0.62	-1.71	0.004	0.011	1	6449	tags=35%, list=11%, signal=39%
1343	ATF2_UP.V1_UP		185	-0.44	-1.71	0	0.011	1	7762	tags=28%, list=14%, signal=32%
1344	GO_POSITIVE_REGULATION_OF_CELL_PROJECTION_ORGANIZATION		289	-0.43	-1.71	0	0.011	1	7130	tags=21%, list=13%, signal=24%
1345	GO_ENDOPLASMIC_RETICULUM_LUMEN		192	-0.44	-1.71	0	0.011	1	6359	tags=20%, list=11%, signal=22%
1346	GO_BRANCH_ELONGATION_OF_AN_EPITHELIUM		17	-0.68	-1.71	0.011	0.011	1	5007	tags=35%, list=9%, signal=39%
1347	DING_LUNG_CANCER_BY_MUTATION_RATE		20	-0.65	-1.71	0	0.011	1	5524	tags=40%, list=10%, signal=44%
1348	GO_ESTABLISHMENT_OF_MITOTIC_SPINDLE_LOCALIZATION		23	-0.64	-1.71	0.008	0.011	1	5858	tags=22%, list=10%, signal=24%
1349	LEIN_LOCALIZED_TO_DISTAL_AND_PROXIMAL_DENDRITES		15	-0.7	-1.71	0.008	0.011	1	7352	tags=47%, list=13%, signal=54%
1350	GO_RESPONSE_TO_TESTOSTERONE		38	-0.57	-1.71	0.004	0.011	1	3078	tags=26%, list=5%, signal=28%
1351	GO_SOLUTE_SODIUM_SYMPORTER_ACTIVITY		51	-0.54	-1.71	0	0.011	1	7479	tags=35%, list=13%, signal=41%
1352	CHEMNITZ_RESPONSE_TO_PROSTAGLANDIN_E2_UP		130	-0.46	-1.71	0	0.011	1	17266	tags=63%, list=31%, signal=91%
1353	GSE6269_FLU_VS_E_COLI_INF_PBMC_DN		153	-0.45	-1.71	0	0.011	1	9079	tags=29%, list=16%, signal=35%
1354	GO_SPINDLE_LOCALIZATION		37	-0.57	-1.71	0.005	0.011	1	12991	tags=41%, list=23%, signal=53%
1355	GO_CELLULAR_RESPONSE_TO_STEROID_HORMONE_STIMULUS		212	-0.44	-1.71	0	0.011	1	4334	tags=14%, list=8%, signal=15%
1356	KRAS.DF.V1_DN		184	-0.45	-1.71	0	0.011	1	5902	tags=22%, list=10%, signal=25%
1357	GO_SERINE_TYPE_EXOPEPTIDASE_ACTIVITY		18	-0.66	-1.71	0.006	0.011	1	4798	tags=28%, list=8%, signal=30%
1358	MATZUK_IMPLANTATION_AND_UTERINE		22	-0.64	-1.71	0.002	0.011	1	5722	tags=50%, list=10%, signal=56%
1359	DELYS_THYROID_CANCER_DN		226	-0.43	-1.71	0	0.011	1	9509	tags=33%, list=17%, signal=40%
1360	GO_POSITIVE_REGULATION_OF_CELL_DIVISION		126	-0.47	-1.71	0.003	0.011	1	12023	tags=41%, list=21%, signal=52%
1361	REACTOME_RAS_ACTIVATION_UOPN_CA2_INFUX_THROUGH_NMDA_RECEPTOR		17	-0.68	-1.71	0.011	0.011	1	3391	tags=41%, list=6%, signal=44%
1362	GO_PROTEOGLYCAN_BINDING		28	-0.61	-1.71	0.004	0.011	1	8338	tags=46%, list=15%, signal=54%
1363	LA_MEN1_TARGETS		23	-0.64	-1.71	0.006	0.011	1	2685	tags=17%, list=5%, signal=18%
1364	GO_CARTILAGE_DEVELOPMENT_INVOLVED_IN_ENDOCHONDRAL_BONE_MORPHOGENESIS		19	-0.68	-1.71	0.008	0.012	1	5814	tags=37%, list=10%, signal=41%
1365	STEIN_ESR1_TARGETS		82	-0.5	-1.71	0.002	0.012	1	12892	tags=40%, list=23%, signal=52%
1366	DELPUECH_FOXO3_TARGETS_DN		39	-0.58	-1.71	0.002	0.012	1	12715	tags=46%, list=23%, signal=60%
1367	GO_ACTIVATION_OF_PROTEIN_KINASE_A_ACTIVITY		17	-0.69	-1.71	0.002	0.012	1	4950	tags=35%, list=9%, signal=39%
1368	GSE21670_UNTREATED_VS_TGFB_IL6_TREATED_CD4_TCELL_UP		175	-0.45	-1.71	0	0.012	1	13148	tags=39%, list=23%, signal=50%
1369	GO_PROTEIN_DNA_COMPLEX		171	-0.45	-1.71	0	0.012	1	12618	tags=33%, list=22%, signal=43%
1370	GSE28737_WT_VS_BCL6_KO_MARGINAL_ZONE_BCELL_UP		185	-0.44	-1.71	0	0.012	1	6393	tags=23%, list=11%, signal=26%
1371	GO_EPITHELIAL_CELL_PROLIFERATION		87	-0.48	-1.71	0.002	0.012	1	9395	tags=28%, list=17%, signal=33%
1372	GO_TRABECULA_FORMATION		23	-0.63	-1.71	0.008	0.012	1	5929	tags=39%, list=10%, signal=44%
1373	ASGHARZADEH_NEUROBLASTOMA_POOR_SURVIVAL_DN		40	-0.57	-1.71	0.002	0.012	1	7352	tags=30%, list=13%, signal=34%
1374	GO_MICROFILAMENT_MOTOR_ACTIVITY		21	-0.65	-1.71	0.007	0.012	1	5116	tags=33%, list=9%, signal=37%
1375	GSE6090_UNSTIM_VS_DC-SIGN_STIM_DC_DN		138	-0.46	-1.71	0	0.012	1	4712	tags=29%, list=8%, signal=32%
1376	GO_ACTIVATION_OF_PROTEIN_KINASE_ACTIVITY		273	-0.43	-1.7	0	0.012	1	7217	tags=22%, list=13%, signal=25%
1377	CAMPS_COLON_CANCER_COPY_NUMBER_UP		83	-0.49	-1.7	0.002	0.012	1	5544	tags=20%, list=10%, signal=23%
1378	GO_TRANSMEMBRANE_RECEPTOR_PROTEIN_SERINE_THREONINE_KINASE_SIGNALING_PATHWAY		188	-0.44	-1.7	0	0.012	1	6571	tags=21%, list=12%, signal=24%
1379	RHODES_UNDIFFERENTIATED_CANCER		67	-0.51	-1.7	0.003	0.012	1	17308	tags=64%, list=31%, signal=92%
1380	GO_SYMPORTER_ACTIVITY		141	-0.46	-1.7	0	0.012	1	9112	tags=31%, list=16%, signal=37%
1381	GO_RETINOIC_ACID_METABOLIC_PROCESS		21	-0.65	-1.7	0.007	0.012	1	4367	tags=29%, list=8%, signal=31%
1382	GO_ONE_CARBON_METABOLIC_PROCESS		36	-0.58	-1.7	0.002	0.012	1	6240	tags=31%, list=11%, signal=34%
1383	YAO_TEMPORAL_RESPONSE_TO_PROGESTERONE_CLUSTER_2		82	-0.49	-1.7	0.002	0.012	1	5181	tags=22%, list=9%, signal=24%
1384	GSE2770_TGFB_AND_IL4_VS_TGFB_AND_IL12_TREATED_ACT_CD4_TCELL_2H_UP		157	-0.45	-1.7	0	0.012	1	4217	tags=17%, list=7%, signal=19%
1385	GO_AMINOGLYCAN_BIOSYNTHETIC_PROCESS		104	-0.48	-1.7	0.002	0.012	1	4205	tags=20%, list=7%, signal=22%
1386	GSE41867_DAY8_VS_DAY15_LCMV_ARMSTRONG_EFFECTOR_CD8_TCELL_UP		154	-0.46	-1.7	0.002	0.012	1	7487	tags=29%, list=13%, signal=34%
1387	BIOCARTA_PGC1A_PATHWAY		23	-0.63	-1.7	0.025	0.012	1	4629	tags=22%, list=8%, signal=24%
1388	GO_MONOVALENT_INORGANIC_CATION_HOMEOSTASIS		120	-0.46	-1.7	0	0.012	1	4334	tags=19%, list=8%, signal=21%
1389	GSE16385_UNTREATED_VS_12H_ROSIGLITAZONE_TREATED_MACROPHAGE_UP		153	-0.45	-1.7	0.002	0.012	1	8473	tags=29%, list=15%, signal=35%
1390	GSE17721_POLYIC_VS_CPG_0.5H_BMDC_UP		188	-0.44	-1.7	0	0.012	1	8545	tags=23%, list=15%, signal=27%
1391	COLLER_MYC_TARGETS_UP		25	-0.61	-1.7	0.004	0.012	1	17266	tags=64%, list=31%, signal=92%
1392	GO_POSITIVE_REGULATION_OF_ION_TRANSPORT		228	-0.44	-1.7	0	0.012	1	7399	tags=28%, list=13%, signal=32%
1393	PRC1_BMI_UP.V1_DN		176	-0.44	-1.7	0	0.012	1	5604	tags=25%, list=10%, signal=28%
1394	MIKKELSEN_MEF_LCP_WITH_H3K27ME3		63	-0.52	-1.7	0	0.012	1	9179	tags=41%, list=16%, signal=49%
1395	GO_IMPORT_INTO_CELL		36	-0.58	-1.7	0	0.012	1	5914	tags=39%, list=10%, signal=43%
1396	DOANE_BREAST_CANCER_ESR1_DN		47	-0.55	-1.7	0	0.012	1	8683	tags=51%, list=15%, signal=60%
1397	HORIUCHI_WTAP_TARGETS_DN		290	-0.42	-1.7	0	0.012	1	18412	tags=53%, list=33%, signal=78%
1398	GO_NEURON_RECOGNITION		33	-0.59	-1.7	0.007	0.012	1	12537	tags=58%, list=22%, signal=74%
1399	GO_CAMP_BINDING		22	-0.64	-1.7	0.006	0.012	1	8458	tags=50%, list=15%, signal=59%
1400	GO_INCLUSION_BODY		66	-0.52	-1.7	0	0.012	1	8508	tags=23%, list=15%, signal=27%
1401	GO_POSITIVE_REGULATION_OF_ANION_TRANSPORT		56	-0.52	-1.7	0.002	0.012	1	4575	tags=27%, list=8%, signal=29%
1402	GO_REGULATION_OF_INSULIN_LIKE_GROWTH_FACTOR_RECEPTOR_SIGNALING_PATHWAY		22	-0.66	-1.7	0	0.012	1	5715	tags=45%, list=10%, signal=51%
1403	GSE43955_TH0_VS_TGFB_IL6_TH17_ACT_CD4_TCELL_1H_DN		192	-0.44	-1.7	0	0.012	1	9646	tags=26%, list=17%, signal=31%
1404	GO_DENDRITIC_SHAFT		36	-0.57	-1.7	0.007	0.012	1	8859	tags=33%, list=16%, signal=40%
1405	GSE29618_LAIV_VS_TIV_FLU_VACCINE_DAY7_MDC_DN		186	-0.44	-1.7	0	0.012	1	4999	tags=20%, list=9%, signal=22%
1406	GSE18148_CBFB_KO_VS_WT_TREG_UP		177	-0.44	-1.7	0	0.012	1	8358	tags=26%, list=15%, signal=30%
1407	GO_DSRNA_FRAGMENTATION		18	-0.66	-1.7	0.015	0.012	1	2703	tags=11%, list=5%, signal=12%
1408	GSE2124_CTRL_VS_LYMPHOTOXIN_BETA_TREATED_MLN_UP		181	-0.44	-1.7	0	0.012	1	5518	tags=22%, list=10%, signal=24%
1409	GSE24972_WT_VS_IRF8_KO_MARGINAL_ZONE_SPLEEN_BCELL_DN		178	-0.44	-1.7	0	0.013	1	5902	tags=22%, list=10%, signal=24%
1410	DAVICIONI_TARGETS_OF_PAX_FOXO1_FUSIONS_UP		244	-0.43	-1.7	0	0.012	1	8977	tags=24%, list=16%, signal=28%
1411	GSE32423_IL7_VS_IL7_IL4_NAIVE_CD8_TCELL_UP		178	-0.44	-1.7	0	0.013	1	6651	tags=22%, list=12%, signal=25%
1412	LEIN_MEDULLA_MARKERS		79	-0.49	-1.7	0	0.013	1	4126	tags=19%, list=7%, signal=20%
1413	RAPA_EARLY_UP.V1_UP		170	-0.45	-1.7	0	0.013	1	5302	tags=20%, list=9%, signal=22%
1414	GO_VASCULAR_PROCESS_IN_CIRCULATORY_SYSTEM		160	-0.45	-1.7	0	0.013	1	4334	tags=22%, list=8%, signal=24%
1415	RHODES_CANCER_META_SIGNATURE		63	-0.51	-1.7	0.003	0.013	1	19010	tags=59%, list=34%, signal=88%
1416	GSE37532_VISCERAL_ADIPOSE_TISSUE_VS_LN_DERIVED_TCONV_CD4_TCELL_DN		99	-0.48	-1.7	0.002	0.013	1	9416	tags=34%, list=17%, signal=41%
1417	GO_ANION_CATION_SYMPORTER_ACTIVITY		53	-0.53	-1.69	0.005	0.013	1	8949	tags=40%, list=16%, signal=47%
1418	JAATINEN_HEMATOPOIETIC_STEM_CELL_UP		291	-0.42	-1.69	0	0.013	1	13243	tags=36%, list=23%, signal=46%
1419	GO_CALCIUM_ION_REGULATED_EXOCYTOSIS		76	-0.49	-1.69	0.002	0.013	1	4677	tags=25%, list=8%, signal=27%
1420	GO_CORE_PROMOTER_BINDING		148	-0.45	-1.69	0	0.013	1	5497	tags=16%, list=10%, signal=17%
1421	REACTOME_G2_M_CHECKPOINTS		41	-0.56	-1.69	0.005	0.013	1	20467	tags=68%, list=36%, signal=107%
1422	GO_CLUSTER_OF_ACTIN_BASED_CELL_PROJECTIONS		136	-0.46	-1.69	0.002	0.013	1	9065	tags=29%, list=16%, signal=35%
1423	PUJANA_BRCA_CENTERED_NETWORK		114	-0.47	-1.69	0	0.013	1	20484	tags=61%, list=36%, signal=96%
1424	WEBER_METHYLATED_IN_COLON_CANCER		17	-0.67	-1.69	0.008	0.013	1	5007	tags=41%, list=9%, signal=45%
1425	GO_REGULATION_OF_RYANODINE_SENSITIVE_CALCIUM_RELEASE_CHANNEL_ACTIVITY		26	-0.61	-1.69	0.002	0.013	1	9203	tags=38%, list=16%, signal=46%
1426	GSE27786_BCELL_VS_ERYTHROBLAST_DN		183	-0.44	-1.69	0.001	0.013	1	5244	tags=20%, list=9%, signal=22%
1427	BHAT_ESR1_TARGETS_NOT_VIA_AKT1_UP		204	-0.44	-1.69	0	0.013	1	9529	tags=25%, list=17%, signal=31%
1428	GSE13229_IMM_VS_INTMATURE_NKCELL_UP		178	-0.44	-1.69	0	0.013	1	6237	tags=26%, list=11%, signal=29%
1429	GSE13887_ACT_CD4_VS_NO_TREATED_CD4_TCELL_DN		118	-0.47	-1.69	0.002	0.013	1	6542	tags=30%, list=12%, signal=33%
1430	GO_POTASSIUM_CHANNEL_REGULATOR_ACTIVITY		43	-0.55	-1.69	0.01	0.013	1	6570	tags=30%, list=12%, signal=34%
1431	REACTOME_TRANSPORT_OF_GLUCOSE_AND_OTHER_SUGARS_BILE_SALTS_AND_ORGANIC_ACIDS_METAL_IONS_AND_AMINE_COMPOUNDS		89	-0.48	-1.69	0	0.013	1	6386	tags=26%, list=11%, signal=29%
1432	GSE21546_WT_VS_SAP1A_KO_DP_THYMOCYTES_DN		165	-0.45	-1.69	0	0.013	1	6123	tags=19%, list=11%, signal=21%
1433	GO_AMMONIUM_ION_BINDING		71	-0.51	-1.69	0	0.013	1	4960	tags=28%, list=9%, signal=31%
1434	KATSANOU_ELAVL1_TARGETS_DN		142	-0.45	-1.69	0	0.013	1	8770	tags=27%, list=16%, signal=32%
1435	GO_PERIPHERAL_NERVOUS_SYSTEM_DEVELOPMENT		65	-0.51	-1.69	0.002	0.013	1	4575	tags=22%, list=8%, signal=23%
1436	FISCHER_G2_M_CELL_CYCLE		220	-0.43	-1.69	0	0.013	1	13237	tags=40%, list=23%, signal=53%
1437	GSE15750_DAY6_VS_DAY10_EFF_CD8_TCELL_UP		183	-0.44	-1.69	0	0.013	1	13047	tags=45%, list=23%, signal=58%
1438	GO_RESPONSE_TO_EXTRACELLULAR_STIMULUS		433	-0.41	-1.69	0	0.013	1	5474	tags=17%, list=10%, signal=18%
1439	IKEDA_MIR30_TARGETS_DN		26	-0.61	-1.69	0.006	0.013	1	13053	tags=50%, list=23%, signal=65%
1440	GAUSSMANN_MLL_AF4_FUSION_TARGETS_A_DN		88	-0.49	-1.69	0.002	0.013	1	6236	tags=31%, list=11%, signal=34%
1441	GO_FIBROBLAST_GROWTH_FACTOR_RECEPTOR_BINDING		28	-0.61	-1.69	0.009	0.013	1	8851	tags=50%, list=16%, signal=59%
1442	GO_POSITIVE_REGULATION_OF_DENDRITE_DEVELOPMENT		63	-0.52	-1.69	0.002	0.013	1	15726	tags=46%, list=28%, signal=64%
1443	CUI_TCF21_TARGETS_UP		37	-0.58	-1.69	0.002	0.013	1	13047	tags=57%, list=23%, signal=74%
1444	GRYDER_PAX3FOXO1_ENHANCERS_KO_DOWN		421	-0.41	-1.69	0	0.013	1	12996	tags=27%, list=23%, signal=34%
1445	PTEN_DN.V1_UP		175	-0.44	-1.69	0	0.013	1	5467	tags=28%, list=10%, signal=31%
1446	LIEN_BREAST_CARCINOMA_METAPLASTIC_VS_DUCTAL_UP		76	-0.5	-1.69	0	0.013	1	5921	tags=30%, list=10%, signal=34%
1447	REACTOME_G_ALPHA_Q_SIGNALLING_EVENTS		178	-0.44	-1.69	0.001	0.013	1	5569	tags=26%, list=10%, signal=29%
1448	GO_EXTRACELLULAR_MATRIX_COMPONENT		123	-0.46	-1.69	0.002	0.013	1	6704	tags=28%, list=12%, signal=31%
1449	GSE15659_CD45RA_NEG_CD4_TCELL_VS_ACTIVATED_TREG_UP		154	-0.45	-1.69	0	0.013	1	5933	tags=21%, list=11%, signal=23%
1450	GSE18804_SPLEEN_MACROPHAGE_VS_COLON_TUMORAL_MACROPHAGE_DN		186	-0.44	-1.69	0	0.014	1	6544	tags=20%, list=12%, signal=23%
1451	VART_KSHV_INFECTION_ANGIOGENIC_MARKERS_DN		133	-0.45	-1.69	0	0.014	1	7532	tags=28%, list=13%, signal=32%
1452	GO_POSITIVE_REGULATION_OF_STRIATED_MUSCLE_CELL_DIFFERENTIATION		52	-0.53	-1.69	0.002	0.014	1	5941	tags=29%, list=11%, signal=32%
1453	GO_SOLUTE_CATION_SYMPORTER_ACTIVITY		99	-0.48	-1.69	0	0.014	1	8949	tags=31%, list=16%, signal=37%
1454	VANDESLUIS_NORMAL_EMBRYOS_DN		25	-0.6	-1.69	0.006	0.014	1	3557	tags=24%, list=6%, signal=26%
1455	GO_HMG_BOX_DOMAIN_BINDING		18	-0.66	-1.69	0.01	0.014	1	4436	tags=39%, list=8%, signal=42%
1456	GO_ANION_TRANSMEMBRANE_TRANSPORT		249	-0.43	-1.69	0	0.014	1	8563	tags=28%, list=15%, signal=33%
1457	GO_REGULATION_OF_EPIDERMIS_DEVELOPMENT		61	-0.51	-1.69	0.005	0.014	1	8505	tags=34%, list=15%, signal=40%
1458	KAAB_HEART_ATRIUM_VS_VENTRICLE_UP		244	-0.42	-1.69	0	0.014	1	6571	tags=19%, list=12%, signal=22%
1459	GO_NEGATIVE_REGULATION_OF_SMOOTH_MUSCLE_CONTRACTION		15	-0.71	-1.69	0.014	0.014	1	3077	tags=33%, list=5%, signal=35%
1460	CHANDRAN_METASTASIS_DN		285	-0.42	-1.69	0	0.014	1	7683	tags=23%, list=14%, signal=26%
1461	FARMER_BREAST_CANCER_CLUSTER_7		19	-0.66	-1.69	0.009	0.014	1	2496	tags=26%, list=4%, signal=28%
1462	GSE7460_CTRL_VS_FOXP3_OVEREXPR_TCONV_UP		179	-0.44	-1.69	0	0.014	1	9405	tags=26%, list=17%, signal=31%
1463	NOUSHMEHR_GBM_SILENCED_BY_METHYLATION		44	-0.55	-1.68	0.004	0.014	1	5300	tags=36%, list=9%, signal=40%
1464	BIOCARTA_CARM_ER_PATHWAY		35	-0.57	-1.68	0.002	0.014	1	1440	tags=9%, list=3%, signal=9%
1465	GO_REGULATION_OF_REPRODUCTIVE_PROCESS		127	-0.46	-1.68	0	0.014	1	8604	tags=28%, list=15%, signal=33%
1466	GO_RESPONSE_TO_PEPTIDE		395	-0.4	-1.68	0	0.014	1	4950	tags=16%, list=9%, signal=17%
1467	GO_AMIDE_TRANSPORT		96	-0.48	-1.68	0.002	0.014	1	7911	tags=27%, list=14%, signal=31%
1468	GO_REGULATION_OF_STRIATED_MUSCLE_CELL_DIFFERENTIATION		84	-0.49	-1.68	0	0.014	1	5941	tags=25%, list=11%, signal=28%
1469	ZEMBUTSU_SENSITIVITY_TO_METHOTREXATE		18	-0.66	-1.68	0.011	0.014	1	4718	tags=28%, list=8%, signal=30%
1470	RODWELL_AGING_KIDNEY_DN		131	-0.46	-1.68	0	0.014	1	8481	tags=23%, list=15%, signal=27%
1471	GSE7831_CPG_VS_INFLUENZA_STIM_PDC_4H_DN		184	-0.44	-1.68	0	0.014	1	9160	tags=30%, list=16%, signal=36%
1472	PID_PS1_PATHWAY		46	-0.54	-1.68	0.002	0.014	1	5181	tags=17%, list=9%, signal=19%
1473	RIGGI_EWING_SARCOMA_PROGENITOR_UP		405	-0.41	-1.68	0	0.014	1	8924	tags=29%, list=16%, signal=34%
1474	GSE25502_WT_VS_KLF13_KO_THYMIC_MEMORY_LIKE_CD8_TCELL_DN		154	-0.44	-1.68	0.002	0.014	1	4755	tags=24%, list=8%, signal=26%
1475	GO_P53_BINDING		66	-0.52	-1.68	0.002	0.014	1	3067	tags=12%, list=5%, signal=13%
1476	GO_SOLUTE_PROTON_ANTIPORTER_ACTIVITY		18	-0.67	-1.68	0.011	0.014	1	3415	tags=22%, list=6%, signal=24%
1477	GSE14769_UNSTIM_VS_40MIN_LPS_BMDM_UP		184	-0.43	-1.68	0.002	0.014	1	8751	tags=23%, list=15%, signal=27%
1478	GO_GROWTH_FACTOR_ACTIVITY		157	-0.45	-1.68	0	0.014	1	9256	tags=38%, list=16%, signal=45%
1479	GO_NOSE_DEVELOPMENT		15	-0.7	-1.68	0.011	0.014	1	8392	tags=47%, list=15%, signal=55%
1480	KEGG_HEDGEHOG_SIGNALING_PATHWAY		56	-0.53	-1.68	0.005	0.014	1	5875	tags=30%, list=10%, signal=34%
1481	GO_POSITIVE_REGULATION_OF_TRANSCRIPTION_FROM_RNA_POLYMERASE_II_PROMOTER_INVOLVED_IN_CELLULAR_RESPONSE_TO_CHEMICAL_STIMULUS		26	-0.61	-1.68	0.006	0.014	1	6549	tags=27%, list=12%, signal=30%
1482	GSE22601_IMMATURE_CD4_SINGLE_POSITIVE_VS_DOUBLE_POSITIVE_THYMOCYTE_UP		148	-0.45	-1.68	0	0.014	1	7079	tags=30%, list=13%, signal=35%
1483	GO_HOMOPHILIC_CELL_ADHESION_VIA_PLASMA_MEMBRANE_ADHESION_MOLECULES		147	-0.45	-1.68	0.002	0.014	1	6126	tags=27%, list=11%, signal=30%
1484	GO_BLASTODERM_SEGMENTATION		15	-0.71	-1.68	0.006	0.014	1	5429	tags=47%, list=10%, signal=52%
1485	REACTOME_ACTIVATION_OF_ATR_IN_RESPONSE_TO_REPLICATION_STRESS		35	-0.57	-1.68	0.011	0.014	1	20869	tags=71%, list=37%, signal=113%
1486	GSE29949_CD8_POS_DC_SPLEEN_VS_DC_BRAIN_DN		187	-0.44	-1.68	0	0.014	1	4186	tags=20%, list=7%, signal=22%
1487	PANGAS_TUMOR_SUPPRESSION_BY_SMAD1_AND_SMAD5_DN		143	-0.44	-1.68	0	0.014	1	9161	tags=23%, list=16%, signal=27%
1488	GO_ANION_TRANSPORT		492	-0.4	-1.68	0	0.014	1	8563	tags=26%, list=15%, signal=30%
1489	MIKKELSEN_MCV6_ICP_WITH_H3K4ME3_AND_H3K27ME3		31	-0.57	-1.68	0.011	0.014	1	3227	tags=29%, list=6%, signal=31%
1490	GO_RECEPTOR_COMPLEX		324	-0.41	-1.68	0	0.014	1	6537	tags=27%, list=12%, signal=30%
1491	GO_OXIDOREDUCTASE_ACTIVITY_ACTING_ON_THE_ALDEHYDE_OR_OXO_GROUP_OF_DONORS		45	-0.54	-1.68	0.004	0.014	1	3928	tags=13%, list=7%, signal=14%
1492	ROVERSI_GLIOMA_LOH_REGIONS		42	-0.55	-1.68	0.004	0.014	1	5048	tags=24%, list=9%, signal=26%
1493	GSE41978_ID2_KO_VS_ID2_KO_AND_BIM_KO_KLRG1_LOW_EFFECTOR_CD8_TCELL_UP		194	-0.43	-1.68	0	0.014	1	3720	tags=16%, list=7%, signal=18%
1494	GO_REGULATION_OF_MEIOTIC_NUCLEAR_DIVISION		29	-0.6	-1.68	0.006	0.014	1	8565	tags=38%, list=15%, signal=45%
1495	GSE22601_DOUBLE_NEGATIVE_VS_CD8_SINGLE_POSITIVE_THYMOCYTE_UP		159	-0.44	-1.68	0	0.014	1	7142	tags=22%, list=13%, signal=25%
1496	CREIGHTON_ENDOCRINE_THERAPY_RESISTANCE_4		276	-0.42	-1.68	0	0.014	1	9267	tags=22%, list=16%, signal=27%
1497	GO_RENAL_SYSTEM_PROCESS		101	-0.47	-1.68	0	0.014	1	6445	tags=27%, list=11%, signal=30%
1498	GSE3982_MAC_VS_NEUTROPHIL_LPS_STIM_DN		186	-0.43	-1.68	0	0.014	1	5003	tags=17%, list=9%, signal=18%
1499	GO_LENS_DEVELOPMENT_IN_CAMERA_TYPE_EYE		63	-0.51	-1.68	0.005	0.015	1	5075	tags=24%, list=9%, signal=26%
1500	GSE1740_UNSTIM_VS_IFNA_STIMULATED_MCSF_DERIVED_MACROPHAGE_UP		160	-0.44	-1.68	0	0.015	1	6682	tags=22%, list=12%, signal=25%
1501	SCHAEFFER_SOX9_TARGETS_IN_PROSTATE_DEVELOPMENT_UP		21	-0.62	-1.68	0.011	0.015	1	5349	tags=38%, list=9%, signal=42%
1502	VECCHI_GASTRIC_CANCER_EARLY_DN		332	-0.41	-1.68	0	0.015	1	6571	tags=27%, list=12%, signal=30%
1503	GSE1460_CD4_THYMOCYTE_VS_NAIVE_CD4_TCELL_CORD_BLOOD_DN		181	-0.44	-1.68	0.002	0.015	1	4116	tags=17%, list=7%, signal=18%
1504	GO_REGULATION_OF_VOLTAGE_GATED_CALCIUM_CHANNEL_ACTIVITY		24	-0.62	-1.68	0.007	0.015	1	9738	tags=46%, list=17%, signal=55%
1505	GO_SKELETAL_MUSCLE_TISSUE_REGENERATION		24	-0.6	-1.68	0.014	0.015	1	742	tags=13%, list=1%, signal=13%
1506	KANG_GLIS3_TARGETS		37	-0.56	-1.68	0.005	0.015	1	2383	tags=27%, list=4%, signal=28%
1507	REACTOME_NEUROTRANSMITTER_RELEASE_CYCLE		34	-0.59	-1.68	0.007	0.015	1	8981	tags=38%, list=16%, signal=45%
1508	LI_WILMS_TUMOR_ANAPLASTIC_UP		19	-0.65	-1.68	0.007	0.015	1	15635	tags=74%, list=28%, signal=102%
1509	GSE27786_CD4_TCELL_VS_ERYTHTROBLAST_DN		178	-0.43	-1.68	0	0.015	1	7579	tags=21%, list=13%, signal=24%
1510	GO_GLUTAMATE_SECRETION		27	-0.6	-1.68	0.01	0.015	1	8981	tags=44%, list=16%, signal=53%
1511	GO_PROTEIN_LOCALIZATION_TO_ENDOPLASMIC_RETICULUM		122	-0.46	-1.68	0	0.015	1	20961	tags=70%, list=37%, signal=112%
1512	TORCHIA_TARGETS_OF_EWSR1_FLI1_FUSION_TOP20_UP		20	-0.64	-1.68	0.008	0.015	1	4913	tags=45%, list=9%, signal=49%
1513	GSE9601_UNTREATED_VS_NFKB_INHIBITOR_TREATED_HCMV_INF_MONOCYTE_UP		158	-0.45	-1.68	0	0.015	1	6977	tags=26%, list=12%, signal=30%
1514	GO_ESTABLISHMENT_OF_MITOCHONDRION_LOCALIZATION		15	-0.69	-1.68	0.01	0.015	1	3107	tags=20%, list=5%, signal=21%
1515	YAO_TEMPORAL_RESPONSE_TO_PROGESTERONE_CLUSTER_4		15	-0.7	-1.68	0.016	0.015	1	6570	tags=33%, list=12%, signal=38%
1516	GO_HEPARAN_SULFATE_SULFOTRANSFERASE_ACTIVITY		15	-0.68	-1.68	0.011	0.015	1	3305	tags=40%, list=6%, signal=42%
1517	GO_ANTEROGRADE_AXONAL_TRANSPORT		22	-0.62	-1.67	0.011	0.015	1	3783	tags=18%, list=7%, signal=19%
1518	WONG_ENDMETRIUM_CANCER_DN		77	-0.49	-1.67	0.002	0.015	1	7325	tags=34%, list=13%, signal=39%
1519	JEON_SMAD6_TARGETS_DN		19	-0.67	-1.67	0.011	0.015	1	11798	tags=58%, list=21%, signal=73%
1520	GSE37301_LYMPHOID_PRIMED_MPP_VS_RAG2_KO_NK_CELL_DN		182	-0.44	-1.67	0	0.015	1	5858	tags=22%, list=10%, signal=24%
1521	GO_NEGATIVE_REGULATION_OF_AXON_GUIDANCE		27	-0.61	-1.67	0.002	0.015	1	12678	tags=59%, list=22%, signal=76%
1522	KEGG_TASTE_TRANSDUCTION		50	-0.53	-1.67	0.007	0.015	1	5821	tags=26%, list=10%, signal=29%
1523	GO_LABYRINTHINE_LAYER_DEVELOPMENT		44	-0.54	-1.67	0	0.015	1	5643	tags=18%, list=10%, signal=20%
1524	GSE13522_WT_VS_IFNG_KO_SKIN_DN		119	-0.46	-1.67	0	0.015	1	8233	tags=28%, list=15%, signal=32%
1525	GSE3203_WT_VS_IFNAR1_KO_INFLUENZA_INFECTED_LN_BCELL_DN		177	-0.43	-1.67	0	0.015	1	5674	tags=21%, list=10%, signal=23%
1526	GO_TRANSFERASE_ACTIVITY_TRANSFERRING_SULFUR_CONTAINING_GROUPS		66	-0.5	-1.67	0.002	0.015	1	4247	tags=23%, list=8%, signal=25%
1527	GO_REGULATION_OF_OSTEOBLAST_PROLIFERATION		22	-0.64	-1.67	0.011	0.015	1	5929	tags=36%, list=10%, signal=41%
1528	XU_HGF_TARGETS_INDUCED_BY_AKT1_48HR_DN		25	-0.61	-1.67	0.006	0.015	1	13047	tags=56%, list=23%, signal=73%
1529	GSE46143_CTRL_VS_LMP2A_TRANSDUCED_CD10_POS_GC_BCELL_UP		193	-0.43	-1.67	0	0.015	1	6396	tags=17%, list=11%, signal=19%
1530	NIKOLSKY_MUTATED_AND_AMPLIFIED_IN_BREAST_CANCER		88	-0.49	-1.67	0	0.015	1	6537	tags=20%, list=12%, signal=23%
1531	GO_REGULATION_OF_CELL_DIVISION		261	-0.42	-1.67	0	0.015	1	9151	tags=27%, list=16%, signal=32%
1532	OXFORD_RALA_OR_RALB_TARGETS_UP		45	-0.54	-1.67	0.004	0.015	1	13263	tags=51%, list=23%, signal=67%
1533	POOLA_INVASIVE_BREAST_CANCER_DN		130	-0.45	-1.67	0	0.015	1	8996	tags=31%, list=16%, signal=37%
1534	KAUFFMANN_MELANOMA_RELAPSE_UP		60	-0.51	-1.67	0	0.015	1	19437	tags=68%, list=34%, signal=104%
1535	GO_NONMOTILE_PRIMARY_CILIUM		132	-0.45	-1.67	0	0.015	1	6753	tags=20%, list=12%, signal=22%
1536	GO_FEMALE_GENITALIA_DEVELOPMENT		16	-0.68	-1.67	0.004	0.015	1	3043	tags=31%, list=5%, signal=33%
1537	GO_NEGATIVE_REGULATION_OF_ION_TRANSPORT		122	-0.45	-1.67	0.002	0.015	1	9203	tags=32%, list=16%, signal=38%
1538	REACTOME_GABA_B_RECEPTOR_ACTIVATION		38	-0.57	-1.67	0.003	0.015	1	7631	tags=39%, list=14%, signal=46%
1539	SONG_TARGETS_OF_IE86_CMV_PROTEIN		58	-0.51	-1.67	0.003	0.015	1	18373	tags=62%, list=33%, signal=92%
1540	GO_REGULATION_OF_CATECHOLAMINE_METABOLIC_PROCESS		16	-0.67	-1.67	0.013	0.015	1	2850	tags=38%, list=5%, signal=39%
1541	VERHAAK_GLIOBLASTOMA_CLASSICAL		155	-0.44	-1.67	0	0.015	1	12392	tags=31%, list=22%, signal=40%
1542	GSE19888_CTRL_VS_A3R_ACTIVATION_MAST_CELL_DN		176	-0.44	-1.67	0	0.015	1	8453	tags=30%, list=15%, signal=35%
1543	REACTOME_GABA_SYNTHESIS_RELEASE_REUPTAKE_AND_DEGRADATION		17	-0.68	-1.67	0.002	0.016	1	8981	tags=47%, list=16%, signal=56%
1544	REACTOME_GASTRIN_CREB_SIGNALLING_PATHWAY_VIA_PKC_AND_MAPK		199	-0.43	-1.67	0	0.016	1	5569	tags=24%, list=10%, signal=26%
1545	GO_CYCLIC_NUCLEOTIDE_CATABOLIC_PROCESS		17	-0.66	-1.67	0.008	0.016	1	8233	tags=53%, list=15%, signal=62%
1546	BENPORATH_OCT4_TARGETS		276	-0.41	-1.67	0	0.016	1	7512	tags=19%, list=13%, signal=22%
1547	GO_FIBROBLAST_GROWTH_FACTOR_RECEPTOR_SIGNALING_PATHWAY		83	-0.48	-1.67	0.002	0.016	1	8851	tags=27%, list=16%, signal=31%
1548	GSE21670_IL6_VS_TGFB_AND_IL6_TREATED_CD4_TCELL_DN		186	-0.43	-1.67	0	0.016	1	8608	tags=25%, list=15%, signal=29%
1549	GO_HYALURONIC_ACID_BINDING		20	-0.64	-1.67	0.016	0.016	1	708	tags=20%, list=1%, signal=20%
1550	GO_RESPONSE_TO_COCAINE		45	-0.54	-1.67	0.009	0.016	1	8977	tags=36%, list=16%, signal=42%
1551	GO_VASCULATURE_DEVELOPMENT		459	-0.4	-1.67	0	0.016	1	8458	tags=21%, list=15%, signal=25%
1552	CERVERA_SDHB_TARGETS_2		105	-0.46	-1.67	0	0.016	1	4666	tags=22%, list=8%, signal=24%
1553	GO_ESTABLISHMENT_OR_MAINTENANCE_OF_CELL_POLARITY		135	-0.45	-1.67	0	0.016	1	5858	tags=18%, list=10%, signal=20%
1554	REACTOME_PEPTIDE_LIGAND_BINDING_RECEPTORS		175	-0.44	-1.67	0.002	0.016	1	5138	tags=32%, list=9%, signal=35%
1555	GO_POSITIVE_REGULATION_OF_SODIUM_ION_TRANSMEMBRANE_TRANSPORT		16	-0.66	-1.67	0.004	0.016	1	6570	tags=38%, list=12%, signal=42%
1556	KRAS.600_UP.V1_DN		273	-0.41	-1.66	0	0.016	1	6148	tags=27%, list=11%, signal=30%
1557	GO_G_PROTEIN_COUPLED_RECEPTOR_BINDING		250	-0.42	-1.66	0	0.016	1	8030	tags=28%, list=14%, signal=32%
1558	GO_INTERCALATED_DISC		51	-0.52	-1.66	0	0.016	1	7482	tags=31%, list=13%, signal=36%
1559	GSE37336_LY6C_POS_VS_NEG_NAIVE_CD4_TCELL_DN		153	-0.45	-1.66	0	0.016	1	6253	tags=27%, list=11%, signal=31%
1560	NRL_DN.V1_DN		127	-0.46	-1.66	0	0.016	1	8770	tags=27%, list=16%, signal=32%
1561	GO_COMPLEX_OF_COLLAGEN_TRIMERS		23	-0.62	-1.66	0.024	0.016	1	2653	tags=22%, list=5%, signal=23%
1562	GO_AXON_CYTOPLASM		29	-0.6	-1.66	0.008	0.016	1	3783	tags=17%, list=7%, signal=18%
1563	GO_POSITIVE_REGULATION_OF_HEART_RATE		22	-0.63	-1.66	0.008	0.016	1	3785	tags=41%, list=7%, signal=44%
1564	PYEON_CANCER_HEAD_AND_NECK_VS_CERVICAL_DN		27	-0.6	-1.66	0.006	0.016	1	4541	tags=30%, list=8%, signal=32%
1565	GO_REGULATION_OF_MEMBRANE_DEPOLARIZATION		40	-0.55	-1.66	0.002	0.016	1	4213	tags=25%, list=7%, signal=27%
1566	GSE27786_NKCELL_VS_MONO_MAC_DN		182	-0.43	-1.66	0	0.016	1	9289	tags=27%, list=16%, signal=33%
1567	GO_NEUTRAL_AMINO_ACID_TRANSPORT		34	-0.56	-1.66	0.011	0.016	1	8197	tags=32%, list=15%, signal=38%
1568	GSE15659_RESTING_VS_ACTIVATED_TREG_UP		150	-0.44	-1.66	0	0.016	1	9672	tags=29%, list=17%, signal=34%
1569	GO_TUBULIN_BINDING		258	-0.42	-1.66	0	0.016	1	9368	tags=22%, list=17%, signal=26%
1570	GSE27786_NKCELL_VS_NEUTROPHIL_DN		179	-0.43	-1.66	0	0.016	1	8550	tags=26%, list=15%, signal=30%
1571	GO_AMINO_ACID_BINDING		105	-0.46	-1.66	0.002	0.016	1	6627	tags=23%, list=12%, signal=26%
1572	GO_REGULATION_OF_GLUTAMATE_SECRETION		15	-0.69	-1.66	0.009	0.017	1	2941	tags=40%, list=5%, signal=42%
1573	GO_SMAD_BINDING		70	-0.5	-1.66	0	0.017	1	5904	tags=14%, list=10%, signal=16%
1574	YU_MYC_TARGETS_UP		39	-0.56	-1.66	0.009	0.017	1	15789	tags=62%, list=28%, signal=85%
1575	REACTOME_SIGNALING_BY_FGFR_IN_DISEASE		122	-0.45	-1.66	0	0.017	1	6537	tags=18%, list=12%, signal=20%
1576	GO_DICARBOXYLIC_ACID_TRANSPORT		70	-0.5	-1.66	0	0.017	1	3720	tags=21%, list=7%, signal=23%
1577	BURTON_ADIPOGENESIS_3		100	-0.46	-1.66	0	0.017	1	16908	tags=61%, list=30%, signal=87%
1578	GO_REGULATION_OF_NEUROTRANSMITTER_TRANSPORT		60	-0.51	-1.66	0.002	0.017	1	4677	tags=25%, list=8%, signal=27%
1579	GO_PLASMA_MEMBRANE_RAFT		83	-0.48	-1.66	0.005	0.017	1	3640	tags=23%, list=6%, signal=24%
1580	GO_PEPTIDE_RECEPTOR_ACTIVITY		128	-0.45	-1.66	0	0.017	1	4334	tags=31%, list=8%, signal=34%
1581	KASLER_HDAC7_TARGETS_2_DN		32	-0.57	-1.66	0.005	0.017	1	10876	tags=31%, list=19%, signal=39%
1582	GO_RESPONSE_TO_ETHANOL		136	-0.44	-1.66	0	0.017	1	8217	tags=28%, list=15%, signal=33%
1583	GO_REGULATION_OF_RESPIRATORY_SYSTEM_PROCESS		15	-0.69	-1.66	0.017	0.017	1	2691	tags=27%, list=5%, signal=28%
1584	GO_NEGATIVE_REGULATION_OF_CELL_GROWTH		165	-0.43	-1.66	0	0.017	1	6549	tags=21%, list=12%, signal=24%
1585	GO_REGULATION_OF_BEHAVIOR		64	-0.5	-1.66	0.002	0.017	1	9646	tags=42%, list=17%, signal=51%
1586	GO_OVULATION_CYCLE		112	-0.45	-1.66	0.002	0.017	1	9283	tags=27%, list=16%, signal=32%
1587	GO_REGULATION_OF_ORGANIC_ACID_TRANSPORT		49	-0.53	-1.66	0.004	0.017	1	4334	tags=22%, list=8%, signal=24%
1588	GUENTHER_GROWTH_SPHERICAL_VS_ADHERENT_UP		17	-0.66	-1.65	0.009	0.018	1	7946	tags=41%, list=14%, signal=48%
1589	GO_POSITIVE_REGULATION_OF_VASODILATION		31	-0.58	-1.65	0.011	0.018	1	4334	tags=32%, list=8%, signal=35%
1590	GSE16385_MONOCYTE_VS_MACROPHAGE_DN		178	-0.44	-1.65	0	0.018	1	5831	tags=21%, list=10%, signal=23%
1591	GO_EXCITATORY_POSTSYNAPTIC_POTENTIAL		27	-0.59	-1.65	0.02	0.018	1	6628	tags=37%, list=12%, signal=42%
1592	NIELSEN_MALIGNAT_FIBROUS_HISTIOCYTOMA_DN		16	-0.67	-1.65	0.013	0.018	1	12926	tags=63%, list=23%, signal=81%
1593	GO_DIVALENT_INORGANIC_CATION_HOMEOSTASIS		332	-0.4	-1.65	0	0.018	1	6628	tags=24%, list=12%, signal=27%
1594	GO_SYNAPTIC_VESICLE_RECYCLING		23	-0.6	-1.65	0.01	0.018	1	9584	tags=35%, list=17%, signal=42%
1595	ESC_J1_UP_LATE.V1_DN		177	-0.43	-1.65	0	0.018	1	6345	tags=19%, list=11%, signal=22%
1596	GO_REGULATION_OF_MESODERM_DEVELOPMENT		15	-0.69	-1.65	0.013	0.018	1	11531	tags=67%, list=20%, signal=84%
1597	GSE18281_PERIMEDULLARY_CORTICAL_REGION_VS_WHOLE_CORTEX_THYMUS_DN		186	-0.43	-1.65	0	0.018	1	5008	tags=20%, list=9%, signal=22%
1598	GO_EMBRYONIC_PLACENTA_DEVELOPMENT		83	-0.48	-1.65	0	0.018	1	5643	tags=19%, list=10%, signal=21%
1599	GSE15324_ELF4_KO_VS_WT_NAIVE_CD8_TCELL_DN		181	-0.43	-1.65	0.002	0.018	1	9456	tags=30%, list=17%, signal=36%
1600	GO_GENITALIA_DEVELOPMENT		42	-0.54	-1.65	0.007	0.018	1	3043	tags=21%, list=5%, signal=23%
1601	BILD_E2F3_ONCOGENIC_SIGNATURE		223	-0.42	-1.65	0	0.018	1	13345	tags=33%, list=24%, signal=43%
1602	GO_HISTONE_METHYLTRANSFERASE_ACTIVITY		48	-0.53	-1.65	0.004	0.018	1	11113	tags=25%, list=20%, signal=31%
1603	GO_LACTATION		39	-0.55	-1.65	0.002	0.018	1	5482	tags=23%, list=10%, signal=26%
1604	GO_NEGATIVE_REGULATION_OF_CARTILAGE_DEVELOPMENT		23	-0.61	-1.65	0.013	0.018	1	9395	tags=48%, list=17%, signal=57%
1605	GO_ACETYLGALACTOSAMINYLTRANSFERASE_ACTIVITY		31	-0.58	-1.65	0.007	0.018	1	6977	tags=29%, list=12%, signal=33%
1606	GO_REGULATION_OF_HAIR_CYCLE		22	-0.62	-1.65	0.015	0.018	1	7008	tags=45%, list=12%, signal=52%
1607	ZHENG_GLIOBLASTOMA_PLASTICITY_DN		56	-0.51	-1.65	0.002	0.018	1	13322	tags=45%, list=24%, signal=58%
1608	GO_NEGATIVE_REGULATION_OF_EPIDERMIS_DEVELOPMENT		16	-0.67	-1.65	0.011	0.018	1	8505	tags=50%, list=15%, signal=59%
1609	HADDAD_T_LYMPHOCYTE_AND_NK_PROGENITOR_UP		74	-0.49	-1.65	0.002	0.018	1	13254	tags=38%, list=23%, signal=49%
1610	GSE3720_UNSTIM_VS_LPS_STIM_VD2_GAMMADELTA_TCELL_DN		141	-0.44	-1.65	0	0.018	1	6123	tags=23%, list=11%, signal=25%
1611	HOFFMANN_LARGE_TO_SMALL_PRE_BII_LYMPHOCYTE_UP		158	-0.44	-1.65	0	0.018	1	17275	tags=56%, list=31%, signal=81%
1612	PID_BETA_CATENIN_DEG_PATHWAY		18	-0.66	-1.65	0.008	0.018	1	5429	tags=17%, list=10%, signal=18%
1613	KEGG_OOCYTE_MEIOSIS		110	-0.46	-1.65	0.002	0.018	1	9032	tags=24%, list=16%, signal=28%
1614	GO_RESPONSE_TO_ALCOHOL		359	-0.4	-1.65	0	0.018	1	8996	tags=26%, list=16%, signal=31%
1615	SCIAN_CELL_CYCLE_TARGETS_OF_TP53_AND_TP73_DN		22	-0.63	-1.65	0.005	0.018	1	16798	tags=77%, list=30%, signal=110%
1616	REACTOME_G1_S_SPECIFIC_TRANSCRIPTION		18	-0.66	-1.65	0.004	0.018	1	8565	tags=56%, list=15%, signal=65%
1617	PID_ENDOTHELIN_PATHWAY		63	-0.48	-1.65	0.003	0.018	1	4381	tags=17%, list=8%, signal=19%
1618	GO_ATP_DEPENDENT_MICROTUBULE_MOTOR_ACTIVITY		18	-0.64	-1.65	0.015	0.019	1	12355	tags=61%, list=22%, signal=78%
1619	GO_3_5_CYCLIC_AMP_PHOSPHODIESTERASE_ACTIVITY		15	-0.68	-1.65	0.013	0.019	1	8233	tags=60%, list=15%, signal=70%
1620	GO_CELLULAR_RESPONSE_TO_PEPTIDE		268	-0.41	-1.65	0	0.019	1	5859	tags=16%, list=10%, signal=18%
1621	RAO_BOUND_BY_SALL4		218	-0.42	-1.65	0	0.019	1	9424	tags=21%, list=17%, signal=25%
1622	GO_CYCLIC_NUCLEOTIDE_PHOSPHODIESTERASE_ACTIVITY		25	-0.6	-1.65	0.011	0.019	1	8233	tags=48%, list=15%, signal=56%
1623	FINETTI_BREAST_CANCER_KINOME_RED		16	-0.67	-1.65	0.009	0.019	1	15940	tags=75%, list=28%, signal=104%
1624	BECKER_TAMOXIFEN_RESISTANCE_DN		50	-0.52	-1.65	0.005	0.019	1	13263	tags=36%, list=23%, signal=47%
1625	GO_REGULATION_OF_CYTOSOLIC_CALCIUM_ION_CONCENTRATION		199	-0.42	-1.65	0	0.019	1	5138	tags=26%, list=9%, signal=28%
1626	REACTOME_NUCLEAR_RECEPTOR_TRANSCRIPTION_PATHWAY		47	-0.53	-1.65	0.012	0.019	1	1725	tags=15%, list=3%, signal=15%
1627	GO_ION_ANTIPORTER_ACTIVITY		46	-0.54	-1.65	0.007	0.019	1	6226	tags=22%, list=11%, signal=24%
1628	KAAB_HEART_ATRIUM_VS_VENTRICLE_DN		255	-0.41	-1.65	0	0.019	1	6592	tags=17%, list=12%, signal=19%
1629	GSE6674_UNSTIM_VS_ANTI_IGM_STIM_BCELL_DN		121	-0.45	-1.65	0.002	0.019	1	7592	tags=36%, list=13%, signal=42%
1630	PTEN_DN.V2_DN		132	-0.45	-1.65	0	0.019	1	4321	tags=18%, list=8%, signal=20%
1631	GO_PEPTIDYL_LYSINE_METHYLATION		59	-0.5	-1.65	0.005	0.019	1	11359	tags=24%, list=20%, signal=30%
1632	BRUINS_UVC_RESPONSE_VIA_TP53_GROUP_C		87	-0.48	-1.65	0.002	0.019	1	6071	tags=22%, list=11%, signal=24%
1633	GSE22443_NAIVE_VS_ACT_AND_IL2_TREATED_CD8_TCELL_UP		191	-0.42	-1.65	0	0.019	1	4556	tags=18%, list=8%, signal=20%
1634	GO_CORE_PROMOTER_SEQUENCE_SPECIFIC_DNA_BINDING		99	-0.46	-1.64	0	0.019	1	5497	tags=16%, list=10%, signal=18%
1635	GO_INTRACELLULAR_LIGAND_GATED_ION_CHANNEL_ACTIVITY		28	-0.57	-1.64	0.007	0.019	1	5536	tags=25%, list=10%, signal=28%
1636	GO_CELL_COMMUNICATION_BY_ELECTRICAL_COUPLING		15	-0.68	-1.64	0.015	0.019	1	4023	tags=33%, list=7%, signal=36%
1637	GO_POSITIVE_REGULATION_OF_DNA_BINDING		41	-0.55	-1.64	0.01	0.019	1	1164	tags=15%, list=2%, signal=15%
1638	GO_POSITIVE_REGULATION_OF_WNT_SIGNALING_PATHWAY		150	-0.44	-1.64	0	0.019	1	5929	tags=16%, list=10%, signal=18%
1639	SMID_BREAST_CANCER_RELAPSE_IN_BONE_DN		308	-0.41	-1.64	0	0.019	1	6132	tags=25%, list=11%, signal=28%
1640	GSE23321_CENTRAL_MEMORY_VS_NAIVE_CD8_TCELL_DN		190	-0.42	-1.64	0	0.019	1	3590	tags=15%, list=6%, signal=16%
1641	MASRI_RESISTANCE_TO_TAMOXIFEN_AND_AROMATASE_INHIBITORS_UP		20	-0.64	-1.64	0.013	0.019	1	3596	tags=30%, list=6%, signal=32%
1642	PID_FOXM1_PATHWAY		40	-0.54	-1.64	0.005	0.019	1	12023	tags=43%, list=21%, signal=54%
1643	GO_CARDIAC_EPITHELIAL_TO_MESENCHYMAL_TRANSITION		24	-0.61	-1.64	0.009	0.019	1	5292	tags=42%, list=9%, signal=46%
[truncated: 6,253 more rows]
