# Supplementary material for: Tumor-intrinsic PRC2 inactivation drives a context-dependent immune-desert microenvironment and is sensitized by immunogenic viruses
Source: J Clin Invest. 2022 Sep 1;132(17):e153437. doi: 10.1172/JCI153437 (PMC9433107; doi:10.1172/JCI153437)
Supplement: Supplemental table 3 [file jci-132-153437-s042.xlsx]

## Sheet: SUZ12_MSK-IMPACT
Supplementary Table 3_Alteration of SUZ12 and EED in MSK-IMPACT and TCGA human cancer
Table S3a: Loss of SUZ12 in MSK-IMPACT human cancer
Study	Cancer Type	Protein Change	Annotation	Functional Impact	Mutation Type	Variant Type	Copy #	COSMIC	MS	VS	Center	Chromosome	Start Pos	End Pos	Ref	Var	HGVSg	HGVSc	Allele Freq (T)	Allele Freq (N)	Variant Reads	Ref Reads	Variant Reads (Normal)	Ref Reads (Normal)	# Mut in Sample	Exon	gnomAD	ClinVar ID	dbSNP
MSK Clinical Sequencing Cohort (MSKCC)	Anal Squamous Cell Carcinoma	L385Pfs*10	OncoKB: Likely Oncogenic, level NA;CIViC: NA;MyCancerGenome: not present;CancerHotspot: no;3DHotspot: no	MutationAssessor: NA;SIFT: NA;Polyphen-2: NA	Frame_Shift_Del	DEL	diploid		SOMATIC	Unknown	MSKCC	17	30315461	30315462	AG	-	17:g.30315461_30315462del	ENST00000322652.5:c.1150_1151del	0.88		570	78		494	4	2020-10-16
MSK Clinical Sequencing Cohort (MSKCC)	Anal Squamous Cell Carcinoma	D409Ifs*18	OncoKB: Likely Oncogenic, level NA;CIViC: NA;MyCancerGenome: not present;CancerHotspot: no;3DHotspot: no	MutationAssessor: NA;SIFT: NA;Polyphen-2: NA	Frame_Shift_Del	DEL	diploid		SOMATIC	Unknown	MSKCC	17	30320284	30320284	G	-	17:g.30320284del	ENST00000322652.5:c.1225del	0.07		60	824		553	3	2020-11-16
MSK Clinical Sequencing Cohort (MSKCC)	Angiosarcoma	Q737Kfs*7	OncoKB: Likely Oncogenic, level NA;CIViC: NA;MyCancerGenome: not present;CancerHotspot: no;3DHotspot: no	MutationAssessor: NA;SIFT: NA;Polyphen-2: NA	Frame_Shift_Del	DEL	diploid		SOMATIC	Unknown	MSKCC	17	30326011	30326011	C	-	17:g.30326011del	ENST00000322652.5:c.2209del	0.07		34	458		307	3	16/16
MSK Clinical Sequencing Cohort (MSKCC)	Bladder Urothelial Carcinoma	S728*	OncoKB: Likely Oncogenic, level NA;CIViC: NA;MyCancerGenome: not present;CancerHotspot: no;3DHotspot: no	MutationAssessor: NA;SIFT: NA;Polyphen-2: NA	Nonsense_Mutation	SNP	diploid		SOMATIC	Unknown	MSKCC	17	30325985	30325985	C	G	17:g.30325985C>G	ENST00000322652.5:c.2183C>G	0.44		226	286		73	73	16/16
MSK Clinical Sequencing Cohort (MSKCC)	Bladder Urothelial Carcinoma	Q504*	OncoKB: Likely Oncogenic, level NA;CIViC: NA;MyCancerGenome: not present;CancerHotspot: no;3DHotspot: no	MutationAssessor: NA;SIFT: NA;Polyphen-2: NA	Nonsense_Mutation	SNP	diploid		SOMATIC	Unknown	MSKCC	17	30321655	30321655	C	T	17:g.30321655C>T	ENST00000322652.5:c.1510C>T	0.42	0.0014	323	452	1	739	12	13/16
MSK Clinical Sequencing Cohort (MSKCC)	Bladder Urothelial Carcinoma	S728*	OncoKB: Likely Oncogenic, level NA;CIViC: NA;MyCancerGenome: not present;CancerHotspot: no;3DHotspot: no	MutationAssessor: NA;SIFT: NA;Polyphen-2: NA	Nonsense_Mutation	SNP	diploid		SOMATIC	Unknown	MSKCC	17	30325985	30325985	C	G	17:g.30325985C>G	ENST00000322652.5:c.2183C>G	0.26		97	282		327	68	16/16
MSK Clinical Sequencing Cohort (MSKCC)	Bladder Urothelial Carcinoma	P451Lfs*7	OncoKB: Likely Oncogenic, level NA;CIViC: NA;MyCancerGenome: not present;CancerHotspot: no;3DHotspot: no	MutationAssessor: NA;SIFT: NA;Polyphen-2: NA	Frame_Shift_Ins	INS	diploid		SOMATIC	Unknown	MSKCC	17	30320936	30320937	-	TTGCC	17:g.30320936_30320937insTTGCC	ENST00000322652.5:c.1347_1351dup	0.14		160	1010		552	14	2020-12-16
MSK Clinical Sequencing Cohort (MSKCC)	Bladder Urothelial Carcinoma	S28Ffs*55	OncoKB: Likely Oncogenic, level NA;CIViC: NA;MyCancerGenome: not present;CancerHotspot: no;3DHotspot: no	MutationAssessor: NA;SIFT: NA;Polyphen-2: NA	Frame_Shift_Ins	INS	diploid		SOMATIC	Unknown	MSKCC	17	30264345	30264346	-	T	17:g.30264345_30264346insT	ENST00000322652.5:c.82dup	0.13		51	331		69	13	2020-01-16
MSK Clinical Sequencing Cohort (MSKCC)	Bladder Urothelial Carcinoma	R413*	OncoKB: Likely Oncogenic, level NA;CIViC: NA;MyCancerGenome: not present;CancerHotspot: no;3DHotspot: no	MutationAssessor: NA;SIFT: NA;Polyphen-2: NA	Nonsense_Mutation	SNP	diploid		SOMATIC	Unknown	MSKCC	17	30320296	30320296	A	T	17:g.30320296A>T	ENST00000322652.5:c.1237A>T	0.09		84	891		1025	41	2020-11-16
MSK Clinical Sequencing Cohort (MSKCC)	Breast Invasive Cancer, NOS	S37*	OncoKB: Likely Oncogenic, level NA;CIViC: NA;MyCancerGenome: not present;CancerHotspot: no;3DHotspot: no	MutationAssessor: NA;SIFT: NA;Polyphen-2: NA	Nonsense_Mutation	SNP	diploid		SOMATIC	Unknown	MSKCC	17	30264375	30264375	C	A	17:g.30264375C>A	ENST00000322652.5:c.110C>A	0.44	0.01	201	259	3	248	11	2020-01-16
MSK Clinical Sequencing Cohort (MSKCC)	Breast Invasive Ductal Carcinoma	T596Pfs*18	OncoKB: Likely Oncogenic, level NA;CIViC: NA;MyCancerGenome: not present;CancerHotspot: no;3DHotspot: no	MutationAssessor: NA;SIFT: NA;Polyphen-2: NA	Frame_Shift_Del	DEL	diploid		SOMATIC	Unknown	MSKCC	17	30322768	30322768	A	-	17:g.30322768del	ENST00000322652.5:c.1786del	0.5		87	86		362	4	14/16
MSK Clinical Sequencing Cohort (MSKCC)	Breast Invasive Ductal Carcinoma	X599_splice	OncoKB: Likely Oncogenic, level NA;CIViC: NA;MyCancerGenome: not present;CancerHotspot: no;3DHotspot: no	MutationAssessor: NA;SIFT: NA;Polyphen-2: NA	Splice_Site	SNP	diploid		SOMATIC	Unknown	MSKCC	17	30323815	30323815	A	T	17:g.30323815A>T	ENST00000322652.5:c.1795-2A>T	0.25		183	544		399	2
MSK Clinical Sequencing Cohort (MSKCC)	Breast Invasive Ductal Carcinoma	R654*	OncoKB: Likely Oncogenic, level NA;CIViC: NA;MyCancerGenome: not present;CancerHotspot: no;3DHotspot: no	MutationAssessor: NA;SIFT: NA;Polyphen-2: NA	Nonsense_Mutation	SNP	diploid		SOMATIC	Unknown	MSKCC	17	30325762	30325762	C	T	17:g.30325762C>T	ENST00000322652.5:c.1960C>T	0.07		54	681		215	4	16/16		812718	rs771704089
MSK Clinical Sequencing Cohort (MSKCC)	Breast Mixed Ductal and Lobular Carcinoma	Q4*	OncoKB: Likely Oncogenic, level NA;CIViC: NA;MyCancerGenome: not present;CancerHotspot: no;3DHotspot: no	MutationAssessor: NA;SIFT: NA;Polyphen-2: NA	Nonsense_Mutation	SNP	diploid		SOMATIC	Unknown	MSKCC	17	30264275	30264275	C	T	17:g.30264275C>T	ENST00000322652.5:c.10C>T	0.56		37	29		10	20	2020-01-16			rs1299892734
MSK Clinical Sequencing Cohort (MSKCC)	Cancer of Unknown Primary	Q205*	OncoKB: Likely Oncogenic, level NA;CIViC: NA;MyCancerGenome: not present;CancerHotspot: no;3DHotspot: no	MutationAssessor: NA;SIFT: NA;Polyphen-2: NA	Nonsense_Mutation	SNP	diploid		SOMATIC	Unknown	MSKCC	17	30302522	30302522	C	T	17:g.30302522C>T	ENST00000322652.5:c.613C>T	0.35		36	68		167	8	2020-07-16
MSK Clinical Sequencing Cohort (MSKCC)	Cancer of Unknown Primary	Q737Tfs*20	OncoKB: Likely Oncogenic, level NA;CIViC: NA;MyCancerGenome: not present;CancerHotspot: no;3DHotspot: no	MutationAssessor: NA;SIFT: NA;Polyphen-2: NA	Frame_Shift_Ins	INS	diploid		SOMATIC	Unknown	MSKCC	17	30326004	30326005	-	A	17:g.30326004_30326005insA	ENST00000322652.5:c.2208dup	0.25		113	345		288	82	16/16
MSK Clinical Sequencing Cohort (MSKCC)	Cancer of Unknown Primary, NOS	Q737Tfs*20	OncoKB: Likely Oncogenic, level NA;CIViC: NA;MyCancerGenome: not present;CancerHotspot: no;3DHotspot: no	MutationAssessor: NA;SIFT: NA;Polyphen-2: NA	Frame_Shift_Ins	INS	diploid		SOMATIC	Unknown	MSKCC	17	30326004	30326005	-	A	17:g.30326004_30326005insA	ENST00000322652.5:c.2208dup	0.16		64	345		423	102	16/16
MSK Clinical Sequencing Cohort (MSKCC)	Cholangiocarcinoma	X432_splice	OncoKB: Likely Oncogenic, level NA;CIViC: NA;MyCancerGenome: not present;CancerHotspot: no;3DHotspot: no	MutationAssessor: NA;SIFT: NA;Polyphen-2: NA	Splice_Site	DEL	diploid		SOMATIC	Unknown	MSKCC	17	30320755	30321615	ATTAAAGAGAATATCTCTAATTTGATTTTCCGCTTAAATTTTTTAAACTATTTTTAGAAGTGATATTTAAACAAAATATCTTGTTATGCGTAAATTGGAGATTTGCTTTTTTTTTTTAATTGTTTTTAGTTTCTCTATAACAACAATACAAGGCAACAAACTGAAGCAAGAGATGACCTGCATTGCCCTTGGTGTACTCTGAACTGCCGCAAACTTTATAGTTTACTCAAGCATCTTAAACTCTGCCATAGCAGATTTATCTTCAACTATGTTGTGAGTAATTTTTCATATTTTCTCAATTTGTGTTAAGAAATCTCTTGTACCCCATAAATATATACATCTATGTACCCACAAAAATTTTTTAAATTAAAAAAGGGAAAAAATATGCATTAAGTACAA…	-	17:g.30320755_30321615del	ENST00000322652.5:c.1294-127_1472del	0.85		165	30		41	13	2016-12-13
MSK Clinical Sequencing Cohort (MSKCC)	Cholangiocarcinoma	E415Gfs*5	OncoKB: Likely Oncogenic, level NA;CIViC: NA;MyCancerGenome: not present;CancerHotspot: no;3DHotspot: no	MutationAssessor: NA;SIFT: NA;Polyphen-2: NA	Frame_Shift_Del	DEL	diploid		SOMATIC	Unknown	MSKCC	17	30320295	30320299	AAGAA	-	17:g.30320295_30320299del	ENST00000322652.5:c.1244_1248del	0.27		38	104		322	85	2020-11-16
MSK Clinical Sequencing Cohort (MSKCC)	Clear Cell Ovarian Cancer	Q737Tfs*20	OncoKB: Likely Oncogenic, level NA;CIViC: NA;MyCancerGenome: not present;CancerHotspot: no;3DHotspot: no	MutationAssessor: NA;SIFT: NA;Polyphen-2: NA	Frame_Shift_Ins	INS	diploid		SOMATIC	Unknown	MSKCC	17	30326004	30326005	-	A	17:g.30326004_30326005insA	ENST00000322652.5:c.2208dup	0.17		51	257		255	407	16/16
MSK Clinical Sequencing Cohort (MSKCC)	Colon Adenocarcinoma	Q737Tfs*20	OncoKB: Likely Oncogenic, level NA;CIViC: NA;MyCancerGenome: not present;CancerHotspot: no;3DHotspot: no	MutationAssessor: NA;SIFT: NA;Polyphen-2: NA	Frame_Shift_Ins	INS	diploid		SOMATIC	Unknown	MSKCC	17	30326004	30326005	-	A	17:g.30326004_30326005insA	ENST00000322652.5:c.2208dup	0.27		108	294		262	110	16/16
MSK Clinical Sequencing Cohort (MSKCC)	Colon Adenocarcinoma	N168Mfs*22	OncoKB: Likely Oncogenic, level NA;CIViC: NA;MyCancerGenome: not present;CancerHotspot: no;3DHotspot: no	MutationAssessor: NA;SIFT: NA;Polyphen-2: NA	Frame_Shift_Del	DEL	diploid		SOMATIC	Unknown	MSKCC	17	30293209	30293209	A	-	17:g.30293209del	ENST00000322652.5:c.503del	0.26		209	590		664	135	2020-05-16
MSK Clinical Sequencing Cohort (MSKCC)	Colon Adenocarcinoma	R654*	OncoKB: Likely Oncogenic, level NA;CIViC: NA;MyCancerGenome: not present;CancerHotspot: no;3DHotspot: no	MutationAssessor: NA;SIFT: NA;Polyphen-2: NA	Nonsense_Mutation	SNP	diploid		SOMATIC	Unknown	MSKCC	17	30325762	30325762	C	T	17:g.30325762C>T	ENST00000322652.5:c.1960C>T	0.24		74	234		247	282	16/16		812718	rs771704089
MSK Clinical Sequencing Cohort (MSKCC)	Colon Adenocarcinoma	G22Efs*50	OncoKB: Likely Oncogenic, level NA;CIViC: NA;MyCancerGenome: not present;CancerHotspot: no;3DHotspot: no	MutationAssessor: NA;SIFT: NA;Polyphen-2: NA	Frame_Shift_Del	DEL	diploid		SOMATIC	Unknown	MSKCC	17	30264326	30264326	G	-	17:g.30264326del	ENST00000322652.5:c.65del	0.21		26	100		70	397	2020-01-16
MSK Clinical Sequencing Cohort (MSKCC)	Colon Adenocarcinoma	W361*	OncoKB: Likely Oncogenic, level NA;CIViC: NA;MyCancerGenome: not present;CancerHotspot: no;3DHotspot: no	MutationAssessor: NA;SIFT: NA;Polyphen-2: NA	Nonsense_Mutation	SNP	diploid		SOMATIC	Unknown	MSKCC	17	30315397	30315397	G	A	17:g.30315397G>A	ENST00000322652.5:c.1082G>A	0.19		149	637		538	56	2020-10-16
MSK Clinical Sequencing Cohort (MSKCC)	Colon Adenocarcinoma	X169_splice	OncoKB: Likely Oncogenic, level NA;CIViC: NA;MyCancerGenome: not present;CancerHotspot: no;3DHotspot: no	MutationAssessor: NA;SIFT: NA;Polyphen-2: NA	Splice_Site	SNP	diploid		SOMATIC	Unknown	MSKCC	17	30293216	30293216	G	T	17:g.30293216G>T	ENST00000322652.5:c.505+1G>T	0.18		111	511		353	8
MSK Clinical Sequencing Cohort (MSKCC)	Colon Adenocarcinoma	E272*	OncoKB: Likely Oncogenic, level NA;CIViC: NA;MyCancerGenome: not present;CancerHotspot: no;3DHotspot: no	MutationAssessor: NA;SIFT: NA;Polyphen-2: NA	Nonsense_Mutation	SNP	diploid		SOMATIC	Unknown	MSKCC	17	30302723	30302723	G	T	17:g.30302723G>T	ENST00000322652.5:c.814G>T	0.16		121	645		549	8	2020-07-16
MSK Clinical Sequencing Cohort (MSKCC)	Colorectal Adenocarcinoma	N168Mfs*22	OncoKB: Likely Oncogenic, level NA;CIViC: NA;MyCancerGenome: not present;CancerHotspot: no;3DHotspot: no	MutationAssessor: NA;SIFT: NA;Polyphen-2: NA	Frame_Shift_Del	DEL	diploid		SOMATIC	Unknown	MSKCC	17	30293209	30293209	A	-	17:g.30293209del	ENST00000322652.5:c.503del	0.24		123	394		333	78	2020-05-16
MSK Clinical Sequencing Cohort (MSKCC)	Cutaneous Melanoma	X599_splice	OncoKB: Likely Oncogenic, level NA;CIViC: NA;MyCancerGenome: not present;CancerHotspot: no;3DHotspot: no	MutationAssessor: NA;SIFT: NA;Polyphen-2: NA	Splice_Site	SNP	diploid		SOMATIC	Unknown	MSKCC	17	30323816	30323816	G	A	17:g.30323816G>A	ENST00000322652.5:c.1795-1G>A	0.38		74	119		334	70
MSK Clinical Sequencing Cohort (MSKCC)	Dermatofibrosarcoma Protuberans	X342_splice	OncoKB: Likely Oncogenic, level NA;CIViC: NA;MyCancerGenome: not present;CancerHotspot: no;3DHotspot: no	MutationAssessor: NA;SIFT: NA;Polyphen-2: NA	Splice_Site	SNP	diploid		SOMATIC	Unknown	MSKCC	17	30315338	30315338	G	A	17:g.30315338G>A	ENST00000322652.5:c.1024-1G>A	0.7		124	52		308	4
MSK Clinical Sequencing Cohort (MSKCC)	Diffuse Large B-Cell Lymphoma, NOS	Q705*	OncoKB: Likely Oncogenic, level NA;CIViC: NA;MyCancerGenome: not present;CancerHotspot: no;3DHotspot: no	MutationAssessor: NA;SIFT: NA;Polyphen-2: NA	Nonsense_Mutation	SNP	diploid		SOMATIC	Unknown	MSKCC	17	30325915	30325915	C	T	17:g.30325915C>T	ENST00000322652.5:c.2113C>T	0.44	0.0021	130	164	1	471	14	16/16
MSK Clinical Sequencing Cohort (MSKCC)	Extramammary Paget Disease	E719Rfs*8	OncoKB: Likely Oncogenic, level NA;CIViC: NA;MyCancerGenome: not present;CancerHotspot: no;3DHotspot: no	MutationAssessor: NA;SIFT: NA;Polyphen-2: NA	Frame_Shift_Ins	INS	diploid		SOMATIC	Unknown	MSKCC	17	30325952	30325953	-	A	17:g.30325952_30325953insA	ENST00000322652.5:c.2154dup	0.22		91	322		287	10	16/16
MSK Clinical Sequencing Cohort (MSKCC)	Glioblastoma Multiforme	D725Vfs*18	OncoKB: Likely Oncogenic, level NA;CIViC: NA;MyCancerGenome: not present;CancerHotspot: no;3DHotspot: no	MutationAssessor: NA;SIFT: NA;Polyphen-2: NA	Frame_Shift_Del	DEL	diploid		SOMATIC	Unknown	MSKCC	17	30325974	30325977	AGAT	-	17:g.30325974_30325977del	ENST00000322652.5:c.2174_2177del	0.28		81	205		433	6	16/16	0.000385984
MSK Clinical Sequencing Cohort (MSKCC)	Glioblastoma Multiforme	Q509*	OncoKB: Likely Oncogenic, level NA;CIViC: NA;MyCancerGenome: not present;CancerHotspot: no;3DHotspot: no	MutationAssessor: NA;SIFT: NA;Polyphen-2: NA	Nonsense_Mutation	SNP	diploid		SOMATIC	Unknown	MSKCC	17	30321670	30321670	C	T	17:g.30321670C>T	ENST00000322652.5:c.1525C>T	0.11		46	369		420	6	13/16
MSK Clinical Sequencing Cohort (MSKCC)	Gliosarcoma	G42Afs*30	OncoKB: Likely Oncogenic, level NA;CIViC: NA;MyCancerGenome: not present;CancerHotspot: no;3DHotspot: no	MutationAssessor: NA;SIFT: NA;Polyphen-2: NA	Frame_Shift_Del	DEL	diploid		SOMATIC	Unknown	MSKCC	17	30264387	30264387	C	-	17:g.30264387del	ENST00000322652.5:c.123del	0.14		72	441		452	6	2020-01-16
MSK Clinical Sequencing Cohort (MSKCC)	Gliosarcoma	T596Nfs*6	OncoKB: Likely Oncogenic, level NA;CIViC: NA;MyCancerGenome: not present;CancerHotspot: no;3DHotspot: no	MutationAssessor: NA;SIFT: NA;Polyphen-2: NA	Frame_Shift_Ins	INS	diploid		SOMATIC	Unknown	MSKCC	17	30322767	30322768	-	A	17:g.30322767_30322768insA	ENST00000322652.5:c.1786dup	0.13		62	430		424	6	14/16
MSK Clinical Sequencing Cohort (MSKCC)	High-Grade Serous Ovarian Cancer	F432Yfs*4	OncoKB: Likely Oncogenic, level NA;CIViC: NA;MyCancerGenome: not present;CancerHotspot: no;3DHotspot: no	MutationAssessor: NA;SIFT: NA;Polyphen-2: NA	Frame_Shift_Ins	INS	diploid		SOMATIC	Unknown	MSKCC	17	30320884	30320885	-	A	17:g.30320884_30320885insA	ENST00000322652.5:c.1294_1295insA	0.2		129	513		341	4	2020-12-16
MSK Clinical Sequencing Cohort (MSKCC)	Intrahepatic Cholangiocarcinoma	E612*	OncoKB: Likely Oncogenic, level NA;CIViC: NA;MyCancerGenome: not present;CancerHotspot: no;3DHotspot: no	MutationAssessor: NA;SIFT: NA;Polyphen-2: NA	Nonsense_Mutation	SNP	diploid		SOMATIC	Unknown	MSKCC	17	30323856	30323856	G	T	17:g.30323856G>T	ENST00000322652.5:c.1834G>T	0.21		128	482		357	3	15/16
MSK Clinical Sequencing Cohort (MSKCC)	Intrahepatic Cholangiocarcinoma	Y557*	OncoKB: Likely Oncogenic, level NA;CIViC: NA;MyCancerGenome: not present;CancerHotspot: no;3DHotspot: no	MutationAssessor: NA;SIFT: NA;Polyphen-2: NA	Nonsense_Mutation	SNP	diploid		SOMATIC	Unknown	MSKCC	17	30322658	30322658	T	A	17:g.30322658T>A	ENST00000322652.5:c.1671T>A	0.13		82	540		401	3	14/16
MSK Clinical Sequencing Cohort (MSKCC)	Invasive Breast Carcinoma	P396Lfs*8	OncoKB: Likely Oncogenic, level NA;CIViC: NA;MyCancerGenome: not present;CancerHotspot: no;3DHotspot: no	MutationAssessor: NA;SIFT: NA;Polyphen-2: NA	Frame_Shift_Del	DEL	diploid		SOMATIC	Unknown	MSKCC	17	30315498	30315507	AAACCTACTC	-	17:g.30315498_30315507del	ENST00000322652.5:c.1187_1196del	0.31		210	460		363	4	2020-10-16
MSK Clinical Sequencing Cohort (MSKCC)	Lung Adenocarcinoma	Q737Tfs*20	OncoKB: Likely Oncogenic, level NA;CIViC: NA;MyCancerGenome: not present;CancerHotspot: no;3DHotspot: no	MutationAssessor: NA;SIFT: NA;Polyphen-2: NA	Frame_Shift_Ins	INS	diploid		SOMATIC	Unknown	MSKCC	17	30326004	30326005	-	A	17:g.30326004_30326005insA	ENST00000322652.5:c.2208dup	0.13		91	618		537	7	16/16
MSK Clinical Sequencing Cohort (MSKCC)	Lung Adenocarcinoma	G42Afs*30	OncoKB: Likely Oncogenic, level NA;CIViC: NA;MyCancerGenome: not present;CancerHotspot: no;3DHotspot: no	MutationAssessor: NA;SIFT: NA;Polyphen-2: NA	Frame_Shift_Del	DEL	diploid		SOMATIC	Unknown	MSKCC	17	30264387	30264387	C	-	17:g.30264387del	ENST00000322652.5:c.123del	0.06		50	815		288	4	2020-01-16
MSK Clinical Sequencing Cohort (MSKCC)	Lung Squamous Cell Carcinoma	Q431*	OncoKB: Likely Oncogenic, level NA;CIViC: NA;MyCancerGenome: not present;CancerHotspot: no;3DHotspot: no	MutationAssessor: NA;SIFT: NA;Polyphen-2: NA	Nonsense_Mutation	SNP	diploid		SOMATIC	Unknown	MSKCC	17	30320350	30320350	C	T	17:g.30320350C>T	ENST00000322652.5:c.1291C>T	0.17		56	276		391	13	2020-11-16
MSK Clinical Sequencing Cohort (MSKCC)	Lung Squamous Cell Carcinoma	Q554*	OncoKB: Likely Oncogenic, level NA;CIViC: NA;MyCancerGenome: not present;CancerHotspot: no;3DHotspot: no	MutationAssessor: NA;SIFT: NA;Polyphen-2: NA	Nonsense_Mutation	SNP	diploid		SOMATIC	Unknown	MSKCC	17	30322647	30322647	C	T	17:g.30322647C>T	ENST00000322652.5:c.1660C>T	0.17		160	798		461	11	14/16
MSK Clinical Sequencing Cohort (MSKCC)	Lung Squamous Cell Carcinoma	E612*	OncoKB: Likely Oncogenic, level NA;CIViC: NA;MyCancerGenome: not present;CancerHotspot: no;3DHotspot: no	MutationAssessor: NA;SIFT: NA;Polyphen-2: NA	Nonsense_Mutation	SNP	diploid		SOMATIC	Unknown	MSKCC	17	30323856	30323856	G	T	17:g.30323856G>T	ENST00000322652.5:c.1834G>T	0.1	0.0023	60	512	1	435	14	15/16
MSK Clinical Sequencing Cohort (MSKCC)	Malignant Peripheral Nerve Sheath Tumor	X275_splice	OncoKB: Likely Oncogenic, level NA;CIViC: NA;MyCancerGenome: not present;CancerHotspot: no;3DHotspot: no	MutationAssessor: NA;SIFT: NA;Polyphen-2: NA	Splice_Site	SNP	diploid		SOMATIC	Unknown	MSKCC	17	30302733	30302733	G	A	17:g.30302733G>A	ENST00000322652.5:c.823+1G>A	0.89	0.0081	109	14	1	122	2
MSK Clinical Sequencing Cohort (MSKCC)	Malignant Peripheral Nerve Sheath Tumor	T570Ifs*12	OncoKB: Likely Oncogenic, level NA;CIViC: NA;MyCancerGenome: not present;CancerHotspot: no;3DHotspot: no	MutationAssessor: NA;SIFT: NA;Polyphen-2: NA	Frame_Shift_Del	DEL	diploid		SOMATIC	Unknown	MSKCC	17	30322696	30322700	CCTGC	-	17:g.30322696_30322700del	ENST00000322652.5:c.1709_1713del	0.88		491	66		731	3	14/16
MSK Clinical Sequencing Cohort (MSKCC)	Malignant Peripheral Nerve Sheath Tumor	E612*	OncoKB: Likely Oncogenic, level NA;CIViC: NA;MyCancerGenome: not present;CancerHotspot: no;3DHotspot: no	MutationAssessor: NA;SIFT: NA;Polyphen-2: NA	Nonsense_Mutation	SNP	diploid		SOMATIC	Unknown	MSKCC	17	30323856	30323856	G	T	17:g.30323856G>T	ENST00000322652.5:c.1834G>T	0.88		408	56		374	2	15/16
MSK Clinical Sequencing Cohort (MSKCC)	Malignant Peripheral Nerve Sheath Tumor	Q88*	OncoKB: Likely Oncogenic, level NA;CIViC: NA;MyCancerGenome: not present;CancerHotspot: no;3DHotspot: no	MutationAssessor: NA;SIFT: NA;Polyphen-2: NA	Nonsense_Mutation	SNP	diploid		SOMATIC	Unknown	MSKCC	17	30264527	30264527	C	T	17:g.30264527C>T	ENST00000322652.5:c.262C>T	0.83		206	43		163	1	2020-01-16
MSK Clinical Sequencing Cohort (MSKCC)	Malignant Peripheral Nerve Sheath Tumor	Q88*	OncoKB: Likely Oncogenic, level NA;CIViC: NA;MyCancerGenome: not present;CancerHotspot: no;3DHotspot: no	MutationAssessor: NA;SIFT: NA;Polyphen-2: NA	Nonsense_Mutation	SNP	diploid		SOMATIC	Unknown	MSKCC	17	30264527	30264527	C	T	17:g.30264527C>T	ENST00000322652.5:c.262C>T	0.75		199	68		267	1	2020-01-16
MSK Clinical Sequencing Cohort (MSKCC)	Malignant Peripheral Nerve Sheath Tumor	R535*	OncoKB: Likely Oncogenic, level NA;CIViC: NA;MyCancerGenome: not present;CancerHotspot: no;3DHotspot: no	MutationAssessor: NA;SIFT: NA;Polyphen-2: NA	Nonsense_Mutation	SNP	diploid		SOMATIC	Unknown	MSKCC	17	30322590	30322590	C	T	17:g.30322590C>T	ENST00000322652.5:c.1603C>T	0.55		247	200		380	2	14/16
MSK Clinical Sequencing Cohort (MSKCC)	Malignant Peripheral Nerve Sheath Tumor	R535*	OncoKB: Likely Oncogenic, level NA;CIViC: NA;MyCancerGenome: not present;CancerHotspot: no;3DHotspot: no	MutationAssessor: NA;SIFT: NA;Polyphen-2: NA	Nonsense_Mutation	SNP	diploid		SOMATIC	Unknown	MSKCC	17	30322590	30322590	C	T	17:g.30322590C>T	ENST00000322652.5:c.1603C>T	0.47	0.0016	118	134	1	609	4	14/16
MSK Clinical Sequencing Cohort (MSKCC)	Malignant Peripheral Nerve Sheath Tumor	X275_splice	OncoKB: Likely Oncogenic, level NA;CIViC: NA;MyCancerGenome: not present;CancerHotspot: no;3DHotspot: no	MutationAssessor: NA;SIFT: NA;Polyphen-2: NA	Splice_Site	SNP	diploid		SOMATIC	Unknown	MSKCC	17	30303539	30303539	G	A	17:g.30303539G>A	ENST00000322652.5:c.824-1G>A	0.42		26	36		31	3
MSK Clinical Sequencing Cohort (MSKCC)	Malignant Peripheral Nerve Sheath Tumor	I674Rfs*12	OncoKB: Likely Oncogenic, level NA;CIViC: NA;MyCancerGenome: not present;CancerHotspot: no;3DHotspot: no	MutationAssessor: NA;SIFT: NA;Polyphen-2: NA	Frame_Shift_Del	DEL	diploid		SOMATIC	Unknown	MSKCC	17	30325821	30325869	AATAGATAAAGCTGTTACCAAGCTCCGTGAAATGCAGCAAAAATTAGAA	-	17:g.30325821_30325869del	ENST00000322652.5:c.2021_2069del	0.22		80	287		360	1	16/16
MSK Clinical Sequencing Cohort (MSKCC)	Malignant Peripheral Nerve Sheath Tumor	R535*	OncoKB: Likely Oncogenic, level NA;CIViC: NA;MyCancerGenome: not present;CancerHotspot: no;3DHotspot: no	MutationAssessor: NA;SIFT: NA;Polyphen-2: NA	Nonsense_Mutation	SNP	diploid		SOMATIC	Unknown	MSKCC	17	30322590	30322590	C	T	17:g.30322590C>T	ENST00000322652.5:c.1603C>T	0.17		42	208		246	2	14/16
MSK Clinical Sequencing Cohort (MSKCC)	MDS with Ring Sideroblasts and Multilineage Dysplasia	W617*	OncoKB: Likely Oncogenic, level NA;CIViC: NA;MyCancerGenome: not present;CancerHotspot: no;3DHotspot: no	MutationAssessor: NA;SIFT: NA;Polyphen-2: NA	Nonsense_Mutation	SNP	diploid		SOMATIC	Unknown	MSKCC	17	30323872	30323872	G	A	17:g.30323872G>A	ENST00000322652.5:c.1850G>A	0.16		121	646		786	14	15/16
MSK Clinical Sequencing Cohort (MSKCC)	MDS with Ring Sideroblasts and Multilineage Dysplasia	W617*	OncoKB: Likely Oncogenic, level NA;CIViC: NA;MyCancerGenome: not present;CancerHotspot: no;3DHotspot: no	MutationAssessor: NA;SIFT: NA;Polyphen-2: NA	Nonsense_Mutation	SNP	diploid		SOMATIC	Unknown	MSKCC	17	30323872	30323872	G	A	17:g.30323872G>A	ENST00000322652.5:c.1850G>A	0.1		70	638		810	12	15/16
MSK Clinical Sequencing Cohort (MSKCC)	MDS with Ring Sideroblasts and Multilineage Dysplasia	W617*	OncoKB: Likely Oncogenic, level NA;CIViC: NA;MyCancerGenome: not present;CancerHotspot: no;3DHotspot: no	MutationAssessor: NA;SIFT: NA;Polyphen-2: NA	Nonsense_Mutation	SNP	diploid		SOMATIC	Unknown	MSKCC	17	30323872	30323872	G	A	17:g.30323872G>A	ENST00000322652.5:c.1850G>A	0.08		67	762		917	6	15/16
MSK Clinical Sequencing Cohort (MSKCC)	MDS with Ring Sideroblasts and Multilineage Dysplasia	W617*	OncoKB: Likely Oncogenic, level NA;CIViC: NA;MyCancerGenome: not present;CancerHotspot: no;3DHotspot: no	MutationAssessor: NA;SIFT: NA;Polyphen-2: NA	Nonsense_Mutation	SNP	diploid		SOMATIC	Unknown	MSKCC	17	30323872	30323872	G	A	17:g.30323872G>A	ENST00000322652.5:c.1850G>A	0.08		51	598		693	9	15/16
MSK Clinical Sequencing Cohort (MSKCC)	Melanoma	R654*	OncoKB: Likely Oncogenic, level NA;CIViC: NA;MyCancerGenome: not present;CancerHotspot: no;3DHotspot: no	MutationAssessor: NA;SIFT: NA;Polyphen-2: NA	Nonsense_Mutation	SNP	diploid		SOMATIC	Unknown	MSKCC	17	30325762	30325762	C	T	17:g.30325762C>T	ENST00000322652.5:c.1960C>T	0.23		56	190		274	18	16/16		812718	rs771704089
MSK Clinical Sequencing Cohort (MSKCC)	Meningioma	E578*	OncoKB: Likely Oncogenic, level NA;CIViC: NA;MyCancerGenome: not present;CancerHotspot: no;3DHotspot: no	MutationAssessor: NA;SIFT: NA;Polyphen-2: NA	Nonsense_Mutation	SNP	diploid		SOMATIC	Unknown	MSKCC	17	30322719	30322719	G	T	17:g.30322719G>T	ENST00000322652.5:c.1732G>T	0.25		138	418		444	3	14/16
MSK Clinical Sequencing Cohort (MSKCC)	Merkel Cell Carcinoma	Q631*	OncoKB: Likely Oncogenic, level NA;CIViC: NA;MyCancerGenome: not present;CancerHotspot: no;3DHotspot: no	MutationAssessor: NA;SIFT: NA;Polyphen-2: NA	Nonsense_Mutation	SNP	diploid		SOMATIC	Unknown	MSKCC	17	30325693	30325693	C	T	17:g.30325693C>T	ENST00000322652.5:c.1891C>T	0.67		165	81		303	18	16/16
MSK Clinical Sequencing Cohort (MSKCC)	Mixed Cancer Types	L616Tfs*14	OncoKB: Likely Oncogenic, level NA;CIViC: NA;MyCancerGenome: not present;CancerHotspot: no;3DHotspot: no	MutationAssessor: NA;SIFT: NA;Polyphen-2: NA	Frame_Shift_Ins	INS	diploid		SOMATIC	Unknown	MSKCC	17	30323864	30323865	-	A	17:g.30323864_30323865insA	ENST00000322652.5:c.1845dup	0.31		168	381		633	3	15/16
MSK Clinical Sequencing Cohort (MSKCC)	Mixed Cancer Types	E601*	OncoKB: Likely Oncogenic, level NA;CIViC: NA;MyCancerGenome: not present;CancerHotspot: no;3DHotspot: no	MutationAssessor: NA;SIFT: NA;Polyphen-2: NA	Nonsense_Mutation	SNP	diploid		SOMATIC	Unknown	MSKCC	17	30323823	30323823	G	T	17:g.30323823G>T	ENST00000322652.5:c.1801G>T	0.14	0.0015	74	454	1	658	4	15/16
MSK Clinical Sequencing Cohort (MSKCC)	Mixed Cancer Types	E601*	OncoKB: Likely Oncogenic, level NA;CIViC: NA;MyCancerGenome: not present;CancerHotspot: no;3DHotspot: no	MutationAssessor: NA;SIFT: NA;Polyphen-2: NA	Nonsense_Mutation	SNP	diploid		SOMATIC	Unknown	MSKCC	17	30323823	30323823	G	T	17:g.30323823G>T	ENST00000322652.5:c.1801G>T	0.1		42	400		538	5	15/16
MSK Clinical Sequencing Cohort (MSKCC)	Mucinous Adenocarcinoma of the Colon and Rectum	MUTATED	OncoKB: Likely Oncogenic, level NA;CIViC: NA;MyCancerGenome: not present;CancerHotspot: no;3DHotspot: no	MutationAssessor: NA;SIFT: NA;Polyphen-2: NA	frameshift_insertion	INS	diploid		SOMATIC	Unknown	MSKCC	17	30326004	30326004	C	CA	17:g.30326004delinsCA		0.12		50	380		347	11
MSK Clinical Sequencing Cohort (MSKCC)	Mucinous Stomach Adenocarcinoma	X342_splice	OncoKB: Likely Oncogenic, level NA;CIViC: NA;MyCancerGenome: not present;CancerHotspot: no;3DHotspot: no	MutationAssessor: NA;SIFT: NA;Polyphen-2: NA	Splice_Region	DEL	diploid		SOMATIC	Unknown	MSKCC	17	30315331	30315331	T	-	17:g.30315331del	ENST00000322652.5:c.1024-3del	0.16		52	270		488	91
MSK Clinical Sequencing Cohort (MSKCC)	Neuroendocrine Tumor, NOS	X342_splice	OncoKB: Likely Oncogenic, level NA;CIViC: NA;MyCancerGenome: not present;CancerHotspot: no;3DHotspot: no	MutationAssessor: NA;SIFT: NA;Polyphen-2: NA	Splice_Site	DEL	diploid		SOMATIC	Unknown	MSKCC	17	30314520	30315411	ATTGTCAGTGAAACTGAGAGAAGTCAAAGAAAATTACTAATTGAAAAGCTGTTCAATTTACAAAAAAAAAAGTAATTGGTCACCTAAGAGCAAAGGTTGCATGCTGGTGGGCTTTGGGTACCACAATTTTATTTTTAAGACATTTCAAGGCCAGGCGTGGTGGCTCATGCCTGTAACCCCAGCACTTTGGGAGGCCGAGGCAGGCAAATCACCTGAGGTCAGGAGTTCAAGACCAGCCTGGCCAAGATGATGAAA	-	17:g.30314520_30315411del		0.97		34	1		1	38
MSK Clinical Sequencing Cohort (MSKCC)	Non-Small Cell Lung Cancer	X480_splice	OncoKB: Likely Oncogenic, level NA;CIViC: NA;MyCancerGenome: not present;CancerHotspot: no;3DHotspot: no	MutationAssessor: NA;SIFT: NA;Polyphen-2: NA	Splice_Site	SNP	diploid		SOMATIC	Unknown	MSKCC	17	30321581	30321581	A	T	17:g.30321581A>T	ENST00000322652.5:c.1438-2A>T	0.09		55	568		322	29
MSK Clinical Sequencing Cohort (MSKCC)	Osteosarcoma	Q504*	OncoKB: Likely Oncogenic, level NA;CIViC: NA;MyCancerGenome: not present;CancerHotspot: no;3DHotspot: no	MutationAssessor: NA;SIFT: NA;Polyphen-2: NA	Nonsense_Mutation	SNP	diploid		SOMATIC	Unknown	MSKCC	17	30321655	30321655	C	T	17:g.30321655C>T	ENST00000322652.5:c.1510C>T	0.82		386	84		423	2	13/16
MSK Clinical Sequencing Cohort (MSKCC)	Pancreatic Adenocarcinoma	L426Ifs*10	OncoKB: Likely Oncogenic, level NA;CIViC: NA;MyCancerGenome: not present;CancerHotspot: no;3DHotspot: no	MutationAssessor: NA;SIFT: NA;Polyphen-2: NA	Frame_Shift_Ins	INS	diploid		SOMATIC	Unknown	MSKCC	17	30320329	30320330	-	A	17:g.30320329_30320330insA	ENST00000322652.5:c.1275dup	0.27		118	315		687	7	2020-11-16
MSK Clinical Sequencing Cohort (MSKCC)	Pancreatic Adenocarcinoma	Y480Lfs*7	OncoKB: Likely Oncogenic, level NA;CIViC: NA;MyCancerGenome: not present;CancerHotspot: no;3DHotspot: no	MutationAssessor: NA;SIFT: NA;Polyphen-2: NA	Frame_Shift_Ins	INS	diploid		SOMATIC	Unknown	MSKCC	17	30321582	30321583	-	T	17:g.30321582_30321583insT	ENST00000322652.5:c.1438dup	0.1		66	575		354	4
MSK Clinical Sequencing Cohort (MSKCC)	Peripheral T-Cell lymphoma, NOS	L385Pfs*10	OncoKB: Likely Oncogenic, level NA;CIViC: NA;MyCancerGenome: not present;CancerHotspot: no;3DHotspot: no	MutationAssessor: NA;SIFT: NA;Polyphen-2: NA	Frame_Shift_Del	DEL	diploid		SOMATIC	Unknown	MSKCC	17	30315461	30315462	AG	-	17:g.30315461_30315462del	ENST00000322652.5:c.1150_1151del	0.49		101	107		469	4	2020-10-16
MSK Clinical Sequencing Cohort (MSKCC)	Plasmacytoid/Signet Ring Cell Bladder Carcinoma	X342_splice	OncoKB: Likely Oncogenic, level NA;CIViC: NA;MyCancerGenome: not present;CancerHotspot: no;3DHotspot: no	MutationAssessor: NA;SIFT: NA;Polyphen-2: NA	Splice_Site	SNP	diploid		SOMATIC	Unknown	MSKCC	17	30315338	30315338	G	C	17:g.30315338G>C	ENST00000322652.5:c.1024-1G>C	0.09		50	510		435	18
MSK Clinical Sequencing Cohort (MSKCC)	Pleomorphic Carcinoma of the Lung	R423*	OncoKB: Likely Oncogenic, level NA;CIViC: NA;MyCancerGenome: not present;CancerHotspot: no;3DHotspot: no	MutationAssessor: NA;SIFT: NA;Polyphen-2: NA	Nonsense_Mutation	SNP	diploid		SOMATIC	Unknown	MSKCC	17	30320326	30320326	C	T	17:g.30320326C>T	ENST00000322652.5:c.1267C>T	0.69	0.01	507	233	5	402	9	2020-11-16
MSK Clinical Sequencing Cohort (MSKCC)	Poorly Differentiated Carcinoma of the Uterus	E364*	OncoKB: Likely Oncogenic, level NA;CIViC: NA;MyCancerGenome: not present;CancerHotspot: no;3DHotspot: no	MutationAssessor: NA;SIFT: NA;Polyphen-2: NA	Nonsense_Mutation	SNP	diploid	1	SOMATIC	Unknown	MSKCC	17	30315405	30315405	G	T	17:g.30315405G>T	ENST00000322652.5:c.1090G>T	0.25		221	651		564	332	2020-10-16
MSK Clinical Sequencing Cohort (MSKCC)	Rectal Adenocarcinoma	Q387*	OncoKB: Likely Oncogenic, level NA;CIViC: NA;MyCancerGenome: not present;CancerHotspot: no;3DHotspot: no	MutationAssessor: NA;SIFT: NA;Polyphen-2: NA	Nonsense_Mutation	SNP	diploid		SOMATIC	Unknown	MSKCC	17	30315474	30315474	C	T	17:g.30315474C>T	ENST00000322652.5:c.1159C>T	0.23		174	581		638	12	2020-10-16
MSK Clinical Sequencing Cohort (MSKCC)	Rectal Adenocarcinoma	G23Rfs*60	OncoKB: Likely Oncogenic, level NA;CIViC: NA;MyCancerGenome: not present;CancerHotspot: no;3DHotspot: no	MutationAssessor: NA;SIFT: NA;Polyphen-2: NA	Frame_Shift_Ins	INS	diploid		SOMATIC	Unknown	MSKCC	17	30264325	30264326	-	G	17:g.30264325_30264326insG	ENST00000322652.5:c.65dup	0.15		18	99		70	117	2020-01-16
MSK Clinical Sequencing Cohort (MSKCC)	Sarcoma, NOS	Q351*	OncoKB: Likely Oncogenic, level NA;CIViC: NA;MyCancerGenome: not present;CancerHotspot: no;3DHotspot: no	MutationAssessor: NA;SIFT: NA;Polyphen-2: NA	Nonsense_Mutation	SNP	diploid		SOMATIC	Unknown	MSKCC	17	30315366	30315366	C	T	17:g.30315366C>T	ENST00000322652.5:c.1051C>T	0.95		545	27		514	17	2020-10-16
MSK Clinical Sequencing Cohort (MSKCC)	Sarcoma, NOS	G518*	OncoKB: Likely Oncogenic, level NA;CIViC: NA;MyCancerGenome: not present;CancerHotspot: no;3DHotspot: no	MutationAssessor: NA;SIFT: NA;Polyphen-2: NA	Nonsense_Mutation	SNP	diploid		SOMATIC	Unknown	MSKCC	17	30321697	30321697	G	T	17:g.30321697G>T	ENST00000322652.5:c.1552G>T	0.75		126	41		342	2	13/16
MSK Clinical Sequencing Cohort (MSKCC)	Solitary Fibrous Tumor of the Central Nervous System	X599_splice	OncoKB: Likely Oncogenic, level NA;CIViC: NA;MyCancerGenome: not present;CancerHotspot: no;3DHotspot: no	MutationAssessor: NA;SIFT: NA;Polyphen-2: NA	Splice_Site	SNP	deepdel		SOMATIC	Unknown	MSKCC	17	30323815	30323815	A	G	17:g.30323815A>G	ENST00000322652.5:c.1795-2A>G	0.27		70	191		329	2
MSK Clinical Sequencing Cohort (MSKCC)	Solitary Fibrous Tumor of the Central Nervous System	C653Sfs*12	OncoKB: Likely Oncogenic, level NA;CIViC: NA;MyCancerGenome: not present;CancerHotspot: no;3DHotspot: no	MutationAssessor: NA;SIFT: NA;Polyphen-2: NA	Frame_Shift_Del	DEL	deepdel		SOMATIC	Unknown	MSKCC	17	30325757	30325758	TA	-	17:g.30325757_30325758del	ENST00000322652.5:c.1956_1957del	0.23		41	138		287	2	16/16
MSK Clinical Sequencing Cohort (MSKCC)	Solitary Fibrous Tumor/Hemangiopericytoma	X480_splice	OncoKB: Likely Oncogenic, level NA;CIViC: NA;MyCancerGenome: not present;CancerHotspot: no;3DHotspot: no	MutationAssessor: NA;SIFT: NA;Polyphen-2: NA	Splice_Site	DEL	diploid		SOMATIC	Unknown	MSKCC	17	30321388	30321631	AGCAATAAATGACATAGTTAAGATTTTAACACATTTTGTTGACCCCAGGTCTTCTGACTGCCTGTTTACCATGCTGGTGTGCCTGGCCTATTTTAGTTTTCTAAATATTAAGAGCCCACAAATTCTTTAATTAAATTGGAGGGATATTTAGGATAGGATACTTAATATATTTTTTTTTTTACATTTTTGTTGCAGTATCATCCAAAAGGTGCTAGGATAGATGTTTCTATCAATGAGTGTTATG	-	17:g.30321388_30321631del	ENST00000322652.5:c.1438-194_1487del	0.98		92	2		17	6	13/16
MSK Clinical Sequencing Cohort (MSKCC)	Testicular Lymphoma	S734Qfs*22	OncoKB: Likely Oncogenic, level NA;CIViC: NA;MyCancerGenome: not present;CancerHotspot: no;3DHotspot: no	MutationAssessor: NA;SIFT: NA;Polyphen-2: NA	Frame_Shift_Del	DEL	diploid		SOMATIC	Unknown	MSKCC	17	30326000	30326001	AG	-	17:g.30326000_30326001del	ENST00000322652.5:c.2200_2201del	0.19		68	298		567	23	16/16
MSK Clinical Sequencing Cohort (MSKCC)	Therapy-Related Acute Myeloid Leukemia	Q387*	OncoKB: Likely Oncogenic, level NA;CIViC: NA;MyCancerGenome: not present;CancerHotspot: no;3DHotspot: no	MutationAssessor: NA;SIFT: NA;Polyphen-2: NA	Nonsense_Mutation	SNP	diploid		SOMATIC	Unknown	MSKCC	17	30315474	30315474	C	T	17:g.30315474C>T	ENST00000322652.5:c.1159C>T	0.42		347	482		965	6	2020-10-16
MSK Clinical Sequencing Cohort (MSKCC)	T-Lymphoblastic Leukemia/Lymphoma	R253*	OncoKB: Likely Oncogenic, level NA;CIViC: NA;MyCancerGenome: not present;CancerHotspot: no;3DHotspot: no	MutationAssessor: NA;SIFT: NA;Polyphen-2: NA	Nonsense_Mutation	SNP	diploid		SOMATIC	Unknown	MSKCC	17	30302666	30302666	A	T	17:g.30302666A>T	ENST00000322652.5:c.757A>T	0.08		42	477		639	7	2020-07-16
MSK Clinical Sequencing Cohort (MSKCC)	Tubular Stomach Adenocarcinoma	S673*	OncoKB: Likely Oncogenic, level NA;CIViC: NA;MyCancerGenome: not present;CancerHotspot: no;3DHotspot: no	MutationAssessor: NA;SIFT: NA;Polyphen-2: NA	Nonsense_Mutation	SNP	diploid		SOMATIC	Unknown	MSKCC	17	30325820	30325820	C	G	17:g.30325820C>G	ENST00000322652.5:c.2018C>G	0.28		176	459		421	20	16/16
MSK Clinical Sequencing Cohort (MSKCC)	Upper Tract Urothelial Carcinoma	T596Nfs*6	OncoKB: Likely Oncogenic, level NA;CIViC: NA;MyCancerGenome: not present;CancerHotspot: no;3DHotspot: no	MutationAssessor: NA;SIFT: NA;Polyphen-2: NA	Frame_Shift_Ins	INS	diploid		SOMATIC	Unknown	MSKCC	17	30322767	30322768	-	A	17:g.30322767_30322768insA	ENST00000322652.5:c.1786dup	0.3		106	251		152	61	14/16
MSK Clinical Sequencing Cohort (MSKCC)	Upper Tract Urothelial Carcinoma	E683*	OncoKB: Likely Oncogenic, level NA;CIViC: NA;MyCancerGenome: not present;CancerHotspot: no;3DHotspot: no	MutationAssessor: NA;SIFT: NA;Polyphen-2: NA	Nonsense_Mutation	SNP	diploid		SOMATIC	Unknown	MSKCC	17	30325849	30325849	G	T	17:g.30325849G>T	ENST00000322652.5:c.2047G>T	0.14		115	715		446	213	16/16
MSK Clinical Sequencing Cohort (MSKCC)	Uterine Endometrioid Carcinoma	R654*	OncoKB: Likely Oncogenic, level NA;CIViC: NA;MyCancerGenome: not present;CancerHotspot: no;3DHotspot: no	MutationAssessor: NA;SIFT: NA;Polyphen-2: NA	Nonsense_Mutation	SNP	diploid		SOMATIC	Unknown	MSKCC	17	30325762	30325762	C	T	17:g.30325762C>T	ENST00000322652.5:c.1960C>T	0.34		68	133		298	386	16/16		812718	rs771704089
MSK Clinical Sequencing Cohort (MSKCC)	Uterine Endometrioid Carcinoma	R654*	OncoKB: Likely Oncogenic, level NA;CIViC: NA;MyCancerGenome: not present;CancerHotspot: no;3DHotspot: no	MutationAssessor: NA;SIFT: NA;Polyphen-2: NA	Nonsense_Mutation	SNP	diploid		SOMATIC	Unknown	MSKCC	17	30325762	30325762	C	T	17:g.30325762C>T	ENST00000322652.5:c.1960C>T	0.3	0.0016	203	468	1	610	56	16/16		812718	rs771704089
MSK Clinical Sequencing Cohort (MSKCC)	Uterine Endometrioid Carcinoma	Q737Tfs*20	OncoKB: Likely Oncogenic, level NA;CIViC: NA;MyCancerGenome: not present;CancerHotspot: no;3DHotspot: no	MutationAssessor: NA;SIFT: NA;Polyphen-2: NA	Frame_Shift_Ins	INS	diploid		SOMATIC	Unknown	MSKCC	17	30326004	30326005	-	A	17:g.30326004_30326005insA	ENST00000322652.5:c.2208dup	0.3		67	160		197	60	16/16
MSK Clinical Sequencing Cohort (MSKCC)	Uterine Endometrioid Carcinoma	E261*	OncoKB: Likely Oncogenic, level NA;CIViC: NA;MyCancerGenome: not present;CancerHotspot: no;3DHotspot: no	MutationAssessor: NA;SIFT: NA;Polyphen-2: NA	Nonsense_Mutation	SNP	diploid		SOMATIC	Unknown	MSKCC	17	30302690	30302690	G	T	17:g.30302690G>T	ENST00000322652.5:c.781G>T	0.22		96	335		571	386	2020-07-16
MSK Clinical Sequencing Cohort (MSKCC)	Uterine Endometrioid Carcinoma	Q737Tfs*20	OncoKB: Likely Oncogenic, level NA;CIViC: NA;MyCancerGenome: not present;CancerHotspot: no;3DHotspot: no	MutationAssessor: NA;SIFT: NA;Polyphen-2: NA	Frame_Shift_Ins	INS	diploid		SOMATIC	Unknown	MSKCC	17	30326004	30326005	-	A	17:g.30326004_30326005insA	ENST00000322652.5:c.2208dup	0.13		69	477		389	345	16/16
MSK Clinical Sequencing Cohort (MSKCC)	Uterine Endometrioid Carcinoma	E261*	OncoKB: Likely Oncogenic, level NA;CIViC: NA;MyCancerGenome: not present;CancerHotspot: no;3DHotspot: no	MutationAssessor: NA;SIFT: NA;Polyphen-2: NA	Nonsense_Mutation	SNP	diploid		SOMATIC	Unknown	MSKCC	17	30302690	30302690	G	T	17:g.30302690G>T	ENST00000322652.5:c.781G>T	0.08		57	622		496	305	2020-07-16

## Sheet: EED_MSK-IMPACT
Supplementary Table 3_Alteration of SUZ12 and EED in MSK-IMPACT and TCGA human cancer
Table S3b: Loss of EED in MSK-IMPACT human cancer
Study	Cancer Type	Protein Change	Annotation	Functional Impact	Mutation Type	Variant Type	Copy #	COSMIC	MS	VS	Center	Chromosome	Start Pos	End Pos	Ref	Var	HGVSg	HGVSc	Allele Freq (T)	Allele Freq (N)	Variant Reads	Ref Reads	Variant Reads (Normal)	Ref Reads (Normal)	# Mut in Sample	Exon	gnomAD	ClinVar ID	dbSNP
MSK Clinical Sequencing Cohort (MSKCC)	Acute Myeloid Leukemia	MUTATED	OncoKB: Likely Oncogenic, level NA;CIViC: NA;MyCancerGenome: not present;CancerHotspot: no;3DHotspot: no	MutationAssessor: NA;SIFT: NA;Polyphen-2: NA	frameshift_insertion	INS	diploid		SOMATIC	Unknown	MSKCC	11	85979553	85979553	A	AG	11:g.85979553delinsAG		0.24		105	326		631	5
MSK Clinical Sequencing Cohort (MSKCC)	Adenocarcinoma of the Gastroesophageal Junction	X400_splice	OncoKB: Likely Oncogenic, level NA;CIViC: NA;MyCancerGenome: not present;CancerHotspot: no;3DHotspot: no	MutationAssessor: NA;SIFT: NA;Polyphen-2: NA	Splice_Site	SNP	diploid		SOMATIC	Unknown	MSKCC	11	85989034	85989034	G	T	11:g.85989034G>T	ENST00000263360.6:c.1199+1G>T	0.13		64	411		295	14
MSK Clinical Sequencing Cohort (MSKCC)	Adrenocortical Carcinoma	N86Vfs*25	OncoKB: Likely Oncogenic, level NA;CIViC: NA;MyCancerGenome: not present;CancerHotspot: no;3DHotspot: no	MutationAssessor: NA;SIFT: NA;Polyphen-2: NA	Frame_Shift_Del	DEL	diploid		SOMATIC	Unknown	MSKCC	11	85961477	85961480	TAAA	-	11:g.85961477_85961480del	ENST00000263360.6:c.256_259del	0.07		33	463		464	4	2020-02-12
MSK Clinical Sequencing Cohort (MSKCC)	Anal Squamous Cell Carcinoma	Q292*	OncoKB: Likely Oncogenic, level NA;CIViC: NA;MyCancerGenome: not present;CancerHotspot: no;3DHotspot: no	MutationAssessor: NA;SIFT: NA;Polyphen-2: NA	Nonsense_Mutation	SNP	diploid		SOMATIC	Unknown	MSKCC	11	85979511	85979511	C	T	11:g.85979511C>T	ENST00000263360.6:c.874C>T	0.75	0.0021	517	171	1	486	6	2020-09-12
MSK Clinical Sequencing Cohort (MSKCC)	Anal Squamous Cell Carcinoma	X400_splice	OncoKB: Likely Oncogenic, level NA;CIViC: NA;MyCancerGenome: not present;CancerHotspot: no;3DHotspot: no	MutationAssessor: impact: , score: undefined;SIFT: NA;Polyphen-2: NA	Splice_Site	SNP	diploid		SOMATIC	Unknown	MSKCC	11	85989440	85989440	G	C	11:g.85989440G>C	ENST00000263360.6:c.1200-1G>C	0.24		114	361		382	16
MSK Clinical Sequencing Cohort (MSKCC)	Anal Squamous Cell Carcinoma	S267*	OncoKB: Likely Oncogenic, level NA;CIViC: NA;MyCancerGenome: not present;CancerHotspot: no;3DHotspot: no	MutationAssessor: NA;SIFT: NA;Polyphen-2: NA	Nonsense_Mutation	SNP	diploid		SOMATIC	Unknown	MSKCC	11	85977198	85977198	C	G	11:g.85977198C>G	ENST00000263360.6:c.800C>G	0.15		43	243		220	7	2020-08-12
MSK Clinical Sequencing Cohort (MSKCC)	Anaplastic Oligodendroglioma	X121_splice	OncoKB: Likely Oncogenic, level NA;CIViC: NA;MyCancerGenome: not present;CancerHotspot: no;3DHotspot: no	MutationAssessor: impact: , score: undefined;SIFT: NA;Polyphen-2: NA	Splice_Site	SNP	diploid		SOMATIC	Unknown	MSKCC	11	85966263	85966263	G	A	11:g.85966263G>A	ENST00000263360.6:c.361-1G>A	0.08		26	315		226	6
MSK Clinical Sequencing Cohort (MSKCC)	Bladder Urothelial Carcinoma	S267*	OncoKB: Likely Oncogenic, level NA;CIViC: NA;MyCancerGenome: not present;CancerHotspot: no;3DHotspot: no	MutationAssessor: NA;SIFT: NA;Polyphen-2: NA	Nonsense_Mutation	SNP	diploid		SOMATIC	Unknown	MSKCC	11	85977198	85977198	C	G	11:g.85977198C>G	ENST00000263360.6:c.800C>G	0.31		204	444		420	22	2020-08-12
MSK Clinical Sequencing Cohort (MSKCC)	Bladder Urothelial Carcinoma	R439*	OncoKB: Likely Oncogenic, level NA;CIViC: NA;MyCancerGenome: not present;CancerHotspot: no;3DHotspot: no	MutationAssessor: NA;SIFT: NA;Polyphen-2: NA	Nonsense_Mutation	SNP	diploid		SOMATIC	Unknown	MSKCC	11	85989556	85989556	C	T	11:g.85989556C>T	ENST00000263360.6:c.1315C>T	0.31		163	357		368	70	2020-12-12
MSK Clinical Sequencing Cohort (MSKCC)	Bladder Urothelial Carcinoma	S267*	OncoKB: Likely Oncogenic, level NA;CIViC: NA;MyCancerGenome: not present;CancerHotspot: no;3DHotspot: no	MutationAssessor: NA;SIFT: NA;Polyphen-2: NA	Nonsense_Mutation	SNP	diploid		SOMATIC	Unknown	MSKCC	11	85977198	85977198	C	G	11:g.85977198C>G	ENST00000263360.6:c.800C>G	0.09		51	493		528	20	2020-08-12
MSK Clinical Sequencing Cohort (MSKCC)	Breast Invasive Ductal Carcinoma	S423Cfs*3	OncoKB: Likely Oncogenic, level NA;CIViC: NA;MyCancerGenome: not present;CancerHotspot: no;3DHotspot: no	MutationAssessor: NA;SIFT: NA;Polyphen-2: NA	Frame_Shift_Del	DEL	diploid		SOMATIC	Unknown	MSKCC	11	85989503	85989516	ATAGCAGCATTCTT	-	11:g.85989503_85989516del	ENST00000263360.6:c.1267_1280del	0.16		91	472		296	7	2020-12-12
MSK Clinical Sequencing Cohort (MSKCC)	Breast Invasive Ductal Carcinoma	R441*	OncoKB: Likely Oncogenic, level NA;CIViC: NA;MyCancerGenome: not present;CancerHotspot: no;3DHotspot: no	MutationAssessor: NA;SIFT: NA;Polyphen-2: NA	Nonsense_Mutation	SNP	diploid	2	SOMATIC	Unknown	MSKCC	11	85989562	85989562	C	T	11:g.85989562C>T	ENST00000263360.6:c.1321C>T	0.16		74	391		472	2	2020-12-12
MSK Clinical Sequencing Cohort (MSKCC)	Cancer of Unknown Primary, NOS	E3*	OncoKB: Likely Oncogenic, level NA;CIViC: NA;MyCancerGenome: not present;CancerHotspot: no;3DHotspot: no	MutationAssessor: NA;SIFT: NA;Polyphen-2: NA	Nonsense_Mutation	SNP	diploid		SOMATIC	Unknown	MSKCC	11	85956278	85956278	G	T	11:g.85956278G>T	ENST00000263360.6:c.7G>T	0.16		66	352		213	23	2020-01-12
MSK Clinical Sequencing Cohort (MSKCC)	Colon Adenocarcinoma	R414*	OncoKB: Likely Oncogenic, level NA;CIViC: NA;MyCancerGenome: not present;CancerHotspot: no;3DHotspot: no	MutationAssessor: NA;SIFT: NA;Polyphen-2: NA	Nonsense_Mutation	SNP	diploid		SOMATIC	Unknown	MSKCC	11	85989481	85989481	C	T	11:g.85989481C>T	ENST00000263360.6:c.1240C>T	0.26		126	362		296	110	2020-12-12
MSK Clinical Sequencing Cohort (MSKCC)	Colon Adenocarcinoma	R441*	OncoKB: Likely Oncogenic, level NA;CIViC: NA;MyCancerGenome: not present;CancerHotspot: no;3DHotspot: no	MutationAssessor: NA;SIFT: NA;Polyphen-2: NA	Nonsense_Mutation	SNP	diploid	2	SOMATIC	Unknown	MSKCC	11	85989562	85989562	C	T	11:g.85989562C>T	ENST00000263360.6:c.1321C>T	0.21		95	352		318	282	2020-12-12
MSK Clinical Sequencing Cohort (MSKCC)	Colon Adenocarcinoma	X287_splice	OncoKB: Likely Oncogenic, level NA;CIViC: NA;MyCancerGenome: not present;CancerHotspot: no;3DHotspot: no	MutationAssessor: impact: , score: undefined;SIFT: NA;Polyphen-2: NA	Splice_Site	SNP	diploid		SOMATIC	Unknown	MSKCC	11	85977260	85977260	T	C	11:g.85977260T>C	ENST00000263360.6:c.860+2T>C	0.2		29	117		79	67
MSK Clinical Sequencing Cohort (MSKCC)	Colon Adenocarcinoma	X322_splice	OncoKB: Likely Oncogenic, level NA;CIViC: NA;MyCancerGenome: not present;CancerHotspot: no;3DHotspot: no	MutationAssessor: impact: , score: undefined;SIFT: NA;Polyphen-2: NA	Splice_Site	SNP	diploid		SOMATIC	Unknown	MSKCC	11	85979605	85979605	T	C	11:g.85979605T>C	ENST00000263360.6:c.966+2T>C	0.06		24	386		313	125
MSK Clinical Sequencing Cohort (MSKCC)	Cutaneous Melanoma	R414*	OncoKB: Likely Oncogenic, level NA;CIViC: NA;MyCancerGenome: not present;CancerHotspot: no;3DHotspot: no	MutationAssessor: NA;SIFT: NA;Polyphen-2: NA	Nonsense_Mutation	SNP	diploid		SOMATIC	Unknown	MSKCC	11	85989481	85989481	C	T	11:g.85989481C>T	ENST00000263360.6:c.1240C>T	0.15	0.002	126	696	1	507	9	2020-12-12
MSK Clinical Sequencing Cohort (MSKCC)	Dedifferentiated Chondrosarcoma	Y138*	OncoKB: Likely Oncogenic, level NA;CIViC: NA;MyCancerGenome: not present;CancerHotspot: no;3DHotspot: no	MutationAssessor: NA;SIFT: NA;Polyphen-2: NA	Frame_Shift_Del	DEL	diploid		SOMATIC	Unknown	MSKCC	11	85966317	85966317	C	-	11:g.85966317del	ENST00000263360.6:c.414del	0.37		28	48		467	2	2020-04-12
MSK Clinical Sequencing Cohort (MSKCC)	Dedifferentiated Liposarcoma	X39_splice	OncoKB: Likely Oncogenic, level NA;CIViC: NA;MyCancerGenome: not present;CancerHotspot: no;3DHotspot: no	MutationAssessor: impact: , score: undefined;SIFT: NA;Polyphen-2: NA	Splice_Site	SNP	diploid		SOMATIC	Unknown	MSKCC	11	85961337	85961337	G	A	11:g.85961337G>A	ENST00000263360.6:c.115-1G>A	0.32		46	98		125	2
MSK Clinical Sequencing Cohort (MSKCC)	Diffuse Large B-Cell Lymphoma, NOS	I426*	OncoKB: Likely Oncogenic, level NA;CIViC: NA;MyCancerGenome: not present;CancerHotspot: no;3DHotspot: no	MutationAssessor: NA;SIFT: NA;Polyphen-2: NA	Frame_Shift_Del	DEL	diploid		SOMATIC	Unknown	MSKCC	11	85989515	85989515	T	-	11:g.85989515del	ENST00000263360.6:c.1275del	0.42		296	412		871	12	2020-12-12
MSK Clinical Sequencing Cohort (MSKCC)	Diffuse Large B-Cell Lymphoma, NOS	N219Rfs*8	OncoKB: Likely Oncogenic, level NA;CIViC: NA;MyCancerGenome: not present;CancerHotspot: no;3DHotspot: no	MutationAssessor: NA;SIFT: NA;Polyphen-2: NA	Frame_Shift_Del	DEL	diploid		UNKNOWN	Unknown	MSKCC	11	85975231	85975265	TGGAATATCCAGACGGACACTCTGGTGGCAATATT	-	11:g.85975231_85975265del	ENST00000263360.6:c.656_690del	0.3		148	348		677	6	2020-07-12
MSK Clinical Sequencing Cohort (MSKCC)	Endometrial Carcinoma	X322_splice	OncoKB: Likely Oncogenic, level NA;CIViC: NA;MyCancerGenome: not present;CancerHotspot: no;3DHotspot: no	MutationAssessor: impact: , score: undefined;SIFT: NA;Polyphen-2: NA	Splice_Site	SNP	diploid		SOMATIC	Unknown	MSKCC	11	85979605	85979605	T	G	11:g.85979605T>G	ENST00000263360.6:c.966+2T>G	0.24		123	388		338	258
MSK Clinical Sequencing Cohort (MSKCC)	Endometrial Carcinoma	X142_splice	OncoKB: Likely Oncogenic, level NA;CIViC: NA;MyCancerGenome: not present;CancerHotspot: no;3DHotspot: no	MutationAssessor: impact: , score: undefined;SIFT: NA;Polyphen-2: NA	Splice_Site	SNP	diploid		SOMATIC	Unknown	MSKCC	11	85966331	85966331	T	C	11:g.85966331T>C	ENST00000263360.6:c.426+2T>C	0.22		19	69		291	616
MSK Clinical Sequencing Cohort (MSKCC)	Endometrial Carcinoma	X90_splice	OncoKB: Likely Oncogenic, level NA;CIViC: NA;MyCancerGenome: not present;CancerHotspot: no;3DHotspot: no	MutationAssessor: impact: , score: undefined;SIFT: NA;Polyphen-2: NA	Splice_Site	SNP	diploid		SOMATIC	Unknown	MSKCC	11	85963189	85963189	G	A	11:g.85963189G>A	ENST00000263360.6:c.268-1G>A	0.21		29	108		248	379
MSK Clinical Sequencing Cohort (MSKCC)	Endometrial Stromal Sarcoma	X400_splice	OncoKB: Likely Oncogenic, level NA;CIViC: NA;MyCancerGenome: not present;CancerHotspot: no;3DHotspot: no	MutationAssessor: impact: , score: undefined;SIFT: NA;Polyphen-2: NA	Splice_Site	SNP	diploid		SOMATIC	Unknown	MSKCC	11	85989440	85989440	G	A	11:g.85989440G>A	ENST00000263360.6:c.1200-1G>A	0.41		116	166		370	26
MSK Clinical Sequencing Cohort (MSKCC)	Gallbladder Cancer	H305Qfs*14	OncoKB: Likely Oncogenic, level NA;CIViC: NA;MyCancerGenome: not present;CancerHotspot: no;3DHotspot: no	MutationAssessor: NA;SIFT: NA;Polyphen-2: NA	Frame_Shift_Ins	INS	diploid		SOMATIC	Unknown	MSKCC	11	85979542	85979543	-	AGACATAC	11:g.85979542_85979543insAGACATAC	ENST00000263360.6:c.907_914dup	0.34	0.0028	166	322	1	362	6	2020-09-12
MSK Clinical Sequencing Cohort (MSKCC)	Glioblastoma Multiforme	X375_splice	OncoKB: Likely Oncogenic, level NA;CIViC: NA;MyCancerGenome: not present;CancerHotspot: no;3DHotspot: no	MutationAssessor: impact: , score: undefined;SIFT: NA;Polyphen-2: NA	Splice_Site	SNP	diploid		SOMATIC	Unknown	MSKCC	11	85988181	85988181	G	A	11:g.85988181G>A	ENST00000263360.6:c.1125+1G>A	0.18		119	529		226	418
MSK Clinical Sequencing Cohort (MSKCC)	Glioblastoma Multiforme	Q292*	OncoKB: Likely Oncogenic, level NA;CIViC: NA;MyCancerGenome: not present;CancerHotspot: no;3DHotspot: no	MutationAssessor: NA;SIFT: NA;Polyphen-2: NA	Nonsense_Mutation	SNP	diploid		SOMATIC	Unknown	MSKCC	11	85979511	85979511	C	T	11:g.85979511C>T	ENST00000263360.6:c.874C>T	0.17	0.0043	108	515	1	234	105	2020-09-12
MSK Clinical Sequencing Cohort (MSKCC)	Gliosarcoma	W152*	OncoKB: Likely Oncogenic, level NA;CIViC: NA;MyCancerGenome: not present;CancerHotspot: no;3DHotspot: no	MutationAssessor: NA;SIFT: NA;Polyphen-2: NA	Nonsense_Mutation	SNP	diploid		SOMATIC	Unknown	MSKCC	11	85967457	85967457	G	A	11:g.85967457G>A	ENST00000263360.6:c.455G>A	0.3		222	524		516	8	2020-05-12
MSK Clinical Sequencing Cohort (MSKCC)	High-Grade Serous Ovarian Cancer	T285Afs*11	OncoKB: Likely Oncogenic, level NA;CIViC: NA;MyCancerGenome: not present;CancerHotspot: no;3DHotspot: no	MutationAssessor: NA;SIFT: NA;Polyphen-2: NA	Frame_Shift_Del	DEL	diploid		SOMATIC	Unknown	MSKCC	11	85977249	85977256	AAACTAAC	-	11:g.85977249_85977256del	ENST00000263360.6:c.852_859del	0.06		16	255		348	5	2020-08-12
MSK Clinical Sequencing Cohort (MSKCC)	Large Cell Neuroendocrine Carcinoma	X322_splice	OncoKB: Likely Oncogenic, level NA;CIViC: NA;MyCancerGenome: not present;CancerHotspot: no;3DHotspot: no	MutationAssessor: impact: , score: undefined;SIFT: NA;Polyphen-2: NA	Splice_Site	SNP	diploid		SOMATIC	Unknown	MSKCC	11	85979605	85979605	T	C	11:g.85979605T>C	ENST00000263360.6:c.966+2T>C	0.21		58	221		315	53
MSK Clinical Sequencing Cohort (MSKCC)	Lung Adenocarcinoma	X90_splice	OncoKB: Likely Oncogenic, level NA;CIViC: NA;MyCancerGenome: not present;CancerHotspot: no;3DHotspot: no	MutationAssessor: impact: , score: undefined;SIFT: NA;Polyphen-2: NA	Splice_Site	SNP	diploid		SOMATIC	Unknown	MSKCC	11	85963188	85963188	A	G	11:g.85963188A>G	ENST00000263360.6:c.268-2A>G	0.48		92	100		292	3
MSK Clinical Sequencing Cohort (MSKCC)	Lung Adenocarcinoma	X212_splice	OncoKB: Likely Oncogenic, level NA;CIViC: NA;MyCancerGenome: not present;CancerHotspot: no;3DHotspot: no	MutationAssessor: NA;SIFT: NA;Polyphen-2: NA	Splice_Site	DEL	diploid		SOMATIC	Unknown	MSKCC	11	85975146	85975238	TTTCACAAGATGTTGAAAGTTCACAGTAAATAAAAAACATTCGCCTAATTTTTGTATGTTTATACTAGATCATGCTTTACGATTATGGAATAT	-	11:g.85975146_85975238del	ENST00000263360.6:c.635-68_659del	0.37		13	22		74	4	2020-07-12
MSK Clinical Sequencing Cohort (MSKCC)	Lung Adenocarcinoma	X242_splice	OncoKB: Likely Oncogenic, level NA;CIViC: NA;MyCancerGenome: not present;CancerHotspot: no;3DHotspot: no	MutationAssessor: impact: , score: undefined;SIFT: NA;Polyphen-2: NA	Splice_Site	SNP	diploid		SOMATIC	Unknown	MSKCC	11	85975306	85975306	G	C	11:g.85975306G>C	ENST00000263360.6:c.726+1G>C	0.22		10	35		345	5
MSK Clinical Sequencing Cohort (MSKCC)	Lung Adenocarcinoma	X375_splice	OncoKB: Likely Oncogenic, level NA;CIViC: NA;MyCancerGenome: not present;CancerHotspot: no;3DHotspot: no	MutationAssessor: impact: , score: undefined;SIFT: NA;Polyphen-2: NA	Splice_Site	SNP	diploid		SOMATIC	Unknown	MSKCC	11	85988182	85988182	T	C	11:g.85988182T>C	ENST00000263360.6:c.1125+2T>C	0.18		63	284		283	16
MSK Clinical Sequencing Cohort (MSKCC)	Lung Adenocarcinoma	W73_S75delins*	OncoKB: Likely Oncogenic, level NA;CIViC: NA;MyCancerGenome: not present;CancerHotspot: no;3DHotspot: no	MutationAssessor: NA;SIFT: NA;Polyphen-2: NA	Nonsense_Mutation	DEL	diploid		SOMATIC	Unknown	MSKCC	11	85961442	85961447	GAAGTC	-	11:g.85961442_85961447del	ENST00000263360.6:c.219_224del	0.17		69	340		394	4	2020-02-12
MSK Clinical Sequencing Cohort (MSKCC)	Lung Adenocarcinoma	X375_splice	OncoKB: Likely Oncogenic, level NA;CIViC: NA;MyCancerGenome: not present;CancerHotspot: no;3DHotspot: no	MutationAssessor: impact: , score: undefined;SIFT: NA;Polyphen-2: NA	Splice_Site	SNP	diploid		SOMATIC	Unknown	MSKCC	11	85988182	85988182	T	C	11:g.85988182T>C	ENST00000263360.6:c.1125+2T>C	0.17		60	300		190	15
MSK Clinical Sequencing Cohort (MSKCC)	Lung Adenocarcinoma	G12*	OncoKB: Likely Oncogenic, level NA;CIViC: NA;MyCancerGenome: not present;CancerHotspot: no;3DHotspot: no	MutationAssessor: NA;SIFT: NA;Polyphen-2: NA	Nonsense_Mutation	SNP	diploid		SOMATIC	Unknown	MSKCC	11	85956305	85956305	G	T	11:g.85956305G>T	ENST00000263360.6:c.34G>T	0.15		109	629		251	94	2020-01-12
MSK Clinical Sequencing Cohort (MSKCC)	Lung Adenocarcinoma	R441*	OncoKB: Likely Oncogenic, level NA;CIViC: NA;MyCancerGenome: not present;CancerHotspot: no;3DHotspot: no	MutationAssessor: NA;SIFT: NA;Polyphen-2: NA	Nonsense_Mutation	SNP	diploid	2	SOMATIC	Unknown	MSKCC	11	85989562	85989562	C	T	11:g.85989562C>T	ENST00000263360.6:c.1321C>T	0.13		64	439		329	19	2020-12-12
MSK Clinical Sequencing Cohort (MSKCC)	Lung Adenocarcinoma	X89_splice	OncoKB: Likely Oncogenic, level NA;CIViC: NA;MyCancerGenome: not present;CancerHotspot: no;3DHotspot: no	MutationAssessor: impact: , score: undefined;SIFT: NA;Polyphen-2: NA	Splice_Site	SNP	diploid		SOMATIC	Unknown	MSKCC	11	85961491	85961491	G	T	11:g.85961491G>T	ENST00000263360.6:c.267+1G>T	0.12		45	324		357	7
MSK Clinical Sequencing Cohort (MSKCC)	Lung Adenocarcinoma	X375_splice	OncoKB: Likely Oncogenic, level NA;CIViC: NA;MyCancerGenome: not present;CancerHotspot: no;3DHotspot: no	MutationAssessor: impact: , score: undefined;SIFT: NA;Polyphen-2: NA	Splice_Site	SNP	diploid		SOMATIC	Unknown	MSKCC	11	85988182	85988182	T	C	11:g.85988182T>C	ENST00000263360.6:c.1125+2T>C	0.09	0.0022	41	412	1	457	14
MSK Clinical Sequencing Cohort (MSKCC)	Lung Adenocarcinoma	S267*	OncoKB: Likely Oncogenic, level NA;CIViC: NA;MyCancerGenome: not present;CancerHotspot: no;3DHotspot: no	MutationAssessor: NA;SIFT: NA;Polyphen-2: NA	Nonsense_Mutation	SNP	diploid		SOMATIC	Unknown	MSKCC	11	85977198	85977198	C	G	11:g.85977198C>G	ENST00000263360.6:c.800C>G	0.05		25	471		449	7	2020-08-12
MSK Clinical Sequencing Cohort (MSKCC)	Lung Adenosquamous Carcinoma	X212_splice	OncoKB: Likely Oncogenic, level NA;CIViC: NA;MyCancerGenome: not present;CancerHotspot: no;3DHotspot: no	MutationAssessor: impact: , score: undefined;SIFT: NA;Polyphen-2: NA	Splice_Site	SNP	diploid		SOMATIC	Unknown	MSKCC	11	85975212	85975212	A	G	11:g.85975212A>G	ENST00000263360.6:c.635-2A>G	0.07		36	466		367	10
MSK Clinical Sequencing Cohort (MSKCC)	Lung Squamous Cell Carcinoma	W331*	OncoKB: Likely Oncogenic, level NA;CIViC: NA;MyCancerGenome: not present;CancerHotspot: no;3DHotspot: no	MutationAssessor: NA;SIFT: NA;Polyphen-2: NA	Nonsense_Mutation	SNP	diploid		SOMATIC	Unknown	MSKCC	11	85988048	85988048	G	A	11:g.85988048G>A	ENST00000263360.6:c.993G>A	0.22		167	599		418	11	2020-10-12
MSK Clinical Sequencing Cohort (MSKCC)	Lung Squamous Cell Carcinoma	G98Efs*14	OncoKB: Likely Oncogenic, level NA;CIViC: NA;MyCancerGenome: not present;CancerHotspot: no;3DHotspot: no	MutationAssessor: NA;SIFT: NA;Polyphen-2: NA	Frame_Shift_Del	DEL	diploid		SOMATIC	Unknown	MSKCC	11	85963214	85963214	G	-	11:g.85963214del	ENST00000263360.6:c.293del	0.16		112	585		290	10	2020-03-12
MSK Clinical Sequencing Cohort (MSKCC)	Lung Squamous Cell Carcinoma	X39_splice	OncoKB: Likely Oncogenic, level NA;CIViC: NA;MyCancerGenome: not present;CancerHotspot: no;3DHotspot: no	MutationAssessor: impact: , score: undefined;SIFT: NA;Polyphen-2: NA	Splice_Site	SNP	diploid		SOMATIC	Unknown	MSKCC	11	85961336	85961336	A	T	11:g.85961336A>T	ENST00000263360.6:c.115-2A>T	0.08		14	154		167	6
MSK Clinical Sequencing Cohort (MSKCC)	Malignant Peripheral Nerve Sheath Tumor	X323_splice	OncoKB: Likely Oncogenic, level NA;CIViC: NA;MyCancerGenome: not present;CancerHotspot: no;3DHotspot: no	MutationAssessor: NA;SIFT: NA;Polyphen-2: NA	Splice_Site	DEL	diploid		SOMATIC	Unknown	MSKCC	11	85987679	85988037	TTTGTAATTGACCTGTGCTATAAAACACTTAAAGTCTCTGGGTGTCAGAGTATCTAGAGCTGAACTTGGTTTAACTTGAAAGAGAAATGTTGACTTCCAAAATGAATATTTCAGACAATGTGATTCTTTTGTATTATCGAATTCTGTTGATAATCAGATTTCTTGTCCTTAAGTATGGTCATTGACTGTAAATATAAATGAATGTACATCACTGTACTTGATAGATGGATTAACCAGGTTCTAAGAGCTGTGAAT	-	11:g.85987679_85988037del		0.99		159	1		1	2
MSK Clinical Sequencing Cohort (MSKCC)	Malignant Peripheral Nerve Sheath Tumor	R355*	OncoKB: Likely Oncogenic, level NA;CIViC: NA;MyCancerGenome: not present;CancerHotspot: no;3DHotspot: no	MutationAssessor: NA;SIFT: NA;Polyphen-2: NA	Nonsense_Mutation	SNP	diploid		SOMATIC	Unknown	MSKCC	11	85988118	85988118	C	T	11:g.85988118C>T	ENST00000263360.6:c.1063C>T	0.92		479	41		401	4	2020-10-12
MSK Clinical Sequencing Cohort (MSKCC)	Malignant Peripheral Nerve Sheath Tumor	P203Qfs*7	OncoKB: Likely Oncogenic, level NA;CIViC: NA;MyCancerGenome: not present;CancerHotspot: no;3DHotspot: no	MutationAssessor: NA;SIFT: NA;Polyphen-2: NA	Frame_Shift_Del	DEL	diploid		SOMATIC	Unknown	MSKCC	11	85968611	85968611	C	-	11:g.85968611del	ENST00000263360.6:c.608del	0.81	0.0033	153	36	1	302	4	2020-06-12
MSK Clinical Sequencing Cohort (MSKCC)	Malignant Peripheral Nerve Sheath Tumor	K77*	OncoKB: Likely Oncogenic, level NA;CIViC: NA;MyCancerGenome: not present;CancerHotspot: no;3DHotspot: no	MutationAssessor: NA;SIFT: NA;Polyphen-2: NA	Nonsense_Mutation	SNP	diploid		SOMATIC	Unknown	MSKCC	11	85961452	85961452	A	T	11:g.85961452A>T	ENST00000263360.6:c.229A>T	0.67		209	101		397	2	2020-02-12
MSK Clinical Sequencing Cohort (MSKCC)	Malignant Peripheral Nerve Sheath Tumor	R355*	OncoKB: Likely Oncogenic, level NA;CIViC: NA;MyCancerGenome: not present;CancerHotspot: no;3DHotspot: no	MutationAssessor: NA;SIFT: NA;Polyphen-2: NA	Nonsense_Mutation	SNP	diploid		SOMATIC	Unknown	MSKCC	11	85988118	85988118	C	T	11:g.85988118C>T	ENST00000263360.6:c.1063C>T	0.42		185	252		578	3	2020-10-12
MSK Clinical Sequencing Cohort (MSKCC)	Mantle Cell Lymphoma	E145*	OncoKB: Likely Oncogenic, level NA;CIViC: NA;MyCancerGenome: not present;CancerHotspot: no;3DHotspot: no	MutationAssessor: NA;SIFT: NA;Polyphen-2: NA	Nonsense_Mutation	SNP	diploid		SOMATIC	Unknown	MSKCC	11	85967435	85967435	G	T	11:g.85967435G>T	ENST00000263360.6:c.433G>T	0.25		121	359		588	8	2020-05-12
MSK Clinical Sequencing Cohort (MSKCC)	Mantle Cell Lymphoma	E145*	OncoKB: Likely Oncogenic, level NA;CIViC: NA;MyCancerGenome: not present;CancerHotspot: no;3DHotspot: no	MutationAssessor: NA;SIFT: NA;Polyphen-2: NA	Nonsense_Mutation	SNP	diploid		SOMATIC	Unknown	MSKCC	11	85967435	85967435	G	T	11:g.85967435G>T	ENST00000263360.6:c.433G>T	0.06	0.0042	37	581	3	707	8	2020-05-12
MSK Clinical Sequencing Cohort (MSKCC)	Melanoma	K398*	OncoKB: Likely Oncogenic, level NA;CIViC: NA;MyCancerGenome: not present;CancerHotspot: no;3DHotspot: no	MutationAssessor: NA;SIFT: NA;Polyphen-2: NA	Nonsense_Mutation	SNP	diploid		SOMATIC	Unknown	MSKCC	11	85989026	85989026	A	T	11:g.85989026A>T	ENST00000263360.6:c.1192A>T	0.34		54	103		289	51	2020-11-12
MSK Clinical Sequencing Cohort (MSKCC)	Melanoma of Unknown Primary	R441*	OncoKB: Likely Oncogenic, level NA;CIViC: NA;MyCancerGenome: not present;CancerHotspot: no;3DHotspot: no	MutationAssessor: NA;SIFT: NA;Polyphen-2: NA	Nonsense_Mutation	SNP	diploid	2	SOMATIC	Unknown	MSKCC	11	85989562	85989562	C	T	11:g.85989562C>T	ENST00000263360.6:c.1321C>T	0.37		228	382		334	18	2020-12-12
MSK Clinical Sequencing Cohort (MSKCC)	Melanoma of Unknown Primary	R441*	OncoKB: Likely Oncogenic, level NA;CIViC: NA;MyCancerGenome: not present;CancerHotspot: no;3DHotspot: no	MutationAssessor: NA;SIFT: NA;Polyphen-2: NA	Nonsense_Mutation	SNP	diploid	2	SOMATIC	Unknown	MSKCC	11	85989562	85989562	C	T	11:g.85989562C>T	ENST00000263360.6:c.1321C>T	0.32	0.0019	192	399	1	522	19	2020-12-12
MSK Clinical Sequencing Cohort (MSKCC)	Mixed Ovarian Carcinoma	MUTATED	OncoKB: Likely Oncogenic, level NA;CIViC: NA;MyCancerGenome: not present;CancerHotspot: no;3DHotspot: no	MutationAssessor: NA;SIFT: NA;Polyphen-2: NA	frameshift_deletion	DEL	diploid		SOMATIC	Unknown	MSKCC	11	85977143	85977144	GA	G	11:g.85977143_85977144delinsG		0.13		27	188		301	41
MSK Clinical Sequencing Cohort (MSKCC)	Mucinous Adenocarcinoma of the Colon and Rectum	R313*	OncoKB: Likely Oncogenic, level NA;CIViC: NA;MyCancerGenome: not present;CancerHotspot: no;3DHotspot: no	MutationAssessor: NA;SIFT: NA;Polyphen-2: NA	Nonsense_Mutation	SNP	diploid		SOMATIC	Unknown	MSKCC	11	85979574	85979574	C	T	11:g.85979574C>T	ENST00000263360.6:c.937C>T	0.37		274	458		342	82	2020-09-12
MSK Clinical Sequencing Cohort (MSKCC)	Oral Cavity Squamous Cell Carcinoma	Y138*	OncoKB: Likely Oncogenic, level NA;CIViC: NA;MyCancerGenome: not present;CancerHotspot: no;3DHotspot: no	MutationAssessor: NA;SIFT: NA;Polyphen-2: NA	Nonsense_Mutation	SNP	diploid		SOMATIC	Unknown	MSKCC	11	85966317	85966317	C	A	11:g.85966317C>A	ENST00000263360.6:c.414C>A	0.49		113	118		512	14	2020-04-12
MSK Clinical Sequencing Cohort (MSKCC)	Oral Cavity Squamous Cell Carcinoma	R216*	OncoKB: Likely Oncogenic, level NA;CIViC: NA;MyCancerGenome: not present;CancerHotspot: no;3DHotspot: no	MutationAssessor: NA;SIFT: NA;Polyphen-2: NA	Nonsense_Mutation	SNP	diploid		SOMATIC	Unknown	MSKCC	11	85975225	85975225	C	T	11:g.85975225C>T	ENST00000263360.6:c.646C>T	0.1		38	347		188	6	2020-07-12
MSK Clinical Sequencing Cohort (MSKCC)	Osteosarcoma	X90_splice	OncoKB: Likely Oncogenic, level NA;CIViC: NA;MyCancerGenome: not present;CancerHotspot: no;3DHotspot: no	MutationAssessor: NA;SIFT: NA;Polyphen-2: NA	Splice_Site	DEL	diploid		SOMATIC	Unknown	MSKCC	11	85963188	85963188	A	-	11:g.85963188del	ENST00000263360.6:c.268-2del	0.49		252	258		259	2
MSK Clinical Sequencing Cohort (MSKCC)	Prostate Adenocarcinoma	R441*	OncoKB: Likely Oncogenic, level NA;CIViC: NA;MyCancerGenome: not present;CancerHotspot: no;3DHotspot: no	MutationAssessor: NA;SIFT: NA;Polyphen-2: NA	Nonsense_Mutation	SNP	diploid	2	SOMATIC	Unknown	MSKCC	11	85989562	85989562	C	T	11:g.85989562C>T	ENST00000263360.6:c.1321C>T	0.33		151	313		371	88	2020-12-12
MSK Clinical Sequencing Cohort (MSKCC)	Prostate Adenocarcinoma	R441*	OncoKB: Likely Oncogenic, level NA;CIViC: NA;MyCancerGenome: not present;CancerHotspot: no;3DHotspot: no	MutationAssessor: NA;SIFT: NA;Polyphen-2: NA	Nonsense_Mutation	SNP	diploid	2	SOMATIC	Unknown	MSKCC	11	85989562	85989562	C	T	11:g.85989562C>T	ENST00000263360.6:c.1321C>T	0.14		27	172		211	55	2020-12-12
MSK Clinical Sequencing Cohort (MSKCC)	Prostate Adenocarcinoma	Q136*	OncoKB: Likely Oncogenic, level NA;CIViC: NA;MyCancerGenome: not present;CancerHotspot: no;3DHotspot: no	MutationAssessor: NA;SIFT: NA;Polyphen-2: NA	Nonsense_Mutation	SNP	diploid		SOMATIC	Unknown	MSKCC	11	85966309	85966309	C	T	11:g.85966309C>T	ENST00000263360.6:c.406C>T	0.14	0.0018	64	409	1	569	6	2020-04-12
MSK Clinical Sequencing Cohort (MSKCC)	Rectal Adenocarcinoma	R441*	OncoKB: Likely Oncogenic, level NA;CIViC: NA;MyCancerGenome: not present;CancerHotspot: no;3DHotspot: no	MutationAssessor: NA;SIFT: NA;Polyphen-2: NA	Nonsense_Mutation	SNP	diploid	2	SOMATIC	Unknown	MSKCC	11	85989562	85989562	C	T	11:g.85989562C>T	ENST00000263360.6:c.1321C>T	0.09		55	583		337	197	2020-12-12
MSK Clinical Sequencing Cohort (MSKCC)	Squamous Cell Carcinoma, NOS	Q292*	OncoKB: Likely Oncogenic, level NA;CIViC: NA;MyCancerGenome: not present;CancerHotspot: no;3DHotspot: no	MutationAssessor: NA;SIFT: NA;Polyphen-2: NA	Nonsense_Mutation	SNP	diploid		SOMATIC	Unknown	MSKCC	11	85979511	85979511	C	T	11:g.85979511C>T	ENST00000263360.6:c.874C>T	0.32	0.0037	270	563	2	535	4	2020-09-12
MSK Clinical Sequencing Cohort (MSKCC)	Therapy-Related Acute Myeloid Leukemia	I251Nfs*11	OncoKB: Likely Oncogenic, level NA;CIViC: NA;MyCancerGenome: not present;CancerHotspot: no;3DHotspot: no	MutationAssessor: NA;SIFT: NA;Polyphen-2: NA	Frame_Shift_Ins	INS	diploid		SOMATIC	Unknown	MSKCC	11	85977143	85977144	-	A	11:g.85977143_85977144insA	ENST00000263360.6:c.751dup	0.15		58	341		419	6	2020-08-12
MSK Clinical Sequencing Cohort (MSKCC)	T-Lymphoblastic Leukemia/Lymphoma	V309Gfs*4	OncoKB: Likely Oncogenic, level NA;CIViC: NA;MyCancerGenome: not present;CancerHotspot: no;3DHotspot: no	MutationAssessor: NA;SIFT: NA;Polyphen-2: NA	Frame_Shift_Del	DEL	diploid		SOMATIC	Unknown	MSKCC	11	85979563	85979572	TTGATTGTGT	-	11:g.85979563_85979572del	ENST00000263360.6:c.926_935del	0.07		47	655		960	7	2020-09-12
MSK Clinical Sequencing Cohort (MSKCC)	Urethral Urothelial Carcinoma	X140_splice	OncoKB: Likely Oncogenic, level NA;CIViC: NA;MyCancerGenome: not present;CancerHotspot: no;3DHotspot: no	MutationAssessor: NA;SIFT: NA;Polyphen-2: NA	Splice_Site	DEL	diploid		SOMATIC	Unknown	MSKCC	11	85966323	85966341	TGCTGATGTATCCTTTCCT	CC	11:g.85966323_85966341delinsCC	ENST00000263360.6:c.420_426+12delinsCC	0.16	0.0063	73	396	2	315	21	2020-04-12
MSK Clinical Sequencing Cohort (MSKCC)	Uterine Endometrioid Carcinoma	R441*	OncoKB: Likely Oncogenic, level NA;CIViC: NA;MyCancerGenome: not present;CancerHotspot: no;3DHotspot: no	MutationAssessor: NA;SIFT: NA;Polyphen-2: NA	Nonsense_Mutation	SNP	diploid	2	SOMATIC	Unknown	MSKCC	11	85989562	85989562	C	T	11:g.85989562C>T	ENST00000263360.6:c.1321C>T	0.26	0.0067	73	212	2	295	634	2020-12-12
MSK Clinical Sequencing Cohort (MSKCC)	Uterine Endometrioid Carcinoma	I251Nfs*11	OncoKB: Likely Oncogenic, level NA;CIViC: NA;MyCancerGenome: not present;CancerHotspot: no;3DHotspot: no	MutationAssessor: NA;SIFT: NA;Polyphen-2: NA	Frame_Shift_Ins	INS	diploid		SOMATIC	Unknown	MSKCC	11	85977143	85977144	-	A	11:g.85977143_85977144insA	ENST00000263360.6:c.751dup	0.15		33	183		301	45	2020-08-12
MSK Clinical Sequencing Cohort (MSKCC)	Uterine Endometrioid Carcinoma	X142_splice	OncoKB: Likely Oncogenic, level NA;CIViC: NA;MyCancerGenome: not present;CancerHotspot: no;3DHotspot: no	MutationAssessor: impact: , score: undefined;SIFT: NA;Polyphen-2: NA	Splice_Site	SNP	diploid		SOMATIC	Unknown	MSKCC	11	85966331	85966331	T	C	11:g.85966331T>C	ENST00000263360.6:c.426+2T>C	0.06		14	205		256	70
MSK Clinical Sequencing Cohort (MSKCC)	Uterine Leiomyosarcoma	R414*	OncoKB: Likely Oncogenic, level NA;CIViC: NA;MyCancerGenome: not present;CancerHotspot: no;3DHotspot: no	MutationAssessor: NA;SIFT: NA;Polyphen-2: NA	Nonsense_Mutation	SNP	diploid		SOMATIC	Unknown	MSKCC	11	85989481	85989481	C	T	11:g.85989481C>T	ENST00000263360.6:c.1240C>T	0.76	0.0025	238	74	1	402	2	2020-12-12

## Sheet: SUZ12_TCGA
Supplementary Table 3_Alteration of SUZ12 and EED in MSK-IMPACT and TCGA human cancer
Table S3c: Alteration of SUZ12 in TCGA human cancer
Study of Origin	Sample ID	Cancer Type	Cancer Type Detailed	Protein Change	Annotation	Functional Impact	Mutation Type	Variant Type	Copy #	COSMIC	MS	VS	Center	Chromosome	Start Pos	End Pos	Ref	Var	HGVSg	HGVSc	Allele Freq (T)	Allele Freq (N)	Variant Reads	Ref Reads	Variant Reads (Normal)	Ref Reads (Normal)	# Mut in Sample	Exon	gnomAD	ClinVar	dbSNP	SIGNAL	Diagnosis Age	Neoplasm Disease Stage American Joint Committee on Cancer Code	American Joint Committee on Cancer Publication Version Type	Aneuploidy Score	TCGA PanCanAtlas Cancer Type Acronym	Last Communication Contact from Initial Pathologic Diagnosis Date	Birth from Initial Pathologic Diagnosis Date	Last Alive Less Initial Pathologic Diagnosis Date Calculated Day Value	Disease Free (Months)	Disease Free Status	Months of disease-specific survival	Disease-specific Survival status	Ethnicity Category	Form completion date	Fraction Genome Altered	Neoplasm Histologic Grade	Neoadjuvant Therapy Type Administered Prior To Resection Text
Acute Myeloid Leukemia (TCGA, PanCancer Atlas)	TCGA-AB-2949-03	Leukemia	Acute Myeloid Leukemia	L308Tfs*8	OncoKB: Likely Oncogenic, level NA, resistance NA;CIViC: NA;MyCancerGenome: not present;CancerHotspot: no;3DHotspot: no	SIFT: NA;Polyphen-2: NA	Frame_Shift_Del	DEL	Diploid	1	Somatic	Valid	genome.wustl.edu	17	30310021	30310022	CT	-	17:g.30310021_30310022del	ENST00000322652.5:c.921_922del							28	2022-09-16								1	LAML							0:ALIVE OR DEAD TUMOR FREE			0.0115
Acute Myeloid Leukemia (TCGA, PanCancer Atlas)	TCGA-AB-2820-03	Leukemia	Acute Myeloid Leukemia	R103Q	OncoKB: Unknown, level NA, resistance NA;CIViC: NA;MyCancerGenome: not present;CancerHotspot: no;3DHotspot: no	SIFT: impact: deleterious, score: 0;Polyphen-2: impact: probably_damaging, score: 0.988	Missense_Mutation	SNP	DeepDel	2	Somatic	Valid	genome.wustl.edu	17	30267338	30267338	G	A	17:g.30267338G>A	ENST00000322652.5:c.308G>A							17	2022-02-16								11	LAML										0.4082
Acute Myeloid Leukemia (TCGA, PanCancer Atlas)	TCGA-AB-3009-03	Leukemia	Acute Myeloid Leukemia	G163D	OncoKB: Unknown, level NA, resistance NA;CIViC: NA;MyCancerGenome: not present;CancerHotspot: no;3DHotspot: no	SIFT: impact: deleterious, score: 0.01;Polyphen-2: impact: possibly_damaging, score: 0.706	Missense_Mutation	SNP	DeepDel	3	Somatic	Valid	genome.wustl.edu	17	30293198	30293198	G	A	17:g.30293198G>A	ENST00000322652.5:c.488G>A							34	2022-05-16									LAML										0.0005
Bladder Urothelial Carcinoma (TCGA, PanCancer Atlas)	TCGA-DK-A6B6-01	Bladder Urothelial Carcinoma	Bladder Urothelial Carcinoma	Q221*	OncoKB: Likely Oncogenic, level NA, resistance NA;CIViC: NA;MyCancerGenome: not present;CancerHotspot: no;3DHotspot: no	SIFT: NA;Polyphen-2: NA	Nonsense_Mutation	SNP	Amp		.	.	.	17	30302570	30302570	C	T	17:g.30302570C>T	ENST00000322652.5:c.661C>T	0.17		26	129		65	795	2022-07-16					57	STAGE II	6TH	18	BLCA	1115	-21007	0	36.6571	0:DiseaseFree	36.6571	0:ALIVE OR DEAD TUMOR FREE	Not Hispanic Or Latino	2013-09-06	0.177	High Grade	No
Bladder Urothelial Carcinoma (TCGA, PanCancer Atlas)	TCGA-KQ-A41N-01	Bladder Urothelial Carcinoma	Bladder Urothelial Carcinoma	E347*	OncoKB: Likely Oncogenic, level NA, resistance NA;CIViC: NA;MyCancerGenome: not present;CancerHotspot: no;3DHotspot: no	SIFT: NA;Polyphen-2: NA	Nonsense_Mutation	SNP	Diploid		.	.	.	17	30315354	30315354	G	T	17:g.30315354G>T	ENST00000322652.5:c.1039G>T	0.08		6	65		61	2525	2022-10-16					73	STAGE III	7TH	4	BLCA	1604	-26837	0	52.7337	0:DiseaseFree	52.7337	0:ALIVE OR DEAD TUMOR FREE	Not Hispanic Or Latino	2015-07-13	0.2399	High Grade	No
Bladder Urothelial Carcinoma (TCGA, PanCancer Atlas)	TCGA-BT-A3PH-01	Bladder Urothelial Carcinoma	Bladder Urothelial Carcinoma	E601Q	OncoKB: Unknown, level NA, resistance NA;CIViC: NA;MyCancerGenome: not present;CancerHotspot: no;3DHotspot: no	SIFT: impact: tolerated, score: 0.07;Polyphen-2: impact: benign, score: 0.029	Missense_Mutation	SNP	Amp	1	.	.	.	17	30323823	30323823	G	C	17:g.30323823G>C	ENST00000322652.5:c.1801G>C	0.1		8	72		40	417	15/16					76	STAGE IV	7TH	14	BLCA		-28030	0			4.66844	1:DEAD WITH TUMOR	Not Hispanic Or Latino	2012-07-05	0.2398	High Grade	No
Bladder Urothelial Carcinoma (TCGA, PanCancer Atlas)	TCGA-DK-A1AC-01	Bladder Urothelial Carcinoma	Bladder Urothelial Carcinoma	M265I	OncoKB: Unknown, level NA, resistance NA;CIViC: NA;MyCancerGenome: not present;CancerHotspot: no;3DHotspot: no	SIFT: impact: tolerated, score: 0.22;Polyphen-2: impact: benign, score: 0	Missense_Mutation	SNP	Gain	1	.	.	.	17	30302704	30302704	G	A	17:g.30302704G>A	ENST00000322652.5:c.795G>A	0.19		16	68		36	1293	2022-07-16					72	STAGE III	6TH	12	BLCA	3981	-26307	0	130.881	0:DiseaseFree	130.881	0:ALIVE OR DEAD TUMOR FREE		2011-04-13	0.5352	High Grade	No
Bladder Urothelial Carcinoma (TCGA, PanCancer Atlas)	TCGA-DK-A3IQ-01	Bladder Urothelial Carcinoma	Bladder Urothelial Carcinoma	L377F	OncoKB: Unknown, level NA, resistance NA;CIViC: NA;MyCancerGenome: not present;CancerHotspot: no;3DHotspot: no	SIFT: impact: deleterious, score: 0.01;Polyphen-2: impact: probably_damaging, score: 0.994	Missense_Mutation	SNP	Diploid	1	.	.	.	17	30315444	30315444	C	T	17:g.30315444C>T	ENST00000322652.5:c.1129C>T	0.15		8	45		45	168	2022-10-16	3.98378e-06		rs1446094255		74	STAGE III	6TH	10	BLCA	319	-27194	0	8.21909	1:Recurred/Progressed	17.7204	1:DEAD WITH TUMOR	Not Hispanic Or Latino	2012-03-12	0.2382	High Grade	No
Bladder Urothelial Carcinoma (TCGA, PanCancer Atlas)	TCGA-GV-A3QH-01	Bladder Urothelial Carcinoma	Bladder Urothelial Carcinoma	S604C	OncoKB: Unknown, level NA, resistance NA;CIViC: NA;MyCancerGenome: not present;CancerHotspot: no;3DHotspot: no	SIFT: impact: deleterious, score: 0;Polyphen-2: impact: possibly_damaging, score: 0.674	Missense_Mutation	SNP	Gain	1	.	.	.	17	30323833	30323833	C	G	17:g.30323833C>G	ENST00000322652.5:c.1811C>G	0.55		49	40		24	157	15/16					67	STAGE II	7TH	26	BLCA	237	-24681	0			8.4821	0:ALIVE OR DEAD TUMOR FREE	Not Hispanic Or Latino	2012-06-18	0.4863	High Grade	No
Bladder Urothelial Carcinoma (TCGA, PanCancer Atlas)	TCGA-HQ-A5ND-01	Bladder Urothelial Carcinoma	Bladder Urothelial Carcinoma	S693F	OncoKB: Unknown, level NA, resistance NA;CIViC: NA;MyCancerGenome: not present;CancerHotspot: no;3DHotspot: no	SIFT: impact: deleterious_low_confidence, score: 0;Polyphen-2: impact: benign, score: 0.205	Missense_Mutation	SNP	Gain		.	.	.	17	30325880	30325880	C	T	17:g.30325880C>T	ENST00000322652.5:c.2078C>T	0.32		8	17		41	79	16/16					78	STAGE IV	6TH	19	BLCA		-28555	0			9.00812	1:DEAD WITH TUMOR		2014-05-30	0.5848	High Grade	No
Bladder Urothelial Carcinoma (TCGA, PanCancer Atlas)	TCGA-XF-A9SP-01	Bladder Urothelial Carcinoma	Bladder Urothelial Carcinoma	S583I	OncoKB: Unknown, level NA, resistance NA;CIViC: NA;MyCancerGenome: not present;CancerHotspot: no;3DHotspot: no	SIFT: impact: deleterious, score: 0;Polyphen-2: impact: possibly_damaging, score: 0.827	Missense_Mutation	SNP	Gain		.	.	.	17	30322735	30322735	G	T	17:g.30322735G>T	ENST00000322652.5:c.1748G>T	0.14		7	43		23	287	14/16					59	STAGE III	6TH	25	BLCA		-21776	0			14.9259	1:DEAD WITH TUMOR	Not Hispanic Or Latino	2014-08-25	0.2888	High Grade	No
Bladder Urothelial Carcinoma (TCGA, PanCancer Atlas)	TCGA-UY-A8OB-01	Bladder Urothelial Carcinoma	Bladder Urothelial Carcinoma	K521E	OncoKB: Unknown, level NA, resistance NA;CIViC: NA;MyCancerGenome: not present;CancerHotspot: no;3DHotspot: no	SIFT: impact: deleterious, score: 0.01;Polyphen-2: impact: probably_damaging, score: 0.971	Missense_Mutation	SNP	ShallowDel		.	.	.	17	30321706	30321706	A	G	17:g.30321706A>G	ENST00000322652.5:c.1561A>G	0.47		50	56		111	311	13/16					63	STAGE IV	6TH	21	BLCA	2109	-23360	0			69.3362	0:ALIVE OR DEAD TUMOR FREE	Hispanic Or Latino	2014-07-01	0.5744	High Grade	No
Breast Invasive Carcinoma (TCGA, PanCancer Atlas)	TCGA-E2-A15P-01	Invasive Breast Carcinoma	Breast Invasive Ductal Carcinoma	Y117Cfs*24	OncoKB: Likely Oncogenic, level NA, resistance NA;CIViC: NA;MyCancerGenome: not present;CancerHotspot: no;3DHotspot: no	SIFT: NA;Polyphen-2: NA	Frame_Shift_Del	DEL	Diploid	2	.	.	.	17	30267462	30267465	CTTA	-	17:g.30267462_30267465del	ENST00000322652.5:c.348_351del	0.08		20	220		159	42	2022-03-16		Pathogenic			61	STAGE IA	7TH	6	BRCA	595	-22524	0	19.5614	0:DiseaseFree	19.5614	0:ALIVE OR DEAD TUMOR FREE	Not Hispanic Or Latino	2011-04-14	0.1936		No
Breast Invasive Carcinoma (TCGA, PanCancer Atlas)	TCGA-AN-A0AK-01	Invasive Breast Carcinoma	Breast Invasive Ductal Carcinoma	M319L	OncoKB: Unknown, level NA, resistance NA;CIViC: NA;MyCancerGenome: not present;CancerHotspot: no;3DHotspot: no	SIFT: impact: tolerated, score: 0.71;Polyphen-2: impact: benign, score: 0.007	Missense_Mutation	SNP	Diploid	1	.	.	.	17	30310055	30310055	A	C	17:g.30310055A>C	ENST00000322652.5:c.955A>C	0.39		84	134		193	1118	2022-09-16					76	STAGE IIA		12	BRCA	224	-27977	0	7.3643	0:DiseaseFree	7.3643	0:ALIVE OR DEAD TUMOR FREE	Not Hispanic Or Latino	2010-12-21	0.2818		No
Breast Invasive Carcinoma (TCGA, PanCancer Atlas)	TCGA-A2-A0YJ-01	Invasive Breast Carcinoma	Breast Invasive Ductal Carcinoma	Q95H	OncoKB: Unknown, level NA, resistance NA;CIViC: NA;MyCancerGenome: not present;CancerHotspot: no;3DHotspot: no	SIFT: impact: deleterious, score: 0;Polyphen-2: impact: possibly_damaging, score: 0.671	Missense_Mutation	SNP	ShallowDel	1	.	.	.	17	30267315	30267315	G	C	17:g.30267315G>C	ENST00000322652.5:c.285G>C	0.11		14	116		111	74	2022-02-16					39	STAGE IIIA		25	BRCA	566	-14448	0	18.3779	1:Recurred/Progressed	18.608	0:ALIVE OR DEAD TUMOR FREE	Not Hispanic Or Latino	2010-12-28	0.5313		No
Breast Invasive Carcinoma (TCGA, PanCancer Atlas)	TCGA-A2-A0YH-01	Invasive Breast Carcinoma	Breast Invasive Ductal Carcinoma	E383K	OncoKB: Unknown, level NA, resistance NA;CIViC: NA;MyCancerGenome: not present;CancerHotspot: no;3DHotspot: no	SIFT: impact: tolerated, score: 0.18;Polyphen-2: impact: benign, score: 0.027	Missense_Mutation	SNP	Diploid	1	.	.	.	17	30315462	30315462	G	A	17:g.30315462G>A	ENST00000322652.5:c.1147G>A	0.16		15	78		142	68	2022-10-16					53	STAGE IIIA		17	BRCA	659	-19596	0	21.6655	0:DiseaseFree	21.6655	0:ALIVE OR DEAD TUMOR FREE	Not Hispanic Or Latino	2010-12-14	0.3154		No
Breast Invasive Carcinoma (TCGA, PanCancer Atlas)	TCGA-D8-A1JG-01	Invasive Breast Carcinoma	Breast Invasive Ductal Carcinoma	L529V	OncoKB: Unknown, level NA, resistance NA;CIViC: NA;MyCancerGenome: not present;CancerHotspot: no;3DHotspot: no	SIFT: impact: tolerated, score: 0.08;Polyphen-2: impact: probably_damaging, score: 0.967	Missense_Mutation	SNP	Diploid	1	.	.	.	17	30321730	30321730	C	G	17:g.30321730C>G	ENST00000322652.5:c.1585C>G	0.45		31	38		39	132	13/16					62	STAGE IIA	7TH	25	BRCA	1612	-22878	0	52.9967	0:DiseaseFree	52.9967	0:ALIVE OR DEAD TUMOR FREE	Not Hispanic Or Latino	2011-03-28	0.2687		No
Breast Invasive Carcinoma (TCGA, PanCancer Atlas)	TCGA-AC-A5XU-01	Invasive Breast Carcinoma	Breast Invasive Ductal Carcinoma	D303H	OncoKB: Unknown, level NA, resistance NA;CIViC: NA;MyCancerGenome: not present;CancerHotspot: no;3DHotspot: no	SIFT: impact: deleterious, score: 0;Polyphen-2: impact: probably_damaging, score: 0.995	Missense_Mutation	SNP	ShallowDel		.	.	.	17	30303623	30303623	G	C	17:g.30303623G>C	ENST00000322652.5:c.907G>C	0.26		10	29		57	57	2022-08-16					74	STAGE IIB	7TH	4	BRCA	455	-27191	0	14.9587	0:DiseaseFree	14.9587	0:ALIVE OR DEAD TUMOR FREE	Not Hispanic Or Latino	2013-07-15	0.5906		No
Breast Invasive Carcinoma (TCGA, PanCancer Atlas)	TCGA-A8-A06Q-01	Invasive Breast Carcinoma	Breast Invasive Ductal Carcinoma	SUZ12-TAC4	OncoKB: Likely Oncogenic, level NA, resistance NA;CIViC: NA;MyCancerGenome: not present;CancerHotspot: no;3DHotspot: no	SIFT: NA;Polyphen-2: NA	fusion	FUSION	ShallowDel				WashU	NA	-1												212						63	STAGE IIIA	5TH	20	BRCA	31	-23164	0	1.01917	0:DiseaseFree	1.01917	0:ALIVE OR DEAD TUMOR FREE		2011-05-27	0.6549		No
Breast Invasive Carcinoma (TCGA, PanCancer Atlas)	TCGA-A8-A076-01	Invasive Breast Carcinoma	Breast Invasive Ductal Carcinoma	LRRC37B-SUZ12	OncoKB: Likely Oncogenic, level NA, resistance NA;CIViC: NA;MyCancerGenome: not present;CancerHotspot: no;3DHotspot: no	SIFT: NA;Polyphen-2: NA	fusion	FUSION	ShallowDel				WashU	NA	-1												70						66	STAGE IIA	5TH	20	BRCA	1642	-24230	0	53.983	0:DiseaseFree	53.983	0:ALIVE OR DEAD TUMOR FREE		2011-05-27	0.5527		No
Breast Invasive Carcinoma (TCGA, PanCancer Atlas)	TCGA-A8-A09C-01	Invasive Breast Carcinoma	Breast Invasive Ductal Carcinoma	NF1-SUZ12	OncoKB: Likely Oncogenic, level_4, resistance NA;CIViC: NA;MyCancerGenome: not present;CancerHotspot: no;3DHotspot: no	SIFT: NA;Polyphen-2: NA	fusion	FUSION	Diploid				WashU	NA	-1												25						69	STAGE X	6TH	19	BRCA	31	-25355	0			1.01917	0:ALIVE OR DEAD TUMOR FREE		2011-05-27	0.4981		No
Breast Invasive Carcinoma (TCGA, PanCancer Atlas)	TCGA-AC-A5XS-01	Invasive Breast Carcinoma	Breast Invasive Lobular Carcinoma	M144I	OncoKB: Unknown, level NA, resistance NA;CIViC: NA;MyCancerGenome: not present;CancerHotspot: no;3DHotspot: no	SIFT: impact: deleterious, score: 0.02;Polyphen-2: impact: benign, score: 0.023	Missense_Mutation	SNP	Diploid		.	.	.	17	30274681	30274681	G	C	17:g.30274681G>C	ENST00000322652.5:c.432G>C	0.23		11	37		61	400	2022-04-16					74	STAGE IIA	7TH	9	BRCA	588	-27160	0	19.3313	0:DiseaseFree	19.3313	0:ALIVE OR DEAD TUMOR FREE	Not Hispanic Or Latino	2013-07-15	0.2478		No
Breast Invasive Carcinoma (TCGA, PanCancer Atlas)	TCGA-E2-A2P6-01	Invasive Breast Carcinoma	Breast Invasive Lobular Carcinoma	R259K	OncoKB: Unknown, level NA, resistance NA;CIViC: NA;MyCancerGenome: not present;CancerHotspot: no;3DHotspot: no	SIFT: impact: tolerated, score: 0.68;Polyphen-2: impact: benign, score: 0.003	Missense_Mutation	SNP	Diploid		.	.	.	17	30302685	30302685	G	A	17:g.30302685G>A	ENST00000322652.5:c.776G>A	0.22		4	14		20	104	2022-07-16					77	STAGE IIB	7TH	6	BRCA	1051	-28411	0	34.553	0:DiseaseFree	34.553	0:ALIVE OR DEAD TUMOR FREE	Hispanic Or Latino	2011-12-19	0.1405		No
Colorectal Adenocarcinoma (TCGA, PanCancer Atlas)	TCGA-AA-A022-01	Colorectal Adenocarcinoma	Colon Adenocarcinoma	R103Q	OncoKB: Unknown, level NA, resistance NA;CIViC: NA;MyCancerGenome: not present;CancerHotspot: no;3DHotspot: no	SIFT: impact: deleterious, score: 0;Polyphen-2: impact: probably_damaging, score: 0.988	Missense_Mutation	SNP	Diploid	2	.	.	.	17	30267338	30267338	G	A	17:g.30267338G>A	ENST00000322652.5:c.308G>A	0.35		278	522		984	1471	2022-02-16					88	STAGE II	5TH	7	COAD	0	-32446	0			0	0:ALIVE OR DEAD TUMOR FREE		2011-06-15	0.1452		No
Colorectal Adenocarcinoma (TCGA, PanCancer Atlas)	TCGA-AA-3984-01	Colorectal Adenocarcinoma	Colon Adenocarcinoma	R101Q	OncoKB: Unknown, level NA, resistance NA;CIViC: NA;MyCancerGenome: not present;CancerHotspot: no;3DHotspot: no	SIFT: impact: deleterious, score: 0;Polyphen-2: impact: benign, score: 0.267	Missense_Mutation	SNP	Diploid	1	.	.	.	17	30267332	30267332	G	A	17:g.30267332G>A	ENST00000322652.5:c.302G>A	0.09	0.001	64	671	1	969	5113	2022-02-16	7.97601e-06		rs1443094716		61	STAGE IIA	6TH	7	COAD	0	-22585	0			0	0:ALIVE OR DEAD TUMOR FREE		2010-05-18	0.1573		No
Colorectal Adenocarcinoma (TCGA, PanCancer Atlas)	TCGA-CA-6718-01	Colorectal Adenocarcinoma	Colon Adenocarcinoma	K650N	OncoKB: Unknown, level NA, resistance NA;CIViC: NA;MyCancerGenome: not present;CancerHotspot: no;3DHotspot: no	SIFT: impact: deleterious, score: 0.04;Polyphen-2: impact: benign, score: 0.412	Missense_Mutation	SNP	Diploid	1	.	.	.	17	30325752	30325752	G	T	17:g.30325752G>T	ENST00000322652.5:c.1950G>T	0.28		20	51		99	3205	16/16					46	STAGE IIA	6TH	2	COAD	3	-17109	0	6.8054	1:Recurred/Progressed	10.0602	1:DEAD WITH TUMOR	Not Hispanic Or Latino	2011-08-08	0.1047		No
Colorectal Adenocarcinoma (TCGA, PanCancer Atlas)	TCGA-AD-6889-01	Colorectal Adenocarcinoma	Colon Adenocarcinoma	H471R	OncoKB: Unknown, level NA, resistance NA;CIViC: NA;MyCancerGenome: not present;CancerHotspot: no;3DHotspot: no	SIFT: impact: deleterious, score: 0;Polyphen-2: impact: probably_damaging, score: 0.966	Missense_Mutation	SNP	Diploid	1	.	.	.	17	30321002	30321002	A	G	17:g.30321002A>G	ENST00000322652.5:c.1412A>G	0.42		36	49		79	1704	2022-12-16					76	STAGE IIA	6TH	0	COAD	2056		0	49.8405	1:Recurred/Progressed	83.2429	0:ALIVE OR DEAD TUMOR FREE		2011-07-12	0.0008		No
Colorectal Adenocarcinoma (TCGA, PanCancer Atlas)	TCGA-F4-6855-01	Colorectal Adenocarcinoma	Colon Adenocarcinoma	K143E	OncoKB: Unknown, level NA, resistance NA;CIViC: NA;MyCancerGenome: not present;CancerHotspot: no;3DHotspot: no	SIFT: impact: tolerated, score: 0.05;Polyphen-2: impact: benign, score: 0.257	Missense_Mutation	SNP	Diploid	1	.	.	.	17	30274676	30274676	A	G	17:g.30274676A>G	ENST00000322652.5:c.427A>G	0.42	0.0021	146	202	1	470	99	2022-04-16					70	STAGE IIA	7TH	15	COAD	1442	-25890	0	47.4077	0:DiseaseFree	47.4077	0:ALIVE OR DEAD TUMOR FREE	Not Hispanic Or Latino	2011-10-07	0.3419		No
Skin Cutaneous Melanoma (TCGA, PanCancer Atlas)	TCGA-D3-A2JN-06	Melanoma	Cutaneous Melanoma	G518*	OncoKB: Likely Oncogenic, level NA, resistance NA;CIViC: NA;MyCancerGenome: not present;CancerHotspot: no;3DHotspot: no	SIFT: NA;Polyphen-2: NA	Nonsense_Mutation	SNP			.	.	.	17	30321697	30321697	G	T	17:g.30321697G>T	ENST00000322652.5:c.1552G>T	0.09		4	40		41	739	13/16					46	STAGE III	7TH	24	SKCM	1709	-17128	0			66.476	0:ALIVE OR DEAD TUMOR FREE	Not Hispanic Or Latino	2012-10-10	0.4682		No
Skin Cutaneous Melanoma (TCGA, PanCancer Atlas)	TCGA-D3-A2JO-06	Melanoma	Cutaneous Melanoma	G268*	OncoKB: Likely Oncogenic, level NA, resistance NA;CIViC: NA;MyCancerGenome: not present;CancerHotspot: no;3DHotspot: no	SIFT: NA;Polyphen-2: NA	Nonsense_Mutation	SNP			.	.	.	17	30302711	30302711	G	T	17:g.30302711G>T	ENST00000322652.5:c.802G>T	0.08		3	35		43	1285	2022-07-16					50	STAGE IIIC	7TH	22	SKCM	2010	-18577	0			66.0815	0:ALIVE OR DEAD TUMOR FREE	Not Hispanic Or Latino	2012-10-10	0.2702		No
Skin Cutaneous Melanoma (TCGA, PanCancer Atlas)	TCGA-EE-A3AA-06	Melanoma	Cutaneous Melanoma	P207S	OncoKB: Unknown, level NA, resistance NA;CIViC: NA;MyCancerGenome: not present;CancerHotspot: no;3DHotspot: no	SIFT: impact: tolerated, score: 0.71;Polyphen-2: impact: benign, score: 0.014	Missense_Mutation	SNP		1	.	.	.	17	30302528	30302528	C	T	17:g.30302528C>T	ENST00000322652.5:c.619C>T	0.15		10	58		16	2740	2022-07-16					47	STAGE III	5TH	11	SKCM	3781	-17196	0			124.305	0:ALIVE OR DEAD TUMOR FREE	Not Hispanic Or Latino	2012-12-21	0.031		No
Skin Cutaneous Melanoma (TCGA, PanCancer Atlas)	TCGA-EB-A44N-01	Melanoma	Cutaneous Melanoma	S233F	OncoKB: Unknown, level NA, resistance NA;CIViC: NA;MyCancerGenome: not present;CancerHotspot: no;3DHotspot: no	SIFT: impact: deleterious, score: 0;Polyphen-2: impact: possibly_damaging, score: 0.641	Missense_Mutation	SNP		1	.	.	.	17	30302607	30302607	C	T	17:g.30302607C>T	ENST00000322652.5:c.698C>T	0.2		10	41		38	124	2022-07-16					59	STAGE IIC	7TH	0	SKCM	45	-21623	0			6.73965	1:DEAD WITH TUMOR	Not Hispanic Or Latino	2012-12-19	0.2438		No
Skin Cutaneous Melanoma (TCGA, PanCancer Atlas)	TCGA-GN-A268-06	Melanoma	Cutaneous Melanoma	D290N	OncoKB: Unknown, level NA, resistance NA;CIViC: NA;MyCancerGenome: not present;CancerHotspot: no;3DHotspot: no	SIFT: impact: tolerated, score: 0.22;Polyphen-2: impact: benign, score: 0.306	Missense_Mutation	SNP		1	.	.	.	17	30303584	30303584	G	A	17:g.30303584G>A	ENST00000322652.5:c.868G>A	0.55		21	17		14	321	2022-08-16					83	STAGE IIB	6TH	10	SKCM		-30430	0			62.7938	1:DEAD WITH TUMOR	Not Hispanic Or Latino	2012-04-20	0.7932		No
Skin Cutaneous Melanoma (TCGA, PanCancer Atlas)	TCGA-FS-A1ZP-06	Melanoma	Cutaneous Melanoma	K521N	OncoKB: Unknown, level NA, resistance NA;CIViC: NA;MyCancerGenome: not present;CancerHotspot: no;3DHotspot: no	SIFT: impact: deleterious, score: 0;Polyphen-2: impact: probably_damaging, score: 0.987	Missense_Mutation	SNP			.	.	.	17	30321708	30321708	G	T	17:g.30321708G>T	ENST00000322652.5:c.1563G>T	0.09		5	48		51	1259	13/16					52	STAGE II	5TH	5	SKCM		-19175	0			74.7279	1:DEAD WITH TUMOR	Not Hispanic Or Latino	2012-11-13	0.1303		No
Skin Cutaneous Melanoma (TCGA, PanCancer Atlas)	TCGA-D3-A2JB-06	Melanoma	Cutaneous Melanoma	R532M	OncoKB: Unknown, level NA, resistance NA;CIViC: NA;MyCancerGenome: not present;CancerHotspot: no;3DHotspot: no	SIFT: impact: deleterious, score: 0;Polyphen-2: impact: possibly_damaging, score: 0.707	Missense_Mutation	SNP			.	.	.	17	30321740	30321740	G	T	17:g.30321740G>T	ENST00000322652.5:c.1595G>T	0.08		3	33		55	892	13/16					70	STAGE 0	7TH	6	SKCM		-25784	0					Not Hispanic Or Latino	2012-10-10	0.0124		No
Skin Cutaneous Melanoma (TCGA, PanCancer Atlas)	TCGA-D3-A2J6-06	Melanoma	Cutaneous Melanoma	P419Q	OncoKB: Unknown, level NA, resistance NA;CIViC: NA;MyCancerGenome: not present;CancerHotspot: no;3DHotspot: no	SIFT: impact: tolerated, score: 0.43;Polyphen-2: impact: benign, score: 0	Missense_Mutation	SNP			.	.	.	17	30320315	30320315	C	A	17:g.30320315C>A	ENST00000322652.5:c.1256C>A	0.09		3	29		27	1439	2022-11-16					65	STAGE IIB	7TH	12	SKCM		-24066	0			43.4297	1:DEAD WITH TUMOR	Not Hispanic Or Latino	2012-10-02	0.3384		No
Skin Cutaneous Melanoma (TCGA, PanCancer Atlas)	TCGA-EE-A181-06	Melanoma	Cutaneous Melanoma	R682S	OncoKB: Unknown, level NA, resistance NA;CIViC: NA;MyCancerGenome: not present;CancerHotspot: no;3DHotspot: no	SIFT: impact: deleterious, score: 0.01;Polyphen-2: impact: benign, score: 0.048	Missense_Mutation	SNP		1	.	.	.	17	30325846	30325846	C	A	17:g.30325846C>A	ENST00000322652.5:c.2044C>A	0.11		7	56		59	4531	16/16					82	STAGE II	6TH	18	SKCM		-30003	0			33.7311	0:ALIVE OR DEAD TUMOR FREE	Not Hispanic Or Latino	2013-01-08	0.4017		No
Skin Cutaneous Melanoma (TCGA, PanCancer Atlas)	TCGA-EE-A2GN-06	Melanoma	Cutaneous Melanoma	H620N	OncoKB: Unknown, level NA, resistance NA;CIViC: NA;MyCancerGenome: not present;CancerHotspot: no;3DHotspot: no	SIFT: impact: deleterious, score: 0;Polyphen-2: impact: probably_damaging, score: 0.992	Missense_Mutation	SNP			.	.	.	17	30323880	30323880	C	A	17:g.30323880C>A	ENST00000322652.5:c.1858C>A	0.09		5	48		57	1486	15/16					67	STAGE IIA	6TH	18	SKCM	2767	-24683	0			102.114	1:DEAD WITH TUMOR	Not Hispanic Or Latino	2012-12-20	0.5397		Yes
Skin Cutaneous Melanoma (TCGA, PanCancer Atlas)	TCGA-EE-A3AG-06	Melanoma	Cutaneous Melanoma	M579I	OncoKB: Unknown, level NA, resistance NA;CIViC: NA;MyCancerGenome: not present;CancerHotspot: no;3DHotspot: no	SIFT: impact: tolerated, score: 0.17;Polyphen-2: impact: probably_damaging, score: 0.954	Missense_Mutation	SNP			.	.	.	17	30322724	30322724	G	T	17:g.30322724G>T	ENST00000322652.5:c.1737G>T	0.15		4	23		20	1954	14/16					25	STAGE III		13	SKCM	714	-9161	0			41.5886	1:DEAD WITH TUMOR	Not Hispanic Or Latino	2012-12-21	0.4699		No
Skin Cutaneous Melanoma (TCGA, PanCancer Atlas)	TCGA-ER-A19B-06	Melanoma	Cutaneous Melanoma	R306M	OncoKB: Unknown, level NA, resistance NA;CIViC: NA;MyCancerGenome: not present;CancerHotspot: no;3DHotspot: no	SIFT: impact: deleterious, score: 0.01;Polyphen-2: impact: possibly_damaging, score: 0.887	Missense_Mutation	SNP			.	.	.	17	30303633	30303633	G	T	17:g.30303633G>T	ENST00000322652.5:c.917G>T	0.1		3	28		29	1524	2022-08-16					42		5TH	21	SKCM		-15437	0			98.3989	1:DEAD WITH TUMOR	Not Hispanic Or Latino	2012-04-16	0.5624		Yes
Skin Cutaneous Melanoma (TCGA, PanCancer Atlas)	TCGA-ER-A19N-06	Melanoma	Cutaneous Melanoma	R306M	OncoKB: Unknown, level NA, resistance NA;CIViC: NA;MyCancerGenome: not present;CancerHotspot: no;3DHotspot: no	SIFT: impact: deleterious, score: 0.01;Polyphen-2: impact: possibly_damaging, score: 0.887	Missense_Mutation	SNP			.	.	.	17	30303633	30303633	G	T	17:g.30303633G>T	ENST00000322652.5:c.917G>T	0.09		4	39		36	1151	2022-08-16					47			12	SKCM		-17443	0			44.0872	0:ALIVE OR DEAD TUMOR FREE	Not Hispanic Or Latino	2012-04-20	0.122		No
Skin Cutaneous Melanoma (TCGA, PanCancer Atlas)	TCGA-ER-A19G-06	Melanoma	Cutaneous Melanoma	P419T	OncoKB: Unknown, level NA, resistance NA;CIViC: NA;MyCancerGenome: not present;CancerHotspot: no;3DHotspot: no	SIFT: impact: tolerated, score: 0.53;Polyphen-2: impact: benign, score: 0	Missense_Mutation	SNP			.	.	.	17	30320314	30320314	C	A	17:g.30320314C>A	ENST00000322652.5:c.1255C>A	0.09		4	39		22	951	2022-11-16					48		2ND	24	SKCM	9188	-17820	0			302.068	0:ALIVE OR DEAD TUMOR FREE	Not Hispanic Or Latino	2012-04-19	0.1923		No
Skin Cutaneous Melanoma (TCGA, PanCancer Atlas)	TCGA-FS-A1ZK-06	Melanoma	Cutaneous Melanoma	Q733H	OncoKB: Unknown, level NA, resistance NA;CIViC: NA;MyCancerGenome: not present;CancerHotspot: no;3DHotspot: no	SIFT: impact: tolerated_low_confidence, score: 0.11;Polyphen-2: impact: benign, score: 0	Missense_Mutation	SNP			.	.	.	17	30326001	30326001	G	T	17:g.30326001G>T	ENST00000322652.5:c.2199G>T	0.12		4	30		28	1453	16/16					68	STAGE II	6TH	21	SKCM		-24839	0			23.934	1:DEAD WITH TUMOR	Not Hispanic Or Latino	2012-11-12	0.6853		No
Skin Cutaneous Melanoma (TCGA, PanCancer Atlas)	TCGA-D3-A5GU-06	Melanoma	Cutaneous Melanoma	SUZ12-VANGL1	OncoKB: Likely Oncogenic, level NA, resistance NA;CIViC: NA;MyCancerGenome: not present;CancerHotspot: no;3DHotspot: no	SIFT: NA;Polyphen-2: NA	fusion	FUSION					WashU	NA	-1												627						36	STAGE IB	7TH	27	SKCM	3808	-13296	0			125.193	0:ALIVE OR DEAD TUMOR FREE	Not Hispanic Or Latino	2013-05-16	0.6603		No
Glioblastoma Multiforme (TCGA, PanCancer Atlas)	TCGA-12-0778-01	Glioblastoma	Glioblastoma Multiforme	K293Rfs*7	OncoKB: Likely Oncogenic, level NA, resistance NA;CIViC: NA;MyCancerGenome: not present;CancerHotspot: no;3DHotspot: no	SIFT: NA;Polyphen-2: NA	Frame_Shift_Del	DEL	Diploid		.	.	.	17	30303591	30303591	A	-	17:g.30303591del	ENST00000322652.5:c.878del	0.39		153	243		136	303	2022-08-16								13	GBM						14.9259	1:DEAD WITH TUMOR			0.2731
Glioblastoma Multiforme (TCGA, PanCancer Atlas)	TCGA-19-5956-01	Glioblastoma	Glioblastoma Multiforme	L529I	OncoKB: Unknown, level NA, resistance NA;CIViC: NA;MyCancerGenome: not present;CancerHotspot: no;3DHotspot: no	SIFT: impact: tolerated, score: 0.19;Polyphen-2: impact: probably_damaging, score: 0.967	Missense_Mutation	SNP	Diploid	1	.	.	.	17	30321730	30321730	C	A	17:g.30321730C>A	ENST00000322652.5:c.1585C>A	0.58		42	30		112	6897	13/16					53			7	GBM	198	-19591	0			22.4874	1:DEAD WITH TUMOR	Not Hispanic Or Latino	2011-06-03	0.2166		No
Glioblastoma Multiforme (TCGA, PanCancer Atlas)	TCGA-27-2521-01	Glioblastoma	Glioblastoma Multiforme	E421K	OncoKB: Unknown, level NA, resistance NA;CIViC: NA;MyCancerGenome: not present;CancerHotspot: no;3DHotspot: no	SIFT: impact: tolerated, score: 0.11;Polyphen-2: impact: probably_damaging, score: 0.971	Missense_Mutation	SNP	Gain	1	.	.	.	17	30320320	30320320	G	A	17:g.30320320G>A	ENST00000322652.5:c.1261G>A	0.43		40	52		93	55	2022-11-16					34			5	GBM	316	-12685	0			16.7669	1:DEAD WITH TUMOR	Not Hispanic Or Latino	2010-03-12	0.1975		No
Head and Neck Squamous Cell Carcinoma (TCGA, PanCancer Atlas)	TCGA-CN-4728-01	Head and Neck Squamous Cell Carcinoma	Head and Neck Squamous Cell Carcinoma	Y480C	OncoKB: Unknown, level NA, resistance NA;CIViC: NA;MyCancerGenome: not present;CancerHotspot: no;3DHotspot: no	SIFT: impact: tolerated, score: 0.13;Polyphen-2: impact: benign, score: 0	Missense_Mutation	SNP	Gain		.	.	.	17	30321584	30321584	A	G	17:g.30321584A>G	ENST00000322652.5:c.1439A>G	0.08		7	79		92	111	13/16					56	STAGE IVA	7TH	12	HNSC	1724	-20660	0			56.6788	0:ALIVE OR DEAD TUMOR FREE	Not Hispanic Or Latino	2011-04-28	0.0739	G2	No
Head and Neck Squamous Cell Carcinoma (TCGA, PanCancer Atlas)	TCGA-QK-A6VB-01	Head and Neck Squamous Cell Carcinoma	Head and Neck Squamous Cell Carcinoma	K468N	OncoKB: Unknown, level NA, resistance NA;CIViC: NA;MyCancerGenome: not present;CancerHotspot: no;3DHotspot: no	SIFT: impact: deleterious, score: 0;Polyphen-2: impact: possibly_damaging, score: 0.614	Missense_Mutation	SNP	Gain		.	.	.	17	30320994	30320994	A	T	17:g.30320994A>T	ENST00000322652.5:c.1404A>T	0.16		30	161		128	420	2022-12-16					66	STAGE IVA	7TH	27	HNSC	641	-24144	0			21.0737	0:ALIVE OR DEAD TUMOR FREE	Not Hispanic Or Latino	2013-12-06	0.5754	G2	No
Head and Neck Squamous Cell Carcinoma (TCGA, PanCancer Atlas)	TCGA-MZ-A5BI-01	Head and Neck Squamous Cell Carcinoma	Head and Neck Squamous Cell Carcinoma	SUZ12-LRRC37B	OncoKB: Likely Oncogenic, level NA, resistance NA;CIViC: NA;MyCancerGenome: not present;CancerHotspot: no;3DHotspot: no	SIFT: NA;Polyphen-2: NA	fusion	FUSION	DeepDel				WashU	NA	-1												32						53		6TH	9	HNSC		-19500	0			7.13417		Hispanic Or Latino	2014-01-28	0.3136		No
Liver Hepatocellular Carcinoma (TCGA, PanCancer Atlas)	TCGA-4R-AA8I-01	Hepatocellular Carcinoma	Hepatocellular Carcinoma	X108_splice	OncoKB: Likely Oncogenic, level NA, resistance NA;CIViC: NA;MyCancerGenome: not present;CancerHotspot: no;3DHotspot: no	SIFT: NA;Polyphen-2: NA	Splice_Region	SNP	Diploid		.	.	.	17	30267438	30267438	T	C	17:g.30267438T>C	ENST00000322652.5:c.322-3T>C	0.33		62	125		208	1057						66	STAGE II	7TH	1	LIHC	216	-24279	0	5.19446	1:Recurred/Progressed	8.6136	1:DEAD WITH TUMOR	Not Hispanic Or Latino	2014-06-05	0.1264	G2	No
Liver Hepatocellular Carcinoma (TCGA, PanCancer Atlas)	TCGA-ZP-A9CZ-01	Hepatocellular Carcinoma	Hepatocellular Carcinoma	I491V	OncoKB: Unknown, level NA, resistance NA;CIViC: NA;MyCancerGenome: not present;CancerHotspot: no;3DHotspot: no	SIFT: impact: tolerated, score: 0.1;Polyphen-2: impact: benign, score: 0.048	Missense_Mutation	SNP	Gain		.	.	.	17	30321616	30321616	A	G	17:g.30321616A>G	ENST00000322652.5:c.1471A>G	0.49		56	59		76	47	13/16			rs1195143657		72		7TH	4	LIHC	706	-26403	0	23.2107	0:DiseaseFree	23.2107	0:ALIVE OR DEAD TUMOR FREE	Not Hispanic Or Latino	2014-03-28	0.1809	G1	No
Liver Hepatocellular Carcinoma (TCGA, PanCancer Atlas)	TCGA-BC-A10Z-01	Hepatocellular Carcinoma	Hepatocellular Carcinoma	SUZ12-STAP2	OncoKB: Likely Oncogenic, level NA, resistance NA;CIViC: NA;MyCancerGenome: not present;CancerHotspot: no;3DHotspot: no	SIFT: NA;Polyphen-2: NA	fusion	FUSION	Gain				WashU	NA	-1												167						62	STAGE I	6TH	2	LIHC		-22913	0	1.1178	0:DiseaseFree	1.1178	0:ALIVE OR DEAD TUMOR FREE	Not Hispanic Or Latino	2011-04-01	0.2009	G2	No
Lung Squamous Cell Carcinoma (TCGA, PanCancer Atlas)	TCGA-33-4533-01	Non-Small Cell Lung Cancer	Lung Squamous Cell Carcinoma	E364*	OncoKB: Likely Oncogenic, level NA, resistance NA;CIViC: NA;MyCancerGenome: not present;CancerHotspot: no;3DHotspot: no	SIFT: NA;Polyphen-2: NA	Nonsense_Mutation	SNP	Diploid	1	.	.	.	17	30315405	30315405	G	T	17:g.30315405G>T	ENST00000322652.5:c.1090G>T	0.77		170	52		324	268	2022-10-16					76	STAGE IB	5TH	10	LUSC	4068	-28001	0	133.741	0:DiseaseFree	133.741	0:ALIVE OR DEAD TUMOR FREE	Not Hispanic Or Latino	2011-02-03	0.485		No
Lung Squamous Cell Carcinoma (TCGA, PanCancer Atlas)	TCGA-60-2724-01	Non-Small Cell Lung Cancer	Lung Squamous Cell Carcinoma	G268Efs*32	OncoKB: Likely Oncogenic, level NA, resistance NA;CIViC: NA;MyCancerGenome: not present;CancerHotspot: no;3DHotspot: no	SIFT: NA;Polyphen-2: NA	Frame_Shift_Del	DEL	Gain		.	.	.	17	30302711	30302711	G	-	17:g.30302711del	ENST00000322652.5:c.803del	0.27		28	75		86	305	2022-07-16					47	STAGE IIIA		11	LUSC	717	-17462	0			23.5723	0:ALIVE OR DEAD TUMOR FREE	Not Hispanic Or Latino	2010-07-20	0.3257		No
Lung Squamous Cell Carcinoma (TCGA, PanCancer Atlas)	TCGA-33-AASL-01	Non-Small Cell Lung Cancer	Lung Squamous Cell Carcinoma	L188Mfs*2	OncoKB: Likely Oncogenic, level NA, resistance NA;CIViC: NA;MyCancerGenome: not present;CancerHotspot: no;3DHotspot: no	SIFT: NA;Polyphen-2: NA	Frame_Shift_Del	DEL	Diploid		.	.	.	17	30300221	30300222	CT	A	17:g.30300221_30300222delinsA	ENST00000322652.5:c.562_563delinsA	0.14		13	79		82	275	2022-06-16					57	STAGE IA	5TH	13	LUSC		-20940	0			27.1559	1:DEAD WITH TUMOR	Not Hispanic Or Latino	2014-06-13	0.466		No
Lung Squamous Cell Carcinoma (TCGA, PanCancer Atlas)	TCGA-98-8021-01	Non-Small Cell Lung Cancer	Lung Squamous Cell Carcinoma	K330Nfs*77	OncoKB: Likely Oncogenic, level NA, resistance NA;CIViC: NA;MyCancerGenome: not present;CancerHotspot: no;3DHotspot: no	SIFT: NA;Polyphen-2: NA	Frame_Shift_Del	DEL	ShallowDel		.	.	.	17	30310090	30310091	AA	T	17:g.30310090_30310091delinsT	ENST00000322652.5:c.990_991delinsT	0.23		42	138		169	932	2022-09-16					75	STAGE IA	7TH	13	LUSC	937	-27738	0	30.1805	1:Recurred/Progressed	30.8051	0:ALIVE OR DEAD TUMOR FREE	Not Hispanic Or Latino	2012-06-15	0.3745		No
Lung Squamous Cell Carcinoma (TCGA, PanCancer Atlas)	TCGA-22-4591-01	Non-Small Cell Lung Cancer	Lung Squamous Cell Carcinoma	A332V	OncoKB: Unknown, level NA, resistance NA;CIViC: NA;MyCancerGenome: not present;CancerHotspot: no;3DHotspot: no	SIFT: impact: deleterious, score: 0.01;Polyphen-2: impact: probably_damaging, score: 0.991	Missense_Mutation	SNP	Diploid	2	.	.	.	17	30310095	30310095	C	T	17:g.30310095C>T	ENST00000322652.5:c.995C>T	0.43		38	50		289	177	2022-09-16					80	STAGE IIIA		19	LUSC	623	-29250	0			20.482	1:DEAD WITH TUMOR		2011-01-04	0.5458		No
Lung Squamous Cell Carcinoma (TCGA, PanCancer Atlas)	TCGA-66-2773-01	Non-Small Cell Lung Cancer	Lung Squamous Cell Carcinoma	K459E	OncoKB: Unknown, level NA, resistance NA;CIViC: NA;MyCancerGenome: not present;CancerHotspot: no;3DHotspot: no	SIFT: impact: tolerated, score: 0.09;Polyphen-2: impact: benign, score: 0.185	Missense_Mutation	SNP	Gain	1	.	.	.	17	30320965	30320965	A	G	17:g.30320965A>G	ENST00000322652.5:c.1375A>G	0.22		33	118		171	507	2022-12-16					69	STAGE IB	6TH	20	LUSC		-25355	0			3.02462	0:ALIVE OR DEAD TUMOR FREE		2011-03-07	0.4252		No
Lung Squamous Cell Carcinoma (TCGA, PanCancer Atlas)	TCGA-33-A5GW-01	Non-Small Cell Lung Cancer	Lung Squamous Cell Carcinoma	N104Y	OncoKB: Unknown, level NA, resistance NA;CIViC: NA;MyCancerGenome: not present;CancerHotspot: no;3DHotspot: no	SIFT: impact: deleterious, score: 0;Polyphen-2: impact: possibly_damaging, score: 0.446	Missense_Mutation	SNP	Diploid		.	.	.	17	30267340	30267340	A	T	17:g.30267340A>T	ENST00000322652.5:c.310A>T	0.38		21	34		48	166	2022-02-16					67	STAGE IIA	7TH	10	LUSC	9	-24586	0	0.295887	0:DiseaseFree	0.295887	0:ALIVE OR DEAD TUMOR FREE	Not Hispanic Or Latino	2014-04-24	0.7874		No
Lung Squamous Cell Carcinoma (TCGA, PanCancer Atlas)	TCGA-63-A5MS-01	Non-Small Cell Lung Cancer	Lung Squamous Cell Carcinoma	E347D	OncoKB: Unknown, level NA, resistance NA;CIViC: NA;MyCancerGenome: not present;CancerHotspot: no;3DHotspot: no	SIFT: impact: tolerated, score: 0.29;Polyphen-2: impact: probably_damaging, score: 0.97	Missense_Mutation	SNP	Diploid	1	.	.	.	17	30315356	30315356	A	T	17:g.30315356A>T	ENST00000322652.5:c.1041A>T	0.08		6	70		56	365	2022-10-16					78	STAGE IB	6TH	24	LUSC	2381	-28827		78.2786	0:DiseaseFree	78.2786	0:ALIVE OR DEAD TUMOR FREE		2013-09-24	0.1492		No
Lung Squamous Cell Carcinoma (TCGA, PanCancer Atlas)	TCGA-18-3416-01	Non-Small Cell Lung Cancer	Lung Squamous Cell Carcinoma	G549W	OncoKB: Unknown, level NA, resistance NA;CIViC: NA;MyCancerGenome: not present;CancerHotspot: no;3DHotspot: no	SIFT: impact: deleterious, score: 0;Polyphen-2: impact: probably_damaging, score: 0.964	Missense_Mutation	SNP	ShallowDel		.	.	.	17	30322632	30322632	G	T	17:g.30322632G>T	ENST00000322652.5:c.1645G>T	0.1		4	35		37	573	14/16					83	STAGE IIB		19	LUSC	956	-30435	0	30.9038	1:Recurred/Progressed	31.9887	1:DEAD WITH TUMOR		2011-03-25	0.6754		No
Sarcoma (TCGA, PanCancer Atlas)	TCGA-SI-AA8C-01	Sarcoma	Malignant Peripheral Nerve Sheath Tumor	R575Vfs*10	OncoKB: Likely Oncogenic, level NA, resistance NA;CIViC: NA;MyCancerGenome: not present;CancerHotspot: no;3DHotspot: no	SIFT: NA;Polyphen-2: NA	Frame_Shift_Del	DEL	ShallowDel		.	.	.	17	30322708	30322732	TCCGTCCACAAGAAATGGAAGTAGA	-	17:g.30322708_30322732del	ENST00000322652.5:c.1722_1746del	0.81		17	4		54	12	14/16					20			6	SARC	597	-7530	0			19.6272	0:ALIVE OR DEAD TUMOR FREE	Not Hispanic Or Latino	2014-03-10	0.2481		No
Sarcoma (TCGA, PanCancer Atlas)	TCGA-QQ-A8VB-01	Sarcoma	Malignant Peripheral Nerve Sheath Tumor	X480_splice	OncoKB: Likely Oncogenic, level NA, resistance NA;CIViC: NA;MyCancerGenome: not present;CancerHotspot: no;3DHotspot: no	SIFT: NA;Polyphen-2: NA	Splice_Site	SNP	ShallowDel		.	.	.	17	30321582	30321582	G	A	17:g.30321582G>A	ENST00000322652.5:c.1438-1G>A	1		13			25	67						68			20	SARC	5723	-24916	0			188.151	0:ALIVE OR DEAD TUMOR FREE		2014-05-14	0.846		No
Breast Invasive Carcinoma (TCGA, PanCancer Atlas)	TCGA-C8-A8HP-01	Invasive Breast Carcinoma	Metaplastic Breast Cancer	D629N	OncoKB: Unknown, level NA, resistance NA;CIViC: NA;MyCancerGenome: not present;CancerHotspot: no;3DHotspot: no	SIFT: impact: deleterious, score: 0;Polyphen-2: impact: possibly_damaging, score: 0.575	Missense_Mutation	SNP	Amp		.	.	.	17	30325687	30325687	G	A	17:g.30325687G>A	ENST00000322652.5:c.1885G>A	0.08		4	46		10	144	16/16					59	STAGE IIIA	7TH	10	BRCA	396	-21613	0	13.019	0:DiseaseFree	13.019	0:ALIVE OR DEAD TUMOR FREE	Not Hispanic Or Latino	2014-12-29	0.0419		No
Colorectal Adenocarcinoma (TCGA, PanCancer Atlas)	TCGA-A6-6781-01	Colorectal Adenocarcinoma	Mucinous Adenocarcinoma of the Colon and Rectum	E610G	OncoKB: Likely Oncogenic, level NA, resistance NA;CIViC: NA;MyCancerGenome: not present;CancerHotspot: no;3DHotspot: no	SIFT: impact: deleterious, score: 0;Polyphen-2: impact: probably_damaging, score: 0.995	Missense_Mutation	SNP	Diploid		.	.	.	17	30323851	30323851	A	G	17:g.30323851A>G	ENST00000322652.5:c.1829A>G	0.22	0.002	122	422	1	487	1915	15/16					43	STAGE IIIC	7TH	0	COAD	598	-15842	0	19.6601	0:DiseaseFree	19.6601	0:ALIVE OR DEAD TUMOR FREE	Not Hispanic Or Latino	2011-09-01			No
Colorectal Adenocarcinoma (TCGA, PanCancer Atlas)	TCGA-A6-6781-01	Colorectal Adenocarcinoma	Mucinous Adenocarcinoma of the Colon and Rectum	V31A	OncoKB: Unknown, level NA, resistance NA;CIViC: NA;MyCancerGenome: not present;CancerHotspot: no;3DHotspot: no	SIFT: impact: tolerated_low_confidence, score: 0.09;Polyphen-2: impact: benign, score: 0	Missense_Mutation	SNP	Diploid		.	.	.	17	30264357	30264357	T	C	17:g.30264357T>C	ENST00000322652.5:c.92T>C	0.18		11	49		30	1915	2022-01-16					43	STAGE IIIC	7TH	0	COAD	598	-15842	0	19.6601	0:DiseaseFree	19.6601	0:ALIVE OR DEAD TUMOR FREE	Not Hispanic Or Latino	2011-09-01			No
Colorectal Adenocarcinoma (TCGA, PanCancer Atlas)	TCGA-A6-6781-01	Colorectal Adenocarcinoma	Mucinous Adenocarcinoma of the Colon and Rectum	A33T	OncoKB: Unknown, level NA, resistance NA;CIViC: NA;MyCancerGenome: not present;CancerHotspot: no;3DHotspot: no	SIFT: impact: deleterious_low_confidence, score: 0.02;Polyphen-2: impact: benign, score: 0.017	Missense_Mutation	SNP	Diploid		.	.	.	17	30264362	30264362	G	A	17:g.30264362G>A	ENST00000322652.5:c.97G>A	0.2		13	51		31	1915	2022-01-16					43	STAGE IIIC	7TH	0	COAD	598	-15842	0	19.6601	0:DiseaseFree	19.6601	0:ALIVE OR DEAD TUMOR FREE	Not Hispanic Or Latino	2011-09-01			No
Colorectal Adenocarcinoma (TCGA, PanCancer Atlas)	TCGA-F4-6856-01	Colorectal Adenocarcinoma	Mucinous Adenocarcinoma of the Colon and Rectum	L658I	OncoKB: Unknown, level NA, resistance NA;CIViC: NA;MyCancerGenome: not present;CancerHotspot: no;3DHotspot: no	SIFT: impact: deleterious, score: 0.04;Polyphen-2: impact: probably_damaging, score: 0.994	Missense_Mutation	SNP	Diploid		.	.	.	17	30325774	30325774	C	A	17:g.30325774C>A	ENST00000322652.5:c.1972C>A	0.22		30	106		146	963	16/16					45	STAGE I	7TH	0	COAD	1074	-16519	0	35.3092	0:DiseaseFree	35.3092	0:ALIVE OR DEAD TUMOR FREE	Not Hispanic Or Latino	2011-10-07	0.0146		No
Sarcoma (TCGA, PanCancer Atlas)	TCGA-DX-A6YV-01	Sarcoma	Myxofibrosarcoma	K92N	OncoKB: Unknown, level NA, resistance NA;CIViC: NA;MyCancerGenome: not present;CancerHotspot: no;3DHotspot: no	SIFT: impact: deleterious, score: 0;Polyphen-2: impact: probably_damaging, score: 0.991	Missense_Mutation	SNP	ShallowDel		.	.	.	17	30267306	30267306	G	T	17:g.30267306G>T	ENST00000322652.5:c.276G>T	0.12		6	45		100	1158	2022-02-16					74			22	SARC		-27053	0	16.9642	1:Recurred/Progressed	50.4981	1:DEAD WITH TUMOR	Not Hispanic Or Latino	2014-03-06	0.7687		No
Kidney Renal Papillary Cell Carcinoma (TCGA, PanCancer Atlas)	TCGA-4A-A93Y-01	Renal Non-Clear Cell Carcinoma	Papillary Renal Cell Carcinoma	E388*	OncoKB: Likely Oncogenic, level NA, resistance NA;CIViC: NA;MyCancerGenome: not present;CancerHotspot: no;3DHotspot: no	SIFT: NA;Polyphen-2: NA	Nonsense_Mutation	SNP	Diploid		.	.	.	17	30315477	30315477	G	T	17:g.30315477G>T	ENST00000322652.5:c.1162G>T	0.05		12	237		244	27	2022-10-16					63	STAGE II	7TH		KIRP	352	-23226	0	11.5725	0:DiseaseFree	11.5725	0:ALIVE OR DEAD TUMOR FREE	Not Hispanic Or Latino	2014-11-11	0		No
Kidney Renal Papillary Cell Carcinoma (TCGA, PanCancer Atlas)	TCGA-G7-6797-01	Renal Non-Clear Cell Carcinoma	Papillary Renal Cell Carcinoma	L377I	OncoKB: Unknown, level NA, resistance NA;CIViC: NA;MyCancerGenome: not present;CancerHotspot: no;3DHotspot: no	SIFT: impact: tolerated, score: 0.08;Polyphen-2: impact: probably_damaging, score: 0.978	Missense_Mutation	SNP	Diploid	1	.	.	.	17	30315444	30315444	C	A	17:g.30315444C>A	ENST00000322652.5:c.1129C>A	0.08		5	54		48	837	2022-10-16					46	STAGE III	7TH	7	KIRP	765	-17004	0			25.1504	0:ALIVE OR DEAD TUMOR FREE	Not Hispanic Or Latino	2011-10-19	0.1594		No
Prostate Adenocarcinoma (TCGA, PanCancer Atlas)	TCGA-EJ-8472-01	Prostate Adenocarcinoma	Prostate Adenocarcinoma	SUZ12-NF1	OncoKB: Likely Oncogenic, level_4, resistance NA;CIViC: NA;MyCancerGenome: not present;CancerHotspot: no;3DHotspot: no	SIFT: NA;Polyphen-2: NA	fusion	FUSION	Diploid				WashU	NA	-1												43						63			11	PRAD	756	-23104	0			24.8545	0:ALIVE OR DEAD TUMOR FREE		2012-10-19	0.2158		No
Colorectal Adenocarcinoma (TCGA, PanCancer Atlas)	TCGA-AG-3892-01	Colorectal Adenocarcinoma	Rectal Adenocarcinoma	R307H	OncoKB: Unknown, level NA, resistance NA;CIViC: NA;MyCancerGenome: not present;CancerHotspot: no;3DHotspot: no	SIFT: impact: deleterious, score: 0;Polyphen-2: impact: possibly_damaging, score: 0.862	Missense_Mutation	SNP	Diploid	1	.	.	.	17	30310020	30310020	G	A	17:g.30310020G>A	ENST00000322652.5:c.920G>A	0.2		26	104		145	2489	2022-09-16					57	STAGE I	6TH	0	READ	396	-20880	0	13.019	0:DiseaseFree	13.019	0:ALIVE OR DEAD TUMOR FREE		2010-05-18	0.0003		No
Colorectal Adenocarcinoma (TCGA, PanCancer Atlas)	TCGA-EI-6917-01	Colorectal Adenocarcinoma	Rectal Adenocarcinoma	E347K	OncoKB: Unknown, level NA, resistance NA;CIViC: NA;MyCancerGenome: not present;CancerHotspot: no;3DHotspot: no	SIFT: impact: deleterious, score: 0.01;Polyphen-2: impact: probably_damaging, score: 0.981	Missense_Mutation	SNP	Diploid	1	.	.	.	17	30315354	30315354	G	A	17:g.30315354G>A	ENST00000322652.5:c.1039G>A	0.24		12	37		45	4938	2022-10-16			rs1480541649		33	STAGE IIIA	7TH	0	READ	531	-12113	0			17.4573	0:ALIVE OR DEAD TUMOR FREE	Not Hispanic Or Latino	2011-07-18	0.0009		No
Colorectal Adenocarcinoma (TCGA, PanCancer Atlas)	TCGA-F5-6814-01	Colorectal Adenocarcinoma	Rectal Adenocarcinoma	R121Q	OncoKB: Unknown, level NA, resistance NA;CIViC: NA;MyCancerGenome: not present;CancerHotspot: no;3DHotspot: no	SIFT: impact: deleterious, score: 0.01;Polyphen-2: impact: possibly_damaging, score: 0.703	Missense_Mutation	SNP	ShallowDel		.	.	.	17	30267481	30267481	G	A	17:g.30267481G>A	ENST00000322652.5:c.362G>A	0.28		49	123		229	9459	2022-03-16					57	STAGE IIA	7TH	0	READ	1131	-20828	0	37.1832	0:DiseaseFree	37.1832	0:ALIVE OR DEAD TUMOR FREE	Not Hispanic Or Latino	2011-12-20	0.0284		No
Colorectal Adenocarcinoma (TCGA, PanCancer Atlas)	TCGA-EI-6514-01	Colorectal Adenocarcinoma	Rectal Adenocarcinoma	D136Y	OncoKB: Unknown, level NA, resistance NA;CIViC: NA;MyCancerGenome: not present;CancerHotspot: no;3DHotspot: no	SIFT: impact: deleterious, score: 0.03;Polyphen-2: impact: possibly_damaging, score: 0.707	Missense_Mutation	SNP	Gain		.	.	.	17	30274655	30274655	G	T	17:g.30274655G>T	ENST00000322652.5:c.406G>T	0.07		40	563		493	105	2022-04-16					59	STAGE IIA	7TH	25	READ	496	-21618	0			16.3067	0:ALIVE OR DEAD TUMOR FREE	Not Hispanic Or Latino	2011-05-13	0.3525		No
Kidney Renal Clear Cell Carcinoma (TCGA, PanCancer Atlas)	TCGA-BP-5168-01	Renal Clear Cell Carcinoma	Renal Clear Cell Carcinoma	R331Kfs*9	OncoKB: Likely Oncogenic, level NA, resistance NA;CIViC: NA;MyCancerGenome: not present;CancerHotspot: no;3DHotspot: no	SIFT: NA;Polyphen-2: NA	Frame_Shift_Ins	INS	Diploid		.	.	.	17	30310087	30310088	-	A	17:g.30310087_30310088insA	ENST00000322652.5:c.991dup	0.25		109	322		289	97	2022-09-16					75	STAGE I		3	KIRC		-27692	0			48.0981	0:ALIVE OR DEAD TUMOR FREE		2011-01-21	0.0989	G2	No
Kidney Renal Clear Cell Carcinoma (TCGA, PanCancer Atlas)	TCGA-CJ-4636-01	Renal Clear Cell Carcinoma	Renal Clear Cell Carcinoma	I327Kfs*80	OncoKB: Likely Oncogenic, level NA, resistance NA;CIViC: NA;MyCancerGenome: not present;CancerHotspot: no;3DHotspot: no	SIFT: NA;Polyphen-2: NA	Frame_Shift_Del	DEL	Diploid		.	.	.	17	30310080	30310080	T	-	17:g.30310080del	ENST00000322652.5:c.980del	0.3		105	240		221	60	2022-09-16					51	STAGE III		12	KIRC	1924	-18878	0			63.2541	0:ALIVE OR DEAD TUMOR FREE	Not Hispanic Or Latino	2010-12-30	0.3063	G3	No
Kidney Renal Clear Cell Carcinoma (TCGA, PanCancer Atlas)	TCGA-B0-5092-01	Renal Clear Cell Carcinoma	Renal Clear Cell Carcinoma	K223*	OncoKB: Likely Oncogenic, level NA, resistance NA;CIViC: NA;MyCancerGenome: not present;CancerHotspot: no;3DHotspot: no	SIFT: NA;Polyphen-2: NA	Nonsense_Mutation	SNP	Diploid	1	.	.	.	17	30302576	30302576	A	T	17:g.30302576A>T	ENST00000322652.5:c.667A>T	0.13		17	118		128	75	2022-07-16					53	STAGE IV		3	KIRC		-19611	0			15.0902	1:DEAD WITH TUMOR	Not Hispanic Or Latino	2011-03-04	0.1185	G3	No
Kidney Renal Clear Cell Carcinoma (TCGA, PanCancer Atlas)	TCGA-CZ-4859-01	Renal Clear Cell Carcinoma	Renal Clear Cell Carcinoma	L338H	OncoKB: Unknown, level NA, resistance NA;CIViC: NA;MyCancerGenome: not present;CancerHotspot: no;3DHotspot: no	SIFT: impact: tolerated, score: 0.27;Polyphen-2: impact: probably_damaging, score: 0.96	Missense_Mutation	SNP	Diploid	1	.	.	.	17	30310113	30310113	T	A	17:g.30310113T>A	ENST00000322652.5:c.1013T>A	0.42		85	115		238	99	2022-09-16					59	STAGE I		4	KIRC	1787	-21842	0			58.75	0:ALIVE OR DEAD TUMOR FREE		2011-02-14	0.1984	G2	No
Ovarian Serous Cystadenocarcinoma (TCGA, PanCancer Atlas)	TCGA-20-1682-01	Ovarian Epithelial Tumor	Serous Ovarian Cancer	V581E	OncoKB: Unknown, level NA, resistance NA;CIViC: NA;MyCancerGenome: not present;CancerHotspot: no;3DHotspot: no	SIFT: impact: tolerated, score: 0.16;Polyphen-2: impact: benign, score: 0.026	Missense_Mutation	SNP	ShallowDel	1	.	.	.	17	30322729	30322729	T	A	17:g.30322729T>A	ENST00000322652.5:c.1742T>A	0.7		32	14		116	88	14/16					56			10	OV	837	-20583	0	27.5175	0:DiseaseFree	27.5175	0:ALIVE OR DEAD TUMOR FREE	Not Hispanic Or Latino	2009-06-02	0.8104	GX	No
Stomach Adenocarcinoma (TCGA, PanCancer Atlas)	TCGA-BR-4368-01	Esophagogastric Adenocarcinoma	Stomach Adenocarcinoma	A332T	OncoKB: Unknown, level NA, resistance NA;CIViC: NA;MyCancerGenome: not present;CancerHotspot: no;3DHotspot: no	SIFT: impact: tolerated, score: 0.11;Polyphen-2: impact: probably_damaging, score: 0.994	Missense_Mutation	SNP		2	.	.	.	17	30310094	30310094	G	A	17:g.30310094G>A	ENST00000322652.5:c.994G>A	0.11		17	139		228	1158	2022-09-16					78	STAGE IV	6TH	15	STAD	0	-28770	0			0	0:ALIVE OR DEAD TUMOR FREE	Not Hispanic Or Latino	2011-06-06	0.0058	G3	No
Stomach Adenocarcinoma (TCGA, PanCancer Atlas)	TCGA-BR-8680-01	Esophagogastric Adenocarcinoma	Tubular Stomach Adenocarcinoma	R286Q	OncoKB: Unknown, level NA, resistance NA;CIViC: NA;MyCancerGenome: not present;CancerHotspot: no;3DHotspot: no	SIFT: impact: deleterious, score: 0.05;Polyphen-2: impact: benign, score: 0.001	Missense_Mutation	SNP		1	.	.	.	17	30303573	30303573	G	A	17:g.30303573G>A	ENST00000322652.5:c.857G>A	0.38		31	50		67	5406	2022-08-16	1.19645e-05		rs768533632		45	STAGE IV	7TH	2	STAD	972	-16637	0			31.9558	0:ALIVE OR DEAD TUMOR FREE	Not Hispanic Or Latino	2012-09-11	0.1205	G2	No
Stomach Adenocarcinoma (TCGA, PanCancer Atlas)	TCGA-HU-A4GN-01	Esophagogastric Adenocarcinoma	Tubular Stomach Adenocarcinoma	R575C	OncoKB: Unknown, level NA, resistance NA;CIViC: NA;MyCancerGenome: not present;CancerHotspot: no;3DHotspot: no	SIFT: impact: deleterious, score: 0;Polyphen-2: impact: probably_damaging, score: 0.91	Missense_Mutation	SNP		1	.	.	.	17	30322710	30322710	C	T	17:g.30322710C>T	ENST00000322652.5:c.1723C>T	0.09		5	49		47	1084	14/16	3.97833e-06		rs761306912		61	STAGE IIA	7TH	0	STAD	912	-22288	0	5.52323	1:Recurred/Progressed	29.9832	0:ALIVE OR DEAD TUMOR FREE	Not Hispanic Or Latino	2013-03-11	0.0002	G2	No
Uterine Corpus Endometrial Carcinoma (TCGA, PanCancer Atlas)	TCGA-D1-A0ZN-01	Endometrial Carcinoma	Uterine Endometrioid Carcinoma	Y117Cfs*24	OncoKB: Likely Oncogenic, level NA, resistance NA;CIViC: NA;MyCancerGenome: not present;CancerHotspot: no;3DHotspot: no	SIFT: NA;Polyphen-2: NA	Frame_Shift_Del	DEL		2	.	.	.	17	30267462	30267465	CTTA	-	17:g.30267462_30267465del	ENST00000322652.5:c.348_351del	0.39		56	88		232	42	2022-03-16		Pathogenic			60			2	UCEC	512	-22026	0	16.8327	0:DiseaseFree	16.8327	0:ALIVE OR DEAD TUMOR FREE	Not Hispanic Or Latino	2011-03-04	0.0767	G1	No
Uterine Corpus Endometrial Carcinoma (TCGA, PanCancer Atlas)	TCGA-AP-A0LM-01	Endometrial Carcinoma	Uterine Endometrioid Carcinoma	X168_splice	OncoKB: Likely Oncogenic, level NA, resistance NA;CIViC: NA;MyCancerGenome: not present;CancerHotspot: no;3DHotspot: no	SIFT: NA;Polyphen-2: NA	Splice_Region	SNP			.	.	.	17	30293214	30293214	T	C	17:g.30293214T>C	ENST00000322652.5:c.504T>C	0.13		10	70		246	13200	2022-05-16					33			0	UCEC	825	-12309	0	27.123	0:DiseaseFree	27.123	0:ALIVE OR DEAD TUMOR FREE		2011-02-01	0.0001	G3	No
Uterine Corpus Endometrial Carcinoma (TCGA, PanCancer Atlas)	TCGA-DF-A2KU-01	Endometrial Carcinoma	Uterine Endometrioid Carcinoma	X108_splice	OncoKB: Likely Oncogenic, level NA, resistance NA;CIViC: NA;MyCancerGenome: not present;CancerHotspot: no;3DHotspot: no	SIFT: NA;Polyphen-2: NA	Splice_Region	SNP			.	.	.	17	30267443	30267443	A	G	17:g.30267443A>G	ENST00000322652.5:c.324A>G	0.29		18	44		47	10040	2022-03-16								0	UCEC	3067			100.832	0:DiseaseFree	100.832	0:ALIVE OR DEAD TUMOR FREE		2013-10-15	0.0048	G3	No
Uterine Corpus Endometrial Carcinoma (TCGA, PanCancer Atlas)	TCGA-E6-A1LX-01	Endometrial Carcinoma	Uterine Endometrioid Carcinoma	E594*	OncoKB: Likely Oncogenic, level NA, resistance NA;CIViC: NA;MyCancerGenome: not present;CancerHotspot: no;3DHotspot: no	SIFT: NA;Polyphen-2: NA	Nonsense_Mutation	SNP			.	.	.	17	30322767	30322767	G	T	17:g.30322767G>T	ENST00000322652.5:c.1780G>T	0.22		4	14		15	12688	14/16					40		1988	1	UCEC	711	-14731	0	23.3751	0:DiseaseFree	23.3751	0:ALIVE OR DEAD TUMOR FREE	Not Hispanic Or Latino	2011-06-07	0.0112	G3	No
Uterine Corpus Endometrial Carcinoma (TCGA, PanCancer Atlas)	TCGA-BS-A0UJ-01	Endometrial Carcinoma	Uterine Endometrioid Carcinoma	R682C	OncoKB: Unknown, level NA, resistance NA;CIViC: NA;MyCancerGenome: not present;CancerHotspot: no;3DHotspot: no	SIFT: impact: deleterious, score: 0;Polyphen-2: impact: benign, score: 0	Missense_Mutation	SNP		1	.	.	.	17	30325846	30325846	C	T	17:g.30325846C>T	ENST00000322652.5:c.2044C>T	0.43		28	37		53	1583	16/16	3.99485e-06		rs763509688		68		1988	0	UCEC	2506	-25149	0	82.3881	0:DiseaseFree	82.3881	0:ALIVE OR DEAD TUMOR FREE	Not Hispanic Or Latino	2011-03-25	0.0001	G1	No
Uterine Corpus Endometrial Carcinoma (TCGA, PanCancer Atlas)	TCGA-AX-A060-01	Endometrial Carcinoma	Uterine Endometrioid Carcinoma	I266N	OncoKB: Unknown, level NA, resistance NA;CIViC: NA;MyCancerGenome: not present;CancerHotspot: no;3DHotspot: no	SIFT: impact: tolerated, score: 0.15;Polyphen-2: impact: benign, score: 0.12	Missense_Mutation	SNP			.	.	.	17	30302706	30302706	T	A	17:g.30302706T>A	ENST00000322652.5:c.797T>A	0.1		8	71		146	741	2022-07-16			rs1406461243		77		1988	1	UCEC	1075	-28472	0	35.3421	0:DiseaseFree	35.3421	0:ALIVE OR DEAD TUMOR FREE	Not Hispanic Or Latino	2011-05-24	0.0342	G3	No
Uterine Corpus Endometrial Carcinoma (TCGA, PanCancer Atlas)	TCGA-AP-A051-01	Endometrial Carcinoma	Uterine Endometrioid Carcinoma	R439M	OncoKB: Unknown, level NA, resistance NA;CIViC: NA;MyCancerGenome: not present;CancerHotspot: no;3DHotspot: no	SIFT: impact: deleterious, score: 0;Polyphen-2: impact: possibly_damaging, score: 0.533	Missense_Mutation	SNP		1	.	.	.	17	30320906	30320906	G	T	17:g.30320906G>T	ENST00000322652.5:c.1316G>T	0.35		44	83		221	8307	2022-12-16					69		2009	1	UCEC	3948	-25269	0	129.796	0:DiseaseFree	129.796	0:ALIVE OR DEAD TUMOR FREE		2010-09-23	0.0341	G3	No
Uterine Corpus Endometrial Carcinoma (TCGA, PanCancer Atlas)	TCGA-B5-A0JY-01	Endometrial Carcinoma	Uterine Endometrioid Carcinoma	R101Q	OncoKB: Unknown, level NA, resistance NA;CIViC: NA;MyCancerGenome: not present;CancerHotspot: no;3DHotspot: no	SIFT: impact: deleterious, score: 0;Polyphen-2: impact: benign, score: 0.267	Missense_Mutation	SNP		1	.	.	.	17	30267332	30267332	G	A	17:g.30267332G>A	ENST00000322652.5:c.302G>A	0.29		97	236		188	9684	2022-02-16	7.97601e-06		rs1443094716		50		1988	0	UCEC	2107	-18475	0	69.2705	0:DiseaseFree	69.2705	0:ALIVE OR DEAD TUMOR FREE		2011-01-04	0.0003	G3	No
Uterine Corpus Endometrial Carcinoma (TCGA, PanCancer Atlas)	TCGA-EO-A3AV-01	Endometrial Carcinoma	Uterine Endometrioid Carcinoma	R101Q	OncoKB: Unknown, level NA, resistance NA;CIViC: NA;MyCancerGenome: not present;CancerHotspot: no;3DHotspot: no	SIFT: impact: deleterious, score: 0;Polyphen-2: impact: benign, score: 0.267	Missense_Mutation	SNP		1	.	.	.	17	30267332	30267332	G	A	17:g.30267332G>A	ENST00000322652.5:c.302G>A	0.17		14	68		141	4097	2022-02-16	7.97601e-06		rs1443094716		51		2009	4	UCEC	1069	-18713	0	35.1448	0:DiseaseFree	35.1448	0:ALIVE OR DEAD TUMOR FREE		2012-06-01	0.0242	G3	No
Uterine Corpus Endometrial Carcinoma (TCGA, PanCancer Atlas)	TCGA-B5-A1MR-01	Endometrial Carcinoma	Uterine Endometrioid Carcinoma	R121Q	OncoKB: Unknown, level NA, resistance NA;CIViC: NA;MyCancerGenome: not present;CancerHotspot: no;3DHotspot: no	SIFT: impact: deleterious, score: 0.01;Polyphen-2: impact: possibly_damaging, score: 0.703	Missense_Mutation	SNP			.	.	.	17	30267481	30267481	G	A	17:g.30267481G>A	ENST00000322652.5:c.362G>A	0.19		10	43		38	7304	2022-03-16					65		1988	1	UCEC	6859	-24017	0	225.499	0:DiseaseFree	225.499	0:ALIVE OR DEAD TUMOR FREE		2011-07-19	0.0499	G3	No
Uterine Corpus Endometrial Carcinoma (TCGA, PanCancer Atlas)	TCGA-EO-A3B0-01	Endometrial Carcinoma	Uterine Endometrioid Carcinoma	R535Q	OncoKB: Unknown, level NA, resistance NA;CIViC: NA;MyCancerGenome: not present;CancerHotspot: no;3DHotspot: no	SIFT: impact: deleterious, score: 0;Polyphen-2: impact: probably_damaging, score: 0.988	Missense_Mutation	SNP			.	.	.	17	30322591	30322591	G	A	17:g.30322591G>A	ENST00000322652.5:c.1604G>A	0.25		10	30		33	10911	14/16					43		2009	2	UCEC	1412	-15954	0			46.4214	0:ALIVE OR DEAD TUMOR FREE		2012-06-01	0.05	G3	No
Uterine Corpus Endometrial Carcinoma (TCGA, PanCancer Atlas)	TCGA-A5-A0GP-01	Endometrial Carcinoma	Uterine Endometrioid Carcinoma	Q441H	OncoKB: Unknown, level NA, resistance NA;CIViC: NA;MyCancerGenome: not present;CancerHotspot: no;3DHotspot: no	SIFT: impact: deleterious, score: 0;Polyphen-2: impact: benign, score: 0.003	Missense_Mutation	SNP		1	.	.	.	17	30320913	30320913	A	C	17:g.30320913A>C	ENST00000322652.5:c.1323A>C	0.23		23	78		91	1451	2022-12-16					58			0	UCEC	1416	-21365	0	46.5529	0:DiseaseFree	46.5529	0:ALIVE OR DEAD TUMOR FREE	Not Hispanic Or Latino	2010-09-10	0.0001	G1	No
Uterine Corpus Endometrial Carcinoma (TCGA, PanCancer Atlas)	TCGA-AX-A05Z-01	Endometrial Carcinoma	Uterine Endometrioid Carcinoma	N216H	OncoKB: Unknown, level NA, resistance NA;CIViC: NA;MyCancerGenome: not present;CancerHotspot: no;3DHotspot: no	SIFT: impact: deleterious, score: 0;Polyphen-2: impact: probably_damaging, score: 0.991	Missense_Mutation	SNP		1	.	.	.	17	30302555	30302555	A	C	17:g.30302555A>C	ENST00000322652.5:c.646A>C	0.21		31	117		117	7370	2022-07-16					37		1988	1	UCEC	2175	-13529	0	71.5061	0:DiseaseFree	71.5061	0:ALIVE OR DEAD TUMOR FREE	Hispanic Or Latino	2011-05-24	0.019	G2	No
Uterine Corpus Endometrial Carcinoma (TCGA, PanCancer Atlas)	TCGA-B5-A11E-01	Endometrial Carcinoma	Uterine Endometrioid Carcinoma	E142D	OncoKB: Unknown, level NA, resistance NA;CIViC: NA;MyCancerGenome: not present;CancerHotspot: no;3DHotspot: no	SIFT: impact: tolerated, score: 0.21;Polyphen-2: impact: benign, score: 0.388	Missense_Mutation	SNP		1	.	.	.	17	30274675	30274675	G	T	17:g.30274675G>T	ENST00000322652.5:c.426G>T	0.42	0.002	99	135	1	494	9038	2022-04-16					53		2009	2	UCEC	1820	-19458	0	59.835	0:DiseaseFree	59.835	0:ALIVE OR DEAD TUMOR FREE		2011-03-22	0.079	G3	No
Uterine Corpus Endometrial Carcinoma (TCGA, PanCancer Atlas)	TCGA-BS-A0UF-01	Endometrial Carcinoma	Uterine Endometrioid Carcinoma	F432C	OncoKB: Unknown, level NA, resistance NA;CIViC: NA;MyCancerGenome: not present;CancerHotspot: no;3DHotspot: no	SIFT: impact: deleterious, score: 0;Polyphen-2: impact: possibly_damaging, score: 0.707	Missense_Mutation	SNP		1	.	.	.	17	30320885	30320885	T	G	17:g.30320885T>G	ENST00000322652.5:c.1295T>G	0.36		27	48		66	8369	2022-12-16					65		1988	0	UCEC	2611	-23771	0	85.8402	0:DiseaseFree	85.8402	0:ALIVE OR DEAD TUMOR FREE	Not Hispanic Or Latino	2011-03-28	0.0001	G3	No
Uterine Corpus Endometrial Carcinoma (TCGA, PanCancer Atlas)	TCGA-BS-A0UF-01	Endometrial Carcinoma	Uterine Endometrioid Carcinoma	D725Y	OncoKB: Unknown, level NA, resistance NA;CIViC: NA;MyCancerGenome: not present;CancerHotspot: no;3DHotspot: no	SIFT: impact: deleterious_low_confidence, score: 0;Polyphen-2: impact: possibly_damaging, score: 0.641	Missense_Mutation	SNP		1	.	.	.	17	30325975	30325975	G	T	17:g.30325975G>T	ENST00000322652.5:c.2173G>T	0.23		3	10		17	8369	16/16					65		1988	0	UCEC	2611	-23771	0	85.8402	0:DiseaseFree	85.8402	0:ALIVE OR DEAD TUMOR FREE	Not Hispanic Or Latino	2011-03-28	0.0001	G3	No
Uterine Corpus Endometrial Carcinoma (TCGA, PanCancer Atlas)	TCGA-AX-A063-01	Endometrial Carcinoma	Uterine Endometrioid Carcinoma	I671M	OncoKB: Unknown, level NA, resistance NA;CIViC: NA;MyCancerGenome: not present;CancerHotspot: no;3DHotspot: no	SIFT: impact: tolerated, score: 0.1;Polyphen-2: impact: probably_damaging, score: 0.913	Missense_Mutation	SNP		1	.	.	.	17	30325815	30325815	A	G	17:g.30325815A>G	ENST00000322652.5:c.2013A>G	0.4		33	50		89	1001	16/16					63		1988	1	UCEC	2417	-23045	0	79.4621	0:DiseaseFree	79.4621	0:ALIVE OR DEAD TUMOR FREE	Not Hispanic Or Latino	2011-05-24	0.044	G2	No
Uterine Corpus Endometrial Carcinoma (TCGA, PanCancer Atlas)	TCGA-D1-A103-01	Endometrial Carcinoma	Uterine Endometrioid Carcinoma	D665Y	OncoKB: Unknown, level NA, resistance NA;CIViC: NA;MyCancerGenome: not present;CancerHotspot: no;3DHotspot: no	SIFT: impact: deleterious, score: 0;Polyphen-2: impact: probably_damaging, score: 0.999	Missense_Mutation	SNP		1	.	.	.	17	30325795	30325795	G	T	17:g.30325795G>T	ENST00000322652.5:c.1993G>T	0.29		15	36		63	6850	16/16					87			0	UCEC	669	-31841	0	21.9943	0:DiseaseFree	21.9943	0:ALIVE OR DEAD TUMOR FREE	Not Hispanic Or Latino	2011-03-08	0.0001	G1	No
Uterine Corpus Endometrial Carcinoma (TCGA, PanCancer Atlas)	TCGA-AX-A0J1-01	Endometrial Carcinoma	Uterine Endometrioid Carcinoma	C325Y	OncoKB: Unknown, level NA, resistance NA;CIViC: NA;MyCancerGenome: not present;CancerHotspot: no;3DHotspot: no	SIFT: impact: tolerated, score: 0.26;Polyphen-2: impact: possibly_damaging, score: 0.459	Missense_Mutation	SNP		1	.	.	.	17	30310074	30310074	G	A	17:g.30310074G>A	ENST00000322652.5:c.974G>A	0.28		73	192		181	5113	2022-09-16					80		1988	1	UCEC	2354	-29501	0	77.3909	0:DiseaseFree	77.3909	0:ALIVE OR DEAD TUMOR FREE	Not Hispanic Or Latino	2011-05-23	0.0341	G2	No
Uterine Corpus Endometrial Carcinoma (TCGA, PanCancer Atlas)	TCGA-DF-A2KU-01	Endometrial Carcinoma	Uterine Endometrioid Carcinoma	R532M	OncoKB: Unknown, level NA, resistance NA;CIViC: NA;MyCancerGenome: not present;CancerHotspot: no;3DHotspot: no	SIFT: impact: deleterious, score: 0;Polyphen-2: impact: possibly_damaging, score: 0.707	Missense_Mutation	SNP			.	.	.	17	30321740	30321740	G	T	17:g.30321740G>T	ENST00000322652.5:c.1595G>T	0.19		6	26		22	10040	13/16								0	UCEC	3067			100.832	0:DiseaseFree	100.832	0:ALIVE OR DEAD TUMOR FREE		2013-10-15	0.0048	G3	No
Uterine Corpus Endometrial Carcinoma (TCGA, PanCancer Atlas)	TCGA-EO-A22U-01	Endometrial Carcinoma	Uterine Endometrioid Carcinoma	D675Y	OncoKB: Unknown, level NA, resistance NA;CIViC: NA;MyCancerGenome: not present;CancerHotspot: no;3DHotspot: no	SIFT: impact: tolerated, score: 1;Polyphen-2: impact: probably_damaging, score: 0.947	Missense_Mutation	SNP			.	.	.	17	30325825	30325825	G	T	17:g.30325825G>T	ENST00000322652.5:c.2023G>T	0.38		9	15		16	13820	16/16					83		2009	0	UCEC	1407	-30557	0	46.257	0:DiseaseFree	46.257	0:ALIVE OR DEAD TUMOR FREE		2011-10-26	0.0004	G3	No
Uterine Corpus Endometrial Carcinoma (TCGA, PanCancer Atlas)	TCGA-AP-A1DK-01	Endometrial Carcinoma	Uterine Endometrioid Carcinoma	R288C	OncoKB: Unknown, level NA, resistance NA;CIViC: NA;MyCancerGenome: not present;CancerHotspot: no;3DHotspot: no	SIFT: impact: deleterious, score: 0.02;Polyphen-2: impact: possibly_damaging, score: 0.451	Missense_Mutation	SNP			.	.	.	17	30303578	30303578	C	T	17:g.30303578C>T	ENST00000322652.5:c.862C>T	0.39		15	23		30	10301	2022-08-16			rs199547628		53		2009	0	UCEC	2767	-19509	0	90.9689	0:DiseaseFree	90.9689	0:ALIVE OR DEAD TUMOR FREE		2011-05-09	0.0003	G3	No
Uterine Corpus Endometrial Carcinoma (TCGA, PanCancer Atlas)	TCGA-E6-A1M0-01	Endometrial Carcinoma	Uterine Endometrioid Carcinoma	R288C	OncoKB: Unknown, level NA, resistance NA;CIViC: NA;MyCancerGenome: not present;CancerHotspot: no;3DHotspot: no	SIFT: impact: deleterious, score: 0.02;Polyphen-2: impact: possibly_damaging, score: 0.451	Missense_Mutation	SNP			.	.	.	17	30303578	30303578	C	T	17:g.30303578C>T	ENST00000322652.5:c.862C>T	0.39		7	11		63	1740	2022-08-16			rs199547628		56		2009	7	UCEC	1793	-20629	0	58.9473	0:DiseaseFree	58.9473	0:ALIVE OR DEAD TUMOR FREE	Not Hispanic Or Latino	2011-06-07	0.2016	G3	No
Uterine Corpus Endometrial Carcinoma (TCGA, PanCancer Atlas)	TCGA-AP-A1DV-01	Endometrial Carcinoma	Uterine Endometrioid Carcinoma	V206A	OncoKB: Unknown, level NA, resistance NA;CIViC: NA;MyCancerGenome: not present;CancerHotspot: no;3DHotspot: no	SIFT: impact: deleterious, score: 0.03;Polyphen-2: impact: benign, score: 0.185	Missense_Mutation	SNP			.	.	.	17	30302526	30302526	T	C	17:g.30302526T>C	ENST00000322652.5:c.617T>C	0.31		11	24		35	12036	2022-07-16			rs996771731		59		2009	0	UCEC	204	-21901	0	6.70678	0:DiseaseFree	6.70678	0:ALIVE OR DEAD TUMOR FREE	Not Hispanic Or Latino	2011-05-09	0.0195	G3	No
Uterine Corpus Endometrial Carcinoma (TCGA, PanCancer Atlas)	TCGA-AX-A2HC-01	Endometrial Carcinoma	Uterine Endometrioid Carcinoma	I669S	OncoKB: Unknown, level NA, resistance NA;CIViC: NA;MyCancerGenome: not present;CancerHotspot: no;3DHotspot: no	SIFT: impact: deleterious, score: 0;Polyphen-2: impact: possibly_damaging, score: 0.825	Missense_Mutation	SNP			.	.	.	17	30325808	30325808	T	G	17:g.30325808T>G	ENST00000322652.5:c.2006T>G	0.18		4	18		16	12977	16/16					53		1988	4	UCEC	1044	-19485	0	24.8545	1:Recurred/Progressed	34.3229	0:ALIVE OR DEAD TUMOR FREE	Not Hispanic Or Latino	2011-11-01	0.0764	G3	No
Uterine Corpus Endometrial Carcinoma (TCGA, PanCancer Atlas)	TCGA-AX-A2IN-01	Endometrial Carcinoma	Uterine Endometrioid Carcinoma	S384N	OncoKB: Unknown, level NA, resistance NA;CIViC: NA;MyCancerGenome: not present;CancerHotspot: no;3DHotspot: no	SIFT: impact: tolerated, score: 0.35;Polyphen-2: impact: benign, score: 0.307	Missense_Mutation	SNP			.	.	.	17	30315466	30315466	G	A	17:g.30315466G>A	ENST00000322652.5:c.1151G>A	0.21		7	26		33	513	2022-10-16			rs1238004928		63		1988	1	UCEC		-23275	0			31.1339	1:DEAD WITH TUMOR		2011-10-27	0.0341	G3	No
Uterine Corpus Endometrial Carcinoma (TCGA, PanCancer Atlas)	TCGA-B5-A0JU-01	Endometrial Carcinoma	Uterine Endometrioid Carcinoma	L455M	OncoKB: Unknown, level NA, resistance NA;CIViC: NA;MyCancerGenome: not present;CancerHotspot: no;3DHotspot: no	SIFT: impact: deleterious, score: 0.01;Polyphen-2: impact: probably_damaging, score: 0.994	Missense_Mutation	SNP			.	.	.	17	30320953	30320953	C	A	17:g.30320953C>A	ENST00000322652.5:c.1363C>A	0.29		9	22		44	407	2022-12-16					57		1988	0	UCEC	1802	-21159	0			59.2432	0:ALIVE OR DEAD TUMOR FREE		2011-08-05	0	G2	No
Uterine Corpus Endometrial Carcinoma (TCGA, PanCancer Atlas)	TCGA-BS-A0UJ-01	Endometrial Carcinoma	Uterine Endometrioid Carcinoma	I597V	OncoKB: Unknown, level NA, resistance NA;CIViC: NA;MyCancerGenome: not present;CancerHotspot: no;3DHotspot: no	SIFT: impact: tolerated, score: 0.42;Polyphen-2: impact: benign, score: 0.001	Missense_Mutation	SNP			.	.	.	17	30322776	30322776	A	G	17:g.30322776A>G	ENST00000322652.5:c.1789A>G	0.06		6	88		95	1583	14/16	4.15462e-06		rs1434267100		68		1988	0	UCEC	2506	-25149	0	82.3881	0:DiseaseFree	82.3881	0:ALIVE OR DEAD TUMOR FREE	Not Hispanic Or Latino	2011-03-25	0.0001	G1	No
Uterine Corpus Endometrial Carcinoma (TCGA, PanCancer Atlas)	TCGA-FI-A2D5-01	Endometrial Carcinoma	Uterine Endometrioid Carcinoma	R103P	OncoKB: Unknown, level NA, resistance NA;CIViC: NA;MyCancerGenome: not present;CancerHotspot: no;3DHotspot: no	SIFT: impact: deleterious, score: 0;Polyphen-2: impact: probably_damaging, score: 0.995	Missense_Mutation	SNP		2	.	.	.	17	30267338	30267338	G	C	17:g.30267338G>C	ENST00000322652.5:c.308G>C	0.32		32	67		68	13844	2022-02-16					56		2009	0	UCEC		-20666	0			13.8409	1:DEAD WITH TUMOR	Not Hispanic Or Latino	2011-10-28	0.0005	G3	No
Uterine Corpus Endometrial Carcinoma (TCGA, PanCancer Atlas)	TCGA-FI-A2D5-01	Endometrial Carcinoma	Uterine Endometrioid Carcinoma	R413I	OncoKB: Unknown, level NA, resistance NA;CIViC: NA;MyCancerGenome: not present;CancerHotspot: no;3DHotspot: no	SIFT: impact: tolerated, score: 0.12;Polyphen-2: impact: possibly_damaging, score: 0.548	Missense_Mutation	SNP			.	.	.	17	30320297	30320297	G	T	17:g.30320297G>T	ENST00000322652.5:c.1238G>T	0.27		6	16		16	13844	2022-11-16					56		2009	0	UCEC		-20666	0			13.8409	1:DEAD WITH TUMOR	Not Hispanic Or Latino	2011-10-28	0.0005	G3	No
Uterine Corpus Endometrial Carcinoma (TCGA, PanCancer Atlas)	TCGA-PG-A917-01	Endometrial Carcinoma	Uterine Endometrioid Carcinoma	S693P	OncoKB: Unknown, level NA, resistance NA;CIViC: NA;MyCancerGenome: not present;CancerHotspot: no;3DHotspot: no	SIFT: impact: deleterious_low_confidence, score: 0.02;Polyphen-2: impact: benign, score: 0.135	Missense_Mutation	SNP			.	.	.	17	30325879	30325879	T	C	17:g.30325879T>C	ENST00000322652.5:c.2077T>C	0.21	0.04	7	27	1	27	715	16/16					74		2009	1	UCEC	212	-27104	0	6.96979	0:DiseaseFree	6.96979	0:ALIVE OR DEAD TUMOR FREE	Not Hispanic Or Latino	2014-04-28	0.0516	G2	No
Uterine Corpus Endometrial Carcinoma (TCGA, PanCancer Atlas)	TCGA-BK-A139-01	Endometrial Carcinoma	Uterine Endometrioid Carcinoma	SUZ12-NF1	OncoKB: Likely Oncogenic, level_4, resistance NA;CIViC: NA;MyCancerGenome: not present;CancerHotspot: no;3DHotspot: no	SIFT: NA;Polyphen-2: NA	fusion	FUSION	ShallowDel				WashU	NA	-1												125						74			25	UCEC	309	-27077	0			31.0024	1:DEAD WITH TUMOR	Not Hispanic Or Latino	2011-02-23		G3	No
Uterine Corpus Endometrial Carcinoma (TCGA, PanCancer Atlas)	TCGA-A5-A1OF-01	Endometrial Carcinoma	Uterine Mixed Endometrial Carcinoma	R113I	OncoKB: Unknown, level NA, resistance NA;CIViC: NA;MyCancerGenome: not present;CancerHotspot: no;3DHotspot: no	SIFT: impact: deleterious, score: 0.01;Polyphen-2: impact: possibly_damaging, score: 0.641	Missense_Mutation	SNP		1	.	.	.	17	30267457	30267457	G	T	17:g.30267457G>T	ENST00000322652.5:c.338G>T	0.27		13	36		63	10489	2022-03-16					47		2009	0	UCEC	973	-17308	0	31.9887	0:DiseaseFree	31.9887	0:ALIVE OR DEAD TUMOR FREE	Hispanic Or Latino	2011-08-01	0.0009	High Grade	No
Uterine Corpus Endometrial Carcinoma (TCGA, PanCancer Atlas)	TCGA-DI-A1BU-01	Endometrial Carcinoma	Uterine Mixed Endometrial Carcinoma	T418A	OncoKB: Unknown, level NA, resistance NA;CIViC: NA;MyCancerGenome: not present;CancerHotspot: no;3DHotspot: no	SIFT: impact: tolerated, score: 0.74;Polyphen-2: impact: benign, score: 0.024	Missense_Mutation	SNP			.	.	.	17	30320311	30320311	A	G	17:g.30320311A>G	ENST00000322652.5:c.1252A>G	0.27		6	16		15	7631	2022-11-16					55		2009	0	UCEC	1195	-20114	0	39.2872	0:DiseaseFree	39.2872	0:ALIVE OR DEAD TUMOR FREE	Not Hispanic Or Latino	2011-05-13	0.0001	G3	No
Uterine Corpus Endometrial Carcinoma (TCGA, PanCancer Atlas)	TCGA-A5-A0G2-01	Endometrial Carcinoma	Uterine Serous Carcinoma/Uterine Papillary Serous Carcinoma	R101*	OncoKB: Likely Oncogenic, level NA, resistance NA;CIViC: NA;MyCancerGenome: not present;CancerHotspot: no;3DHotspot: no	SIFT: NA;Polyphen-2: NA	Nonsense_Mutation	SNP		1	.	.	.	17	30267331	30267331	C	T	17:g.30267331C>T	ENST00000322652.5:c.301C>T	0.22		14	51		80	25695	2022-02-16			rs2627175		57			12	UCEC	4549	-20953	0	149.555	0:DiseaseFree	149.555	0:ALIVE OR DEAD TUMOR FREE	Not Hispanic Or Latino	2010-09-16	0.3729	G3	No
Uterine Corpus Endometrial Carcinoma (TCGA, PanCancer Atlas)	TCGA-A5-A0G2-01	Endometrial Carcinoma	Uterine Serous Carcinoma/Uterine Papillary Serous Carcinoma	R256C	OncoKB: Unknown, level NA, resistance NA;CIViC: NA;MyCancerGenome: not present;CancerHotspot: no;3DHotspot: no	SIFT: impact: tolerated, score: 0.24;Polyphen-2: impact: possibly_damaging, score: 0.818	Missense_Mutation	SNP		1	.	.	.	17	30302675	30302675	C	T	17:g.30302675C>T	ENST00000322652.5:c.766C>T	0.45		37	46		95	25695	2022-07-16	3.98248e-06		rs778990935	5.8e-05	57			12	UCEC	4549	-20953	0	149.555	0:DiseaseFree	149.555	0:ALIVE OR DEAD TUMOR FREE	Not Hispanic Or Latino	2010-09-16	0.3729	G3	No
Uterine Corpus Endometrial Carcinoma (TCGA, PanCancer Atlas)	TCGA-A5-A0G2-01	Endometrial Carcinoma	Uterine Serous Carcinoma/Uterine Papillary Serous Carcinoma	R288H	OncoKB: Unknown, level NA, resistance NA;CIViC: NA;MyCancerGenome: not present;CancerHotspot: no;3DHotspot: no	SIFT: impact: deleterious, score: 0.04;Polyphen-2: impact: benign, score: 0	Missense_Mutation	SNP			.	.	.	17	30303579	30303579	G	A	17:g.30303579G>A	ENST00000322652.5:c.863G>A	0.17		18	90		100	25695	2022-08-16	1.06328e-05		rs370395074		57			12	UCEC	4549	-20953	0	149.555	0:DiseaseFree	149.555	0:ALIVE OR DEAD TUMOR FREE	Not Hispanic Or Latino	2010-09-16	0.3729	G3	No
[truncated: 38 more columns]

## Sheet: EED_TCGA
Supplementary Table 3_Alteration of SUZ12 and EED in MSK-IMPACT and TCGA human cancer
Table S3d: Alteration of EED in TCGA human cancer
Study of Origin	Sample ID	Cancer Type	Cancer Type Detailed	Protein Change	Annotation	Functional Impact	Mutation Type	Variant Type	Copy #	COSMIC	MS	VS	Center	Chromosome	Start Pos	End Pos	Ref	Var	HGVSg	HGVSc	Allele Freq (T)	Allele Freq (N)	Variant Reads	Ref Reads	Variant Reads (Normal)	Ref Reads (Normal)	# Mut in Sample	Exon	gnomAD	ClinVar	dbSNP	SIGNAL	Diagnosis Age	Neoplasm Disease Stage American Joint Committee on Cancer Code	American Joint Committee on Cancer Publication Version Type	Aneuploidy Score	TCGA PanCanAtlas Cancer Type Acronym	Last Communication Contact from Initial Pathologic Diagnosis Date	Birth from Initial Pathologic Diagnosis Date	Last Alive Less Initial Pathologic Diagnosis Date Calculated Day Value	Disease Free (Months)	Disease Free Status	Months of disease-specific survival	Disease-specific Survival status	Ethnicity Category	Form completion date	Fraction Genome Altered	Neoplasm Histologic Grade	Neoadjuvant Therapy Type Administered Prior To Resection Text
Acute Myeloid Leukemia (TCGA, PanCancer Atlas)	TCGA-AB-2876-03	Leukemia	Acute Myeloid Leukemia	S75*	OncoKB: Likely Oncogenic, level NA, resistance NA;CIViC: NA;MyCancerGenome: not present;CancerHotspot: no;3DHotspot: no	SIFT: NA;Polyphen-2: NA	Nonsense_Mutation	SNP		2	Somatic	Valid	genome.wustl.edu	11	85961447	85961447	C	A	11:g.85961447C>A	ENST00000263360.6:c.224C>A							20	2022-02-12									LAML							0:ALIVE OR DEAD TUMOR FREE
Acute Myeloid Leukemia (TCGA, PanCancer Atlas)	TCGA-AB-3009-03	Leukemia	Acute Myeloid Leukemia	L196Q	OncoKB: Unknown, level NA, resistance NA;CIViC: NA;MyCancerGenome: not present;CancerHotspot: no;3DHotspot: no	SIFT: impact: deleterious, score: 0;Polyphen-2: impact: probably_damaging, score: 1	Missense_Mutation	SNP	Diploid	3	Somatic	Valid	genome.wustl.edu	11	85968591	85968591	T	A	11:g.85968591T>A	ENST00000263360.6:c.587T>A							34	2022-06-12									LAML										0.0005
Bladder Urothelial Carcinoma (TCGA, PanCancer Atlas)	TCGA-DK-A3IT-01	Bladder Urothelial Carcinoma	Bladder Urothelial Carcinoma	S75*	OncoKB: Likely Oncogenic, level NA, resistance NA;CIViC: NA;MyCancerGenome: not present;CancerHotspot: no;3DHotspot: no	SIFT: NA;Polyphen-2: NA	Nonsense_Mutation	SNP	Diploid	2	.	.	.	11	85961447	85961447	C	G	11:g.85961447C>G	ENST00000263360.6:c.224C>G	0.3		34	80		66	397	2022-02-12					62	STAGE III	6TH	18	BLCA	648	-22786	0	21.3039	0:DiseaseFree	21.3039	0:ALIVE OR DEAD TUMOR FREE	Not Hispanic Or Latino	2012-03-13	0.2813	High Grade	No
Bladder Urothelial Carcinoma (TCGA, PanCancer Atlas)	TCGA-KQ-A41N-01	Bladder Urothelial Carcinoma	Bladder Urothelial Carcinoma	E125*	OncoKB: Likely Oncogenic, level NA, resistance NA;CIViC: NA;MyCancerGenome: not present;CancerHotspot: no;3DHotspot: no	SIFT: NA;Polyphen-2: NA	Nonsense_Mutation	SNP	Diploid		.	.	.	11	85966276	85966276	G	T	11:g.85966276G>T	ENST00000263360.6:c.373G>T	0.09		3	31		35	2525	2022-04-12					73	STAGE III	7TH	4	BLCA	1604	-26837	0	52.7337	0:DiseaseFree	52.7337	0:ALIVE OR DEAD TUMOR FREE	Not Hispanic Or Latino	2015-07-13	0.2399	High Grade	No
Bladder Urothelial Carcinoma (TCGA, PanCancer Atlas)	TCGA-FD-A3SJ-01	Bladder Urothelial Carcinoma	Bladder Urothelial Carcinoma	M270I	OncoKB: Unknown, level NA, resistance NA;CIViC: NA;MyCancerGenome: not present;CancerHotspot: no;3DHotspot: no	SIFT: impact: tolerated, score: 1;Polyphen-2: impact: benign, score: 0.001	Missense_Mutation	SNP	ShallowDel		.	.	.	11	85977208	85977208	G	C	11:g.85977208G>C	ENST00000263360.6:c.810G>C	0.13		13	86		85	219	2022-08-12			rs905981541		59	STAGE IV	7TH	15	BLCA		-21615	0			24.2956	1:DEAD WITH TUMOR	Not Hispanic Or Latino	2012-07-11	0.4746	High Grade	No
Bladder Urothelial Carcinoma (TCGA, PanCancer Atlas)	TCGA-FD-A3SJ-01	Bladder Urothelial Carcinoma	Bladder Urothelial Carcinoma	M271L	OncoKB: Unknown, level NA, resistance NA;CIViC: NA;MyCancerGenome: not present;CancerHotspot: no;3DHotspot: no	SIFT: impact: tolerated, score: 0.24;Polyphen-2: impact: benign, score: 0	Missense_Mutation	SNP	ShallowDel	1	.	.	.	11	85977209	85977209	A	T	11:g.85977209A>T	ENST00000263360.6:c.811A>T	0.13		13	87		85	219	2022-08-12					59	STAGE IV	7TH	15	BLCA		-21615	0			24.2956	1:DEAD WITH TUMOR	Not Hispanic Or Latino	2012-07-11	0.4746	High Grade	No
Bladder Urothelial Carcinoma (TCGA, PanCancer Atlas)	TCGA-FD-A3SO-01	Bladder Urothelial Carcinoma	Bladder Urothelial Carcinoma	L260F	OncoKB: Unknown, level NA, resistance NA;CIViC: NA;MyCancerGenome: not present;CancerHotspot: no;3DHotspot: no	SIFT: impact: deleterious, score: 0.03;Polyphen-2: impact: probably_damaging, score: 0.99	Missense_Mutation	SNP	Diploid	1	.	.	.	11	85977176	85977176	C	T	11:g.85977176C>T	ENST00000263360.6:c.778C>T	0.35		56	105		94	322	2022-08-12					68	STAGE IV	7TH	12	BLCA		-25147	0			5.52323	1:DEAD WITH TUMOR	Not Hispanic Or Latino	2012-07-16	0.2555	High Grade	No
Bladder Urothelial Carcinoma (TCGA, PanCancer Atlas)	TCGA-KQ-A41N-01	Bladder Urothelial Carcinoma	Bladder Urothelial Carcinoma	R173M	OncoKB: Unknown, level NA, resistance NA;CIViC: NA;MyCancerGenome: not present;CancerHotspot: no;3DHotspot: no	SIFT: impact: deleterious, score: 0;Polyphen-2: impact: probably_damaging, score: 0.995	Missense_Mutation	SNP	Diploid		.	.	.	11	85967520	85967520	G	T	11:g.85967520G>T	ENST00000263360.6:c.518G>T	0.09		3	31		44	2525	2022-05-12					73	STAGE III	7TH	4	BLCA	1604	-26837	0	52.7337	0:DiseaseFree	52.7337	0:ALIVE OR DEAD TUMOR FREE	Not Hispanic Or Latino	2015-07-13	0.2399	High Grade	No
Bladder Urothelial Carcinoma (TCGA, PanCancer Atlas)	TCGA-KQ-A41N-01	Bladder Urothelial Carcinoma	Bladder Urothelial Carcinoma	R216L	OncoKB: Unknown, level NA, resistance NA;CIViC: NA;MyCancerGenome: not present;CancerHotspot: no;3DHotspot: no	SIFT: impact: deleterious, score: 0;Polyphen-2: impact: probably_damaging, score: 0.999	Missense_Mutation	SNP	Diploid		.	.	.	11	85975226	85975226	G	T	11:g.85975226G>T	ENST00000263360.6:c.647G>T	0.09		5	49		45	2525	2022-07-12					73	STAGE III	7TH	4	BLCA	1604	-26837	0	52.7337	0:DiseaseFree	52.7337	0:ALIVE OR DEAD TUMOR FREE	Not Hispanic Or Latino	2015-07-13	0.2399	High Grade	No
Bladder Urothelial Carcinoma (TCGA, PanCancer Atlas)	TCGA-ZF-A9RL-01	Bladder Urothelial Carcinoma	Bladder Urothelial Carcinoma	R441P	OncoKB: Unknown, level NA, resistance NA;CIViC: NA;MyCancerGenome: not present;CancerHotspot: no;3DHotspot: no	SIFT: impact: deleterious_low_confidence, score: 0.01;Polyphen-2: impact: probably_damaging, score: 0.979	Missense_Mutation	SNP	Diploid	1	.	.	.	11	85989563	85989563	G	C	11:g.85989563G>C	ENST00000263360.6:c.1322G>C	0.2		12	48		62	314	2022-12-12					61	STAGE II	6TH	18	BLCA	2703	-22480	0	34.9804	1:Recurred/Progressed	88.8648	0:ALIVE OR DEAD TUMOR FREE	Not Hispanic Or Latino	2014-11-15	0.3943	High Grade	No
Breast Invasive Carcinoma (TCGA, PanCancer Atlas)	TCGA-BH-A1FM-01	Invasive Breast Carcinoma	Breast Invasive Ductal Carcinoma	D142N	OncoKB: Unknown, level NA, resistance NA;CIViC: NA;MyCancerGenome: not present;CancerHotspot: no;3DHotspot: no	SIFT: impact: deleterious, score: 0.04;Polyphen-2: impact: benign, score: 0.253	Missense_Mutation	SNP	Diploid	1	.	.	.	11	85966327	85966327	G	A	11:g.85966327G>A	ENST00000263360.6:c.424G>A	0.21	0.0063	32	123	1	159	50	2022-04-12					44	STAGE IIIA	5TH	21	BRCA		-16289	0			45.6324		Not Hispanic Or Latino	2011-09-08	0.5273		No
Breast Invasive Carcinoma (TCGA, PanCancer Atlas)	TCGA-E2-A15E-01	Invasive Breast Carcinoma	Breast Invasive Ductal Carcinoma	K77R	OncoKB: Unknown, level NA, resistance NA;CIViC: NA;MyCancerGenome: not present;CancerHotspot: no;3DHotspot: no	SIFT: impact: tolerated, score: 0.18;Polyphen-2: impact: benign, score: 0.009	Missense_Mutation	SNP	ShallowDel	2	.	.	.	11	85961453	85961453	A	G	11:g.85961453A>G	ENST00000263360.6:c.230A>G	0.15		32	180		193	34	2022-02-12					40	STAGE IIA	6TH	23	BRCA	630	-14894	0	20.7121	0:DiseaseFree	20.7121	0:ALIVE OR DEAD TUMOR FREE	Not Hispanic Or Latino	2011-04-25	0.2998		No
Breast Invasive Carcinoma (TCGA, PanCancer Atlas)	TCGA-BH-A0W4-01	Invasive Breast Carcinoma	Breast Invasive Ductal Carcinoma	I251T	OncoKB: Unknown, level NA, resistance NA;CIViC: NA;MyCancerGenome: not present;CancerHotspot: no;3DHotspot: no	SIFT: impact: deleterious, score: 0;Polyphen-2: impact: probably_damaging, score: 0.969	Missense_Mutation	SNP	Diploid	2	.	.	.	11	85977150	85977150	T	C	11:g.85977150T>C	ENST00000263360.6:c.752T>C	0.22		8	28		144	33	2022-08-12					46	STAGE IIA	7TH	2	BRCA	759	-16911	0			24.9532	0:ALIVE OR DEAD TUMOR FREE	Not Hispanic Or Latino	2011-02-15	0.0207		No
Breast Invasive Carcinoma (TCGA, PanCancer Atlas)	TCGA-AN-A046-01	Invasive Breast Carcinoma	Breast Invasive Ductal Carcinoma	R355Q	OncoKB: Unknown, level NA, resistance NA;CIViC: NA;MyCancerGenome: not present;CancerHotspot: no;3DHotspot: no	SIFT: impact: tolerated, score: 0.32;Polyphen-2: impact: benign, score: 0.036	Missense_Mutation	SNP	Diploid	1	.	.	.	11	85988119	85988119	G	A	11:g.85988119G>A	ENST00000263360.6:c.1064G>A	0.14		39	235		346	5399	2022-10-12					68	STAGE IIA		7	BRCA	10	-25158	0	0.328764	0:DiseaseFree	0.328764	0:ALIVE OR DEAD TUMOR FREE	Not Hispanic Or Latino	2010-12-28	0.0264		No
Cervical Squamous Cell Carcinoma (TCGA, PanCancer Atlas)	TCGA-2W-A8YY-01	Cervical Squamous Cell Carcinoma	Cervical Squamous Cell Carcinoma	W152*	OncoKB: Likely Oncogenic, level NA, resistance NA;CIViC: NA;MyCancerGenome: not present;CancerHotspot: no;3DHotspot: no	SIFT: NA;Polyphen-2: NA	Nonsense_Mutation	SNP	Diploid		.	.	.	11	85967458	85967458	G	A	11:g.85967458G>A	ENST00000263360.6:c.456G>A	0.25		12	36		32	11305	2022-05-12					51		2009	0	CESC	533	-18886	0	17.5231	0:DiseaseFree	17.5231	0:ALIVE OR DEAD TUMOR FREE	Not Hispanic Or Latino	2014-05-15	0.0479	G3	No
Cervical Squamous Cell Carcinoma (TCGA, PanCancer Atlas)	TCGA-EK-A2GZ-01	Cervical Squamous Cell Carcinoma	Cervical Squamous Cell Carcinoma	I294Sfs*22	OncoKB: Likely Oncogenic, level NA, resistance NA;CIViC: NA;MyCancerGenome: not present;CancerHotspot: no;3DHotspot: no	SIFT: NA;Polyphen-2: NA	Frame_Shift_Del	DEL	ShallowDel		.	.	.	11	85979514	85979514	A	-	11:g.85979514del	ENST00000263360.6:c.880del	0.36		21	38		65	60	2022-09-12					64		1995	10	CESC	383	-23599	0			12.5916	0:ALIVE OR DEAD TUMOR FREE	Not Hispanic Or Latino	2011-11-08	0.2439	G2	No
Cervical Squamous Cell Carcinoma (TCGA, PanCancer Atlas)	TCGA-2W-A8YY-01	Cervical Squamous Cell Carcinoma	Cervical Squamous Cell Carcinoma	K66E	OncoKB: Unknown, level NA, resistance NA;CIViC: NA;MyCancerGenome: not present;CancerHotspot: no;3DHotspot: no	SIFT: impact: deleterious, score: 0.04;Polyphen-2: impact: benign, score: 0.185	Missense_Mutation	SNP	Diploid		.	.	.	11	85961419	85961419	A	G	11:g.85961419A>G	ENST00000263360.6:c.196A>G	0.42		23	32		98	11305	2022-02-12					51		2009	0	CESC	533	-18886	0	17.5231	0:DiseaseFree	17.5231	0:ALIVE OR DEAD TUMOR FREE	Not Hispanic Or Latino	2014-05-15	0.0479	G3	No
Colorectal Adenocarcinoma (TCGA, PanCancer Atlas)	TCGA-AA-A010-01	Colorectal Adenocarcinoma	Colon Adenocarcinoma	L391S	OncoKB: Unknown, level NA, resistance NA;CIViC: NA;MyCancerGenome: not present;CancerHotspot: no;3DHotspot: no	SIFT: impact: deleterious, score: 0;Polyphen-2: impact: probably_damaging, score: 0.987	Missense_Mutation	SNP	Diploid	1	.	.	.	11	85989006	85989006	T	C	11:g.85989006T>C	ENST00000263360.6:c.1172T>C	0.35		48	90		41	7491	2022-11-12					46	STAGE IIB	6TH	0	COAD	1064	-16922	0	34.9804	0:DiseaseFree	34.9804	0:ALIVE OR DEAD TUMOR FREE		2011-06-15	0.0056		No
Colorectal Adenocarcinoma (TCGA, PanCancer Atlas)	TCGA-AA-3984-01	Colorectal Adenocarcinoma	Colon Adenocarcinoma	K76N	OncoKB: Unknown, level NA, resistance NA;CIViC: NA;MyCancerGenome: not present;CancerHotspot: no;3DHotspot: no	SIFT: impact: tolerated, score: 0.16;Polyphen-2: impact: benign, score: 0.03	Missense_Mutation	SNP	Diploid		.	.	.	11	85961451	85961451	G	T	11:g.85961451G>T	ENST00000263360.6:c.228G>T	0.1		24	206		277	5113	2022-02-12					61	STAGE IIA	6TH	7	COAD	0	-22585	0			0	0:ALIVE OR DEAD TUMOR FREE		2010-05-18	0.1573		No
Skin Cutaneous Melanoma (TCGA, PanCancer Atlas)	TCGA-FW-A3R5-06	Melanoma	Cutaneous Melanoma	R441*	OncoKB: Likely Oncogenic, level NA, resistance NA;CIViC: NA;MyCancerGenome: not present;CancerHotspot: no;3DHotspot: no	SIFT: NA;Polyphen-2: NA	Nonsense_Mutation	SNP		2	.	.	.	11	85989562	85989562	C	T	11:g.85989562C>T	ENST00000263360.6:c.1321C>T	0.27		21	58		67	15803	2022-12-12	3.98861e-06		rs767548896	5.8e-05	68	STAGE III	7TH		SKCM	1124	-24868	0			36.953	0:ALIVE OR DEAD TUMOR FREE	Not Hispanic Or Latino	2012-09-24	0.0773		No
Skin Cutaneous Melanoma (TCGA, PanCancer Atlas)	TCGA-BF-A5EQ-01	Melanoma	Cutaneous Melanoma	X400_splice	OncoKB: Likely Oncogenic, level NA, resistance NA;CIViC: NA;MyCancerGenome: not present;CancerHotspot: no;3DHotspot: no	SIFT: NA;Polyphen-2: NA	Splice_Region	SNP			.	.	.	11	85989435	85989435	C	T	11:g.85989435C>T	ENST00000263360.6:c.1200-6C>T	0.25		17	50		76	498						63	STAGE IIC	7TH	16	SKCM	323	-23353	0			10.6191	0:ALIVE OR DEAD TUMOR FREE	Not Hispanic Or Latino	2014-11-13	0.2153		No
Skin Cutaneous Melanoma (TCGA, PanCancer Atlas)	TCGA-EE-A2ME-06	Melanoma	Cutaneous Melanoma	S7*	OncoKB: Likely Oncogenic, level NA, resistance NA;CIViC: NA;MyCancerGenome: not present;CancerHotspot: no;3DHotspot: no	SIFT: NA;Polyphen-2: NA	Nonsense_Mutation	SNP			.	.	.	11	85956291	85956291	C	A	11:g.85956291C>A	ENST00000263360.6:c.20C>A	0.09		3	29		56	522	2022-01-12					51	STAGE I	4TH	0	SKCM		-18841	0			103.265	1:DEAD WITH TUMOR	Not Hispanic Or Latino	2012-12-20	0.0051		No
Skin Cutaneous Melanoma (TCGA, PanCancer Atlas)	TCGA-D3-A1Q3-06	Melanoma	Cutaneous Melanoma	P63H	OncoKB: Unknown, level NA, resistance NA;CIViC: NA;MyCancerGenome: not present;CancerHotspot: no;3DHotspot: no	SIFT: impact: tolerated, score: 0.17;Polyphen-2: impact: possibly_damaging, score: 0.592	Missense_Mutation	SNP			.	.	.	11	85961411	85961411	C	A	11:g.85961411C>A	ENST00000263360.6:c.188C>A	0.09		4	41		21	1452	2022-02-12					64	STAGE IIC	7TH	9	SKCM		-23604	0			16.6683	1:DEAD WITH TUMOR	Not Hispanic Or Latino	2013-01-08	0.254		Yes
Skin Cutaneous Melanoma (TCGA, PanCancer Atlas)	TCGA-GN-A266-06	Melanoma	Cutaneous Melanoma	H92Y	OncoKB: Unknown, level NA, resistance NA;CIViC: NA;MyCancerGenome: not present;CancerHotspot: no;3DHotspot: no	SIFT: impact: deleterious, score: 0;Polyphen-2: impact: probably_damaging, score: 0.989	Missense_Mutation	SNP		1	.	.	.	11	85963196	85963196	C	T	11:g.85963196C>T	ENST00000263360.6:c.274C>T	0.19		6	25		36	3270	2022-03-12					45			22	SKCM		-16456	0			10.1259	1:DEAD WITH TUMOR	Not Hispanic Or Latino	2012-04-20	0.4529		No
Skin Cutaneous Melanoma (TCGA, PanCancer Atlas)	TCGA-FR-A726-01	Melanoma	Cutaneous Melanoma	P396S	OncoKB: Unknown, level NA, resistance NA;CIViC: NA;MyCancerGenome: not present;CancerHotspot: no;3DHotspot: no	SIFT: impact: tolerated, score: 0.06;Polyphen-2: impact: possibly_damaging, score: 0.821	Missense_Mutation	SNP			.	.	.	11	85989020	85989020	C	T	11:g.85989020C>T	ENST00000263360.6:c.1186C>T	0.27		54	144		166	5862	2022-11-12					90	STAGE IIC	7TH	5	SKCM	263	-32873	0			10.0273	1:DEAD WITH TUMOR	Not Hispanic Or Latino	2013-12-09	0.193		No
Skin Cutaneous Melanoma (TCGA, PanCancer Atlas)	TCGA-FW-A3R5-06	Melanoma	Cutaneous Melanoma	P161L	OncoKB: Unknown, level NA, resistance NA;CIViC: NA;MyCancerGenome: not present;CancerHotspot: no;3DHotspot: no	SIFT: impact: deleterious, score: 0.04;Polyphen-2: impact: possibly_damaging, score: 0.818	Missense_Mutation	SNP		1	.	.	.	11	85967484	85967484	C	T	11:g.85967484C>T	ENST00000263360.6:c.482C>T	0.12		11	80		57	15803	2022-05-12				5.8e-05	68	STAGE III	7TH		SKCM	1124	-24868	0			36.953	0:ALIVE OR DEAD TUMOR FREE	Not Hispanic Or Latino	2012-09-24	0.0773		No
Skin Cutaneous Melanoma (TCGA, PanCancer Atlas)	TCGA-D9-A4Z3-01	Melanoma	Cutaneous Melanoma	L225P	OncoKB: Unknown, level NA, resistance NA;CIViC: NA;MyCancerGenome: not present;CancerHotspot: no;3DHotspot: no	SIFT: impact: deleterious, score: 0;Polyphen-2: impact: probably_damaging, score: 0.925	Missense_Mutation	SNP		2	.	.	.	11	85975253	85975253	T	C	11:g.85975253T>C	ENST00000263360.6:c.674T>C	0.4		32	48		63	678	2022-07-12					73	STAGE IIIC	7TH	9	SKCM	505	-26812	0			16.6026	0:ALIVE OR DEAD TUMOR FREE	Not Hispanic Or Latino	2013-02-01	0.2867		No
Skin Cutaneous Melanoma (TCGA, PanCancer Atlas)	TCGA-D3-A2JD-06	Melanoma	Cutaneous Melanoma	P53H	OncoKB: Unknown, level NA, resistance NA;CIViC: NA;MyCancerGenome: not present;CancerHotspot: no;3DHotspot: no	SIFT: impact: deleterious, score: 0.05;Polyphen-2: impact: possibly_damaging, score: 0.592	Missense_Mutation	SNP			.	.	.	11	85961381	85961381	C	A	11:g.85961381C>A	ENST00000263360.6:c.158C>A	0.11		3	24		48	1227	2022-02-12					58	STAGE IIIC	7TH	19	SKCM		-21440	0			11.8684	1:DEAD WITH TUMOR	Not Hispanic Or Latino	2012-10-10	0.3664		No
Skin Cutaneous Melanoma (TCGA, PanCancer Atlas)	TCGA-DA-A1I1-06	Melanoma	Cutaneous Melanoma	P56H	OncoKB: Unknown, level NA, resistance NA;CIViC: NA;MyCancerGenome: not present;CancerHotspot: no;3DHotspot: no	SIFT: impact: deleterious, score: 0.01;Polyphen-2: impact: probably_damaging, score: 0.98	Missense_Mutation	SNP			.	.	.	11	85961390	85961390	C	A	11:g.85961390C>A	ENST00000263360.6:c.167C>A	0.18		4	18		34	1531	2022-02-12					55	STAGE III	4TH	22	SKCM	6311	-20399	0			222.507	0:ALIVE OR DEAD TUMOR FREE	Not Hispanic Or Latino	2013-01-10	0.5309		No
Skin Cutaneous Melanoma (TCGA, PanCancer Atlas)	TCGA-EE-A2GT-06	Melanoma	Cutaneous Melanoma	P31Q	OncoKB: Unknown, level NA, resistance NA;CIViC: NA;MyCancerGenome: not present;CancerHotspot: no;3DHotspot: no	SIFT: impact: tolerated, score: 0.2;Polyphen-2: impact: benign, score: 0.007	Missense_Mutation	SNP			.	.	.	11	85956363	85956363	C	A	11:g.85956363C>A	ENST00000263360.6:c.92C>A	0.18		4	18		43	1688	2022-01-12					77	STAGE IIA	6TH	5	SKCM	1365	-28364	0			44.8762	0:ALIVE OR DEAD TUMOR FREE	Not Hispanic Or Latino	2012-12-20	0.1631		No
Stomach Adenocarcinoma (TCGA, PanCancer Atlas)	TCGA-HU-A4GX-01	Esophagogastric Adenocarcinoma	Diffuse Type Stomach Adenocarcinoma	F113L	OncoKB: Unknown, level NA, resistance NA;CIViC: NA;MyCancerGenome: not present;CancerHotspot: no;3DHotspot: no	SIFT: impact: deleterious, score: 0;Polyphen-2: impact: possibly_damaging, score: 0.856	Missense_Mutation	SNP		1	.	.	.	11	85963259	85963259	T	C	11:g.85963259T>C	ENST00000263360.6:c.337T>C	0.34		21	40		92	1162	2022-03-12					70	STAGE IIIC	7TH	6	STAD	616	-25913	0	20.2518	0:DiseaseFree	20.2518	0:ALIVE OR DEAD TUMOR FREE	Not Hispanic Or Latino	2013-03-11	0.1312	G3	No
Esophageal Adenocarcinoma (TCGA, PanCancer Atlas)	TCGA-L5-A8NS-01	Esophagogastric Adenocarcinoma	Esophageal Adenocarcinoma	N58K	OncoKB: Unknown, level NA, resistance NA;CIViC: NA;MyCancerGenome: not present;CancerHotspot: no;3DHotspot: no	SIFT: impact: tolerated, score: 0.52;Polyphen-2: impact: benign, score: 0.095	Missense_Mutation	SNP	Gain		.	.	.	11	85961397	85961397	C	G	11:g.85961397C>G	ENST00000263360.6:c.174C>G	0.15		12	68		56	359	2022-02-12					76	STAGE IIB	5TH	9	ESCA	408	-27800	0			13.4136	0:ALIVE OR DEAD TUMOR FREE		2014-03-10	0.3026	GX	No
Glioblastoma Multiforme (TCGA, PanCancer Atlas)	TCGA-06-5416-01	Glioblastoma	Glioblastoma Multiforme	R313*	OncoKB: Likely Oncogenic, level NA, resistance NA;CIViC: NA;MyCancerGenome: not present;CancerHotspot: no;3DHotspot: no	SIFT: NA;Polyphen-2: NA	Nonsense_Mutation	SNP	Diploid		.	.	.	11	85979574	85979574	C	T	11:g.85979574C>T	ENST00000263360.6:c.937C>T	0.17		73	352		336	12173	2022-09-12			rs1301151502		23			8	GBM	204	-8533	0			6.70678	0:ALIVE OR DEAD TUMOR FREE	Not Hispanic Or Latino	2011-01-24	0.2617		No
Glioblastoma Multiforme (TCGA, PanCancer Atlas)	TCGA-06-5416-01	Glioblastoma	Glioblastoma Multiforme	R414Q	OncoKB: Unknown, level NA, resistance NA;CIViC: NA;MyCancerGenome: not present;CancerHotspot: no;3DHotspot: no	SIFT: impact: deleterious, score: 0;Polyphen-2: impact: probably_damaging, score: 1	Missense_Mutation	SNP	Diploid	1	.	.	.	11	85989482	85989482	G	A	11:g.85989482G>A	ENST00000263360.6:c.1241G>A	0.17		39	187		169	12173	2022-12-12					23			8	GBM	204	-8533	0			6.70678	0:ALIVE OR DEAD TUMOR FREE	Not Hispanic Or Latino	2011-01-24	0.2617		No
Head and Neck Squamous Cell Carcinoma (TCGA, PanCancer Atlas)	TCGA-F7-A61V-01	Head and Neck Squamous Cell Carcinoma	Head and Neck Squamous Cell Carcinoma	R52H	OncoKB: Unknown, level NA, resistance NA;CIViC: NA;MyCancerGenome: not present;CancerHotspot: no;3DHotspot: no	SIFT: impact: deleterious, score: 0.02;Polyphen-2: impact: probably_damaging, score: 0.925	Missense_Mutation	SNP	Gain		.	.	.	11	85961378	85961378	G	A	11:g.85961378G>A	ENST00000263360.6:c.155G>A	0.24		24	76		65	95	2022-02-12			rs1306469162		54	STAGE II	7TH	3	HNSC	759	-19857	0	24.9532	0:DiseaseFree	24.9532	0:ALIVE OR DEAD TUMOR FREE	Not Hispanic Or Latino	2013-05-28	0.1758	G1	No
Head and Neck Squamous Cell Carcinoma (TCGA, PanCancer Atlas)	TCGA-CN-4741-01	Head and Neck Squamous Cell Carcinoma	Head and Neck Squamous Cell Carcinoma	W263R	OncoKB: Unknown, level NA, resistance NA;CIViC: NA;MyCancerGenome: not present;CancerHotspot: no;3DHotspot: no	SIFT: impact: deleterious, score: 0;Polyphen-2: impact: probably_damaging, score: 1	Missense_Mutation	SNP	DeepDel	1	.	.	.	11	85977185	85977185	T	C	11:g.85977185T>C	ENST00000263360.6:c.787T>C	0.07		6	80		241	112	2022-08-12					75	STAGE IVA	6TH	4	HNSC	2239	-27506	0			73.6102	0:ALIVE OR DEAD TUMOR FREE	Not Hispanic Or Latino	2011-05-03	0.1216	G2	No
Head and Neck Squamous Cell Carcinoma (TCGA, PanCancer Atlas)	TCGA-CV-6961-01	Head and Neck Squamous Cell Carcinoma	Head and Neck Squamous Cell Carcinoma	EED-HIKESHI	OncoKB: Likely Oncogenic, level NA, resistance NA;CIViC: NA;MyCancerGenome: not present;CancerHotspot: no;3DHotspot: no	SIFT: NA;Polyphen-2: NA	fusion	FUSION	DeepDel				WashU	NA	-1												500						61	STAGE II	7TH	7	HNSC		-22532	0			2.4986	1:DEAD WITH TUMOR	Not Hispanic Or Latino	2011-09-12	0.2411	G3	No
Liver Hepatocellular Carcinoma (TCGA, PanCancer Atlas)	TCGA-2Y-A9H2-01	Hepatocellular Carcinoma	Hepatocellular Carcinoma	D257N	OncoKB: Unknown, level NA, resistance NA;CIViC: NA;MyCancerGenome: not present;CancerHotspot: no;3DHotspot: no	SIFT: impact: deleterious, score: 0;Polyphen-2: impact: probably_damaging, score: 1	Missense_Mutation	SNP	ShallowDel		.	.	.	11	85977167	85977167	G	A	11:g.85977167G>A	ENST00000263360.6:c.769G>A	0.14		18	107		97	53	2022-08-12					64	STAGE I	7TH	25	LIHC	1731	-23653	0	56.909	0:DiseaseFree	56.909	0:ALIVE OR DEAD TUMOR FREE	Not Hispanic Or Latino	2014-11-03	0.7126	G3	No
Liver Hepatocellular Carcinoma (TCGA, PanCancer Atlas)	TCGA-PD-A5DF-01	Hepatocellular Carcinoma	Hepatocellular Carcinoma	F229V	OncoKB: Unknown, level NA, resistance NA;CIViC: NA;MyCancerGenome: not present;CancerHotspot: no;3DHotspot: no	SIFT: impact: deleterious, score: 0;Polyphen-2: impact: probably_damaging, score: 0.982	Missense_Mutation	SNP	Diploid		.	.	.	11	85975264	85975264	T	G	11:g.85975264T>G	ENST00000263360.6:c.685T>G	0.19		22	93		115	42	2022-07-12					58	STAGE IIIB	6TH	3	LIHC		-21414	0			21.008	1:DEAD WITH TUMOR	Not Hispanic Or Latino	2013-04-30	0.1803	G2	No
Liver Hepatocellular Carcinoma (TCGA, PanCancer Atlas)	TCGA-PD-A5DF-01	Hepatocellular Carcinoma	Hepatocellular Carcinoma	L225_F229delinsIV	OncoKB: Unknown, level NA, resistance NA;CIViC: NA;MyCancerGenome: not present;CancerHotspot: no;3DHotspot: no	SIFT: NA;Polyphen-2: NA	In_Frame_Del	DEL	Diploid		.	.	.	11	85975252	85975264	CTGGTGGCAATAT	ATAG	11:g.85975252_85975264delinsATAG	ENST00000263360.6:c.673_685delinsATAG	0.26		37	107		119	42	2022-07-12					58	STAGE IIIB	6TH	3	LIHC		-21414	0			21.008	1:DEAD WITH TUMOR	Not Hispanic Or Latino	2013-04-30	0.1803	G2	No
Lung Adenocarcinoma (TCGA, PanCancer Atlas)	TCGA-91-6835-01	Non-Small Cell Lung Cancer	Lung Adenocarcinoma	T48A	OncoKB: Unknown, level NA, resistance NA;CIViC: NA;MyCancerGenome: not present;CancerHotspot: no;3DHotspot: no	SIFT: impact: tolerated, score: 0.25;Polyphen-2: impact: benign, score: 0	Missense_Mutation	SNP	Diploid	1	.	.	.	11	85961365	85961365	A	G	11:g.85961365A>G	ENST00000263360.6:c.142A>G	0.08		4	46		60	78	2022-02-12					81	STAGE IA	7TH	13	LUAD	79	-29887	0	2.59723	0:DiseaseFree	2.59723	0:ALIVE OR DEAD TUMOR FREE	Not Hispanic Or Latino	2011-07-20	0.0486		No
Lung Adenocarcinoma (TCGA, PanCancer Atlas)	TCGA-05-4410-01	Non-Small Cell Lung Cancer	Lung Adenocarcinoma	K322E	OncoKB: Unknown, level NA, resistance NA;CIViC: NA;MyCancerGenome: not present;CancerHotspot: no;3DHotspot: no	SIFT: impact: deleterious, score: 0;Polyphen-2: impact: probably_damaging, score: 0.997	Missense_Mutation	SNP	Gain	1	.	.	.	11	85979601	85979601	A	G	11:g.85979601A>G	ENST00000263360.6:c.964A>G	0.18		21	97		133	1013	2022-09-12					62	STAGE IB	6TH	18	LUAD	0	-22888	0			0	0:ALIVE OR DEAD TUMOR FREE		2010-07-22	0.3183		No
Lung Adenocarcinoma (TCGA, PanCancer Atlas)	TCGA-69-7765-01	Non-Small Cell Lung Cancer	Lung Adenocarcinoma	A411P	OncoKB: Unknown, level NA, resistance NA;CIViC: NA;MyCancerGenome: not present;CancerHotspot: no;3DHotspot: no	SIFT: impact: deleterious, score: 0.01;Polyphen-2: impact: benign, score: 0.143	Missense_Mutation	SNP	Diploid	1	.	.	.	11	85989472	85989472	G	C	11:g.85989472G>C	ENST00000263360.6:c.1231G>C	0.23		25	86		86	545	2022-12-12					56	STAGE IV	7TH	9	LUAD	165	-20625	0			5.4246	0:ALIVE OR DEAD TUMOR FREE	Not Hispanic Or Latino	2012-01-27	0.1408		No
Lung Adenocarcinoma (TCGA, PanCancer Atlas)	TCGA-97-7938-01	Non-Small Cell Lung Cancer	Lung Adenocarcinoma	G170V	OncoKB: Unknown, level NA, resistance NA;CIViC: NA;MyCancerGenome: not present;CancerHotspot: no;3DHotspot: no	SIFT: impact: deleterious, score: 0;Polyphen-2: impact: probably_damaging, score: 1	Missense_Mutation	SNP	Diploid	2	.	.	.	11	85967511	85967511	G	T	11:g.85967511G>T	ENST00000263360.6:c.509G>T	0.29		11	27		29	363	2022-05-12					76	STAGE IA	7TH	7	LUAD		-27980	0	0.591774	0:DiseaseFree	0.591774	0:ALIVE OR DEAD TUMOR FREE	Not Hispanic Or Latino	2012-02-13	0.2176		No
Lung Adenocarcinoma (TCGA, PanCancer Atlas)	TCGA-50-6590-01	Non-Small Cell Lung Cancer	Lung Adenocarcinoma	I319L	OncoKB: Unknown, level NA, resistance NA;CIViC: NA;MyCancerGenome: not present;CancerHotspot: no;3DHotspot: no	SIFT: impact: deleterious, score: 0.04;Polyphen-2: impact: benign, score: 0.082	Missense_Mutation	SNP	Diploid	1	.	.	.	11	85979592	85979592	A	C	11:g.85979592A>C	ENST00000263360.6:c.955A>C	0.07		10	140		174	827	2022-09-12					72	STAGE IB	6TH	19	LUAD		-26444	0	42.3447	0:DiseaseFree	42.3447	0:ALIVE OR DEAD TUMOR FREE	Not Hispanic Or Latino	2011-08-25	0.1035		No
Lung Adenocarcinoma (TCGA, PanCancer Atlas)	TCGA-55-A490-01	Non-Small Cell Lung Cancer	Lung Adenocarcinoma	M376I	OncoKB: Unknown, level NA, resistance NA;CIViC: NA;MyCancerGenome: not present;CancerHotspot: no;3DHotspot: no	SIFT: impact: tolerated, score: 1;Polyphen-2: impact: benign, score: 0	Missense_Mutation	SNP	ShallowDel		.	.	.	11	85988962	85988962	G	T	11:g.85988962G>T	ENST00000263360.6:c.1128G>T	0.43		10	13		31	1191	2022-11-12					78	STAGE IIA	7TH	18	LUAD	48	-28728	0			3.25476	0:ALIVE OR DEAD TUMOR FREE	Not Hispanic Or Latino	2013-02-21	0.5419		No
Lung Squamous Cell Carcinoma (TCGA, PanCancer Atlas)	TCGA-33-AASB-01	Non-Small Cell Lung Cancer	Lung Squamous Cell Carcinoma	T55Nfs*33	OncoKB: Likely Oncogenic, level NA, resistance NA;CIViC: NA;MyCancerGenome: not present;CancerHotspot: no;3DHotspot: no	SIFT: NA;Polyphen-2: NA	Frame_Shift_Ins	INS	ShallowDel		.	.	.	11	85961385	85961386	-	A	11:g.85961385_85961386insA	ENST00000263360.6:c.163dup	0.26		22	63		79	349	2022-02-12					66	STAGE IB	5TH	16	LUSC		-24183	0			6.93691	1:DEAD WITH TUMOR	Not Hispanic Or Latino	2014-06-13	0.5134		No
Lung Squamous Cell Carcinoma (TCGA, PanCancer Atlas)	TCGA-66-2744-01	Non-Small Cell Lung Cancer	Lung Squamous Cell Carcinoma	G98Efs*14	OncoKB: Likely Oncogenic, level NA, resistance NA;CIViC: NA;MyCancerGenome: not present;CancerHotspot: no;3DHotspot: no	SIFT: NA;Polyphen-2: NA	Frame_Shift_Del	DEL	ShallowDel		.	.	.	11	85963214	85963214	G	-	11:g.85963214del	ENST00000263360.6:c.293del	0.18		4	18		31	330	2022-03-12					71	STAGE IIB	5TH	9	LUSC	30	-26084	0			0.986291	0:ALIVE OR DEAD TUMOR FREE		2011-03-07	0.1361		No
Lung Squamous Cell Carcinoma (TCGA, PanCancer Atlas)	TCGA-18-3414-01	Non-Small Cell Lung Cancer	Lung Squamous Cell Carcinoma	F372L	OncoKB: Unknown, level NA, resistance NA;CIViC: NA;MyCancerGenome: not present;CancerHotspot: no;3DHotspot: no	SIFT: impact: tolerated, score: 0.51;Polyphen-2: impact: benign, score: 0.003	Missense_Mutation	SNP	Diploid	1	.	.	.	11	85988171	85988171	C	A	11:g.85988171C>A	ENST00000263360.6:c.1116C>A	0.29		12	29		76	349	2022-10-12					73	STAGE IV		11	LUSC		-26938	0			23.5395	0:ALIVE OR DEAD TUMOR FREE	Not Hispanic Or Latino	2011-03-25	0.3907		No
Lung Squamous Cell Carcinoma (TCGA, PanCancer Atlas)	TCGA-77-8128-01	Non-Small Cell Lung Cancer	Lung Squamous Cell Carcinoma	P10R	OncoKB: Unknown, level NA, resistance NA;CIViC: NA;MyCancerGenome: not present;CancerHotspot: no;3DHotspot: no	SIFT: impact: tolerated_low_confidence, score: 0.13;Polyphen-2: impact: benign, score: 0.005	Missense_Mutation	SNP	Diploid		.	.	.	11	85956300	85956300	C	G	11:g.85956300C>G	ENST00000263360.6:c.29C>G	0.1		3	26		69	265	2022-01-12	8.1105e-06		rs780894846		60	STAGE IIIA	6TH	16	LUSC		-21986	0			37.8078			2012-07-02	0.4808		No
Lung Squamous Cell Carcinoma (TCGA, PanCancer Atlas)	TCGA-92-8065-01	Non-Small Cell Lung Cancer	Lung Squamous Cell Carcinoma	E347K	OncoKB: Unknown, level NA, resistance NA;CIViC: NA;MyCancerGenome: not present;CancerHotspot: no;3DHotspot: no	SIFT: impact: tolerated, score: 0.08;Polyphen-2: impact: benign, score: 0.056	Missense_Mutation	SNP	Diploid		.	.	.	11	85988094	85988094	G	A	11:g.85988094G>A	ENST00000263360.6:c.1039G>A	0.32		28	59		69	235	2022-10-12					74	STAGE IIB	7TH	10	LUSC	70	-27049	0	2.30134	0:DiseaseFree	2.30134	0:ALIVE OR DEAD TUMOR FREE	Not Hispanic Or Latino	2012-05-18	0.3877		No
Lung Squamous Cell Carcinoma (TCGA, PanCancer Atlas)	TCGA-63-A5MW-01	Non-Small Cell Lung Cancer	Lung Squamous Cell Carcinoma	TMEM126A-EED	OncoKB: Likely Oncogenic, level NA, resistance NA;CIViC: NA;MyCancerGenome: not present;CancerHotspot: no;3DHotspot: no	SIFT: NA;Polyphen-2: NA	fusion	FUSION	Gain				WashU	NA	-1												426						76	STAGE IB	6TH	19	LUSC	1639	-27892		53.8843	0:DiseaseFree	53.8843	0:ALIVE OR DEAD TUMOR FREE		2013-09-25	0.601		No
Colorectal Adenocarcinoma (TCGA, PanCancer Atlas)	TCGA-AA-3947-01	Colorectal Adenocarcinoma	Mucinous Adenocarcinoma of the Colon and Rectum	W373*	OncoKB: Likely Oncogenic, level NA, resistance NA;CIViC: NA;MyCancerGenome: not present;CancerHotspot: no;3DHotspot: no	SIFT: NA;Polyphen-2: NA	Nonsense_Mutation	SNP	Diploid	2	.	.	.	11	85988174	85988174	G	A	11:g.85988174G>A	ENST00000263360.6:c.1119G>A	0.16		20	102		157	2291	2022-10-12					60	STAGE IIB	6TH	0	COAD	1004	-22035	0	33.0079	0:DiseaseFree	33.0079	0:ALIVE OR DEAD TUMOR FREE		2010-05-18	0.0014		No
Colorectal Adenocarcinoma (TCGA, PanCancer Atlas)	TCGA-WS-AB45-01	Colorectal Adenocarcinoma	Mucinous Adenocarcinoma of the Colon and Rectum	R52C	OncoKB: Unknown, level NA, resistance NA;CIViC: NA;MyCancerGenome: not present;CancerHotspot: no;3DHotspot: no	SIFT: impact: deleterious, score: 0;Polyphen-2: impact: probably_damaging, score: 0.925	Missense_Mutation	SNP	Diploid		.	.	.	11	85961377	85961377	C	T	11:g.85961377C>T	ENST00000263360.6:c.154C>T	0.15		24	141		272	2512	2022-02-12	1.25473e-05		rs772993565		52	STAGE IIA	6TH	7	COAD	2130		0	70.0266	0:DiseaseFree	70.0266	0:ALIVE OR DEAD TUMOR FREE	Not Hispanic Or Latino	2014-07-16	0.0053		No
Stomach Adenocarcinoma (TCGA, PanCancer Atlas)	TCGA-VQ-A8P2-01	Esophagogastric Adenocarcinoma	Mucinous Stomach Adenocarcinoma	R313*	OncoKB: Likely Oncogenic, level NA, resistance NA;CIViC: NA;MyCancerGenome: not present;CancerHotspot: no;3DHotspot: no	SIFT: NA;Polyphen-2: NA	Nonsense_Mutation	SNP			.	.	.	11	85979574	85979574	C	T	11:g.85979574C>T	ENST00000263360.6:c.937C>T	0.36		31	55		85	6361	2022-09-12			rs1301151502		68	STAGE IIIA	7TH	2	STAD	1160	-25129	0	38.1366	0:DiseaseFree	38.1366	0:ALIVE OR DEAD TUMOR FREE		2014-03-26	0.05	G2	No
Sarcoma (TCGA, PanCancer Atlas)	TCGA-DX-AB30-01	Sarcoma	Myxofibrosarcoma	N272Kfs*44	OncoKB: Likely Oncogenic, level NA, resistance NA;CIViC: NA;MyCancerGenome: not present;CancerHotspot: no;3DHotspot: no	SIFT: NA;Polyphen-2: NA	Frame_Shift_Del	DEL	Diploid		.	.	.	11	85977214	85977214	T	-	11:g.85977214del	ENST00000263360.6:c.816del	0.51		93	90		141	14	2022-08-12					53			4	SARC		-19698	0	16.5697	1:Recurred/Progressed	22.8491	1:DEAD WITH TUMOR	Not Hispanic Or Latino	2014-06-13	0.0969		No
Pancreatic Adenocarcinoma (TCGA, PanCancer Atlas)	TCGA-IB-7651-01	Pancreatic Adenocarcinoma	Pancreatic Adenocarcinoma	I363V	OncoKB: Unknown, level NA, resistance NA;CIViC: NA;MyCancerGenome: not present;CancerHotspot: no;3DHotspot: no	SIFT: impact: deleterious, score: 0.02;Polyphen-2: impact: benign, score: 0.153	Missense_Mutation	SNP	Diploid	1	.	.	.	11	85988142	85988142	A	G	11:g.85988142A>G	ENST00000263360.6:c.1087A>G	0.19		112	489		111	14300	2022-10-12					64	STAGE IIB	6TH	2	PAAD		-23580	0	16.1752	1:Recurred/Progressed	19.8244	1:DEAD WITH TUMOR	Not Hispanic Or Latino	2013-02-11	0.0001	G2	No
Pancreatic Adenocarcinoma (TCGA, PanCancer Atlas)	TCGA-IB-7890-01	Pancreatic Adenocarcinoma	Pancreatic Adenocarcinoma	S156T	OncoKB: Unknown, level NA, resistance NA;CIViC: NA;MyCancerGenome: not present;CancerHotspot: no;3DHotspot: no	SIFT: impact: tolerated, score: 0.62;Polyphen-2: impact: benign, score: 0	Missense_Mutation	SNP	Diploid		.	.	.	11	85967469	85967469	G	C	11:g.85967469G>C	ENST00000263360.6:c.467G>C	0.13		48	320		39	59	2022-05-12					73	STAGE IB	6TH	19	PAAD		-26747	0			19.6601	1:DEAD WITH TUMOR		2013-02-12	0.1198	G3	No
Kidney Renal Papillary Cell Carcinoma (TCGA, PanCancer Atlas)	TCGA-4A-A93X-01	Renal Non-Clear Cell Carcinoma	Papillary Renal Cell Carcinoma	X121_splice	OncoKB: Likely Oncogenic, level NA, resistance NA;CIViC: NA;MyCancerGenome: not present;CancerHotspot: no;3DHotspot: no	SIFT: NA;Polyphen-2: NA	Splice_Region	SNP	ShallowDel		.	.	.	11	85966261	85966261	T	C	11:g.85966261T>C	ENST00000263360.6:c.361-3T>C	0.54		31	26		55	97						58	STAGE IV	7TH	24	KIRP	390	-21348	0			12.8218	0:ALIVE OR DEAD TUMOR FREE	Not Hispanic Or Latino	2014-11-11	0.7116		No
Kidney Renal Papillary Cell Carcinoma (TCGA, PanCancer Atlas)	TCGA-GL-8500-01	Renal Non-Clear Cell Carcinoma	Papillary Renal Cell Carcinoma	N38K	OncoKB: Unknown, level NA, resistance NA;CIViC: NA;MyCancerGenome: not present;CancerHotspot: no;3DHotspot: no	SIFT: impact: tolerated, score: 0.84;Polyphen-2: impact: benign, score: 0.028	Missense_Mutation	SNP	Diploid	1	.	.	.	11	85956385	85956385	T	A	11:g.85956385T>A	ENST00000263360.6:c.114T>A	0.49		17	18		34	70	2022-01-12					63	STAGE I	7TH	7	KIRP	841	-23338	0	27.649	0:DiseaseFree	27.649	0:ALIVE OR DEAD TUMOR FREE	Not Hispanic Or Latino	2012-08-20	0.1986		No
Thyroid Carcinoma (TCGA, PanCancer Atlas)	TCGA-DJ-A2Q0-01	Well-Differentiated Thyroid Cancer	Papillary Thyroid Cancer	I251V	OncoKB: Unknown, level NA, resistance NA;CIViC: NA;MyCancerGenome: not present;CancerHotspot: no;3DHotspot: no	SIFT: impact: tolerated, score: 0.06;Polyphen-2: impact: benign, score: 0.089	Missense_Mutation	SNP		2	.	.	.	11	85977149	85977149	A	G	11:g.85977149A>G	ENST00000263360.6:c.751A>G	0.05		5	94		118	29	2022-08-12					57	STAGE II	7TH	18	THCA	1045	-20973	0	34.3558	0:DiseaseFree	34.3558	0:ALIVE OR DEAD TUMOR FREE	Not Hispanic Or Latino	2012-02-20	0.401		No
Thyroid Carcinoma (TCGA, PanCancer Atlas)	TCGA-EL-A3CT-01	Well-Differentiated Thyroid Cancer	Papillary Thyroid Cancer	G35E	OncoKB: Unknown, level NA, resistance NA;CIViC: NA;MyCancerGenome: not present;CancerHotspot: no;3DHotspot: no	SIFT: impact: tolerated, score: 0.63;Polyphen-2: impact: benign, score: 0.006	Missense_Mutation	SNP		1	.	.	.	11	85956375	85956375	G	A	11:g.85956375G>A	ENST00000263360.6:c.104G>A	0.31		16	36		45	68	2022-01-12					78	STAGE IVA	6TH	0	THCA		-28597	0			60.9528		Not Hispanic Or Latino	2013-03-15	0.0001		No
Prostate Adenocarcinoma (TCGA, PanCancer Atlas)	TCGA-EJ-5524-01	Prostate Adenocarcinoma	Prostate Adenocarcinoma	V187G	OncoKB: Unknown, level NA, resistance NA;CIViC: NA;MyCancerGenome: not present;CancerHotspot: no;3DHotspot: no	SIFT: impact: tolerated, score: 0.11;Polyphen-2: impact: possibly_damaging, score: 0.759	Missense_Mutation	SNP	Diploid	1	.	.	.	11	85968564	85968564	T	G	11:g.85968564T>G	ENST00000263360.6:c.560T>G	0.04		4	94		115	37	2022-06-12					57			0	PRAD	1882	-20854	0			61.8733	0:ALIVE OR DEAD TUMOR FREE	Not Hispanic Or Latino	2012-04-04	0.0951		No
Prostate Adenocarcinoma (TCGA, PanCancer Atlas)	TCGA-HI-7171-01	Prostate Adenocarcinoma	Prostate Adenocarcinoma	EED-TPCN2	OncoKB: Likely Oncogenic, level NA, resistance NA;CIViC: NA;MyCancerGenome: not present;CancerHotspot: no;3DHotspot: no	SIFT: NA;Polyphen-2: NA	fusion	FUSION	Diploid				WashU	NA	-1												28						56			2	PRAD		-20776	0			43.6927	1:DEAD WITH TUMOR	Not Hispanic Or Latino	2012-02-22	0.1673		No
Stomach Adenocarcinoma (TCGA, PanCancer Atlas)	TCGA-BR-8078-01	Esophagogastric Adenocarcinoma	Stomach Adenocarcinoma	I251*	OncoKB: Likely Oncogenic, level NA, resistance NA;CIViC: NA;MyCancerGenome: not present;CancerHotspot: no;3DHotspot: no	SIFT: NA;Polyphen-2: NA	Frame_Shift_Del	DEL			.	.	.	11	85977144	85977144	A	-	11:g.85977144del	ENST00000263360.6:c.751del	0.29		35	86		158	1442	2022-08-12					70	STAGE IIB	7TH	5	STAD	900	-25861	0	29.5887	0:DiseaseFree	29.5887	0:ALIVE OR DEAD TUMOR FREE	Not Hispanic Or Latino	2012-05-02	0.1396	G3	No
Stomach Adenocarcinoma (TCGA, PanCancer Atlas)	TCGA-BR-6709-01	Esophagogastric Adenocarcinoma	Stomach Adenocarcinoma	R355*	OncoKB: Likely Oncogenic, level NA, resistance NA;CIViC: NA;MyCancerGenome: not present;CancerHotspot: no;3DHotspot: no	SIFT: NA;Polyphen-2: NA	Nonsense_Mutation	SNP			.	.	.	11	85988118	85988118	C	T	11:g.85988118C>T	ENST00000263360.6:c.1063C>T	0.06		6	87		116	42	2022-10-12					57	STAGE IIIB	7TH	7	STAD	38	-20935	0			12.1643	1:DEAD WITH TUMOR	Not Hispanic Or Latino	2011-08-23	0.1802	G3	No
Stomach Adenocarcinoma (TCGA, PanCancer Atlas)	TCGA-CD-8536-01	Esophagogastric Adenocarcinoma	Stomach Adenocarcinoma	K184N	OncoKB: Unknown, level NA, resistance NA;CIViC: NA;MyCancerGenome: not present;CancerHotspot: no;3DHotspot: no	SIFT: impact: tolerated, score: 0.07;Polyphen-2: impact: possibly_damaging, score: 0.581	Missense_Mutation	SNP		1	.	.	.	11	85967554	85967554	G	T	11:g.85967554G>T	ENST00000263360.6:c.552G>T	0.18		9	40		52	838	2022-05-12					74	STAGE II	6TH	4	STAD	378	-27328	0	12.4273	0:DiseaseFree	12.4273	0:ALIVE OR DEAD TUMOR FREE	Not Hispanic Or Latino	2013-04-15	0.1052	G3	No
Stomach Adenocarcinoma (TCGA, PanCancer Atlas)	TCGA-BR-8363-01	Esophagogastric Adenocarcinoma	Stomach Adenocarcinoma	V232A	OncoKB: Unknown, level NA, resistance NA;CIViC: NA;MyCancerGenome: not present;CancerHotspot: no;3DHotspot: no	SIFT: impact: tolerated, score: 0.13;Polyphen-2: impact: benign, score: 0.245	Missense_Mutation	SNP		1	.	.	.	11	85975274	85975274	T	C	11:g.85975274T>C	ENST00000263360.6:c.695T>C	0.18		42	188		121	1123	2022-07-12					73	STAGE IB	7TH	3	STAD		-26976	0	0.263011	0:DiseaseFree	0.263011	0:ALIVE OR DEAD TUMOR FREE	Not Hispanic Or Latino	2012-07-17	0.0172	G3	No
Thymoma (TCGA, PanCancer Atlas)	TCGA-XU-A930-01	Thymic Epithelial Tumor	Thymoma	Y308C	OncoKB: Unknown, level NA, resistance NA;CIViC: NA;MyCancerGenome: not present;CancerHotspot: no;3DHotspot: no	SIFT: impact: deleterious, score: 0;Polyphen-2: impact: probably_damaging, score: 1	Missense_Mutation	SNP			.	.	.	11	85979560	85979560	A	G	11:g.85979560A>G	ENST00000263360.6:c.923A>G	0.25		10	30		39	25	2022-09-12					43			24	THYM	2514	-15777	0			82.6511	0:ALIVE OR DEAD TUMOR FREE	Not Hispanic Or Latino		0.1544		No
Stomach Adenocarcinoma (TCGA, PanCancer Atlas)	TCGA-HU-A4GT-01	Esophagogastric Adenocarcinoma	Tubular Stomach Adenocarcinoma	W73Mfs*15	OncoKB: Likely Oncogenic, level NA, resistance NA;CIViC: NA;MyCancerGenome: not present;CancerHotspot: no;3DHotspot: no	SIFT: NA;Polyphen-2: NA	Frame_Shift_Ins	INS			.	.	.	11	85961425	85961426	-	G	11:g.85961425_85961426insG	ENST00000263360.6:c.206dup	0.1		11	99		91	1261	2022-02-12					71	STAGE IIA	7TH	5	STAD	198	-26231	0	6.50952	0:DiseaseFree	6.50952	0:ALIVE OR DEAD TUMOR FREE	Not Hispanic Or Latino	2013-03-11	0.1736	G3	No
Stomach Adenocarcinoma (TCGA, PanCancer Atlas)	TCGA-VQ-A923-01	Esophagogastric Adenocarcinoma	Tubular Stomach Adenocarcinoma	L217F	OncoKB: Unknown, level NA, resistance NA;CIViC: NA;MyCancerGenome: not present;CancerHotspot: no;3DHotspot: no	SIFT: impact: deleterious, score: 0.01;Polyphen-2: impact: probably_damaging, score: 0.998	Missense_Mutation	SNP			.	.	.	11	85975230	85975230	A	T	11:g.85975230A>T	ENST00000263360.6:c.651A>T	0.3		15	35		34	84	2022-07-12					90	STAGE IIIA	6TH	14	STAD		-32873	0	2.00546	0:DiseaseFree	2.00546	0:ALIVE OR DEAD TUMOR FREE		2014-09-09	0.2521	G3	No
Uterine Corpus Endometrial Carcinoma (TCGA, PanCancer Atlas)	TCGA-A5-A2K5-01	Endometrial Carcinoma	Uterine Endometrioid Carcinoma	R441*	OncoKB: Likely Oncogenic, level NA, resistance NA;CIViC: NA;MyCancerGenome: not present;CancerHotspot: no;3DHotspot: no	SIFT: NA;Polyphen-2: NA	Nonsense_Mutation	SNP		2	.	.	.	11	85989562	85989562	C	T	11:g.85989562C>T	ENST00000263360.6:c.1321C>T	0.28		15	38		50	8508	2022-12-12	3.98861e-06		rs767548896	5.8e-05	76		2009	0	UCEC	752	-28057	0	24.723	0:DiseaseFree	24.723	0:ALIVE OR DEAD TUMOR FREE	Not Hispanic Or Latino	2011-10-04	0.0001	G3	No
Uterine Corpus Endometrial Carcinoma (TCGA, PanCancer Atlas)	TCGA-AX-A0J0-01	Endometrial Carcinoma	Uterine Endometrioid Carcinoma	R441*	OncoKB: Likely Oncogenic, level NA, resistance NA;CIViC: NA;MyCancerGenome: not present;CancerHotspot: no;3DHotspot: no	SIFT: NA;Polyphen-2: NA	Nonsense_Mutation	SNP		2	.	.	.	11	85989562	85989562	C	T	11:g.85989562C>T	ENST00000263360.6:c.1321C>T	0.37		17	29		174	7793	2022-12-12	3.98861e-06		rs767548896	5.8e-05	47		1988	0	UCEC	1220	-17466	0	40.1091	0:DiseaseFree	40.1091	0:ALIVE OR DEAD TUMOR FREE	Not Hispanic Or Latino	2011-05-23	0.0006	G2	No
Uterine Corpus Endometrial Carcinoma (TCGA, PanCancer Atlas)	TCGA-AP-A051-01	Endometrial Carcinoma	Uterine Endometrioid Carcinoma	X243_splice	OncoKB: Likely Oncogenic, level NA, resistance NA;CIViC: NA;MyCancerGenome: not present;CancerHotspot: no;3DHotspot: no	SIFT: NA;Polyphen-2: NA	Splice_Site	SNP			.	.	.	11	85977124	85977124	G	T	11:g.85977124G>T	ENST00000263360.6:c.727-1G>T	0.25		44	129		279	8307						69		2009	1	UCEC	3948	-25269	0	129.796	0:DiseaseFree	129.796	0:ALIVE OR DEAD TUMOR FREE		2010-09-23	0.0341	G3	No
Uterine Corpus Endometrial Carcinoma (TCGA, PanCancer Atlas)	TCGA-AP-A1DV-01	Endometrial Carcinoma	Uterine Endometrioid Carcinoma	E394*	OncoKB: Likely Oncogenic, level NA, resistance NA;CIViC: NA;MyCancerGenome: not present;CancerHotspot: no;3DHotspot: no	SIFT: NA;Polyphen-2: NA	Nonsense_Mutation	SNP			.	.	.	11	85989014	85989014	G	T	11:g.85989014G>T	ENST00000263360.6:c.1180G>T	0.61		14	9		29	12036	2022-11-12					59		2009	0	UCEC	204	-21901	0	6.70678	0:DiseaseFree	6.70678	0:ALIVE OR DEAD TUMOR FREE	Not Hispanic Or Latino	2011-05-09	0.0195	G3	No
Uterine Corpus Endometrial Carcinoma (TCGA, PanCancer Atlas)	TCGA-B5-A3FA-01	Endometrial Carcinoma	Uterine Endometrioid Carcinoma	Q181*	OncoKB: Likely Oncogenic, level NA, resistance NA;CIViC: NA;MyCancerGenome: not present;CancerHotspot: no;3DHotspot: no	SIFT: NA;Polyphen-2: NA	Nonsense_Mutation	SNP			.	.	.	11	85967543	85967543	C	T	11:g.85967543C>T	ENST00000263360.6:c.541C>T	0.33		15	31		49	9642	2022-05-12					73		1988	0	UCEC	2929	-26850	0			96.2948	0:ALIVE OR DEAD TUMOR FREE		2012-03-19	0.0003	G3	No
Uterine Corpus Endometrial Carcinoma (TCGA, PanCancer Atlas)	TCGA-EO-A22U-01	Endometrial Carcinoma	Uterine Endometrioid Carcinoma	X323_splice	OncoKB: Likely Oncogenic, level NA, resistance NA;CIViC: NA;MyCancerGenome: not present;CancerHotspot: no;3DHotspot: no	SIFT: NA;Polyphen-2: NA	Splice_Site	SNP			.	.	.	11	85988021	85988021	G	T	11:g.85988021G>T	ENST00000263360.6:c.967-1G>T	0.36	0.0077	65	117	1	129	13820						83		2009	0	UCEC	1407	-30557	0	46.257	0:DiseaseFree	46.257	0:ALIVE OR DEAD TUMOR FREE		2011-10-26	0.0004	G3	No
Uterine Corpus Endometrial Carcinoma (TCGA, PanCancer Atlas)	TCGA-EY-A1GD-01	Endometrial Carcinoma	Uterine Endometrioid Carcinoma	E276*	OncoKB: Likely Oncogenic, level NA, resistance NA;CIViC: NA;MyCancerGenome: not present;CancerHotspot: no;3DHotspot: no	SIFT: NA;Polyphen-2: NA	Nonsense_Mutation	SNP			.	.	.	11	85977224	85977224	G	T	11:g.85977224G>T	ENST00000263360.6:c.826G>T	0.6		28	19		67	1076	2022-08-12					51		2009	1	UCEC	1639	-18638	0	53.8843	0:DiseaseFree	53.8843	0:ALIVE OR DEAD TUMOR FREE	Not Hispanic Or Latino	2011-05-02	0.0347	G1	No
Uterine Corpus Endometrial Carcinoma (TCGA, PanCancer Atlas)	TCGA-AX-A0J0-01	Endometrial Carcinoma	Uterine Endometrioid Carcinoma	D317N	OncoKB: Unknown, level NA, resistance NA;CIViC: NA;MyCancerGenome: not present;CancerHotspot: no;3DHotspot: no	SIFT: impact: tolerated, score: 0.29;Polyphen-2: impact: benign, score: 0.097	Missense_Mutation	SNP		2	.	.	.	11	85979586	85979586	G	A	11:g.85979586G>A	ENST00000263360.6:c.949G>A	0.41		92	135		433	7793	2022-09-12	4.02414e-06		rs1408450238		47		1988	0	UCEC	1220	-17466	0	40.1091	0:DiseaseFree	40.1091	0:ALIVE OR DEAD TUMOR FREE	Not Hispanic Or Latino	2011-05-23	0.0006	G2	No
Uterine Corpus Endometrial Carcinoma (TCGA, PanCancer Atlas)	TCGA-B5-A11R-01	Endometrial Carcinoma	Uterine Endometrioid Carcinoma	L225V	OncoKB: Unknown, level NA, resistance NA;CIViC: NA;MyCancerGenome: not present;CancerHotspot: no;3DHotspot: no	SIFT: impact: tolerated, score: 0.07;Polyphen-2: impact: benign, score: 0.12	Missense_Mutation	SNP		2	.	.	.	11	85975252	85975252	C	G	11:g.85975252C>G	ENST00000263360.6:c.673C>G	0.42		157	213		265	594	2022-07-12					51		1988	11	UCEC	2349	-18878	0	77.2266	0:DiseaseFree	77.2266	0:ALIVE OR DEAD TUMOR FREE		2011-02-22	0.3046	G3	No
Uterine Corpus Endometrial Carcinoma (TCGA, PanCancer Atlas)	TCGA-E6-A1M0-01	Endometrial Carcinoma	Uterine Endometrioid Carcinoma	R216Q	OncoKB: Unknown, level NA, resistance NA;CIViC: NA;MyCancerGenome: not present;CancerHotspot: no;3DHotspot: no	SIFT: impact: deleterious, score: 0;Polyphen-2: impact: probably_damaging, score: 0.999	Missense_Mutation	SNP			.	.	.	11	85975226	85975226	G	A	11:g.85975226G>A	ENST00000263360.6:c.647G>A	0.4		14	21		56	1740	2022-07-12					56		2009	7	UCEC	1793	-20629	0	58.9473	0:DiseaseFree	58.9473	0:ALIVE OR DEAD TUMOR FREE	Not Hispanic Or Latino	2011-06-07	0.2016	G3	No
Uterine Corpus Endometrial Carcinoma (TCGA, PanCancer Atlas)	TCGA-B5-A11E-01	Endometrial Carcinoma	Uterine Endometrioid Carcinoma	R441Q	OncoKB: Unknown, level NA, resistance NA;CIViC: NA;MyCancerGenome: not present;CancerHotspot: no;3DHotspot: no	SIFT: impact: tolerated_low_confidence, score: 0.29;Polyphen-2: impact: probably_damaging, score: 0.921	Missense_Mutation	SNP		1	.	.	.	11	85989563	85989563	G	A	11:g.85989563G>A	ENST00000263360.6:c.1322G>A	0.54		35	30		100	9038	2022-12-12	3.98848e-06		rs1363668348		53		2009	2	UCEC	1820	-19458	0	59.835	0:DiseaseFree	59.835	0:ALIVE OR DEAD TUMOR FREE		2011-03-22	0.079	G3	No
Uterine Corpus Endometrial Carcinoma (TCGA, PanCancer Atlas)	TCGA-EC-A1NJ-01	Endometrial Carcinoma	Uterine Endometrioid Carcinoma	Y308F	OncoKB: Unknown, level NA, resistance NA;CIViC: NA;MyCancerGenome: not present;CancerHotspot: no;3DHotspot: no	SIFT: impact: deleterious, score: 0;Polyphen-2: impact: probably_damaging, score: 0.999	Missense_Mutation	SNP			.	.	.	11	85979560	85979560	A	T	11:g.85979560A>T	ENST00000263360.6:c.923A>T	0.11		7	59		69	257	2022-09-12					73		2009	2	UCEC	488	-27002	0	16.0437	0:DiseaseFree	16.0437	0:ALIVE OR DEAD TUMOR FREE	Not Hispanic Or Latino	2011-06-23	0.053	G2	No
Uterine Corpus Endometrial Carcinoma (TCGA, PanCancer Atlas)	TCGA-B5-A11E-01	Endometrial Carcinoma	Uterine Endometrioid Carcinoma	E107K	OncoKB: Unknown, level NA, resistance NA;CIViC: NA;MyCancerGenome: not present;CancerHotspot: no;3DHotspot: no	SIFT: impact: tolerated, score: 0.53;Polyphen-2: impact: benign, score: 0.006	Missense_Mutation	SNP		1	.	.	.	11	85963241	85963241	G	A	11:g.85963241G>A	ENST00000263360.6:c.319G>A	0.37		55	94		364	9038	2022-03-12					53		2009	2	UCEC	1820	-19458	0	59.835	0:DiseaseFree	59.835	0:ALIVE OR DEAD TUMOR FREE		2011-03-22	0.079	G3	No
Uterine Corpus Endometrial Carcinoma (TCGA, PanCancer Atlas)	TCGA-AX-A0J1-01	Endometrial Carcinoma	Uterine Endometrioid Carcinoma	A41T	OncoKB: Unknown, level NA, resistance NA;CIViC: NA;MyCancerGenome: not present;CancerHotspot: no;3DHotspot: no	SIFT: impact: tolerated, score: 0.54;Polyphen-2: impact: benign, score: 0	Missense_Mutation	SNP		1	.	.	.	11	85961344	85961344	G	A	11:g.85961344G>A	ENST00000263360.6:c.121G>A	0.12		29	212		205	5113	2022-02-12	1.46669e-05		rs138343311		80		1988	1	UCEC	2354	-29501	0	77.3909	0:DiseaseFree	77.3909	0:ALIVE OR DEAD TUMOR FREE	Not Hispanic Or Latino	2011-05-23	0.0341	G2	No
Uterine Corpus Endometrial Carcinoma (TCGA, PanCancer Atlas)	TCGA-AP-A0LM-01	Endometrial Carcinoma	Uterine Endometrioid Carcinoma	T179A	OncoKB: Unknown, level NA, resistance NA;CIViC: NA;MyCancerGenome: not present;CancerHotspot: no;3DHotspot: no	SIFT: impact: tolerated, score: 0.18;Polyphen-2: impact: benign, score: 0.003	Missense_Mutation	SNP		1	.	.	.	11	85967537	85967537	A	G	11:g.85967537A>G	ENST00000263360.6:c.535A>G	0.11		22	180		352	13200	2022-05-12					33			0	UCEC	825	-12309	0	27.123	0:DiseaseFree	27.123	0:ALIVE OR DEAD TUMOR FREE		2011-02-01	0.0001	G3	No
Uterine Corpus Endometrial Carcinoma (TCGA, PanCancer Atlas)	TCGA-BS-A0UF-01	Endometrial Carcinoma	Uterine Endometrioid Carcinoma	R269I	OncoKB: Unknown, level NA, resistance NA;CIViC: NA;MyCancerGenome: not present;CancerHotspot: no;3DHotspot: no	SIFT: impact: tolerated, score: 0.19;Polyphen-2: impact: benign, score: 0.003	Missense_Mutation	SNP		2	.	.	.	11	85977204	85977204	G	T	11:g.85977204G>T	ENST00000263360.6:c.806G>T	0.27		22	61		77	8369	2022-08-12					65		1988	0	UCEC	2611	-23771	0	85.8402	0:DiseaseFree	85.8402	0:ALIVE OR DEAD TUMOR FREE	Not Hispanic Or Latino	2011-03-28	0.0001	G3	No
Uterine Corpus Endometrial Carcinoma (TCGA, PanCancer Atlas)	TCGA-D1-A17Q-01	Endometrial Carcinoma	Uterine Endometrioid Carcinoma	R269I	OncoKB: Unknown, level NA, resistance NA;CIViC: NA;MyCancerGenome: not present;CancerHotspot: no;3DHotspot: no	SIFT: impact: tolerated, score: 0.19;Polyphen-2: impact: benign, score: 0.003	Missense_Mutation	SNP		2	.	.	.	11	85977204	85977204	G	T	11:g.85977204G>T	ENST00000263360.6:c.806G>T	0.47		90	102		167	5944	2022-08-12					54		2009	0	UCEC	54	-20015	0	1.77532	0:DiseaseFree	1.77532	0:ALIVE OR DEAD TUMOR FREE	Not Hispanic Or Latino	2011-04-14	0	G2	No
Uterine Corpus Endometrial Carcinoma (TCGA, PanCancer Atlas)	TCGA-AP-A059-01	Endometrial Carcinoma	Uterine Endometrioid Carcinoma	M271I	OncoKB: Unknown, level NA, resistance NA;CIViC: NA;MyCancerGenome: not present;CancerHotspot: no;3DHotspot: no	SIFT: impact: tolerated, score: 0.23;Polyphen-2: impact: benign, score: 0	Missense_Mutation	SNP		1	.	.	.	11	85977211	85977211	G	T	11:g.85977211G>T	ENST00000263360.6:c.813G>T	0.24		30	95		213	10942	2022-08-12					69		2009	0	UCEC	1461	-25311	0	48.0324	0:DiseaseFree	48.0324	0:ALIVE OR DEAD TUMOR FREE	Not Hispanic Or Latino	2011-02-01	0.0001	G3	No
Uterine Corpus Endometrial Carcinoma (TCGA, PanCancer Atlas)	TCGA-AP-A059-01	Endometrial Carcinoma	Uterine Endometrioid Carcinoma	L377I	OncoKB: Unknown, level NA, resistance NA;CIViC: NA;MyCancerGenome: not present;CancerHotspot: no;3DHotspot: no	SIFT: impact: tolerated, score: 0.12;Polyphen-2: impact: benign, score: 0.234	Missense_Mutation	SNP		1	.	.	.	11	85988963	85988963	C	A	11:g.85988963C>A	ENST00000263360.6:c.1129C>A	0.18		19	86		122	10942	2022-11-12					69		2009	0	UCEC	1461	-25311	0	48.0324	0:DiseaseFree	48.0324	0:ALIVE OR DEAD TUMOR FREE	Not Hispanic Or Latino	2011-02-01	0.0001	G3	No
Uterine Corpus Endometrial Carcinoma (TCGA, PanCancer Atlas)	TCGA-AP-A056-01	Endometrial Carcinoma	Uterine Endometrioid Carcinoma	P203T	OncoKB: Unknown, level NA, resistance NA;CIViC: NA;MyCancerGenome: not present;CancerHotspot: no;3DHotspot: no	SIFT: impact: deleterious, score: 0.03;Polyphen-2: impact: possibly_damaging, score: 0.711	Missense_Mutation	SNP		1	.	.	.	11	85968611	85968611	C	A	11:g.85968611C>A	ENST00000263360.6:c.607C>A	0.28		19	48		126	8229	2022-06-12					64			0	UCEC	2618	-23707	0	86.0703	0:DiseaseFree	86.0703	0:ALIVE OR DEAD TUMOR FREE		2010-09-23	0.0011	G3	No
Uterine Corpus Endometrial Carcinoma (TCGA, PanCancer Atlas)	TCGA-B5-A3FA-01	Endometrial Carcinoma	Uterine Endometrioid Carcinoma	V99I	OncoKB: Unknown, level NA, resistance NA;CIViC: NA;MyCancerGenome: not present;CancerHotspot: no;3DHotspot: no	SIFT: impact: tolerated, score: 0.12;Polyphen-2: impact: benign, score: 0.237	Missense_Mutation	SNP			.	.	.	11	85963217	85963217	G	A	11:g.85963217G>A	ENST00000263360.6:c.295G>A	0.32		22	47		79	9642	2022-03-12					73		1988	0	UCEC	2929	-26850	0			96.2948	0:ALIVE OR DEAD TUMOR FREE		2012-03-19	0.0003	G3	No
Uterine Corpus Endometrial Carcinoma (TCGA, PanCancer Atlas)	TCGA-B5-A3FA-01	Endometrial Carcinoma	Uterine Endometrioid Carcinoma	D338G	OncoKB: Unknown, level NA, resistance NA;CIViC: NA;MyCancerGenome: not present;CancerHotspot: no;3DHotspot: no	SIFT: impact: deleterious, score: 0.04;Polyphen-2: impact: benign, score: 0.006	Missense_Mutation	SNP			.	.	.	11	85988068	85988068	A	G	11:g.85988068A>G	ENST00000263360.6:c.1013A>G	0.33		57	114		174	9642	2022-10-12					73		1988	0	UCEC	2929	-26850	0			96.2948	0:ALIVE OR DEAD TUMOR FREE		2012-03-19	0.0003	G3	No
Uterine Corpus Endometrial Carcinoma (TCGA, PanCancer Atlas)	TCGA-DF-A2KU-01	Endometrial Carcinoma	Uterine Endometrioid Carcinoma	R201I	OncoKB: Unknown, level NA, resistance NA;CIViC: NA;MyCancerGenome: not present;CancerHotspot: no;3DHotspot: no	SIFT: impact: tolerated, score: 0.42;Polyphen-2: impact: benign, score: 0.027	Missense_Mutation	SNP			.	.	.	11	85968606	85968606	G	T	11:g.85968606G>T	ENST00000263360.6:c.602G>T	0.21		10	38		45	10040	2022-06-12								0	UCEC	3067			100.832	0:DiseaseFree	100.832	0:ALIVE OR DEAD TUMOR FREE		2013-10-15	0.0048	G3	No
Uterine Corpus Endometrial Carcinoma (TCGA, PanCancer Atlas)	TCGA-E6-A1LX-01	Endometrial Carcinoma	Uterine Endometrioid Carcinoma	S423N	OncoKB: Unknown, level NA, resistance NA;CIViC: NA;MyCancerGenome: not present;CancerHotspot: no;3DHotspot: no	SIFT: impact: tolerated, score: 0.43;Polyphen-2: impact: benign, score: 0	Missense_Mutation	SNP			.	.	.	11	85989509	85989509	G	A	11:g.85989509G>A	ENST00000263360.6:c.1268G>A	0.19		9	39		43	12688	2022-12-12					40		1988	1	UCEC	711	-14731	0	23.3751	0:DiseaseFree	23.3751	0:ALIVE OR DEAD TUMOR FREE	Not Hispanic Or Latino	2011-06-07	0.0112	G3	No
Uterine Corpus Endometrial Carcinoma (TCGA, PanCancer Atlas)	TCGA-EO-A22R-01	Endometrial Carcinoma	Uterine Endometrioid Carcinoma	D54A	OncoKB: Unknown, level NA, resistance NA;CIViC: NA;MyCancerGenome: not present;CancerHotspot: no;3DHotspot: no	SIFT: impact: tolerated, score: 0.24;Polyphen-2: impact: benign, score: 0.324	Missense_Mutation	SNP			.	.	.	11	85961384	85961384	A	C	11:g.85961384A>C	ENST00000263360.6:c.161A>C	0.35		12	22		42	12765	2022-02-12					56		2009	0	UCEC	1878	-20604	0	61.7418	0:DiseaseFree	61.7418	0:ALIVE OR DEAD TUMOR FREE		2011-10-26	0.0002	G3	No
Uterine Corpus Endometrial Carcinoma (TCGA, PanCancer Atlas)	TCGA-EO-A22X-01	Endometrial Carcinoma	Uterine Endometrioid Carcinoma	L318F	OncoKB: Unknown, level NA, resistance NA;CIViC: NA;MyCancerGenome: not present;CancerHotspot: no;3DHotspot: no	SIFT: impact: tolerated, score: 1;Polyphen-2: impact: benign, score: 0.045	Missense_Mutation	SNP			.	.	.	11	85979591	85979591	G	T	11:g.85979591G>T	ENST00000263360.6:c.954G>T	0.39		28	43		68	9419	2022-09-12					36		2009	1	UCEC	1752	-13245	0	57.5994	0:DiseaseFree	57.5994	0:ALIVE OR DEAD TUMOR FREE		2011-10-26	0.0458	G3	No
Uterine Corpus Endometrial Carcinoma (TCGA, PanCancer Atlas)	TCGA-EY-A215-01	Endometrial Carcinoma	Uterine Endometrioid Carcinoma	K79R	OncoKB: Unknown, level NA, resistance NA;CIViC: NA;MyCancerGenome: not present;CancerHotspot: no;3DHotspot: no	SIFT: impact: tolerated, score: 0.09;Polyphen-2: impact: benign, score: 0	Missense_Mutation	SNP			.	.	.	11	85961459	85961459	A	G	11:g.85961459A>G	ENST00000263360.6:c.236A>G	0.54		19	16		56	4645	2022-02-12					60		2009	0	UCEC	574	-22076	0	18.871	0:DiseaseFree	18.871	0:ALIVE OR DEAD TUMOR FREE	Not Hispanic Or Latino	2011-07-08	0.0013	G3	No
Uterine Corpus Endometrial Carcinoma (TCGA, PanCancer Atlas)	TCGA-FI-A2D5-01	Endometrial Carcinoma	Uterine Endometrioid Carcinoma	D212Y	OncoKB: Unknown, level NA, resistance NA;CIViC: NA;MyCancerGenome: not present;CancerHotspot: no;3DHotspot: no	SIFT: impact: deleterious, score: 0;Polyphen-2: impact: probably_damaging, score: 1	Missense_Mutation	SNP			.	.	.	11	85968638	85968638	G	T	11:g.85968638G>T	ENST00000263360.6:c.634G>T	0.26		10	28		40	13844	2022-06-12					56		2009	0	UCEC		-20666	0			13.8409	1:DEAD WITH TUMOR	Not Hispanic Or Latino	2011-10-28	0.0005	G3	No
Uterine Corpus Endometrial Carcinoma (TCGA, PanCancer Atlas)	TCGA-A5-A0G2-01	Endometrial Carcinoma	Uterine Serous Carcinoma/Uterine Papillary Serous Carcinoma	G334D	OncoKB: Unknown, level NA, resistance NA;CIViC: NA;MyCancerGenome: not present;CancerHotspot: no;3DHotspot: no	SIFT: impact: deleterious, score: 0.02;Polyphen-2: impact: possibly_damaging, score: 0.501	Missense_Mutation	SNP			.	.	.	11	85988056	85988056	G	A	11:g.85988056G>A	ENST00000263360.6:c.1001G>A	0.22		24	85		113	25695	2022-10-12					57			12	UCEC	4549	-20953	0	149.555	0:DiseaseFree	149.555	0:ALIVE OR DEAD TUMOR FREE	Not Hispanic Or Latino	2010-09-16	0.3729	G3	No
Uterine Corpus Endometrial Carcinoma (TCGA, PanCancer Atlas)	TCGA-B5-A1MS-01	Endometrial Carcinoma	Uterine Serous Carcinoma/Uterine Papillary Serous Carcinoma	EED-HIKESHI	OncoKB: Likely Oncogenic, level NA, resistance NA;CIViC: NA;MyCancerGenome: not present;CancerHotspot: no;3DHotspot: no	SIFT: NA;Polyphen-2: NA	fusion	FUSION					WashU	NA	-1												45						60		1988	13	UCEC		-22068	0			102.311	1:DEAD WITH TUMOR	Not Hispanic Or Latino	2012-05-10	0.3454	G3	No
[truncated: 38 more columns]
