# Supplementary material for: Tumor-intrinsic PRC2 inactivation drives a context-dependent immune-desert microenvironment and is sensitized by immunogenic viruses
Source: J Clin Invest. 2022 Sep 1;132(17):e153437. doi: 10.1172/JCI153437 (PMC9433107; doi:10.1172/JCI153437)
Supplement: Supplemental table 6 [file jci-132-153437-s045.xlsx]

## Sheet: PositiveEnrichmet_WTvsKO
Supprementary Table 6_GSEA report of AT3 tumors RNA-seq data
Table S6a: Gene sets enriched in phenotype WT (4 samples)
Table: Gene sets enriched in phenotype WT (4 samples)
	GS	GS DETAILS	SIZE	ES	NES	NOM p-val	FDR q-val	FWER p-val	RANK AT MAX	LEADING EDGE
	follow link to MSigDB
1	GSE19888_ADENOSINE_A3R_INH_PRETREAT_AND_ACT_BY_A3R_VS_TCELL_MEMBRANES_ACT_MAST_CELL_UP	Details ...	163	0.73	2.54	0	0	0	1733	tags=59%, list=13%, signal=67%
2	HALLMARK_INTERFERON_ALPHA_RESPONSE	Details ...	81	0.75	2.35	0	0	0	1605	tags=59%, list=12%, signal=67%
3	MODULE_292	Details ...	90	0.7	2.23	0	0	0	1762	tags=54%, list=13%, signal=62%
4	HALLMARK_INTERFERON_GAMMA_RESPONSE	Details ...	176	0.66	2.23	0	0	0	1762	tags=49%, list=13%, signal=56%
5	GSE18791_UNSTIM_VS_NEWCATSLE_VIRUS_DC_6H_DN	Details ...	136	0.67	2.22	0	0	0	1605	tags=45%, list=12%, signal=51%
6	GSE34006_A2AR_KO_VS_A2AR_AGONIST_TREATED_TREG_UP	Details ...	169	0.64	2.21	0	0	0	2493	tags=43%, list=19%, signal=52%
7	GSE37534_UNTREATED_VS_PIOGLITAZONE_TREATED_CD4_TCELL_PPARG1_AND_FOXP3_TRASDUCED_DN	Details ...	161	0.64	2.21	0	0	0	2465	tags=45%, list=19%, signal=54%
8	GSE5589_LPS_AND_IL10_VS_LPS_AND_IL6_STIM_IL6_KO_MACROPHAGE_45MIN_UP	Details ...	167	0.64	2.2	0	0	0	2030	tags=47%, list=15%, signal=54%
9	KEGG_ANTIGEN_PROCESSING_AND_PRESENTATION	Details ...	39	0.8	2.19	0	0	0	1339	tags=44%, list=10%, signal=48%
10	BOSCO_INTERFERON_INDUCED_ANTIVIRAL_MODULE	Details ...	60	0.72	2.16	0	0	0	1711	tags=53%, list=13%, signal=61%
11	GSE13485_CTRL_VS_DAY7_YF17D_VACCINE_PBMC_DN	Details ...	160	0.63	2.16	0	0	0	1717	tags=44%, list=13%, signal=50%
12	FARMER_BREAST_CANCER_CLUSTER_1	Details ...	26	0.85	2.12	0	0	0	1597	tags=85%, list=12%, signal=96%
13	GSE21927_SPLEEN_C57BL6_VS_4T1_TUMOR_BALBC_MONOCYTES_DN	Details ...	151	0.63	2.12	0	0	0	1511	tags=31%, list=11%, signal=35%
14	BROWNE_INTERFERON_RESPONSIVE_GENES	Details ...	52	0.73	2.11	0	0	0	1197	tags=54%, list=9%, signal=59%
15	GO_RESPONSE_TO_TYPE_I_INTERFERON	Details ...	41	0.77	2.11	0	0	0	1345	tags=54%, list=10%, signal=60%
16	GNF2_CD53	Details ...	49	0.73	2.11	0	0	0	2645	tags=71%, list=20%, signal=89%
17	GSE33424_CD161_INT_VS_NEG_CD8_TCELL_UP	Details ...	169	0.61	2.1	0	0	0	1762	tags=41%, list=13%, signal=47%
18	REACTOME_INTERFERON_ALPHA_BETA_SIGNALING	Details ...	39	0.77	2.09	0	0	0.001	1345	tags=51%, list=10%, signal=57%
19	GSE43863_TFH_VS_LY6C_LOW_CXCR5NEG_EFFECTOR_CD4_TCELL_UP	Details ...	171	0.6	2.09	0	0	0.001	1925	tags=32%, list=15%, signal=36%
20	GSE19888_ADENOSINE_A3R_INH_VS_TCELL_MEMBRANES_ACT_MAST_CELL_UP	Details ...	157	0.61	2.09	0	0	0.001	2441	tags=56%, list=18%, signal=68%
21	GSE21360_NAIVE_VS_QUATERNARY_MEMORY_CD8_TCELL_DN	Details ...	160	0.61	2.08	0	0	0.001	1709	tags=27%, list=13%, signal=30%
22	GSE13485_DAY1_VS_DAY7_YF17D_VACCINE_PBMC_DN	Details ...	152	0.62	2.08	0	0	0.002	1561	tags=32%, list=12%, signal=36%
23	RADAEVA_RESPONSE_TO_IFNA1_UP	Details ...	40	0.75	2.07	0	0	0.003	1561	tags=48%, list=12%, signal=54%
24	GSE41867_DAY6_EFFECTOR_VS_DAY30_EXHAUSTED_CD8_TCELL_LCMV_CLONE13_UP	Details ...	152	0.61	2.07	0	0	0.003	2103	tags=40%, list=16%, signal=47%
25	SANA_RESPONSE_TO_IFNG_UP	Details ...	53	0.73	2.07	0	0	0.003	1202	tags=57%, list=9%, signal=62%
26	MOSERLE_IFNA_RESPONSE	Details ...	21	0.88	2.07	0	0	0.003	1075	tags=81%, list=8%, signal=88%
27	MODULE_345	Details ...	82	0.65	2.06	0	0	0.003	1762	tags=57%, list=13%, signal=66%
28	GSE37533_PPARG1_FOXP3_VS_FOXP3_TRANSDUCED_CD4_TCELL_DN	Details ...	152	0.61	2.06	0	0	0.005	1580	tags=38%, list=12%, signal=43%
29	REACTOME_CHEMOKINE_RECEPTORS_BIND_CHEMOKINES	Details ...	27	0.81	2.04	0	0	0.006	543	tags=52%, list=4%, signal=54%
30	ICHIBA_GRAFT_VERSUS_HOST_DISEASE_D7_UP	Details ...	85	0.65	2.04	0	0	0.006	2120	tags=54%, list=16%, signal=64%
31	MODULE_171	Details ...	88	0.64	2.04	0	0	0.006	1762	tags=50%, list=13%, signal=57%
32	GNF2_PTPN6	Details ...	39	0.75	2.04	0	0	0.007	2630	tags=69%, list=20%, signal=86%
33	DAUER_STAT3_TARGETS_DN	Details ...	36	0.75	2.03	0	0	0.009	1561	tags=61%, list=12%, signal=69%
34	MORI_LARGE_PRE_BII_LYMPHOCYTE_DN	Details ...	52	0.72	2.02	0	0	0.009	1583	tags=42%, list=12%, signal=48%
35	PID_TCR_PATHWAY	Details ...	56	0.68	2.02	0	0	0.009	2162	tags=43%, list=16%, signal=51%
36	GSE21063_WT_VS_NFATC1_KO_3H_ANTI_IGM_STIM_BCELL_DN	Details ...	162	0.59	2.01	0	0	0.01	1255	tags=29%, list=9%, signal=32%
37	GSE42021_CD24HI_VS_CD24INT_TREG_THYMUS_DN	Details ...	150	0.58	2.01	0	0	0.01	1580	tags=39%, list=12%, signal=43%
38	GNF2_HLA_C	Details ...	36	0.73	2	0	0.001	0.012	2606	tags=75%, list=20%, signal=93%
39	GSE38681_WT_VS_LYL1_KO_LYMPHOID_PRIMED_MULTIPOTENT_PROGENITOR_DN	Details ...	170	0.58	2	0	0.001	0.012	2388	tags=38%, list=18%, signal=45%
40	GO_CELLULAR_RESPONSE_TO_INTERFERON_GAMMA	Details ...	77	0.65	2	0	0.001	0.013	1431	tags=45%, list=11%, signal=51%
41	GO_NEGATIVE_REGULATION_OF_VIRAL_GENOME_REPLICATION	Details ...	34	0.75	2	0	0.001	0.013	1125	tags=35%, list=9%, signal=38%
42	GSE37533_PPARG1_FOXP3_VS_PPARG2_FOXP3_TRANSDUCED_CD4_TCELL_PIOGLITAZONE_TREATED_DN	Details ...	159	0.59	2	0	0.001	0.014	1580	tags=31%, list=12%, signal=35%
43	GSE42724_NAIVE_BCELL_VS_PLASMABLAST_UP	Details ...	147	0.59	2	0	0.001	0.015	1648	tags=46%, list=12%, signal=52%
44	GSE37533_PPARG2_FOXP3_VS_FOXP3_TRANSDUCED_CD4_TCELL_DN	Details ...	144	0.59	2	0	0.001	0.015	1580	tags=40%, list=12%, signal=45%
45	REACTOME_INTERFERON_SIGNALING	Details ...	113	0.62	2	0	0.001	0.015	1561	tags=29%, list=12%, signal=33%
46	GAURNIER_PSMD4_TARGETS	Details ...	45	0.71	2	0	0.001	0.015	1081	tags=47%, list=8%, signal=51%
47	HECKER_IFNB1_TARGETS	Details ...	63	0.66	1.99	0	0.001	0.026	1648	tags=63%, list=12%, signal=72%
48	GSE36527_CD69_NEG_VS_POS_TREG_CD62L_LOS_KLRG1_NEG_UP	Details ...	161	0.57	1.99	0	0.001	0.029	2365	tags=44%, list=18%, signal=53%
49	GSE18281_SUBCAPSULAR_VS_CENTRAL_CORTICAL_REGION_OF_THYMUS_DN	Details ...	178	0.57	1.98	0	0.001	0.041	2060	tags=37%, list=16%, signal=43%
50	MODULE_46	Details ...	260	0.56	1.98	0	0.001	0.044	1802	tags=44%, list=14%, signal=50%
51	GO_DEFENSE_RESPONSE_TO_VIRUS	Details ...	111	0.6	1.98	0	0.001	0.045	1528	tags=35%, list=12%, signal=39%
52	GSE1432_1H_VS_24H_IFNG_MICROGLIA_DN	Details ...	158	0.58	1.98	0	0.002	0.047	1680	tags=28%, list=13%, signal=32%
53	KEGG_B_CELL_RECEPTOR_SIGNALING_PATHWAY	Details ...	69	0.65	1.98	0	0.001	0.047	1791	tags=33%, list=14%, signal=38%
54	GO_ANTIGEN_RECEPTOR_MEDIATED_SIGNALING_PATHWAY	Details ...	139	0.59	1.97	0	0.002	0.055	2343	tags=32%, list=18%, signal=39%
55	GSE26030_TH1_VS_TH17_DAY5_POST_POLARIZATION_UP	Details ...	166	0.58	1.96	0	0.002	0.055	1762	tags=40%, list=13%, signal=45%
56	GSE21546_WT_VS_SAP1A_KO_DP_THYMOCYTES_UP	Details ...	138	0.59	1.96	0	0.002	0.056	1605	tags=41%, list=12%, signal=46%
57	GSE13485_PRE_VS_POST_YF17D_VACCINATION_PBMC_DN	Details ...	161	0.59	1.96	0	0.002	0.059	1717	tags=39%, list=13%, signal=44%
58	MODULE_75	Details ...	266	0.55	1.96	0	0.002	0.06	1802	tags=44%, list=14%, signal=50%
59	GNF2_CD48	Details ...	27	0.77	1.96	0	0.002	0.062	2534	tags=78%, list=19%, signal=96%
60	GSE16266_LPS_VS_HEATSHOCK_AND_LPS_STIM_MEF_UP	Details ...	150	0.59	1.96	0	0.002	0.062	1967	tags=40%, list=15%, signal=46%
61	GSE7509_UNSTIM_VS_IFNA_STIM_IMMATURE_DC_DN	Details ...	144	0.58	1.95	0	0.002	0.069	2042	tags=47%, list=15%, signal=54%
62	GNF2_ICAM3	Details ...	34	0.72	1.95	0	0.002	0.073	1849	tags=53%, list=14%, signal=61%
63	GO_ANTIGEN_BINDING	Details ...	42	0.71	1.95	0.003	0.002	0.073	1711	tags=38%, list=13%, signal=44%
64	GO_RESPONSE_TO_INTERFERON_GAMMA	Details ...	89	0.6	1.95	0	0.002	0.073	1212	tags=39%, list=9%, signal=43%
65	GSE42021_TREG_PLN_VS_CD24INT_TREG_THYMUS_DN	Details ...	150	0.57	1.95	0	0.002	0.075	1561	tags=35%, list=12%, signal=39%
66	GSE21360_NAIVE_VS_QUATERNARY_MEMORY_CD8_TCELL_UP	Details ...	176	0.56	1.95	0	0.002	0.078	1682	tags=22%, list=13%, signal=25%
67	GO_LYMPHOCYTE_CHEMOTAXIS	Details ...	19	0.82	1.94	0	0.002	0.079	990	tags=47%, list=7%, signal=51%
68	GSE7218_IGM_VS_IGG_SIGNAL_THGOUGH_ANTIGEN_BCELL_DN	Details ...	134	0.58	1.94	0	0.002	0.083	1648	tags=47%, list=12%, signal=53%
69	MORI_MATURE_B_LYMPHOCYTE_UP	Details ...	76	0.65	1.94	0	0.002	0.084	2409	tags=46%, list=18%, signal=56%
70	GSE3039_NKT_CELL_VS_ALPHAALPHA_CD8_TCELL_DN	Details ...	154	0.58	1.94	0	0.002	0.084	1932	tags=43%, list=15%, signal=50%
71	GO_INTERFERON_GAMMA_MEDIATED_SIGNALING_PATHWAY	Details ...	47	0.69	1.94	0	0.002	0.084	1431	tags=51%, list=11%, signal=57%
72	KUROZUMI_RESPONSE_TO_ONCOCYTIC_VIRUS	Details ...	32	0.74	1.94	0	0.002	0.084	1085	tags=50%, list=8%, signal=54%
73	GSE26890_CXCR1_NEG_VS_POS_EFFECTOR_CD8_TCELL_UP	Details ...	172	0.56	1.94	0	0.002	0.088	2032	tags=39%, list=15%, signal=45%
74	GO_B_CELL_RECEPTOR_SIGNALING_PATHWAY	Details ...	28	0.77	1.94	0	0.002	0.089	1758	tags=57%, list=13%, signal=66%
75	GNF2_VAV1	Details ...	30	0.74	1.94	0	0.002	0.09	2606	tags=70%, list=20%, signal=87%
76	GSE13485_DAY1_VS_DAY3_YF17D_VACCINE_PBMC_DN	Details ...	155	0.56	1.93	0	0.003	0.115	2487	tags=32%, list=19%, signal=38%
77	WIELAND_UP_BY_HBV_INFECTION	Details ...	75	0.63	1.93	0	0.003	0.116	2548	tags=53%, list=19%, signal=66%
78	REACTOME_INTERFERON_GAMMA_SIGNALING	Details ...	44	0.7	1.93	0	0.003	0.117	1431	tags=50%, list=11%, signal=56%
79	MODULE_208	Details ...	77	0.63	1.93	0	0.003	0.118	1762	tags=49%, list=13%, signal=57%
80	GO_CHEMOKINE_RECEPTOR_BINDING	Details ...	32	0.73	1.93	0	0.003	0.119	2022	tags=50%, list=15%, signal=59%
81	MODULE_436	Details ...	93	0.6	1.93	0	0.003	0.119	1762	tags=54%, list=13%, signal=62%
82	GNF2_S100A4	Details ...	38	0.7	1.93	0	0.003	0.126	2773	tags=71%, list=21%, signal=90%
83	UROSEVIC_RESPONSE_TO_IMIQUIMOD	Details ...	16	0.87	1.93	0	0.003	0.126	1092	tags=81%, list=8%, signal=88%
84	BENNETT_SYSTEMIC_LUPUS_ERYTHEMATOSUS	Details ...	22	0.82	1.92	0	0.003	0.132	1202	tags=68%, list=9%, signal=75%
85	LEE_DIFFERENTIATING_T_LYMPHOCYTE	Details ...	152	0.56	1.92	0	0.003	0.138	2229	tags=40%, list=17%, signal=48%
86	REACTOME_COSTIMULATION_BY_THE_CD28_FAMILY	Details ...	52	0.67	1.92	0	0.003	0.144	1289	tags=27%, list=10%, signal=30%
87	DER_IFN_ALPHA_RESPONSE_UP	Details ...	57	0.65	1.92	0.004	0.003	0.144	1200	tags=35%, list=9%, signal=38%
88	GSE18791_CTRL_VS_NEWCASTLE_VIRUS_DC_8H_DN	Details ...	137	0.56	1.92	0	0.003	0.144	1511	tags=42%, list=11%, signal=46%
89	GSE34156_UNTREATED_VS_6H_NOD2_AND_TLR1_TLR2_LIGAND_TREATED_MONOCYTE_DN	Details ...	131	0.57	1.92	0	0.003	0.145	1717	tags=34%, list=13%, signal=38%
90	WALLACE_PROSTATE_CANCER_RACE_UP	Details ...	199	0.55	1.92	0	0.003	0.151	2148	tags=47%, list=16%, signal=55%
91	PID_BCR_5PATHWAY	Details ...	62	0.63	1.91	0	0.003	0.165	1791	tags=31%, list=14%, signal=35%
92	GSE8835_CD4_VS_CD8_TCELL_CLL_PATIENT_UP	Details ...	155	0.55	1.91	0	0.003	0.168	1502	tags=35%, list=11%, signal=40%
93	GO_REGULATION_OF_VIRAL_GENOME_REPLICATION	Details ...	57	0.65	1.91	0	0.003	0.169	1125	tags=21%, list=9%, signal=23%
94	REACTOME_DOWNSTREAM_TCR_SIGNALING	Details ...	23	0.78	1.91	0	0.003	0.17	700	tags=26%, list=5%, signal=27%
95	GNF2_INPP5D	Details ...	36	0.71	1.91	0	0.004	0.191	2645	tags=64%, list=20%, signal=80%
96	GSE42021_TREG_PLN_VS_TREG_PRECURSORS_THYMUS_DN	Details ...	137	0.56	1.9	0	0.004	0.205	1580	tags=37%, list=12%, signal=42%
97	GSE1432_CTRL_VS_IFNG_6H_MICROGLIA_DN	Details ...	160	0.56	1.9	0	0.004	0.219	1522	tags=26%, list=12%, signal=29%
98	GSE14000_UNSTIM_VS_4H_LPS_DC_DN	Details ...	147	0.57	1.9	0	0.004	0.226	1201	tags=30%, list=9%, signal=33%
99	GNF2_TNFSF10	Details ...	25	0.75	1.89	0	0.005	0.233	2148	tags=72%, list=16%, signal=86%
100	GSE18791_CTRL_VS_NEWCASTLE_VIRUS_DC_6H_DN	Details ...	157	0.55	1.89	0	0.005	0.239	1710	tags=35%, list=13%, signal=40%
101	GSE18791_UNSTIM_VS_NEWCATSLE_VIRUS_DC_10H_DN	Details ...	137	0.57	1.89	0	0.005	0.239	1511	tags=41%, list=11%, signal=46%
102	GNF2_MYD88	Details ...	51	0.66	1.89	0	0.005	0.239	3137	tags=57%, list=24%, signal=74%
103	ZHANG_INTERFERON_RESPONSE	Details ...	18	0.84	1.89	0	0.005	0.26	1200	tags=67%, list=9%, signal=73%
104	REACTOME_GENERATION_OF_SECOND_MESSENGER_MOLECULES	Details ...	17	0.8	1.89	0	0.005	0.26	403	tags=41%, list=3%, signal=42%
105	GO_ADAPTIVE_IMMUNE_RESPONSE	Details ...	158	0.55	1.89	0	0.005	0.271	1648	tags=41%, list=12%, signal=46%
106	GSE24634_IL4_VS_CTRL_TREATED_NAIVE_CD4_TCELL_DAY3_DN	Details ...	150	0.55	1.88	0	0.005	0.277	1768	tags=39%, list=13%, signal=44%
107	GO_LEUKOCYTE_MEDIATED_IMMUNITY	Details ...	110	0.57	1.88	0	0.005	0.283	1851	tags=38%, list=14%, signal=44%
108	EINAV_INTERFERON_SIGNATURE_IN_CANCER	Details ...	20	0.81	1.88	0	0.005	0.289	1200	tags=60%, list=9%, signal=66%
109	GSE1432_CTRL_VS_IFNG_24H_MICROGLIA_DN	Details ...	153	0.57	1.88	0	0.005	0.29	1648	tags=33%, list=12%, signal=37%
110	WORSCHECH_TUMOR_EVASION_AND_TOLEROGENICITY_UP	Details ...	21	0.78	1.88	0	0.005	0.293	621	tags=43%, list=5%, signal=45%
111	GO_CHEMOKINE_ACTIVITY	Details ...	23	0.77	1.88	0	0.006	0.298	772	tags=43%, list=6%, signal=46%
112	GSE10325_BCELL_VS_MYELOID_UP	Details ...	157	0.56	1.88	0	0.006	0.302	1087	tags=24%, list=8%, signal=25%
113	GSE23568_ID3_KO_VS_WT_CD8_TCELL_DN	Details ...	177	0.54	1.88	0	0.006	0.31	2052	tags=32%, list=16%, signal=37%
114	REACTOME_CYTOKINE_SIGNALING_IN_IMMUNE_SYSTEM	Details ...	213	0.52	1.88	0	0.006	0.323	1744	tags=25%, list=13%, signal=29%
115	GO_CHEMOKINE_MEDIATED_SIGNALING_PATHWAY	Details ...	36	0.69	1.87	0	0.006	0.339	543	tags=42%, list=4%, signal=43%
116	GSE19888_CTRL_VS_TCELL_MEMBRANES_ACT_MAST_CELL_PRETREAT_A3R_INH_DN	Details ...	168	0.54	1.87	0	0.007	0.354	1734	tags=43%, list=13%, signal=49%
117	GNF2_ITGB2	Details ...	51	0.67	1.87	0	0.006	0.354	2773	tags=65%, list=21%, signal=82%
118	GO_RESPONSE_TO_VIRUS	Details ...	180	0.54	1.87	0	0.007	0.361	1587	tags=31%, list=12%, signal=34%
119	GNF2_PTPRC	Details ...	53	0.65	1.87	0	0.007	0.388	2534	tags=51%, list=19%, signal=63%
120	CHR16P11	Details ...	65	0.61	1.86	0	0.007	0.394	3107	tags=46%, list=23%, signal=60%
121	GSE40685_TREG_VS_FOXP3_KO_TREG_PRECURSOR_UP	Details ...	138	0.55	1.86	0	0.007	0.399	1648	tags=36%, list=12%, signal=41%
122	GO_REGULATION_OF_ANTIGEN_PROCESSING_AND_PRESENTATION	Details ...	17	0.83	1.86	0	0.007	0.402	1274	tags=59%, list=10%, signal=65%
123	GO_CYTOKINE_MEDIATED_SIGNALING_PATHWAY	Details ...	318	0.5	1.86	0	0.008	0.419	1744	tags=33%, list=13%, signal=37%
124	PID_IL27_PATHWAY	Details ...	21	0.77	1.86	0.003	0.008	0.423	1345	tags=52%, list=10%, signal=58%
125	KEGG_NOD_LIKE_RECEPTOR_SIGNALING_PATHWAY	Details ...	52	0.65	1.86	0	0.008	0.435	1951	tags=35%, list=15%, signal=40%
126	HOFFMANN_SMALL_PRE_BII_TO_IMMATURE_B_LYMPHOCYTE_UP	Details ...	60	0.62	1.86	0	0.008	0.438	1778	tags=38%, list=13%, signal=44%
127	GO_LYMPHOCYTE_MIGRATION	Details ...	27	0.74	1.86	0	0.008	0.441	1684	tags=56%, list=13%, signal=64%
128	GSE18791_CTRL_VS_NEWCASTLE_VIRUS_DC_10H_DN	Details ...	148	0.53	1.86	0	0.008	0.443	1511	tags=30%, list=11%, signal=33%
129	GO_DEFENSE_RESPONSE_TO_OTHER_ORGANISM	Details ...	285	0.52	1.85	0	0.008	0.47	1348	tags=28%, list=10%, signal=31%
130	GSE13485_CTRL_VS_DAY3_YF17D_VACCINE_PBMC_DN	Details ...	153	0.54	1.85	0	0.009	0.487	1717	tags=40%, list=13%, signal=45%
131	GSE11961_FOLLICULAR_BCELL_VS_GERMINAL_CENTER_BCELL_DAY40_DN	Details ...	165	0.53	1.85	0	0.009	0.521	2561	tags=35%, list=19%, signal=43%
132	GO_LYMPHOCYTE_MEDIATED_IMMUNITY	Details ...	79	0.59	1.85	0	0.009	0.523	2237	tags=47%, list=17%, signal=56%
133	PID_CD8_TCR_PATHWAY	Details ...	43	0.66	1.84	0	0.01	0.542	2468	tags=44%, list=19%, signal=54%
134	REACTOME_IMMUNOREGULATORY_INTERACTIONS_BETWEEN_A_LYMPHOID_AND_A_NON_LYMPHOID_CELL	Details ...	26	0.74	1.84	0	0.01	0.557	1650	tags=62%, list=12%, signal=70%
135	GSE22886_CTRL_VS_LPS_24H_DC_DN	Details ...	153	0.53	1.84	0	0.01	0.569	1582	tags=33%, list=12%, signal=37%
136	GNF2_CASP1	Details ...	93	0.59	1.84	0	0.01	0.57	2773	tags=57%, list=21%, signal=72%
137	GO_IMMUNE_RESPONSE_REGULATING_CELL_SURFACE_RECEPTOR_SIGNALING_PATHWAY	Details ...	233	0.52	1.84	0	0.01	0.574	2343	tags=28%, list=18%, signal=34%
138	GNF2_STAT6	Details ...	67	0.62	1.84	0	0.01	0.575	2630	tags=45%, list=20%, signal=56%
139	GSE2405_0H_VS_12H_A_PHAGOCYTOPHILUM_STIM_NEUTROPHIL_UP	Details ...	163	0.53	1.84	0	0.011	0.591	1583	tags=35%, list=12%, signal=39%
140	NIELSEN_SYNOVIAL_SARCOMA_DN	Details ...	17	0.81	1.83	0	0.011	0.607	1212	tags=59%, list=9%, signal=65%
141	GSE18791_CTRL_VS_NEWCASTLE_VIRUS_DC_4H_DN	Details ...	135	0.55	1.83	0	0.011	0.621	1675	tags=37%, list=13%, signal=42%
142	GO_CCR_CHEMOKINE_RECEPTOR_BINDING	Details ...	17	0.8	1.83	0.003	0.012	0.632	1868	tags=53%, list=14%, signal=62%
143	TARTE_PLASMA_CELL_VS_B_LYMPHOCYTE_DN	Details ...	31	0.71	1.83	0.003	0.012	0.632	2606	tags=58%, list=20%, signal=72%
144	GSE4984_UNTREATED_VS_GALECTIN1_TREATED_DC_DN	Details ...	133	0.54	1.83	0	0.012	0.641	1477	tags=26%, list=11%, signal=29%
145	LEE_EARLY_T_LYMPHOCYTE_DN	Details ...	41	0.68	1.83	0.003	0.012	0.654	2600	tags=54%, list=20%, signal=67%
146	GO_PURINERGIC_RECEPTOR_SIGNALING_PATHWAY	Details ...	22	0.75	1.82	0.003	0.013	0.678	2042	tags=68%, list=15%, signal=80%
147	WUNDER_INFLAMMATORY_RESPONSE_AND_CHOLESTEROL_UP	Details ...	39	0.66	1.82	0	0.014	0.685	2017	tags=59%, list=15%, signal=69%
148	GO_PLATELET_DENSE_GRANULE	Details ...	16	0.82	1.82	0	0.013	0.685	1426	tags=44%, list=11%, signal=49%
149	GSE1432_1H_VS_6H_IFNG_MICROGLIA_DN	Details ...	167	0.53	1.82	0	0.013	0.687	1925	tags=23%, list=15%, signal=27%
150	GNF2_SPI1	Details ...	27	0.7	1.82	0	0.014	0.69	1666	tags=52%, list=13%, signal=59%
151	GSE27241_CTRL_VS_DIGOXIN_TREATED_CD4_TCELL_IN_TH17_POLARIZING_CONDITIONS_UP	Details ...	138	0.54	1.81	0	0.015	0.722	2078	tags=32%, list=16%, signal=37%
152	REACTOME_TCR_SIGNALING	Details ...	38	0.69	1.81	0	0.015	0.742	1274	tags=26%, list=10%, signal=29%
153	GO_LYMPHOCYTE_COSTIMULATION	Details ...	52	0.62	1.81	0.004	0.015	0.744	1385	tags=38%, list=10%, signal=43%
154	GSE42021_CD24HI_VS_CD24LOW_TREG_THYMUS_DN	Details ...	131	0.54	1.81	0	0.016	0.761	1925	tags=42%, list=15%, signal=49%
155	GSE13485_DAY3_VS_DAY7_YF17D_VACCINE_PBMC_DN	Details ...	130	0.55	1.81	0	0.016	0.766	1704	tags=42%, list=13%, signal=48%
156	FLECHNER_BIOPSY_KIDNEY_TRANSPLANT_REJECTED_VS_OK_UP	Details ...	73	0.59	1.81	0	0.016	0.775	2491	tags=56%, list=19%, signal=69%
157	GSE18791_UNSTIM_VS_NEWCATSLE_VIRUS_DC_18H_DN	Details ...	112	0.56	1.81	0	0.017	0.786	1511	tags=38%, list=11%, signal=43%
158	GSE7768_OVA_ALONE_VS_OVA_WITH_LPS_IMMUNIZED_MOUSE_WHOLE_SPLEEN_6H_DN	Details ...	143	0.53	1.8	0	0.017	0.799	2608	tags=34%, list=20%, signal=41%
159	GO_DEFENSE_RESPONSE_TO_BACTERIUM	Details ...	102	0.56	1.8	0	0.017	0.811	1348	tags=36%, list=10%, signal=40%
160	KIM_LRRC3B_TARGETS	Details ...	20	0.78	1.8	0	0.017	0.812	2025	tags=65%, list=15%, signal=77%
161	GSE6259_FLT3L_INDUCED_DEC205_POS_DC_VS_CD8_TCELL_DN	Details ...	149	0.52	1.8	0	0.018	0.828	2002	tags=37%, list=15%, signal=43%
162	GO_IMMUNOLOGICAL_SYNAPSE	Details ...	26	0.71	1.8	0	0.019	0.834	2041	tags=42%, list=15%, signal=50%
163	MODULE_44	Details ...	259	0.48	1.8	0	0.019	0.836	2129	tags=37%, list=16%, signal=43%
164	GSE10325_CD4_TCELL_VS_BCELL_DN	Details ...	152	0.54	1.8	0	0.019	0.837	1701	tags=32%, list=13%, signal=36%
165	GSE3039_ALPHAALPHA_CD8_TCELL_VS_B2_BCELL_UP	Details ...	151	0.53	1.8	0	0.019	0.842	1801	tags=28%, list=14%, signal=32%
166	GSE411_100MIN_VS_400MIN_IL6_STIM_SOCS3_KO_MACROPHAGE_DN	Details ...	174	0.51	1.79	0	0.019	0.847	2023	tags=24%, list=15%, signal=28%
167	GNF2_MCL1	Details ...	53	0.61	1.79	0	0.019	0.848	2609	tags=57%, list=20%, signal=70%
168	GNF2_SELL	Details ...	40	0.64	1.79	0	0.02	0.862	2773	tags=55%, list=21%, signal=69%
169	LINDSTEDT_DENDRITIC_CELL_MATURATION_D	Details ...	59	0.61	1.79	0	0.021	0.868	3334	tags=56%, list=25%, signal=74%
170	GO_MONOCYTE_CHEMOTAXIS	Details ...	21	0.74	1.79	0.003	0.021	0.879	1715	tags=48%, list=13%, signal=55%
171	BASSO_CD40_SIGNALING_UP	Details ...	88	0.56	1.79	0	0.021	0.885	1766	tags=35%, list=13%, signal=40%
172	BIOCARTA_NKT_PATHWAY	Details ...	20	0.74	1.78	0	0.022	0.9	1081	tags=45%, list=8%, signal=49%
173	GO_INNATE_IMMUNE_RESPONSE	Details ...	363	0.49	1.78	0	0.022	0.9	1648	tags=34%, list=12%, signal=38%
174	WILENSKY_RESPONSE_TO_DARAPLADIB	Details ...	27	0.71	1.78	0	0.023	0.908	1129	tags=52%, list=9%, signal=57%
175	GSE22886_NAIVE_TCELL_VS_DC_UP	Details ...	156	0.53	1.78	0	0.023	0.909	1312	tags=19%, list=10%, signal=21%
176	BOWIE_RESPONSE_TO_TAMOXIFEN	Details ...	15	0.84	1.78	0	0.024	0.923	1561	tags=80%, list=12%, signal=91%
177	MORI_PRE_BI_LYMPHOCYTE_DN	Details ...	64	0.59	1.78	0	0.024	0.924	1203	tags=20%, list=9%, signal=22%
178	GSE41867_MEMORY_VS_EXHAUSTED_CD8_TCELL_DAY30_LCMV_UP	Details ...	160	0.53	1.77	0	0.024	0.924	1928	tags=38%, list=15%, signal=44%
179	GO_NEGATIVE_REGULATION_OF_VIRAL_PROCESS	Details ...	64	0.6	1.77	0	0.025	0.93	1197	tags=28%, list=9%, signal=31%
180	GSE29618_BCELL_VS_MONOCYTE_UP	Details ...	148	0.52	1.77	0	0.025	0.933	1359	tags=24%, list=10%, signal=27%
181	GNF2_HCK	Details ...	75	0.57	1.77	0	0.025	0.936	2819	tags=59%, list=21%, signal=74%
182	ICHIBA_GRAFT_VERSUS_HOST_DISEASE_35D_UP	Details ...	107	0.55	1.77	0	0.025	0.94	2290	tags=44%, list=17%, signal=53%
183	GO_POSITIVE_REGULATION_OF_INTERFERON_ALPHA_PRODUCTION	Details ...	15	0.78	1.77	0.008	0.026	0.946	2343	tags=53%, list=18%, signal=65%
184	HALLMARK_ALLOGRAFT_REJECTION	Details ...	151	0.52	1.77	0	0.027	0.951	1762	tags=35%, list=13%, signal=40%
185	GSE7768_OVA_ALONE_VS_OVA_WITH_MPL_IMMUNIZED_MOUSE_WHOLE_SPLEEN_6H_DN	Details ...	143	0.53	1.76	0	0.027	0.952	2572	tags=35%, list=19%, signal=43%
186	KEGG_INTESTINAL_IMMUNE_NETWORK_FOR_IGA_PRODUCTION	Details ...	31	0.67	1.76	0.006	0.028	0.958	874	tags=45%, list=7%, signal=48%
187	GO_ANTIGEN_PROCESSING_AND_PRESENTATION_OF_PEPTIDE_ANTIGEN	Details ...	142	0.52	1.76	0	0.028	0.96	1629	tags=18%, list=12%, signal=21%
188	GSE19888_ADENOSINE_A3R_INH_VS_ACT_WITH_INHIBITOR_PRETREATMENT_IN_MAST_CELL_UP	Details ...	129	0.53	1.76	0	0.028	0.96	1718	tags=60%, list=13%, signal=68%
189	GO_DEFENSE_RESPONSE_TO_GRAM_POSITIVE_BACTERIUM	Details ...	37	0.64	1.76	0.003	0.029	0.967	1101	tags=38%, list=8%, signal=41%
190	GO_ADAPTIVE_IMMUNE_RESPONSE_BASED_ON_SOMATIC_RECOMBINATION_OF_IMMUNE_RECEPTORS_BUILT_FROM_IMMUNOGLOBULIN_SUPERFAMILY_DOMAINS	Details ...	94	0.55	1.76	0	0.029	0.969	1427	tags=38%, list=11%, signal=43%
191	GO_T_CELL_RECEPTOR_SIGNALING_PATHWAY	Details ...	114	0.53	1.76	0	0.03	0.97	2343	tags=26%, list=18%, signal=32%
192	GNF2_ITGAL	Details ...	42	0.64	1.75	0	0.03	0.972	1831	tags=38%, list=14%, signal=44%
193	MARKEY_RB1_ACUTE_LOF_DN	Details ...	187	0.5	1.75	0	0.031	0.976	2101	tags=41%, list=16%, signal=48%
194	GSE6269_HEALTHY_VS_STAPH_AUREUS_INF_PBMC_UP	Details ...	135	0.53	1.75	0	0.033	0.981	1340	tags=21%, list=10%, signal=23%
195	VILIMAS_NOTCH1_TARGETS_UP	Details ...	37	0.65	1.75	0	0.033	0.981	2622	tags=65%, list=20%, signal=81%
196	DER_IFN_BETA_RESPONSE_UP	Details ...	85	0.55	1.75	0	0.033	0.981	1200	tags=24%, list=9%, signal=26%
197	GO_IMMUNE_EFFECTOR_PROCESS	Details ...	334	0.48	1.75	0	0.034	0.982	1802	tags=31%, list=14%, signal=35%
198	GSE1740_UNSTIM_VS_IFNA_STIMULATED_MCSF_DERIVED_MACROPHAGE_DN	Details ...	124	0.53	1.75	0	0.034	0.982	1202	tags=27%, list=9%, signal=30%
199	GNF2_TNFRSF1B	Details ...	53	0.59	1.74	0.004	0.034	0.983	2773	tags=62%, list=21%, signal=78%
200	GSE22601_IMMATURE_CD4_SINGLE_POSITIVE_VS_CD8_SINGLE_POSITIVE_THYMOCYTE_UP	Details ...	178	0.5	1.74	0	0.035	0.986	2039	tags=30%, list=15%, signal=35%
201	GO_ANTIGEN_PROCESSING_AND_PRESENTATION_OF_EXOGENOUS_PEPTIDE_ANTIGEN_VIA_MHC_CLASS_I		54	0.6	1.74	0	0.036	0.986	2067	tags=26%, list=16%, signal=31%
202	GO_LUMENAL_SIDE_OF_MEMBRANE		18	0.75	1.74	0.008	0.036	0.986	1339	tags=39%, list=10%, signal=43%
203	GO_REGULATION_OF_NATURAL_KILLER_CELL_MEDIATED_IMMUNITY		20	0.74	1.74	0	0.037	0.99	1350	tags=55%, list=10%, signal=61%
204	KEGG_GRAFT_VERSUS_HOST_DISEASE		17	0.76	1.74	0.003	0.037	0.99	940	tags=53%, list=7%, signal=57%
205	GSE42021_TREG_VS_TCONV_PLN_UP		144	0.52	1.74	0	0.037	0.99	1561	tags=38%, list=12%, signal=42%
206	GSE21670_STAT3_KO_VS_WT_CD4_TCELL_UP		134	0.51	1.74	0	0.037	0.99	2339	tags=37%, list=18%, signal=44%
207	GNF2_CD97		32	0.66	1.74	0.01	0.037	0.99	1819	tags=50%, list=14%, signal=58%
208	GSE18791_CTRL_VS_NEWCASTLE_VIRUS_DC_16H_DN		140	0.51	1.73	0	0.037	0.991	1511	tags=36%, list=11%, signal=40%
209	MODULE_263		25	0.71	1.73	0.008	0.037	0.991	1715	tags=40%, list=13%, signal=46%
210	GO_HUMORAL_IMMUNE_RESPONSE		71	0.58	1.73	0	0.037	0.991	1701	tags=46%, list=13%, signal=53%
211	GO_POSITIVE_T_CELL_SELECTION		15	0.79	1.73	0	0.037	0.992	1055	tags=40%, list=8%, signal=43%
212	GSE6269_FLU_VS_E_COLI_INF_PBMC_UP		128	0.52	1.73	0	0.039	0.992	1485	tags=20%, list=11%, signal=22%
213	NOJIMA_SFRP2_TARGETS_DN		20	0.74	1.73	0.003	0.04	0.993	1125	tags=40%, list=9%, signal=44%
214	GNF2_LYN		23	0.71	1.73	0.003	0.04	0.993	2339	tags=52%, list=18%, signal=63%
215	GNF2_FGR		27	0.69	1.73	0	0.04	0.993	3793	tags=89%, list=29%, signal=124%
216	GSE18281_CORTICAL_VS_MEDULLARY_THYMOCYTE_UP		169	0.5	1.73	0	0.04	0.994	1898	tags=32%, list=14%, signal=37%
217	GO_G_PROTEIN_COUPLED_PURINERGIC_RECEPTOR_SIGNALING_PATHWAY		15	0.76	1.72	0.005	0.042	0.995	2042	tags=73%, list=15%, signal=87%
218	PID_IL23_PATHWAY		28	0.66	1.72	0.003	0.043	0.997	1081	tags=36%, list=8%, signal=39%
219	MODULE_84		404	0.47	1.72	0	0.043	0.997	1802	tags=36%, list=14%, signal=40%
220	GO_B_CELL_MEDIATED_IMMUNITY		49	0.6	1.72	0.008	0.043	0.997	725	tags=31%, list=5%, signal=32%
221	GO_POSITIVE_REGULATION_OF_CYTOKINE_BIOSYNTHETIC_PROCESS		45	0.6	1.72	0.003	0.043	0.997	1885	tags=47%, list=14%, signal=54%
222	GSE29618_BCELL_VS_MONOCYTE_DAY7_FLU_VACCINE_UP		151	0.5	1.72	0	0.043	0.997	1701	tags=25%, list=13%, signal=29%
223	GNF2_PECAM1		49	0.6	1.72	0	0.043	0.997	2785	tags=63%, list=21%, signal=80%
224	WORSCHECH_TUMOR_REJECTION_UP		39	0.62	1.71	0	0.045	0.998	1345	tags=38%, list=10%, signal=43%
225	KEGG_SYSTEMIC_LUPUS_ERYTHEMATOSUS		54	0.59	1.71	0	0.046	0.998	2205	tags=54%, list=17%, signal=64%
226	GO_DOUBLE_STRANDED_RNA_BINDING		56	0.59	1.71	0	0.046	0.998	1564	tags=21%, list=12%, signal=24%
227	GO_REGULATION_OF_LEUKOCYTE_MEDIATED_IMMUNITY		116	0.53	1.71	0	0.046	0.998	1622	tags=38%, list=12%, signal=43%
228	GSE10325_LUPUS_CD4_TCELL_VS_LUPUS_BCELL_DN		145	0.5	1.71	0	0.046	0.998	2187	tags=37%, list=17%, signal=44%
229	GSE3720_LPS_VS_PMA_STIM_VD1_GAMMADELTA_TCELL_DN		148	0.51	1.71	0	0.047	0.998	1313	tags=20%, list=10%, signal=22%
230	GO_PURINERGIC_NUCLEOTIDE_RECEPTOR_SIGNALING_PATHWAY		17	0.74	1.71	0.011	0.047	0.998	2042	tags=71%, list=15%, signal=83%
231	KLEIN_TARGETS_OF_BCR_ABL1_FUSION		35	0.64	1.71	0	0.047	0.998	2339	tags=49%, list=18%, signal=59%
232	GSE33374_CD8_ALPHAALPHA_VS_ALPHABETA_CD161_HIGH_TCELL_DN		168	0.5	1.71	0	0.047	0.998	1731	tags=24%, list=13%, signal=27%
233	GSE21546_ELK1_KO_VS_SAP1A_KO_AND_ELK1_KO_DP_THYMOCYTES_UP		125	0.52	1.71	0	0.047	0.998	1605	tags=34%, list=12%, signal=38%
234	KEGG_LEISHMANIA_INFECTION		60	0.57	1.71	0	0.047	0.998	2431	tags=45%, list=18%, signal=55%
235	GSE42021_TREG_PLN_VS_CD24LO_TREG_THYMUS_DN		134	0.51	1.71	0	0.047	0.998	1561	tags=36%, list=12%, signal=40%
236	GSE34156_UNTREATED_VS_6H_NOD2_LIGAND_TREATED_MONOCYTE_DN		147	0.51	1.71	0	0.047	0.998	1865	tags=31%, list=14%, signal=36%
237	GSE6269_FLU_VS_STREP_PNEUMO_INF_PBMC_UP		136	0.52	1.71	0	0.047	0.998	1518	tags=25%, list=11%, signal=28%
238	ONO_FOXP3_TARGETS_DN		33	0.65	1.71	0.003	0.047	0.998	1340	tags=30%, list=10%, signal=34%
239	GSE21546_UNSTIM_VS_ANTI_CD3_STIM_ELK1_KO_DP_THYMOCYTES_UP		109	0.53	1.7	0	0.051	0.999	1769	tags=50%, list=13%, signal=58%
240	GSE1740_MCSF_VS_MCSF_AND_IFNG_DAY2_DERIVED_MACROPHAGE_UP		103	0.53	1.7	0	0.051	0.999	1499	tags=35%, list=11%, signal=39%
241	GO_POSITIVE_REGULATION_OF_ACUTE_INFLAMMATORY_RESPONSE		17	0.75	1.7	0	0.052	0.999	1626	tags=53%, list=12%, signal=60%
242	KEGG_NATURAL_KILLER_CELL_MEDIATED_CYTOTOXICITY		81	0.54	1.7	0	0.054	0.999	1650	tags=33%, list=12%, signal=38%
243	GSE22886_NAIVE_BCELL_VS_NEUTROPHIL_UP		159	0.51	1.7	0	0.053	0.999	1701	tags=18%, list=13%, signal=21%
244	HALLMARK_INFLAMMATORY_RESPONSE		175	0.49	1.7	0	0.054	0.999	1740	tags=36%, list=13%, signal=41%
245	CROONQUIST_NRAS_SIGNALING_UP		32	0.65	1.7	0	0.054	0.999	2290	tags=56%, list=17%, signal=68%
246	ALTEMEIER_RESPONSE_TO_LPS_WITH_MECHANICAL_VENTILATION		109	0.53	1.69	0	0.054	1	1945	tags=39%, list=15%, signal=45%
247	KLEIN_PRIMARY_EFFUSION_LYMPHOMA_DN		48	0.59	1.69	0.004	0.055	1	2013	tags=46%, list=15%, signal=54%
248	GO_REGULATION_OF_MYELOID_CELL_APOPTOTIC_PROCESS		19	0.71	1.69	0	0.055	1	935	tags=21%, list=7%, signal=23%
249	ONO_AML1_TARGETS_DN		28	0.68	1.69	0.015	0.055	1	1268	tags=36%, list=10%, signal=39%
250	GO_I_KAPPAB_KINASE_NF_KAPPAB_SIGNALING		64	0.57	1.69	0	0.055	1	2835	tags=38%, list=21%, signal=47%
251	GSE15930_STIM_VS_STIM_AND_TRICHOSTATINA_48H_CD8_T_CELL_DN		168	0.5	1.69	0	0.055	1	2085	tags=28%, list=16%, signal=33%
252	GSE7509_UNSTIM_VS_FCGRIIB_STIM_DC_DN		143	0.49	1.69	0	0.056	1	2252	tags=41%, list=17%, signal=48%
253	GO_ANTIGEN_PROCESSING_AND_PRESENTATION		162	0.49	1.69	0	0.056	1	2442	tags=25%, list=18%, signal=31%
254	GSE2405_0H_VS_1.5H_A_PHAGOCYTOPHILUM_STIM_NEUTROPHIL_DN		181	0.49	1.69	0	0.056	1	3384	tags=32%, list=26%, signal=42%
255	GO_REGULATION_OF_LEUKOCYTE_MEDIATED_CYTOTOXICITY		35	0.63	1.69	0	0.058	1	1350	tags=46%, list=10%, signal=51%
256	GSE3039_CD4_TCELL_VS_B1_BCELL_UP		168	0.5	1.69	0	0.058	1	2025	tags=23%, list=15%, signal=27%
257	GO_POSITIVE_REGULATION_OF_IMMUNE_EFFECTOR_PROCESS		118	0.51	1.69	0	0.059	1	1622	tags=35%, list=12%, signal=39%
258	GSE3039_ALPHAALPHA_VS_ALPHABETA_CD8_TCELL_DN		149	0.49	1.68	0	0.061	1	1927	tags=38%, list=15%, signal=43%
259	GSE45365_WT_VS_IFNAR_KO_CD8A_DC_DN		155	0.5	1.68	0	0.061	1	1755	tags=21%, list=13%, signal=24%
260	GOLDRATH_NAIVE_VS_MEMORY_CD8_TCELL_UP		178	0.48	1.68	0	0.061	1	1673	tags=17%, list=13%, signal=19%
261	GSE2770_TGFB_AND_IL4_ACT_VS_ACT_CD4_TCELL_2H_DN		155	0.49	1.68	0	0.061	1	1605	tags=30%, list=12%, signal=33%
262	GSE40443_INDUCED_VS_TOTAL_TREG_DN		161	0.5	1.68	0	0.061	1	2188	tags=35%, list=17%, signal=42%
263	GO_POSITIVE_REGULATION_OF_B_CELL_ACTIVATION		55	0.58	1.68	0	0.062	1	1791	tags=36%, list=14%, signal=42%
264	GSE40273_GATA1_KO_VS_WT_TREG_DN		176	0.49	1.68	0	0.064	1	2024	tags=26%, list=15%, signal=30%
265	BROWN_MYELOID_CELL_DEVELOPMENT_UP		133	0.5	1.68	0	0.064	1	2661	tags=40%, list=20%, signal=49%
266	XU_CREBBP_TARGETS_DN		37	0.63	1.68	0.003	0.064	1	3224	tags=51%, list=24%, signal=68%
267	GSE13484_UNSTIM_VS_YF17D_VACCINE_STIM_PBMC_DN		149	0.49	1.68	0	0.064	1	1678	tags=36%, list=13%, signal=41%
268	GO_DENDRITIC_CELL_DIFFERENTIATION		26	0.65	1.67	0.018	0.066	1	1762	tags=38%, list=13%, signal=44%
269	GSE17186_NAIVE_VS_CD21LOW_TRANSITIONAL_BCELL_CORD_BLOOD_UP		174	0.49	1.67	0	0.065	1	2610	tags=30%, list=20%, signal=37%
270	GSE23505_UNTREATED_VS_4DAY_IL6_IL1_IL23_TREATED_CD4_TCELL_DN		167	0.49	1.67	0	0.067	1	2112	tags=35%, list=16%, signal=42%
271	GO_ACTIVATION_OF_IMMUNE_RESPONSE		318	0.46	1.67	0	0.067	1	2343	tags=33%, list=18%, signal=39%
272	PID_PI3KCI_PATHWAY		46	0.61	1.67	0.004	0.068	1	1831	tags=33%, list=14%, signal=38%
273	GSE42021_CD24HI_VS_CD24LOW_TCONV_THYMUS_DN		150	0.5	1.67	0	0.068	1	1648	tags=29%, list=12%, signal=32%
274	GSE17974_IL4_AND_ANTI_IL12_VS_UNTREATED_24H_ACT_CD4_TCELL_DN		110	0.52	1.67	0	0.068	1	1630	tags=36%, list=12%, signal=41%
275	ZHU_CMV_8_HR_UP		36	0.62	1.67	0.003	0.069	1	621	tags=22%, list=5%, signal=23%
276	GSE32034_LY6C_HIGH_VS_LOW_MONOCYTE_DN		172	0.48	1.66	0	0.071	1	2533	tags=25%, list=19%, signal=31%
277	GSE6259_DEC205_POS_DC_VS_BCELL_DN		148	0.49	1.66	0	0.073	1	2015	tags=26%, list=15%, signal=31%
278	MORI_IMMATURE_B_LYMPHOCYTE_UP		44	0.6	1.66	0	0.073	1	1996	tags=41%, list=15%, signal=48%
279	XU_AKT1_TARGETS_6HR		19	0.72	1.66	0.011	0.074	1	737	tags=32%, list=6%, signal=33%
280	GSE25123_WT_VS_PPARG_KO_MACROPHAGE_DN		161	0.49	1.66	0	0.074	1	2067	tags=19%, list=16%, signal=23%
281	REACTOME_THE_ROLE_OF_NEF_IN_HIV1_REPLICATION_AND_DISEASE_PATHOGENESIS		24	0.68	1.66	0.006	0.074	1	1622	tags=25%, list=12%, signal=28%
282	GSE7218_UNSTIM_VS_ANTIGEN_STIM_THROUGH_IGG_BCELL_DN		131	0.51	1.66	0	0.074	1	2069	tags=47%, list=16%, signal=56%
283	GSE3720_UNSTIM_VS_PMA_STIM_VD2_GAMMADELTA_TCELL_UP		149	0.49	1.66	0	0.075	1	1141	tags=17%, list=9%, signal=18%
284	GNF2_ATM		22	0.7	1.66	0.011	0.075	1	1988	tags=55%, list=15%, signal=64%
285	GSE2770_UNTREATED_VS_ACT_CD4_TCELL_2H_UP		174	0.48	1.66	0	0.075	1	2372	tags=34%, list=18%, signal=41%
286	GO_MHC_PROTEIN_BINDING		19	0.72	1.66	0.013	0.075	1	1339	tags=37%, list=10%, signal=41%
287	GSE37533_PPARG1_FOXP3_VS_PPARG2_FOXP3_TRANSDUCED_CD4_TCELL_DN		163	0.48	1.66	0	0.075	1	2937	tags=33%, list=22%, signal=41%
288	KEGG_PRIMARY_IMMUNODEFICIENCY		22	0.69	1.66	0.012	0.075	1	1203	tags=41%, list=9%, signal=45%
289	GO_ANTIMICROBIAL_HUMORAL_RESPONSE		15	0.75	1.65	0.015	0.076	1	1101	tags=47%, list=8%, signal=51%
290	GSE3337_CTRL_VS_16H_IFNG_IN_CD8POS_DC_DN		171	0.49	1.65	0	0.079	1	1490	tags=20%, list=11%, signal=23%
291	VIETOR_IFRD1_TARGETS		17	0.71	1.65	0.011	0.081	1	631	tags=24%, list=5%, signal=25%
292	GO_ANTIGEN_PROCESSING_AND_PRESENTATION_OF_PEPTIDE_ANTIGEN_VIA_MHC_CLASS_I		74	0.55	1.65	0	0.081	1	2067	tags=23%, list=16%, signal=27%
293	GSE41176_UNSTIM_VS_ANTI_IGM_STIM_BCELL_1H_DN		170	0.48	1.65	0	0.081	1	2661	tags=33%, list=20%, signal=41%
294	CHR19Q13		380	0.45	1.65	0	0.081	1	2609	tags=37%, list=20%, signal=45%
295	GSE2706_UNSTIM_VS_2H_LPS_AND_R848_DC_DN		149	0.48	1.65	0	0.082	1	1532	tags=30%, list=12%, signal=33%
296	GO_POSITIVE_REGULATION_OF_INTERLEUKIN_2_PRODUCTION		27	0.64	1.64	0.009	0.084	1	2402	tags=48%, list=18%, signal=59%
297	GSE22313_HEALTHY_VS_SLE_MOUSE_CD4_TCELL_DN		171	0.47	1.64	0	0.084	1	2338	tags=29%, list=18%, signal=35%
298	GSE21360_PRIMARY_VS_TERTIARY_MEMORY_CD8_TCELL_DN		170	0.47	1.64	0	0.083	1	2146	tags=31%, list=16%, signal=36%
299	GSE13411_PLASMA_CELL_VS_MEMORY_BCELL_DN		163	0.48	1.64	0	0.085	1	1413	tags=21%, list=11%, signal=24%
300	DARWICHE_PAPILLOMA_RISK_HIGH_UP		109	0.51	1.64	0	0.085	1	1311	tags=17%, list=10%, signal=19%
301	GSE7219_WT_VS_NIK_NFKB2_KO_DC_DN		152	0.49	1.64	0	0.085	1	1444	tags=22%, list=11%, signal=25%
302	GO_POSITIVE_REGULATION_OF_TYPE_I_INTERFERON_PRODUCTION		68	0.54	1.64	0	0.085	1	2421	tags=29%, list=18%, signal=36%
303	MODULE_119		105	0.51	1.64	0	0.085	1	2094	tags=45%, list=16%, signal=53%
304	GO_T_HELPER_1_TYPE_IMMUNE_RESPONSE		16	0.72	1.64	0.011	0.086	1	1330	tags=50%, list=10%, signal=56%
305	GO_IMMUNOGLOBULIN_PRODUCTION		32	0.63	1.64	0.009	0.086	1	1203	tags=22%, list=9%, signal=24%
306	GO_IMMUNOGLOBULIN_PRODUCTION_INVOLVED_IN_IMMUNOGLOBULIN_MEDIATED_IMMUNE_RESPONSE		17	0.73	1.64	0.021	0.087	1	521	tags=24%, list=4%, signal=24%
307	GSE9988_ANTI_TREM1_AND_LPS_VS_VEHICLE_TREATED_MONOCYTES_DN		176	0.47	1.64	0	0.088	1	3562	tags=36%, list=27%, signal=48%
308	BIOCARTA_IL12_PATHWAY		15	0.73	1.64	0.016	0.088	1	1081	tags=47%, list=8%, signal=51%
309	GO_POSITIVE_REGULATION_OF_CELL_ACTIVATION		215	0.47	1.64	0	0.088	1	1528	tags=30%, list=12%, signal=33%
310	MODULE_165		54	0.55	1.64	0.004	0.089	1	2296	tags=54%, list=17%, signal=65%
311	GSE8678_IL7R_LOW_VS_HIGH_EFF_CD8_TCELL_DN		168	0.48	1.64	0	0.088	1	1611	tags=20%, list=12%, signal=22%
312	GSE25085_FETAL_BM_VS_ADULT_BM_SP4_THYMIC_IMPLANT_UP		178	0.47	1.63	0	0.091	1	2339	tags=32%, list=18%, signal=38%
313	GO_ENDONUCLEASE_ACTIVITY		101	0.49	1.63	0	0.09	1	3685	tags=39%, list=28%, signal=53%
314	KEGG_T_CELL_RECEPTOR_SIGNALING_PATHWAY		90	0.5	1.63	0.005	0.092	1	1709	tags=24%, list=13%, signal=28%
315	GSE16522_MEMORY_VS_NAIVE_ANTI_CD3CD28_STIM_CD8_TCELL_DN		161	0.48	1.63	0	0.091	1	1804	tags=27%, list=14%, signal=31%
316	GSE3565_DUSP1_VS_WT_SPLENOCYTES_DN		159	0.47	1.63	0	0.094	1	869	tags=16%, list=7%, signal=17%
317	KEGG_RIG_I_LIKE_RECEPTOR_SIGNALING_PATHWAY		48	0.58	1.63	0	0.096	1	1511	tags=21%, list=11%, signal=23%
318	PID_IL12_STAT4_PATHWAY		23	0.66	1.63	0.009	0.096	1	1762	tags=35%, list=13%, signal=40%
319	GSE29618_BCELL_VS_PDC_UP		162	0.47	1.62	0	0.096	1	2163	tags=30%, list=16%, signal=35%
320	MODULE_177		93	0.51	1.62	0	0.096	1	2638	tags=32%, list=20%, signal=40%
321	PID_NFAT_TFPATHWAY		35	0.61	1.62	0.017	0.096	1	1444	tags=31%, list=11%, signal=35%
322	KEGG_ASTHMA		15	0.75	1.62	0.011	0.097	1	940	tags=73%, list=7%, signal=79%
323	GSE30083_SP2_VS_SP4_THYMOCYTE_DN		169	0.47	1.62	0	0.099	1	1804	tags=33%, list=14%, signal=37%
324	KEGG_CYTOKINE_CYTOKINE_RECEPTOR_INTERACTION		162	0.47	1.62	0	0.101	1	1257	tags=34%, list=10%, signal=37%
325	GSE40685_TREG_VS_FOXP3_KO_TREG_PRECURSOR_DN		155	0.48	1.62	0	0.101	1	2028	tags=34%, list=15%, signal=39%
326	GSE12392_WT_VS_IFNB_KO_CD8A_NEG_SPLEEN_DC_DN		173	0.47	1.62	0	0.103	1	2661	tags=34%, list=20%, signal=42%
327	GSE21670_UNTREATED_VS_TGFB_IL6_TREATED_STAT3_KO_CD4_TCELL_DN		167	0.47	1.62	0	0.104	1	2206	tags=19%, list=17%, signal=22%
328	GO_LYMPHOCYTE_ACTIVATION		260	0.45	1.61	0	0.105	1	1711	tags=31%, list=13%, signal=35%
329	GNF2_CD1D		36	0.59	1.61	0.003	0.105	1	2609	tags=64%, list=20%, signal=79%
330	GO_POSITIVE_REGULATION_OF_CELL_KILLING		25	0.64	1.61	0.015	0.106	1	1587	tags=48%, list=12%, signal=54%
331	GSE17721_12H_VS_24H_LPS_BMDC_UP		175	0.46	1.61	0	0.107	1	1925	tags=25%, list=15%, signal=28%
332	MODULE_45		434	0.43	1.61	0	0.107	1	1851	tags=34%, list=14%, signal=38%
333	GSE3565_CTRL_VS_LPS_INJECTED_SPLENOCYTES_DN		150	0.48	1.61	0	0.107	1	906	tags=17%, list=7%, signal=18%
334	GO_TUMOR_NECROSIS_FACTOR_RECEPTOR_BINDING		23	0.65	1.61	0.015	0.107	1	1388	tags=43%, list=10%, signal=48%
335	GNF2_CASP8		21	0.67	1.61	0.006	0.107	1	2502	tags=57%, list=19%, signal=70%
336	GO_POSITIVE_REGULATION_OF_B_CELL_PROLIFERATION		30	0.62	1.61	0.009	0.107	1	1203	tags=33%, list=9%, signal=37%
337	GSE43863_DAY6_EFF_VS_DAY150_MEM_TFH_CD4_TCELL_UP		171	0.46	1.61	0	0.107	1	2072	tags=27%, list=16%, signal=31%
338	GO_REGULATION_OF_B_CELL_ACTIVATION		84	0.51	1.61	0	0.106	1	1289	tags=32%, list=10%, signal=35%
339	GO_REGULATION_OF_LYMPHOCYTE_MEDIATED_IMMUNITY		80	0.52	1.61	0	0.108	1	1350	tags=36%, list=10%, signal=40%
340	GO_MYELOID_DENDRITIC_CELL_DIFFERENTIATION		16	0.71	1.61	0.018	0.109	1	343	tags=25%, list=3%, signal=26%
341	TONKS_TARGETS_OF_RUNX1_RUNX1T1_FUSION_MONOCYTE_DN		43	0.57	1.61	0.003	0.109	1	1490	tags=28%, list=11%, signal=31%
342	GSE17301_CTRL_VS_48H_ACD3_ACD28_STIM_CD8_TCELL_DN		174	0.47	1.61	0	0.11	1	2608	tags=33%, list=20%, signal=40%
343	LEE_CALORIE_RESTRICTION_MUSCLE_UP		35	0.6	1.61	0.011	0.11	1	567	tags=17%, list=4%, signal=18%
344	GSE2405_0H_VS_24H_A_PHAGOCYTOPHILUM_STIM_NEUTROPHIL_UP		169	0.46	1.61	0	0.109	1	2621	tags=22%, list=20%, signal=28%
345	GSE41867_NAIVE_VS_DAY6_LCMV_EFFECTOR_CD8_TCELL_UP		172	0.46	1.6	0	0.112	1	2458	tags=29%, list=19%, signal=35%
346	GO_NEGATIVE_REGULATION_OF_LYMPHOCYTE_MEDIATED_IMMUNITY		21	0.68	1.6	0.02	0.113	1	1348	tags=48%, list=10%, signal=53%
347	GNF2_JAK1		22	0.67	1.6	0.025	0.113	1	1831	tags=41%, list=14%, signal=47%
348	SIG_BCR_SIGNALING_PATHWAY		44	0.57	1.6	0.004	0.115	1	1791	tags=25%, list=14%, signal=29%
349	GO_POSITIVE_REGULATION_OF_LEUKOCYTE_MEDIATED_IMMUNITY		61	0.54	1.6	0.009	0.114	1	1622	tags=38%, list=12%, signal=43%
350	DUNNE_TARGETS_OF_AML1_MTG8_FUSION_UP		40	0.59	1.6	0.007	0.114	1	2081	tags=48%, list=16%, signal=56%
351	GSE5589_LPS_VS_LPS_AND_IL10_STIM_IL10_KO_MACROPHAGE_45MIN_DN		159	0.47	1.6	0	0.114	1	1868	tags=36%, list=14%, signal=42%
352	GSE34006_WT_VS_A2AR_KO_TREG_DN		160	0.47	1.6	0	0.114	1	2017	tags=36%, list=15%, signal=42%
353	GO_RESPONSE_TO_BACTERIUM		336	0.44	1.6	0	0.115	1	1673	tags=27%, list=13%, signal=31%
354	GO_SENSORY_PERCEPTION_OF_TASTE		18	0.71	1.6	0.025	0.116	1	1297	tags=61%, list=10%, signal=68%
355	GO_MYELOID_DENDRITIC_CELL_ACTIVATION		20	0.67	1.6	0.006	0.116	1	1762	tags=40%, list=13%, signal=46%
356	GO_CELLULAR_RESPONSE_TO_CYTOKINE_STIMULUS		442	0.43	1.6	0	0.116	1	1762	tags=29%, list=13%, signal=32%
357	GSE33425_CD8_ALPHAALPHA_VS_ALPHABETA_CD161_HIGH_TCELL_UP		174	0.47	1.6	0	0.116	1	2049	tags=29%, list=15%, signal=34%
358	GSE32533_MIR17_KO_VS_MIR17_OVEREXPRESS_ACT_CD4_TCELL_DN		130	0.49	1.6	0.006	0.116	1	2510	tags=38%, list=19%, signal=47%
359	GSE3720_UNSTIM_VS_LPS_STIM_VD2_GAMMADELTA_TCELL_UP		143	0.47	1.59	0	0.117	1	861	tags=15%, list=7%, signal=16%
360	YAN_ESCAPE_FROM_ANOIKIS		19	0.67	1.59	0.019	0.118	1	1684	tags=63%, list=13%, signal=72%
361	GSE22886_DAY0_VS_DAY1_MONOCYTE_IN_CULTURE_UP		174	0.46	1.59	0	0.12	1	2019	tags=33%, list=15%, signal=38%
362	STAMBOLSKY_TARGETS_OF_MUTATED_TP53_DN		35	0.6	1.59	0.013	0.123	1	1511	tags=46%, list=11%, signal=51%
363	ST_T_CELL_SIGNAL_TRANSDUCTION		38	0.59	1.59	0.007	0.123	1	2468	tags=42%, list=19%, signal=52%
364	HASLINGER_B_CLL_WITH_17P13_DELETION		18	0.69	1.59	0.022	0.123	1	203	tags=11%, list=2%, signal=11%
365	GSE22589_SIV_VS_HIV_AND_SIV_INFECTED_DC_UP		133	0.48	1.59	0	0.122	1	1746	tags=35%, list=13%, signal=39%
366	GO_NEGATIVE_REGULATION_OF_LEUKOCYTE_MEDIATED_IMMUNITY		31	0.61	1.59	0.026	0.122	1	1348	tags=45%, list=10%, signal=50%
367	SCHMIDT_POR_TARGETS_IN_LIMB_BUD_UP		22	0.66	1.59	0.014	0.123	1	3835	tags=86%, list=29%, signal=121%
368	GO_POSITIVE_REGULATION_OF_IMMUNE_RESPONSE		408	0.44	1.59	0	0.123	1	2028	tags=29%, list=15%, signal=33%
369	GSE2706_UNSTIM_VS_8H_LPS_AND_R848_DC_DN		150	0.47	1.59	0	0.123	1	1561	tags=29%, list=12%, signal=32%
370	GO_LEUKOCYTE_ACTIVATION		314	0.44	1.59	0	0.123	1	1711	tags=30%, list=13%, signal=34%
371	GSE2405_S_AUREUS_VS_A_PHAGOCYTOPHILUM_NEUTROPHIL_UP		151	0.47	1.59	0	0.124	1	1834	tags=39%, list=14%, signal=45%
372	GO_REGULATION_OF_ANTIGEN_RECEPTOR_MEDIATED_SIGNALING_PATHWAY		32	0.6	1.59	0.02	0.125	1	1289	tags=34%, list=10%, signal=38%
373	GSE6259_FLT3L_INDUCED_33D1_POS_DC_VS_CD8_TCELL_DN		113	0.49	1.58	0	0.128	1	2025	tags=27%, list=15%, signal=31%
374	KEGG_CHEMOKINE_SIGNALING_PATHWAY		146	0.47	1.58	0	0.129	1	1715	tags=27%, list=13%, signal=30%
375	GSE37301_HEMATOPOIETIC_STEM_CELL_VS_CD4_TCELL_UP		149	0.46	1.58	0	0.13	1	2069	tags=27%, list=16%, signal=31%
376	GSE22140_GERMFREE_VS_SPF_ARTHRITIC_MOUSE_CD4_TCELL_UP		168	0.46	1.58	0	0.13	1	1414	tags=20%, list=11%, signal=22%
377	OKAMOTO_LIVER_CANCER_MULTICENTRIC_OCCURRENCE_UP		23	0.65	1.58	0.011	0.132	1	1906	tags=26%, list=14%, signal=30%
378	KEGG_CYTOSOLIC_DNA_SENSING_PATHWAY		39	0.58	1.58	0.015	0.132	1	1019	tags=21%, list=8%, signal=22%
379	MODULE_73		22	0.65	1.58	0.02	0.132	1	1678	tags=45%, list=13%, signal=52%
380	GO_ANTIGEN_PROCESSING_AND_PRESENTATION_OF_PEPTIDE_OR_POLYSACCHARIDE_ANTIGEN_VIA_MHC_CLASS_II		77	0.51	1.58	0	0.133	1	971	tags=13%, list=7%, signal=14%
381	GSE30083_SP1_VS_SP4_THYMOCYTE_DN		166	0.46	1.58	0	0.134	1	1499	tags=27%, list=11%, signal=30%
382	GCM_VAV1		38	0.58	1.58	0.006	0.135	1	1918	tags=32%, list=14%, signal=37%
383	GSE21360_TERTIARY_VS_QUATERNARY_MEMORY_CD8_TCELL_DN		158	0.46	1.58	0	0.134	1	1984	tags=27%, list=15%, signal=32%
384	GSE35825_UNTREATED_VS_IFNA_STIM_MACROPHAGE_DN		139	0.47	1.57	0	0.135	1	1847	tags=25%, list=14%, signal=29%
385	GNF2_SNRK		22	0.66	1.57	0.019	0.135	1	2120	tags=41%, list=16%, signal=49%
386	REACTOME_ANTIGEN_ACTIVATES_B_CELL_RECEPTOR_LEADING_TO_GENERATION_OF_SECOND_MESSENGERS		25	0.63	1.57	0.015	0.135	1	2468	tags=48%, list=19%, signal=59%
387	GSE10325_BCELL_VS_LUPUS_BCELL_DN		157	0.46	1.57	0	0.136	1	2146	tags=23%, list=16%, signal=27%
388	GSE9988_ANTI_TREM1_VS_VEHICLE_TREATED_MONOCYTES_DN		177	0.46	1.57	0	0.137	1	2641	tags=29%, list=20%, signal=36%
389	GSE32164_ALTERNATIVELY_ACT_M2_VS_CMYC_INHIBITED_MACROPHAGE_UP		173	0.45	1.57	0	0.138	1	2339	tags=25%, list=18%, signal=30%
390	GO_B_CELL_HOMEOSTASIS		20	0.66	1.57	0.034	0.137	1	2283	tags=35%, list=17%, signal=42%
391	GO_CELLULAR_RESPONSE_TO_BIOTIC_STIMULUS		143	0.46	1.57	0	0.138	1	1762	tags=26%, list=13%, signal=30%
392	REACTOME_CHOLESTEROL_BIOSYNTHESIS		19	0.67	1.57	0.009	0.138	1	3746	tags=84%, list=28%, signal=117%
393	GSE32901_NAIVE_VS_TH17_NEG_CD4_TCELL_UP		146	0.47	1.57	0	0.139	1	1756	tags=19%, list=13%, signal=22%
394	ALCALA_APOPTOSIS		75	0.51	1.57	0.005	0.139	1	1489	tags=16%, list=11%, signal=18%
395	MODULE_96		18	0.67	1.57	0.015	0.14	1	832	tags=44%, list=6%, signal=47%
396	GSE5679_CTRL_VS_PPARG_LIGAND_ROSIGLITAZONE_AND_RARA_AGONIST_AM580_TREATED_DC_UP		160	0.46	1.57	0	0.14	1	2120	tags=25%, list=16%, signal=29%
397	GSE17721_0.5H_VS_24H_CPG_BMDC_UP		180	0.46	1.57	0	0.14	1	1483	tags=19%, list=11%, signal=21%
398	GSE19888_ADENOSINE_A3R_INH_VS_ACT_IN_MAST_CELL_DN		143	0.47	1.57	0	0.14	1	1820	tags=36%, list=14%, signal=41%
399	WANG_RESPONSE_TO_GSK3_INHIBITOR_SB216763_UP		268	0.44	1.57	0	0.142	1	1938	tags=26%, list=15%, signal=30%
400	HU_GENOTOXIC_DAMAGE_24HR		28	0.61	1.56	0.016	0.142	1	1264	tags=21%, list=10%, signal=24%
401	GSE22140_GERMFREE_VS_SPF_ARTHRITIC_MOUSE_CD4_TCELL_DN		168	0.45	1.56	0	0.143	1	1802	tags=26%, list=14%, signal=29%
402	GSE6259_DEC205_POS_DC_VS_CD8_TCELL_UP		155	0.45	1.56	0	0.143	1	2506	tags=26%, list=19%, signal=31%
403	GSE25146_UNSTIM_VS_HELIOBACTER_PYLORI_LPS_STIM_AGS_CELL_DN		144	0.46	1.56	0	0.143	1	1161	tags=12%, list=9%, signal=13%
404	GSE11961_UNSTIM_VS_ANTI_IGM_AND_CD40_STIM_6H_FOLLICULAR_BCELL_DN		161	0.47	1.56	0	0.145	1	1178	tags=20%, list=9%, signal=22%
405	GSE22886_DAY0_VS_DAY7_MONOCYTE_IN_CULTURE_UP		163	0.45	1.56	0	0.145	1	1775	tags=23%, list=13%, signal=27%
406	GO_REGULATION_OF_IMMUNE_EFFECTOR_PROCESS		314	0.43	1.56	0	0.147	1	1648	tags=29%, list=12%, signal=32%
407	GSE32164_RESTING_DIFFERENTIATED_VS_CMYC_INHIBITED_MACROPHAGE_DN		175	0.46	1.56	0	0.147	1	1731	tags=21%, list=13%, signal=24%
408	MIKKELSEN_ES_LCP_WITH_H3K4ME3		87	0.5	1.56	0	0.148	1	1305	tags=41%, list=10%, signal=46%
409	CROONQUIST_NRAS_VS_STROMAL_STIMULATION_UP		35	0.59	1.56	0.01	0.148	1	2667	tags=46%, list=20%, signal=57%
410	GSE37532_TREG_VS_TCONV_CD4_TCELL_FROM_LN_DN		170	0.45	1.56	0	0.147	1	2166	tags=25%, list=16%, signal=29%
411	GSE41978_ID2_KO_VS_BIM_KO_KLRG1_LOW_EFFECTOR_CD8_TCELL_UP		149	0.47	1.55	0.008	0.151	1	1511	tags=29%, list=11%, signal=32%
412	GSE33425_CD161_HIGH_VS_INT_CD8_TCELL_UP		173	0.45	1.55	0	0.152	1	2103	tags=23%, list=16%, signal=27%
413	REACTOME_RNA_POL_I_PROMOTER_OPENING		17	0.68	1.55	0.021	0.153	1	1101	tags=41%, list=8%, signal=45%
414	GSE12366_PLASMA_CELL_VS_NAIVE_BCELL_DN		166	0.45	1.55	0	0.152	1	2759	tags=30%, list=21%, signal=38%
415	GSE29618_BCELL_VS_MDC_UP		150	0.46	1.55	0	0.155	1	931	tags=19%, list=7%, signal=20%
416	GSE35825_UNTREATED_VS_IFNG_STIM_MACROPHAGE_UP		169	0.46	1.55	0	0.155	1	1615	tags=25%, list=12%, signal=29%
417	GSE16755_CTRL_VS_IFNA_TREATED_MAC_DN		160	0.44	1.55	0	0.155	1	1511	tags=27%, list=11%, signal=30%
418	GSE14415_ACT_TCONV_VS_ACT_NATURAL_TREG_UP		144	0.46	1.55	0	0.158	1	1380	tags=24%, list=10%, signal=26%
419	PID_ARF_3PATHWAY		19	0.67	1.55	0.017	0.158	1	55	tags=5%, list=0%, signal=5%
420	MCLACHLAN_DENTAL_CARIES_UP		184	0.45	1.55	0	0.158	1	2229	tags=44%, list=17%, signal=52%
421	PASQUALUCCI_LYMPHOMA_BY_GC_STAGE_DN		148	0.46	1.55	0	0.158	1	1331	tags=25%, list=10%, signal=27%
422	GSE43863_TH1_VS_TFH_MEMORY_CD4_TCELL_DN		170	0.45	1.55	0	0.158	1	3061	tags=34%, list=23%, signal=44%
423	GSE9316_IL6_KO_VS_IFNG_KO_INVIVO_EXPANDED_CD4_TCELL_DN		177	0.45	1.55	0	0.158	1	1715	tags=27%, list=13%, signal=31%
424	GNF2_PAK2		27	0.62	1.55	0.017	0.159	1	2903	tags=44%, list=22%, signal=57%
425	GO_REGULATION_OF_MAST_CELL_ACTIVATION		28	0.6	1.55	0.031	0.159	1	1615	tags=36%, list=12%, signal=41%
426	GLI1_UP.V1_DN		22	0.64	1.55	0.017	0.16	1	670	tags=14%, list=5%, signal=14%
427	KEGG_ALLOGRAFT_REJECTION		17	0.67	1.54	0.023	0.16	1	940	tags=59%, list=7%, signal=63%
428	GSE18893_TCONV_VS_TREG_24H_CULTURE_DN		175	0.45	1.54	0	0.16	1	1590	tags=25%, list=12%, signal=28%
429	GO_REGULATION_OF_ACUTE_INFLAMMATORY_RESPONSE		44	0.57	1.54	0.013	0.161	1	1648	tags=45%, list=12%, signal=52%
430	KEGG_TOLL_LIKE_RECEPTOR_SIGNALING_PATHWAY		83	0.5	1.54	0.017	0.163	1	2431	tags=31%, list=18%, signal=38%
431	MODULE_108		35	0.59	1.54	0.016	0.166	1	1715	tags=43%, list=13%, signal=49%
432	GSE42021_CD24INT_VS_CD24LOW_TREG_THYMUS_DN		132	0.46	1.54	0	0.166	1	1648	tags=38%, list=12%, signal=43%
433	REACTOME_CLASS_A1_RHODOPSIN_LIKE_RECEPTORS		120	0.46	1.54	0	0.167	1	1583	tags=43%, list=12%, signal=48%
434	GSE29618_BCELL_VS_MDC_DAY7_FLU_VACCINE_UP		155	0.45	1.54	0	0.167	1	1012	tags=21%, list=8%, signal=22%
435	SANA_TNF_SIGNALING_UP		63	0.52	1.54	0	0.169	1	1715	tags=44%, list=13%, signal=51%
436	GO_POSITIVE_REGULATION_OF_LEUKOCYTE_PROLIFERATION		96	0.47	1.54	0	0.168	1	1762	tags=35%, list=13%, signal=41%
437	GSE22196_HEALTHY_VS_OBESE_MOUSE_SKIN_GAMMADELTA_TCELL_UP		166	0.44	1.54	0	0.168	1	2055	tags=29%, list=16%, signal=34%
438	GSE33162_HDAC3_KO_VS_HDAC3_KO_MACROPHAGE_UP		150	0.44	1.53	0	0.171	1	1510	tags=23%, list=11%, signal=25%
439	GO_EXTERNAL_SIDE_OF_PLASMA_MEMBRANE		142	0.45	1.53	0	0.172	1	1628	tags=34%, list=12%, signal=38%
440	GSE21360_PRIMARY_VS_QUATERNARY_MEMORY_CD8_TCELL_DN		165	0.44	1.53	0	0.172	1	1547	tags=13%, list=12%, signal=15%
441	GSE32423_IL7_VS_IL4_MEMORY_CD8_TCELL_DN		157	0.45	1.53	0	0.173	1	2409	tags=27%, list=18%, signal=32%
442	WENG_POR_TARGETS_LIVER_DN		15	0.68	1.53	0.033	0.173	1	2172	tags=53%, list=16%, signal=64%
443	GO_FC_RECEPTOR_SIGNALING_PATHWAY		163	0.45	1.53	0	0.173	1	2168	tags=20%, list=16%, signal=23%
444	GO_POSITIVE_REGULATION_OF_INTERFERON_GAMMA_PRODUCTION		48	0.54	1.53	0.008	0.172	1	1081	tags=33%, list=8%, signal=36%
445	MODULE_76		59	0.52	1.53	0.013	0.173	1	2101	tags=42%, list=16%, signal=50%
446	GSE10325_MYELOID_VS_LUPUS_MYELOID_DN		161	0.45	1.53	0	0.173	1	2039	tags=27%, list=15%, signal=32%
447	SMID_BREAST_CANCER_NORMAL_LIKE_UP		336	0.42	1.53	0	0.174	1	1650	tags=36%, list=12%, signal=40%
448	GSE10325_LUPUS_CD4_TCELL_VS_LUPUS_MYELOID_DN		170	0.45	1.53	0	0.175	1	2491	tags=37%, list=19%, signal=45%
449	GSE10325_CD4_TCELL_VS_LUPUS_CD4_TCELL_DN		145	0.45	1.53	0	0.177	1	1561	tags=28%, list=12%, signal=31%
450	GO_T_CELL_SELECTION		29	0.59	1.53	0.035	0.177	1	1622	tags=41%, list=12%, signal=47%
451	GO_REGULATION_OF_INTERLEUKIN_2_BIOSYNTHETIC_PROCESS		15	0.69	1.53	0.031	0.177	1	1762	tags=47%, list=13%, signal=54%
452	ST_GRANULE_CELL_SURVIVAL_PATHWAY		23	0.64	1.53	0.024	0.176	1	927	tags=17%, list=7%, signal=19%
453	BERTUCCI_MEDULLARY_VS_DUCTAL_BREAST_CANCER_UP		162	0.44	1.53	0	0.178	1	2186	tags=27%, list=17%, signal=32%
454	GO_SCF_UBIQUITIN_LIGASE_COMPLEX		28	0.59	1.53	0.044	0.179	1	2328	tags=32%, list=18%, signal=39%
455	MODULE_410		18	0.65	1.52	0.046	0.182	1	832	tags=39%, list=6%, signal=41%
456	DER_IFN_GAMMA_RESPONSE_UP		57	0.53	1.52	0.008	0.181	1	1200	tags=26%, list=9%, signal=29%
457	HALLMARK_IL6_JAK_STAT3_SIGNALING		76	0.5	1.52	0.009	0.182	1	1740	tags=33%, list=13%, signal=38%
458	BOYLAN_MULTIPLE_MYELOMA_PCA3_DN		54	0.52	1.52	0.008	0.181	1	1637	tags=28%, list=12%, signal=32%
459	GSE2706_2H_VS_8H_LPS_STIM_DC_DN		131	0.45	1.52	0	0.181	1	1499	tags=27%, list=11%, signal=31%
460	GSE21670_UNTREATED_VS_IL6_TREATED_CD4_TCELL_DN		173	0.45	1.52	0	0.181	1	1467	tags=17%, list=11%, signal=19%
461	GO_CYTOKINE_RECEPTOR_ACTIVITY		66	0.5	1.52	0.005	0.181	1	1872	tags=48%, list=14%, signal=56%
462	GSE14000_UNSTIM_VS_4H_LPS_DC_TRANSLATED_RNA_DN		146	0.45	1.52	0	0.183	1	1248	tags=30%, list=9%, signal=33%
463	PID_IL8_CXCR2_PATHWAY		31	0.59	1.52	0.045	0.182	1	1626	tags=29%, list=12%, signal=33%
464	GO_ADENYLYLTRANSFERASE_ACTIVITY		22	0.62	1.52	0.033	0.183	1	1934	tags=36%, list=15%, signal=43%
465	GO_POSITIVE_REGULATION_OF_COAGULATION		18	0.65	1.52	0.035	0.183	1	2654	tags=50%, list=20%, signal=62%
466	GO_POSITIVE_REGULATION_OF_I_KAPPAB_KINASE_NF_KAPPAB_SIGNALING		155	0.44	1.52	0	0.183	1	1466	tags=19%, list=11%, signal=22%
467	GO_POSITIVE_REGULATION_OF_CYTOKINE_PRODUCTION		291	0.42	1.52	0	0.183	1	1684	tags=29%, list=13%, signal=32%
468	GO_REGULATION_OF_GLUCOSE_IMPORT_IN_RESPONSE_TO_INSULIN_STIMULUS		15	0.69	1.52	0.042	0.184	1	1076	tags=27%, list=8%, signal=29%
469	GO_CELL_KILLING		26	0.61	1.52	0.015	0.183	1	2187	tags=50%, list=17%, signal=60%
470	PID_GMCSF_PATHWAY		34	0.58	1.52	0.016	0.184	1	1791	tags=26%, list=14%, signal=31%
471	GO_REGULATION_OF_CAMP_MEDIATED_SIGNALING		16	0.69	1.52	0.045	0.184	1	884	tags=38%, list=7%, signal=40%
472	GSE17721_LPS_VS_POLYIC_24H_BMDC_DN		168	0.44	1.52	0	0.185	1	1688	tags=21%, list=13%, signal=24%
473	GSE19888_ADENOSINE_A3R_ACT_VS_A3R_ACT_WITH_A3R_INH_PRETREATMENT_IN_MAST_CELL_DN		156	0.45	1.52	0	0.187	1	1628	tags=28%, list=12%, signal=32%
474	GNF2_RAP1B		29	0.58	1.52	0.025	0.187	1	1791	tags=28%, list=14%, signal=32%
475	GSE360_DC_VS_MAC_M_TUBERCULOSIS_UP		150	0.45	1.52	0.008	0.187	1	1345	tags=27%, list=10%, signal=29%
476	WINTER_HYPOXIA_DN		42	0.55	1.52	0.018	0.187	1	1885	tags=48%, list=14%, signal=55%
477	ZHAN_MULTIPLE_MYELOMA_DN		34	0.56	1.52	0.025	0.186	1	2235	tags=53%, list=17%, signal=64%
478	GO_MYD88_DEPENDENT_TOLL_LIKE_RECEPTOR_SIGNALING_PATHWAY		29	0.59	1.52	0.02	0.186	1	2431	tags=41%, list=18%, signal=51%
479	GO_REGULATION_OF_NUCLEASE_ACTIVITY		20	0.66	1.51	0.019	0.186	1	2250	tags=25%, list=17%, signal=30%
480	GSE22140_GERMFREE_VS_SPF_MOUSE_CD4_TCELL_UP		164	0.44	1.51	0	0.187	1	1762	tags=27%, list=13%, signal=31%
481	GSE43863_DAY6_EFF_VS_DAY150_MEM_LY6C_INT_CXCR5POS_CD4_TCELL_DN		172	0.44	1.51	0	0.187	1	3014	tags=46%, list=23%, signal=59%
482	GSE36527_CD62L_HIGH_VS_CD62L_LOW_TREG_CD69_NEG_KLRG1_NEG_UP		171	0.44	1.51	0	0.187	1	1740	tags=23%, list=13%, signal=27%
483	GSE44649_WT_VS_MIR155_KO_ACTIVATED_CD8_TCELL_UP		174	0.44	1.51	0	0.188	1	2527	tags=34%, list=19%, signal=41%
484	KAECH_NAIVE_VS_MEMORY_CD8_TCELL_UP		167	0.45	1.51	0	0.188	1	1673	tags=15%, list=13%, signal=17%
485	GSE23568_CTRL_TRANSDUCED_VS_WT_CD8_TCELL_UP		177	0.45	1.51	0	0.188	1	2315	tags=24%, list=18%, signal=29%
486	GO_PYRIDINE_CONTAINING_COMPOUND_BIOSYNTHETIC_PROCESS		15	0.68	1.51	0.034	0.189	1	1926	tags=47%, list=15%, signal=55%
487	GSE40274_XBP1_VS_FOXP3_AND_XBP1_TRANSDUCED_ACTIVATED_CD4_TCELL_UP		177	0.44	1.51	0	0.189	1	2365	tags=32%, list=18%, signal=38%
488	GSE33424_CD161_HIGH_VS_NEG_CD8_TCELL_UP		173	0.44	1.51	0	0.19	1	2049	tags=27%, list=15%, signal=32%
489	CHR3P21		163	0.44	1.51	0	0.19	1	2892	tags=42%, list=22%, signal=54%
490	BAUS_TFF2_TARGETS_UP		18	0.66	1.51	0.038	0.19	1	1444	tags=44%, list=11%, signal=50%
491	GSE37534_UNTREATED_VS_ROSIGLITAZONE_TREATED_CD4_TCELL_PPARG1_AND_FOXP3_TRASDUCED_DN		153	0.45	1.51	0.016	0.19	1	2465	tags=32%, list=19%, signal=39%
492	BYSTROEM_CORRELATED_WITH_IL5_UP		42	0.54	1.51	0.019	0.195	1	2230	tags=29%, list=17%, signal=34%
493	QI_PLASMACYTOMA_UP		220	0.42	1.5	0	0.199	1	1494	tags=28%, list=11%, signal=31%
494	ZUCCHI_METASTASIS_DN		35	0.56	1.5	0.029	0.199	1	341	tags=11%, list=3%, signal=12%
495	LINDSTEDT_DENDRITIC_CELL_MATURATION_A		54	0.52	1.5	0.019	0.198	1	1129	tags=30%, list=9%, signal=32%
496	HELLER_SILENCED_BY_METHYLATION_UP		195	0.44	1.5	0	0.198	1	2017	tags=35%, list=15%, signal=41%
497	GO_REGULATION_OF_INTERLEUKIN_2_PRODUCTION		41	0.55	1.5	0.04	0.198	1	990	tags=24%, list=7%, signal=26%
498	DARWICHE_SKIN_TUMOR_PROMOTER_UP		109	0.47	1.5	0	0.198	1	965	tags=16%, list=7%, signal=17%
499	GO_REGULATION_OF_CELL_ACTIVATION		344	0.41	1.5	0	0.199	1	1528	tags=28%, list=12%, signal=31%
500	GO_FC_EPSILON_RECEPTOR_SIGNALING_PATHWAY		110	0.46	1.5	0	0.199	1	1630	tags=14%, list=12%, signal=15%
501	GSE2770_IL12_AND_TGFB_VS_IL4_TREATED_ACT_CD4_TCELL_48H_UP		173	0.44	1.5	0	0.201	1	2084	tags=24%, list=16%, signal=28%
502	HOEBEKE_LYMPHOID_STEM_CELL_UP		79	0.49	1.5	0.019	0.201	1	1711	tags=20%, list=13%, signal=23%
503	GO_REGULATION_OF_INTERLEUKIN_1_SECRETION		22	0.63	1.5	0.039	0.201	1	1528	tags=50%, list=12%, signal=56%
504	GSE37301_CD4_TCELL_VS_GRANULOCYTE_MONOCYTE_PROGENITOR_DN		156	0.45	1.5	0	0.201	1	920	tags=18%, list=7%, signal=19%
505	GSE32533_MIR17_KO_VS_MIR17_OVEREXPRESS_ACT_CD4_TCELL_UP		157	0.45	1.5	0	0.201	1	1927	tags=30%, list=15%, signal=35%
506	GCM_MSN		26	0.59	1.5	0.033	0.201	1	3002	tags=35%, list=23%, signal=45%
507	GSE6674_CPG_VS_CPG_AND_ANTI_IGM_STIM_BCELL_UP		170	0.43	1.5	0	0.204	1	2840	tags=31%, list=21%, signal=39%
508	GSE30083_SP3_VS_SP4_THYMOCYTE_DN		165	0.44	1.5	0	0.203	1	1851	tags=30%, list=14%, signal=35%
509	GSE22886_NAIVE_CD8_TCELL_VS_DC_DN		181	0.43	1.5	0	0.204	1	2358	tags=23%, list=18%, signal=27%
510	GSE46606_DAY1_VS_DAY3_CD40L_IL2_IL5_STIMULATED_IRF4HIGH_BCELL_DN		170	0.43	1.5	0	0.204	1	1624	tags=21%, list=12%, signal=23%
511	GSE2128_CTRL_VS_MIMETOPE_NEGATIVE_SELECTION_DP_THYMOCYTE_NOD_UP		169	0.44	1.5	0	0.205	1	2290	tags=33%, list=17%, signal=39%
512	GO_REGULATION_OF_HUMORAL_IMMUNE_RESPONSE		29	0.58	1.5	0.032	0.205	1	1648	tags=55%, list=12%, signal=63%
513	GO_PROTEIN_METHYLTRANSFERASE_ACTIVITY		55	0.52	1.5	0.012	0.205	1	1964	tags=18%, list=15%, signal=21%
514	GSE1460_INTRATHYMIC_T_PROGENITOR_VS_CD4_THYMOCYTE_DN		159	0.43	1.49	0	0.206	1	2041	tags=30%, list=15%, signal=35%
515	GSE26351_UNSTIM_VS_BMP_PATHWAY_STIM_HEMATOPOIETIC_PROGENITORS_UP		175	0.43	1.49	0	0.207	1	1479	tags=14%, list=11%, signal=15%
516	GGCNNMSMYNTTG_UNKNOWN		66	0.49	1.49	0.004	0.211	1	1176	tags=9%, list=9%, signal=10%
517	GSE17721_0.5H_VS_8H_CPG_BMDC_DN		162	0.44	1.49	0	0.211	1	1715	tags=18%, list=13%, signal=20%
518	MODULE_265		28	0.59	1.49	0.036	0.211	1	1678	tags=39%, list=13%, signal=45%
519	MODULE_223		106	0.46	1.49	0.013	0.211	1	1629	tags=28%, list=12%, signal=32%
520	GSE19198_6H_VS_24H_IL21_TREATED_TCELL_UP		154	0.43	1.49	0	0.211	1	2025	tags=29%, list=15%, signal=34%
521	GO_ALPHA_BETA_T_CELL_DIFFERENTIATION		37	0.55	1.49	0.021	0.211	1	1025	tags=38%, list=8%, signal=41%
522	GO_REGULATION_OF_TYPE_I_INTERFERON_PRODUCTION		103	0.46	1.49	0.011	0.211	1	2441	tags=32%, list=18%, signal=39%
523	GNF2_CASP4		21	0.64	1.49	0.038	0.212	1	2745	tags=48%, list=21%, signal=60%
524	MATTIOLI_MGUS_VS_PCL		87	0.47	1.49	0.01	0.212	1	1564	tags=15%, list=12%, signal=17%
525	GO_NATURAL_KILLER_CELL_ACTIVATION		28	0.59	1.49	0.043	0.212	1	1213	tags=36%, list=9%, signal=39%
526	GO_NEGATIVE_REGULATION_OF_INNATE_IMMUNE_RESPONSE		27	0.58	1.49	0.057	0.212	1	1648	tags=41%, list=12%, signal=46%
527	GSE9988_LOW_LPS_VS_ANTI_TREM1_AND_LPS_MONOCYTE_UP		167	0.43	1.49	0	0.212	1	3123	tags=35%, list=24%, signal=45%
528	GSE26343_UNSTIM_VS_LPS_STIM_NFAT5_KO_MACROPHAGE_DN		183	0.43	1.49	0	0.212	1	1868	tags=27%, list=14%, signal=31%
529	GSE411_UNSTIM_VS_100MIN_IL6_STIM_MACROPHAGE_DN		172	0.44	1.49	0	0.214	1	2085	tags=27%, list=16%, signal=32%
530	GSE7509_DC_VS_MONOCYTE_WITH_FCGRIIB_STIM_DN		156	0.43	1.49	0	0.213	1	1501	tags=19%, list=11%, signal=21%
531	GSE37301_MULTIPOTENT_PROGENITOR_VS_CD4_TCELL_UP		146	0.44	1.49	0	0.213	1	2430	tags=34%, list=18%, signal=41%
532	GSE34156_NOD2_LIGAND_VS_TLR1_TLR2_LIGAND_6H_TREATED_MONOCYTE_UP		171	0.43	1.49	0.009	0.214	1	2465	tags=37%, list=19%, signal=45%
533	GO_REGULATION_OF_DEFENSE_RESPONSE_TO_VIRUS_BY_VIRUS		26	0.59	1.49	0.037	0.214	1	1622	tags=23%, list=12%, signal=26%
534	GSE29618_PDC_VS_MDC_DN		164	0.44	1.49	0	0.214	1	1819	tags=24%, list=14%, signal=27%
535	GSE3720_UNSTIM_VS_PMA_STIM_VD1_GAMMADELTA_TCELL_UP		151	0.43	1.48	0	0.214	1	861	tags=13%, list=7%, signal=13%
536	GO_POSITIVE_REGULATION_OF_LYMPHOCYTE_MIGRATION		19	0.63	1.48	0.061	0.213	1	1715	tags=58%, list=13%, signal=66%
537	GSE19825_CD24LOW_VS_IL2RA_HIGH_DAY3_EFF_CD8_TCELL_UP		173	0.44	1.48	0	0.213	1	2076	tags=27%, list=16%, signal=31%
538	GSE18791_CTRL_VS_NEWCASTLE_VIRUS_DC_18H_DN		126	0.45	1.48	0	0.214	1	1511	tags=29%, list=11%, signal=32%
539	GNF2_CARD15		55	0.51	1.48	0.027	0.216	1	2609	tags=55%, list=20%, signal=68%
540	GO_LEUKOCYTE_CELL_CELL_ADHESION		190	0.43	1.48	0.01	0.216	1	1711	tags=31%, list=13%, signal=35%
541	REACTOME_SIGNALING_BY_THE_B_CELL_RECEPTOR_BCR		113	0.45	1.48	0	0.216	1	2594	tags=23%, list=20%, signal=28%
542	REACTOME_ANTIGEN_PROCESSING_CROSS_PRESENTATION		63	0.49	1.48	0.005	0.218	1	1629	tags=22%, list=12%, signal=25%
543	GSE8621_LPS_STIM_VS_LPS_PRIMED_AND_LPS_STIM_MACROPHAGE_DN		173	0.42	1.48	0.009	0.22	1	2125	tags=23%, list=16%, signal=27%
544	GSE7764_NKCELL_VS_SPLENOCYTE_DN		169	0.43	1.48	0	0.221	1	2221	tags=26%, list=17%, signal=31%
545	GO_REGULATION_OF_INTERFERON_BETA_PRODUCTION		41	0.54	1.48	0.044	0.221	1	2432	tags=37%, list=18%, signal=45%
546	GSE22589_HEALTHY_VS_HIV_INFECTED_DC_DN		154	0.44	1.48	0	0.221	1	1701	tags=34%, list=13%, signal=39%
547	GO_RECYCLING_ENDOSOME_MEMBRANE		34	0.55	1.48	0.025	0.221	1	954	tags=15%, list=7%, signal=16%
548	BOYLAN_MULTIPLE_MYELOMA_D_CLUSTER_DN		38	0.54	1.48	0.027	0.221	1	2135	tags=29%, list=16%, signal=34%
549	REACTOME_NEF_MEDIATES_DOWN_MODULATION_OF_CELL_SURFACE_RECEPTORS_BY_RECRUITING_THEM_TO_CLATHRIN_ADAPTERS		17	0.67	1.48	0.039	0.221	1	272	tags=12%, list=2%, signal=12%
550	GSE6269_FLU_VS_STAPH_AUREUS_INF_PBMC_UP		151	0.44	1.48	0	0.223	1	1791	tags=17%, list=14%, signal=20%
551	BOYLAN_MULTIPLE_MYELOMA_D_DN		65	0.49	1.48	0.009	0.223	1	2135	tags=35%, list=16%, signal=42%
552	GSE1791_CTRL_VS_NEUROMEDINU_IN_T_CELL_LINE_0.8H_UP		150	0.44	1.47	0	0.225	1	2084	tags=22%, list=16%, signal=26%
553	GSE18791_CTRL_VS_NEWCASTLE_VIRUS_DC_12H_DN		141	0.44	1.47	0	0.227	1	1578	tags=28%, list=12%, signal=31%
554	GSE22432_UNTREATED_VS_TGFB1_TREATED_COMMON_DC_PROGENITOR_DN		168	0.43	1.47	0.008	0.227	1	2896	tags=33%, list=22%, signal=42%
555	GO_LYSINE_N_METHYLTRANSFERASE_ACTIVITY		36	0.56	1.47	0.032	0.23	1	1964	tags=19%, list=15%, signal=23%
556	GSE37301_MULTIPOTENT_PROGENITOR_VS_GRAN_MONO_PROGENITOR_DN		172	0.43	1.47	0.01	0.231	1	2162	tags=29%, list=16%, signal=34%
557	GSE24142_EARLY_THYMIC_PROGENITOR_VS_DN2_THYMOCYTE_DN		155	0.43	1.47	0.01	0.232	1	1150	tags=22%, list=9%, signal=24%
558	ZHAN_EARLY_DIFFERENTIATION_GENES_DN		38	0.54	1.47	0.029	0.232	1	1666	tags=26%, list=13%, signal=30%
559	GO_POSITIVE_REGULATION_OF_LYMPHOCYTE_MEDIATED_IMMUNITY		49	0.52	1.47	0.029	0.233	1	1622	tags=37%, list=12%, signal=42%
560	REACTOME_MEIOSIS		60	0.49	1.47	0.013	0.234	1	2803	tags=33%, list=21%, signal=42%
561	LIU_VAV3_PROSTATE_CARCINOGENESIS_UP		68	0.48	1.47	0.024	0.234	1	1161	tags=40%, list=9%, signal=43%
562	GSE4748_CTRL_VS_CYANOBACTERIUM_LPSLIKE_STIM_DC_3H_UP		171	0.42	1.47	0	0.234	1	1787	tags=23%, list=14%, signal=27%
563	GSE10325_LUPUS_BCELL_VS_LUPUS_MYELOID_UP		152	0.44	1.47	0	0.235	1	1070	tags=13%, list=8%, signal=14%
564	HOLLEMAN_ASPARAGINASE_RESISTANCE_ALL_UP		16	0.66	1.47	0.047	0.235	1	788	tags=25%, list=6%, signal=27%
565	CHR16P12		44	0.53	1.47	0.022	0.235	1	1169	tags=14%, list=9%, signal=15%
566	GO_NEGATIVE_REGULATION_OF_VIRAL_TRANSCRIPTION		19	0.63	1.47	0.054	0.235	1	1197	tags=21%, list=9%, signal=23%
567	GO_NAD_ADP_RIBOSYLTRANSFERASE_ACTIVITY		24	0.6	1.46	0.071	0.236	1	3385	tags=50%, list=26%, signal=67%
568	ROVERSI_GLIOMA_COPY_NUMBER_UP		71	0.48	1.46	0.018	0.238	1	1689	tags=23%, list=13%, signal=26%
569	GSE26030_UNSTIM_VS_RESTIM_TH17_DAY5_POST_POLARIZATION_UP		151	0.43	1.46	0	0.238	1	1477	tags=22%, list=11%, signal=24%
570	GO_REGULATION_OF_INNATE_IMMUNE_RESPONSE		283	0.41	1.46	0	0.239	1	1975	tags=27%, list=15%, signal=31%
571	GO_RESPONSE_TO_MOLECULE_OF_BACTERIAL_ORIGIN		259	0.41	1.46	0	0.239	1	1581	tags=24%, list=12%, signal=27%
572	GSE24210_CTRL_VS_IL35_TREATED_TCONV_CD4_TCELL_UP		174	0.43	1.46	0	0.239	1	2514	tags=30%, list=19%, signal=37%
573	GSE42088_2H_VS_24H_LEISHMANIA_INF_DC_UP		164	0.43	1.46	0	0.24	1	2552	tags=31%, list=19%, signal=38%
574	GO_DENDRITIC_CELL_MIGRATION		15	0.65	1.46	0.082	0.24	1	2101	tags=40%, list=16%, signal=47%
575	GSE46606_UNSTIM_VS_CD40L_IL2_IL5_3DAY_STIMULATED_IRF4MID_SORTED_BCELL_DN		164	0.42	1.46	0	0.244	1	1499	tags=20%, list=11%, signal=22%
576	CHR17Q11		72	0.47	1.46	0	0.245	1	2556	tags=33%, list=19%, signal=41%
577	GSE3982_MEMORY_CD4_TCELL_VS_BCELL_DN		161	0.43	1.46	0	0.245	1	1615	tags=22%, list=12%, signal=24%
578	GSE19198_1H_VS_24H_IL21_TREATED_TCELL_DN		165	0.43	1.46	0	0.245	1	2647	tags=38%, list=20%, signal=47%
579	GSE22919_RESTING_VS_IL2_IL12_IL15_STIM_NK_CELL_DN		175	0.42	1.46	0	0.245	1	1831	tags=19%, list=14%, signal=22%
580	GO_TOXIN_TRANSPORT		33	0.56	1.46	0.044	0.245	1	1795	tags=21%, list=14%, signal=24%
581	POOLA_INVASIVE_BREAST_CANCER_UP		214	0.42	1.46	0	0.245	1	2148	tags=36%, list=16%, signal=42%
582	GSE8685_IL2_ACT_IL2_STARVED_VS_IL15_ACT_IL2_STARVED_CD4_TCELL_UP		165	0.42	1.46	0.01	0.246	1	1435	tags=15%, list=11%, signal=17%
583	GSE32986_CURDLAN_HIGHDOSE_VS_GMCSF_AND_CURDLAN_HIGHDOSE_STIM_DC_DN		178	0.42	1.46	0.008	0.246	1	2608	tags=35%, list=20%, signal=43%
584	GO_LIPOPOLYSACCHARIDE_MEDIATED_SIGNALING_PATHWAY		29	0.56	1.46	0.066	0.246	1	1387	tags=24%, list=10%, signal=27%
585	GSE17721_0.5H_VS_24H_CPG_BMDC_DN		170	0.43	1.46	0.01	0.246	1	1929	tags=24%, list=15%, signal=27%
586	GSE6259_FLT3L_INDUCED_VS_WT_SPLENIC_DC_33D1_POS_UP		149	0.43	1.45	0	0.248	1	2837	tags=34%, list=21%, signal=42%
587	GSE17812_WT_VS_THPOK_KO_MEMORY_CD8_TCELL_UP		174	0.42	1.45	0	0.249	1	1484	tags=18%, list=11%, signal=20%
588	ZHAN_MULTIPLE_MYELOMA_CD2_UP		35	0.55	1.45	0.033	0.249	1	2911	tags=43%, list=22%, signal=55%
589	BOHN_PRIMARY_IMMUNODEFICIENCY_SYNDROM_DN		31	0.55	1.45	0.034	0.25	1	2187	tags=35%, list=17%, signal=42%
590	GSE2706_2H_VS_8H_R848_STIM_DC_DN		128	0.43	1.45	0.007	0.25	1	1776	tags=32%, list=13%, signal=37%
591	GO_B_CELL_ACTIVATION		94	0.46	1.45	0.005	0.25	1	1851	tags=31%, list=14%, signal=36%
592	GO_POSITIVE_REGULATION_OF_INTERFERON_BETA_PRODUCTION		29	0.56	1.45	0.063	0.251	1	2421	tags=34%, list=18%, signal=42%
593	REACTOME_ADAPTIVE_IMMUNE_SYSTEM		428	0.39	1.45	0	0.25	1	1762	tags=18%, list=13%, signal=20%
594	SMIRNOV_RESPONSE_TO_IR_6HR_DN		95	0.45	1.45	0	0.254	1	1766	tags=26%, list=13%, signal=30%
595	GO_POSITIVE_REGULATION_OF_T_CELL_PROLIFERATION		63	0.48	1.45	0.016	0.255	1	2014	tags=48%, list=15%, signal=56%
596	GSE10325_CD4_TCELL_VS_MYELOID_DN		163	0.41	1.45	0	0.255	1	2464	tags=39%, list=19%, signal=47%
597	GO_RNA_DESTABILIZATION		15	0.64	1.45	0.06	0.254	1	1740	tags=20%, list=13%, signal=23%
598	GSE5679_PPARG_LIGAND_ROSIGLITAZONE_VS_RARA_AGONIST_AM580_TREATED_DC_DN		163	0.42	1.45	0	0.257	1	1809	tags=30%, list=14%, signal=34%
599	GO_REGULATION_OF_INTERLEUKIN_10_PRODUCTION		35	0.53	1.45	0.055	0.257	1	979	tags=40%, list=7%, signal=43%
600	LENAOUR_DENDRITIC_CELL_MATURATION_UP		95	0.45	1.45	0.005	0.256	1	2189	tags=31%, list=17%, signal=36%
601	PELLICCIOTTA_HDAC_IN_ANTIGEN_PRESENTATION_DN		41	0.52	1.45	0.028	0.257	1	1388	tags=17%, list=10%, signal=19%
602	GO_MODULATION_BY_SYMBIONT_OF_HOST_CELLULAR_PROCESS		23	0.6	1.45	0.037	0.259	1	1587	tags=17%, list=12%, signal=20%
603	GO_N_METHYLTRANSFERASE_ACTIVITY		61	0.49	1.44	0.015	0.259	1	2029	tags=18%, list=15%, signal=21%
604	REACTOME_PROCESSING_OF_CAPPED_INTRONLESS_PRE_MRNA		22	0.6	1.44	0.055	0.259	1	4560	tags=68%, list=34%, signal=104%
605	GSE9650_NAIVE_VS_MEMORY_CD8_TCELL_UP		166	0.43	1.44	0	0.26	1	1600	tags=14%, list=12%, signal=16%
606	REACTOME_MEIOTIC_RECOMBINATION		37	0.54	1.44	0.042	0.26	1	1101	tags=22%, list=8%, signal=24%
607	GO_REGULATION_OF_T_CELL_MIGRATION		18	0.62	1.44	0.062	0.262	1	1711	tags=50%, list=13%, signal=57%
608	CHESLER_BRAIN_QTL_CIS		59	0.48	1.44	0.021	0.262	1	392	tags=8%, list=3%, signal=9%
609	RASHI_RESPONSE_TO_IONIZING_RADIATION_6		65	0.48	1.44	0.013	0.262	1	1241	tags=25%, list=9%, signal=27%
610	DARWICHE_SQUAMOUS_CELL_CARCINOMA_UP		111	0.44	1.44	0.02	0.262	1	1311	tags=14%, list=10%, signal=16%
611	GO_CELL_ACTIVATION		430	0.4	1.44	0	0.263	1	1711	tags=27%, list=13%, signal=30%
612	GSE24634_IL4_VS_CTRL_TREATED_NAIVE_CD4_TCELL_DAY5_DN		141	0.42	1.44	0.008	0.262	1	1768	tags=26%, list=13%, signal=30%
613	GO_RNA_PHOSPHODIESTER_BOND_HYDROLYSIS		98	0.45	1.44	0.017	0.263	1	4638	tags=48%, list=35%, signal=73%
614	PEA3_Q6		208	0.42	1.44	0	0.262	1	1739	tags=22%, list=13%, signal=25%
615	GSE360_L_DONOVANI_VS_M_TUBERCULOSIS_DC_DN		158	0.42	1.44	0	0.263	1	1739	tags=25%, list=13%, signal=28%
616	GO_REGULATION_OF_INTERFERON_GAMMA_PRODUCTION		71	0.47	1.44	0.039	0.263	1	1151	tags=34%, list=9%, signal=37%
617	GSE14000_UNSTIM_VS_16H_LPS_DC_TRANSLATED_RNA_DN		146	0.43	1.44	0	0.264	1	1345	tags=28%, list=10%, signal=31%
618	GO_MYELOID_LEUKOCYTE_MEDIATED_IMMUNITY		33	0.54	1.44	0.06	0.264	1	1626	tags=30%, list=12%, signal=34%
619	GO_CELLULAR_DEFENSE_RESPONSE		29	0.58	1.44	0.049	0.264	1	2234	tags=55%, list=17%, signal=66%
620	REACTOME_INFLAMMASOMES		16	0.65	1.44	0.078	0.263	1	1739	tags=44%, list=13%, signal=50%
621	GSE23505_UNTREATED_VS_4DAY_IL6_IL1_IL23_TREATED_CD4_TCELL_UP		170	0.42	1.44	0	0.263	1	663	tags=8%, list=5%, signal=9%
622	GO_INFLAMMATORY_RESPONSE		313	0.4	1.44	0	0.264	1	1740	tags=32%, list=13%, signal=36%
623	GSE40274_CTRL_VS_FOXP3_AND_SATB1_TRANSDUCED_ACTIVATED_CD4_TCELL_UP		139	0.43	1.44	0	0.264	1	1650	tags=17%, list=12%, signal=19%
624	GOLUB_ALL_VS_AML_UP		24	0.59	1.44	0.066	0.265	1	1049	tags=21%, list=8%, signal=23%
625	KRAS.300_UP.V1_DN		71	0.47	1.44	0.013	0.266	1	1957	tags=52%, list=15%, signal=61%
626	GSE2770_IL12_AND_TGFB_ACT_VS_ACT_CD4_TCELL_48H_UP		149	0.43	1.44	0	0.265	1	1164	tags=11%, list=9%, signal=12%
627	GSE16697_CD4_TCELL_VS_TFH_CD4_TCELL_UP		171	0.42	1.44	0	0.265	1	2641	tags=32%, list=20%, signal=40%
628	GO_REGULATION_OF_CELL_KILLING		42	0.52	1.44	0.045	0.265	1	1350	tags=43%, list=10%, signal=48%
629	GO_ALPHA_BETA_T_CELL_ACTIVATION		43	0.52	1.44	0.045	0.266	1	1055	tags=35%, list=8%, signal=38%
630	GO_CD4_POSITIVE_ALPHA_BETA_T_CELL_ACTIVATION		30	0.56	1.43	0.066	0.267	1	920	tags=37%, list=7%, signal=39%
631	GO_THREONINE_TYPE_PEPTIDASE_ACTIVITY		17	0.62	1.43	0.069	0.268	1	322	tags=12%, list=2%, signal=12%
632	GO_RESPONSE_TO_PROTOZOAN		16	0.64	1.43	0.08	0.269	1	621	tags=38%, list=5%, signal=39%
633	GO_INFLAMMATORY_RESPONSE_TO_ANTIGENIC_STIMULUS		19	0.61	1.43	0.082	0.268	1	990	tags=37%, list=7%, signal=40%
634	CHIANG_LIVER_CANCER_SUBCLASS_INTERFERON_UP		15	0.66	1.43	0.073	0.269	1	1583	tags=47%, list=12%, signal=53%
635	GSE45382_UNTREATED_VS_TGFB_TREATED_MACROPHAGES_UP		173	0.42	1.43	0.009	0.269	1	2423	tags=26%, list=18%, signal=31%
636	LIANG_SILENCED_BY_METHYLATION_2		35	0.53	1.43	0.045	0.268	1	1045	tags=49%, list=8%, signal=53%
637	GO_DEFENSE_RESPONSE_TO_GRAM_NEGATIVE_BACTERIUM		28	0.56	1.43	0.047	0.269	1	1149	tags=36%, list=9%, signal=39%
638	REACTOME_RIG_I_MDA5_MEDIATED_INDUCTION_OF_IFN_ALPHA_BETA_PATHWAYS		54	0.5	1.43	0.031	0.27	1	3690	tags=43%, list=28%, signal=59%
639	GSE41867_DAY6_EFFECTOR_VS_DAY30_MEMORY_CD8_TCELL_LCMV_ARMSTRONG_UP		174	0.42	1.43	0	0.272	1	1802	tags=22%, list=14%, signal=25%
640	MODULE_20		57	0.48	1.43	0.027	0.272	1	1533	tags=25%, list=12%, signal=28%
641	BIOCARTA_BCR_PATHWAY		32	0.54	1.43	0.069	0.272	1	1701	tags=25%, list=13%, signal=29%
642	GSE17974_CTRL_VS_ACT_IL4_AND_ANTI_IL12_1H_CD4_TCELL_DN		142	0.43	1.43	0	0.273	1	1482	tags=18%, list=11%, signal=20%
643	REACTOME_ACTIVATION_OF_NF_KAPPAB_IN_B_CELLS		57	0.49	1.43	0.029	0.274	1	2067	tags=16%, list=16%, signal=19%
644	REACTOME_TRAF6_MEDIATED_IRF7_ACTIVATION		17	0.62	1.43	0.073	0.274	1	2835	tags=47%, list=21%, signal=60%
645	KEGG_TRYPTOPHAN_METABOLISM		29	0.55	1.43	0.045	0.274	1	1219	tags=34%, list=9%, signal=38%
646	RPS14_DN.V1_UP		142	0.42	1.43	0	0.274	1	2187	tags=39%, list=17%, signal=46%
647	GSE5589_WT_VS_IL10_KO_LPS_STIM_MACROPHAGE_180MIN_UP		133	0.42	1.43	0.007	0.275	1	2616	tags=23%, list=20%, signal=29%
648	MODULE_430		49	0.5	1.43	0.03	0.274	1	3257	tags=45%, list=25%, signal=59%
649	GSE46606_IRF4MID_VS_WT_CD40L_IL2_IL5_DAY1_STIMULATED_BCELL_UP		173	0.41	1.43	0	0.275	1	2982	tags=38%, list=23%, signal=49%
650	LIAN_NEUTROPHIL_GRANULE_CONSTITUENTS		19	0.6	1.43	0.089	0.274	1	2235	tags=53%, list=17%, signal=63%
651	GSE22432_PDC_VS_TGFB1_TREATEDCOMMON_DC_PROGENITOR_DN		180	0.41	1.43	0	0.274	1	2497	tags=29%, list=19%, signal=35%
652	GSE22886_NAIVE_CD8_TCELL_VS_DC_UP		149	0.42	1.43	0	0.274	1	1344	tags=19%, list=10%, signal=21%
653	CHR13Q32		21	0.58	1.43	0.081	0.276	1	1091	tags=19%, list=8%, signal=21%
654	KUMAR_TARGETS_OF_MLL_AF9_FUSION		315	0.39	1.42	0	0.278	1	1256	tags=17%, list=9%, signal=19%
655	GSE16450_IMMATURE_VS_MATURE_NEURON_CELL_LINE_12H_IFNA_STIM_UP		171	0.41	1.42	0	0.278	1	1654	tags=28%, list=13%, signal=32%
656	GSE7548_NAIVE_VS_DAY7_PCC_IMMUNIZATION_CD4_TCELL_DN		169	0.42	1.42	0.01	0.277	1	2218	tags=25%, list=17%, signal=29%
657	GSE21546_UNSTIM_VS_ANTI_CD3_STIM_SAP1A_KO_AND_ELK1_KO_DP_THYMOCYTES_UP		106	0.44	1.42	0.013	0.277	1	1640	tags=45%, list=12%, signal=51%
658	GSE12366_GC_VS_NAIVE_BCELL_DN		153	0.42	1.42	0	0.278	1	1628	tags=24%, list=12%, signal=27%
659	KYNG_ENVIRONMENTAL_STRESS_RESPONSE_NOT_BY_GAMMA_IN_OLD		30	0.55	1.42	0.06	0.278	1	450	tags=17%, list=3%, signal=17%
660	GO_SH2_DOMAIN_BINDING		24	0.58	1.42	0.073	0.278	1	1633	tags=25%, list=12%, signal=28%
661	GSE22886_NAIVE_BCELL_VS_NEUTROPHIL_DN		150	0.43	1.42	0	0.278	1	2661	tags=35%, list=20%, signal=43%
662	GSE42021_CD24INT_TREG_VS_CD24INT_TCONV_THYMUS_UP		177	0.4	1.42	0	0.279	1	4465	tags=46%, list=34%, signal=68%
663	GSE36009_UNSTIM_VS_LPS_STIM_DC_UP		159	0.41	1.42	0	0.279	1	1403	tags=23%, list=11%, signal=26%
664	DARWICHE_PAPILLOMA_RISK_LOW_UP		117	0.44	1.42	0	0.286	1	1137	tags=14%, list=9%, signal=15%
665	CHR12Q24		156	0.42	1.42	0.007	0.287	1	1247	tags=12%, list=9%, signal=13%
666	GSE21360_NAIVE_VS_SECONDARY_MEMORY_CD8_TCELL_DN		152	0.42	1.42	0.008	0.286	1	1635	tags=24%, list=12%, signal=27%
667	GO_PLATELET_ACTIVATION		117	0.43	1.42	0.018	0.286	1	2026	tags=28%, list=15%, signal=33%
668	MORI_PLASMA_CELL_DN		23	0.58	1.42	0.072	0.286	1	1717	tags=39%, list=13%, signal=45%
669	GSE17186_CD21LOW_VS_CD21HIGH_TRANSITIONAL_BCELL_CORD_BLOOD_DN		169	0.41	1.42	0	0.287	1	2598	tags=28%, list=20%, signal=35%
670	GSE40274_FOXP3_VS_FOXP3_AND_HELIOS_TRANSDUCED_ACTIVATED_CD4_TCELL_DN		117	0.43	1.42	0.007	0.288	1	1973	tags=20%, list=15%, signal=23%
671	GSE1925_3H_VS_24H_IFNG_STIM_MACROPHAGE_DN		147	0.42	1.42	0	0.287	1	1561	tags=18%, list=12%, signal=20%
672	GO_RIBONUCLEASE_ACTIVITY		75	0.47	1.42	0.039	0.287	1	4638	tags=49%, list=35%, signal=76%
673	GO_RESPONSE_TO_ANTIBIOTIC		37	0.52	1.42	0.073	0.287	1	4107	tags=49%, list=31%, signal=70%
674	REACTOME_ER_PHAGOSOME_PATHWAY		50	0.5	1.42	0.026	0.287	1	1409	tags=14%, list=11%, signal=16%
675	PID_IL4_2PATHWAY		54	0.49	1.42	0.021	0.287	1	1791	tags=31%, list=14%, signal=36%
676	GO_GLUCOSAMINE_CONTAINING_COMPOUND_METABOLIC_PROCESS		21	0.59	1.41	0.064	0.288	1	2217	tags=29%, list=17%, signal=34%
677	GSE1112_HY_CD8AB_VS_HY_CD8AA_THYMOCYTE_RTOC_CULTURE_UP		132	0.42	1.41	0	0.288	1	1431	tags=27%, list=11%, signal=29%
678	SHIN_B_CELL_LYMPHOMA_CLUSTER_3		26	0.57	1.41	0.067	0.288	1	1350	tags=38%, list=10%, signal=43%
679	GSE17721_LPS_VS_PAM3CSK4_16H_BMDC_UP		162	0.42	1.41	0.009	0.287	1	1591	tags=19%, list=12%, signal=21%
680	REACTOME_PACKAGING_OF_TELOMERE_ENDS		18	0.61	1.41	0.063	0.287	1	1101	tags=33%, list=8%, signal=36%
681	GSE22886_NAIVE_BCELL_VS_DC_UP		137	0.42	1.41	0.007	0.288	1	849	tags=19%, list=6%, signal=20%
682	GSE2935_UV_INACTIVATED_VS_LIVE_SENDAI_VIRUS_INF_MACROPHAGE_UP		140	0.42	1.41	0.007	0.288	1	1872	tags=27%, list=14%, signal=31%
683	GO_REGULATION_OF_LYMPHOCYTE_MIGRATION		27	0.56	1.41	0.057	0.288	1	1715	tags=48%, list=13%, signal=55%
684	GSE21360_PRIMARY_VS_QUATERNARY_MEMORY_CD8_TCELL_UP		158	0.41	1.41	0	0.289	1	1984	tags=30%, list=15%, signal=35%
685	CHR6P21		199	0.41	1.41	0	0.289	1	1381	tags=19%, list=10%, signal=21%
686	GSE40274_CTRL_VS_GATA1_TRANSDUCED_ACTIVATED_CD4_TCELL_UP		111	0.43	1.41	0.013	0.289	1	2566	tags=41%, list=19%, signal=50%
687	GO_POSITIVE_REGULATION_OF_CELL_CELL_ADHESION		171	0.41	1.41	0.01	0.288	1	1762	tags=32%, list=13%, signal=36%
688	GSE29618_BCELL_VS_PDC_DAY7_FLU_VACCINE_UP		153	0.42	1.41	0	0.291	1	1628	tags=22%, list=12%, signal=24%
689	GSE17301_ACD3_ACD28_VS_ACD3_ACD28_AND_IFNA5_STIM_CD8_TCELL_DN		163	0.42	1.41	0	0.292	1	2297	tags=29%, list=17%, signal=35%
690	GO_LYMPHOCYTE_DIFFERENTIATION		156	0.42	1.41	0	0.293	1	1711	tags=29%, list=13%, signal=33%
691	GSE17721_POLYIC_VS_CPG_8H_BMDC_UP		161	0.42	1.41	0	0.293	1	1447	tags=18%, list=11%, signal=20%
692	GO_POSITIVE_REGULATION_OF_INTERLEUKIN_1_SECRETION		16	0.62	1.41	0.094	0.293	1	1528	tags=56%, list=12%, signal=64%
693	KEGG_AUTOIMMUNE_THYROID_DISEASE		16	0.64	1.41	0.098	0.293	1	812	tags=50%, list=6%, signal=53%
694	GSE15324_NAIVE_VS_ACTIVATED_CD8_TCELL_UP		142	0.42	1.41	0.008	0.293	1	1786	tags=27%, list=14%, signal=31%
695	GSE21360_NAIVE_VS_SECONDARY_MEMORY_CD8_TCELL_UP		158	0.42	1.41	0	0.293	1	1709	tags=21%, list=13%, signal=24%
696	GSE14415_INDUCED_TREG_VS_FOXP3_KO_INDUCED_TREG_UP		144	0.41	1.41	0	0.294	1	1307	tags=18%, list=10%, signal=20%
697	GO_HSP70_PROTEIN_BINDING		26	0.57	1.41	0.063	0.295	1	1066	tags=19%, list=8%, signal=21%
698	GO_RECIPROCAL_DNA_RECOMBINATION		25	0.55	1.41	0.068	0.296	1	2803	tags=28%, list=21%, signal=35%
699	GSE22886_IGG_IGA_MEMORY_BCELL_VS_BM_PLASMA_CELL_UP		168	0.41	1.41	0	0.296	1	2347	tags=18%, list=18%, signal=21%
700	CHANG_IMMORTALIZED_BY_HPV31_DN		43	0.51	1.41	0.08	0.296	1	1092	tags=28%, list=8%, signal=30%
701	GSE37301_MULTIPOTENT_PROGENITOR_VS_COMMON_LYMPHOID_PROGENITOR_UP		150	0.41	1.41	0.008	0.296	1	1902	tags=22%, list=14%, signal=25%
702	GO_HOMOLOGOUS_CHROMOSOME_SEGREGATION		21	0.59	1.4	0.077	0.296	1	3242	tags=52%, list=25%, signal=69%
703	GSE23502_WT_VS_HDC_KO_MYELOID_DERIVED_SUPPRESSOR_CELL_BM_UP		169	0.41	1.4	0.009	0.298	1	2158	tags=22%, list=16%, signal=27%
704	GO_T_CELL_DIFFERENTIATION		100	0.44	1.4	0.012	0.298	1	1225	tags=25%, list=9%, signal=27%
705	REACTOME_CROSS_PRESENTATION_OF_SOLUBLE_EXOGENOUS_ANTIGENS_ENDOSOMES		43	0.49	1.4	0.061	0.298	1	1132	tags=14%, list=9%, signal=15%
706	GSE2706_UNSTIM_VS_8H_R848_DC_DN		152	0.42	1.4	0	0.298	1	1532	tags=39%, list=12%, signal=44%
707	GSE23568_CTRL_VS_ID3_TRANSDUCED_CD8_TCELL_UP		174	0.4	1.4	0	0.299	1	874	tags=10%, list=7%, signal=11%
708	ST_G_ALPHA_I_PATHWAY		27	0.56	1.4	0.09	0.299	1	636	tags=11%, list=5%, signal=12%
709	GO_POSITIVE_REGULATION_OF_DEFENSE_RESPONSE		286	0.39	1.4	0	0.299	1	1975	tags=28%, list=15%, signal=32%
710	CYCLIN_D1_KE_.V1_DN		124	0.43	1.4	0.007	0.299	1	867	tags=18%, list=7%, signal=19%
711	GSE41867_NAIVE_VS_DAY6_LCMV_EFFECTOR_CD8_TCELL_DN		179	0.41	1.4	0	0.299	1	2555	tags=23%, list=19%, signal=28%
712	DIRMEIER_LMP1_RESPONSE_EARLY		55	0.48	1.4	0.042	0.3	1	2648	tags=40%, list=20%, signal=50%
713	GSE32164_RESTING_DIFFERENTIATED_VS_ALTERNATIVELY_ACT_M2_MACROPHAGE_DN		175	0.4	1.4	0	0.3	1	2055	tags=24%, list=16%, signal=28%
714	GSE43863_TH1_VS_TFH_EFFECTOR_CD4_TCELL_DN		180	0.41	1.4	0	0.3	1	2168	tags=24%, list=16%, signal=29%
715	GSE5455_HEALTHY_VS_TUMOR_BEARING_MOUSE_SPLEEN_MONOCYTE_DN		170	0.4	1.4	0	0.301	1	1869	tags=26%, list=14%, signal=30%
716	GO_LEUKOCYTE_MEDIATED_CYTOTOXICITY		22	0.56	1.4	0.072	0.3	1	2541	tags=50%, list=19%, signal=62%
717	GO_REGULATION_OF_ADAPTIVE_IMMUNE_RESPONSE		92	0.44	1.4	0.032	0.301	1	1622	tags=30%, list=12%, signal=34%
718	DIRMEIER_LMP1_RESPONSE_LATE_UP		51	0.48	1.4	0.062	0.302	1	3248	tags=35%, list=25%, signal=47%
719	ST_B_CELL_ANTIGEN_RECEPTOR		36	0.51	1.4	0.063	0.303	1	1770	tags=22%, list=13%, signal=26%
720	GSE1925_CTRL_VS_24H_IFNG_STIM_MACROPHAGE_UP		153	0.41	1.4	0	0.303	1	1565	tags=20%, list=12%, signal=23%
721	GSE22886_NAIVE_BCELL_VS_MONOCYTE_UP		120	0.42	1.4	0.006	0.303	1	1701	tags=28%, list=13%, signal=32%
722	REACTOME_INNATE_IMMUNE_SYSTEM		184	0.4	1.4	0	0.303	1	2441	tags=32%, list=18%, signal=38%
723	GSE29164_UNTREATED_VS_CD8_TCELL_TREATED_MELANOMA_DAY7_UP		178	0.41	1.4	0	0.303	1	2317	tags=26%, list=18%, signal=31%
724	GSE9960_HEALTHY_VS_GRAM_POS_SEPSIS_PBMC_DN		151	0.4	1.4	0	0.303	1	1639	tags=27%, list=12%, signal=31%
725	GSE17974_IL4_AND_ANTI_IL12_VS_UNTREATED_72H_ACT_CD4_TCELL_DN		136	0.42	1.4	0	0.304	1	1201	tags=23%, list=9%, signal=25%
726	KEGG_PROTEASOME		39	0.51	1.4	0.062	0.304	1	1132	tags=10%, list=9%, signal=11%
727	GO_TRANSFERASE_ACTIVITY_TRANSFERRING_PENTOSYL_GROUPS		44	0.49	1.4	0.055	0.304	1	3865	tags=48%, list=29%, signal=67%
728	GSE14415_NATURAL_TREG_VS_TCONV_UP		133	0.42	1.4	0.016	0.305	1	2374	tags=26%, list=18%, signal=32%
729	GNF2_IL2RB		22	0.58	1.39	0.085	0.306	1	1505	tags=36%, list=11%, signal=41%
730	GSE23568_CTRL_TRANSDUCED_VS_WT_CD8_TCELL_DN		168	0.41	1.39	0	0.307	1	982	tags=17%, list=7%, signal=18%
731	GSE41176_UNSTIM_VS_ANTI_IGM_STIM_TAK1_KO_BCELL_1H_UP		171	0.41	1.39	0	0.307	1	1170	tags=12%, list=9%, signal=13%
732	GSE10239_NAIVE_VS_DAY4.5_EFF_CD8_TCELL_UP		174	0.41	1.39	0.01	0.311	1	2522	tags=26%, list=19%, signal=32%
733	GSE9988_LOW_LPS_VS_VEHICLE_TREATED_MONOCYTE_DN		172	0.4	1.39	0	0.313	1	3525	tags=32%, list=27%, signal=43%
734	GSE2770_IL12_AND_TGFB_VS_IL4_TREATED_ACT_CD4_TCELL_48H_DN		105	0.42	1.39	0.013	0.314	1	1301	tags=29%, list=10%, signal=31%
735	GSE2405_HEAT_KILLED_LYSATE_VS_LIVE_A_PHAGOCYTOPHILUM_STIM_NEUTROPHIL_9H_DN		169	0.42	1.39	0	0.314	1	997	tags=16%, list=8%, signal=17%
736	REACTOME_MHC_CLASS_II_ANTIGEN_PRESENTATION		78	0.45	1.39	0.025	0.315	1	971	tags=10%, list=7%, signal=11%
737	REACTOME_MEIOTIC_SYNAPSIS		36	0.51	1.39	0.064	0.315	1	1270	tags=22%, list=10%, signal=25%
738	GSE16385_ROSIGLITAZONE_VS_UNTREATED_IFNG_TNF_STIM_MACROPHAGE_UP		146	0.41	1.39	0.01	0.316	1	1773	tags=26%, list=13%, signal=30%
739	GNF2_TTN		16	0.62	1.39	0.078	0.317	1	1059	tags=56%, list=8%, signal=61%
740	GSE5960_TH1_VS_ANERGIC_TH1_UP		170	0.4	1.39	0	0.317	1	1200	tags=12%, list=9%, signal=13%
741	GO_LEUKOCYTE_MIGRATION		193	0.4	1.39	0.01	0.317	1	1883	tags=31%, list=14%, signal=35%
742	GSE4590_SMALL_VS_LARGE_PRE_BCELL_UP		143	0.42	1.39	0.008	0.318	1	2534	tags=32%, list=19%, signal=39%
743	GO_REGULATION_OF_SYNCYTIUM_FORMATION_BY_PLASMA_MEMBRANE_FUSION		15	0.62	1.39	0.094	0.318	1	2041	tags=33%, list=15%, signal=39%
744	GO_POSITIVE_REGULATION_OF_ADAPTIVE_IMMUNE_RESPONSE		54	0.47	1.39	0.028	0.318	1	1081	tags=26%, list=8%, signal=28%
745	BOSCO_TH1_CYTOTOXIC_MODULE		72	0.46	1.39	0.039	0.318	1	1768	tags=40%, list=13%, signal=46%
746	GSE17721_PAM3CSK4_VS_GADIQUIMOD_4H_BMDC_DN		164	0.4	1.39	0	0.318	1	2624	tags=27%, list=20%, signal=34%
747	GSE17721_PAM3CSK4_VS_GADIQUIMOD_12H_BMDC_DN		169	0.41	1.39	0	0.318	1	2252	tags=33%, list=17%, signal=39%
748	PID_IL8_CXCR1_PATHWAY		24	0.57	1.39	0.072	0.318	1	1626	tags=29%, list=12%, signal=33%
749	GSE37533_PPARG1_FOXP3_VS_FOXP3_TRANSDUCED_CD4_TCELL_PIOGLITAZONE_TREATED_UP		165	0.41	1.39	0	0.318	1	1580	tags=30%, list=12%, signal=33%
750	GSE22935_UNSTIM_VS_12H_MBOVIS_BCG_STIM_MYD88_KO_MACROPHAGE_DN		172	0.41	1.38	0	0.32	1	1619	tags=21%, list=12%, signal=24%
751	REACTOME_RNA_POL_I_TRANSCRIPTION		40	0.5	1.38	0.068	0.32	1	1101	tags=18%, list=8%, signal=19%
752	GNF2_CD14		25	0.55	1.38	0.088	0.32	1	1827	tags=48%, list=14%, signal=56%
753	GO_CYTOKINE_RECEPTOR_BINDING		175	0.4	1.38	0.02	0.321	1	1388	tags=26%, list=10%, signal=29%
754	GO_PHAGOCYTOSIS_ENGULFMENT		17	0.6	1.38	0.073	0.32	1	1212	tags=24%, list=9%, signal=26%
755	BYSTROEM_CORRELATED_WITH_IL5_DN		61	0.47	1.38	0.042	0.321	1	2722	tags=26%, list=21%, signal=33%
756	GSE13484_3H_UNSTIM_VS_YF17D_VACCINE_STIM_PBMC_DN		156	0.41	1.38	0	0.321	1	1597	tags=24%, list=12%, signal=27%
757	LEE_AGING_CEREBELLUM_UP		71	0.45	1.38	0.043	0.321	1	2237	tags=32%, list=17%, signal=39%
758	GSE35825_IFNA_VS_IFNG_STIM_MACROPHAGE_UP		136	0.41	1.38	0	0.321	1	1628	tags=22%, list=12%, signal=25%
759	GSE17186_MEMORY_VS_CD21HIGH_TRANSITIONAL_BCELL_DN		181	0.4	1.38	0.019	0.322	1	2369	tags=29%, list=18%, signal=35%
760	GSE45365_NK_CELL_VS_CD8_TCELL_MCMV_INFECTION_UP		178	0.39	1.38	0	0.323	1	3100	tags=31%, list=23%, signal=40%
761	GSE19941_UNSTIM_VS_LPS_AND_IL10_STIM_IL10_KO_NFKBP50_KO_MACROPHAGE_DN		149	0.42	1.38	0.017	0.323	1	1485	tags=21%, list=11%, signal=24%
762	GO_POSITIVE_REGULATION_OF_INNATE_IMMUNE_RESPONSE		209	0.39	1.38	0	0.323	1	1951	tags=25%, list=15%, signal=29%
763	GO_SYNAPSIS		15	0.63	1.38	0.085	0.323	1	3242	tags=67%, list=25%, signal=88%
764	KIM_LIVER_CANCER_POOR_SURVIVAL_DN		24	0.56	1.38	0.086	0.322	1	1556	tags=42%, list=12%, signal=47%
765	MODULE_295		18	0.6	1.38	0.12	0.322	1	69	tags=17%, list=1%, signal=17%
766	GNF2_CD33		42	0.49	1.38	0.05	0.326	1	1827	tags=45%, list=14%, signal=52%
767	CHR3Q29		31	0.53	1.38	0.058	0.326	1	834	tags=19%, list=6%, signal=21%
768	REACTOME_HOST_INTERACTIONS_OF_HIV_FACTORS		105	0.43	1.38	0.029	0.326	1	1622	tags=10%, list=12%, signal=11%
769	GO_RESPONSE_TO_PROSTAGLANDIN_E		20	0.58	1.38	0.084	0.326	1	2225	tags=35%, list=17%, signal=42%
770	GO_LEUKOCYTE_CHEMOTAXIS		76	0.44	1.38	0.055	0.326	1	1883	tags=36%, list=14%, signal=41%
771	AIYAR_COBRA1_TARGETS_UP		31	0.54	1.38	0.073	0.326	1	1042	tags=19%, list=8%, signal=21%
772	GSE18791_CTRL_VS_NEWCASTLE_VIRUS_DC_14H_DN		122	0.41	1.38	0.026	0.325	1	1404	tags=30%, list=11%, signal=34%
773	GO_MEIOSIS_I		51	0.48	1.38	0.056	0.325	1	3242	tags=33%, list=25%, signal=44%
774	GO_RESPONSE_TO_ATP		21	0.58	1.38	0.096	0.325	1	1215	tags=33%, list=9%, signal=37%
775	NEMETH_INFLAMMATORY_RESPONSE_LPS_DN		29	0.53	1.38	0.089	0.326	1	2369	tags=34%, list=18%, signal=42%
776	WANG_TNF_TARGETS		16	0.62	1.38	0.135	0.327	1	621	tags=31%, list=5%, signal=33%
777	TAKEDA_TARGETS_OF_NUP98_HOXA9_FUSION_16D_UP		122	0.42	1.38	0.008	0.328	1	1224	tags=34%, list=9%, signal=37%
778	GSE7764_IL15_NK_CELL_24H_VS_SPLENOCYTE_DN		170	0.4	1.38	0	0.328	1	2386	tags=25%, list=18%, signal=30%
779	GSE13306_RA_VS_UNTREATED_MEM_CD4_TCELL_UP		166	0.4	1.38	0	0.327	1	1907	tags=27%, list=14%, signal=31%
780	GO_DEFENSE_RESPONSE_TO_FUNGUS		16	0.61	1.37	0.09	0.327	1	736	tags=25%, list=6%, signal=26%
781	MALONEY_RESPONSE_TO_17AAG_UP		33	0.52	1.37	0.063	0.328	1	2635	tags=27%, list=20%, signal=34%
782	GO_RESPONSE_TO_INTERFERON_ALPHA		16	0.61	1.37	0.103	0.329	1	1125	tags=25%, list=9%, signal=27%
783	GO_SULFUR_AMINO_ACID_BIOSYNTHETIC_PROCESS		15	0.61	1.37	0.099	0.329	1	606	tags=13%, list=5%, signal=14%
784	BOYLAN_MULTIPLE_MYELOMA_C_CLUSTER_UP		34	0.52	1.37	0.08	0.33	1	445	tags=9%, list=3%, signal=9%
785	GO_HEMOSTASIS		227	0.38	1.37	0.01	0.33	1	1707	tags=22%, list=13%, signal=25%
786	GO_NEGATIVE_REGULATION_OF_MULTI_ORGANISM_PROCESS		106	0.42	1.37	0.032	0.331	1	1197	tags=23%, list=9%, signal=25%
787	GSE14769_UNSTIM_VS_80MIN_LPS_BMDM_UP		173	0.4	1.37	0	0.332	1	3374	tags=34%, list=26%, signal=45%
788	GSE24726_WT_VS_E2_2_KO_PDC_DAY4_POST_DELETION_UP		177	0.4	1.37	0.031	0.334	1	2237	tags=21%, list=17%, signal=25%
789	GO_CHROMATIN_DISASSEMBLY		16	0.61	1.37	0.092	0.338	1	2294	tags=31%, list=17%, signal=38%
790	GNF2_PTPN4		30	0.51	1.37	0.068	0.34	1	1650	tags=33%, list=12%, signal=38%
791	GO_POSITIVE_REGULATION_OF_WOUND_HEALING		36	0.51	1.37	0.066	0.34	1	2654	tags=39%, list=20%, signal=49%
792	GSE17721_LPS_VS_GARDIQUIMOD_24H_BMDC_UP		157	0.4	1.37	0.008	0.34	1	2421	tags=26%, list=18%, signal=32%
793	GSE5589_LPS_AND_IL10_VS_LPS_AND_IL6_STIM_MACROPHAGE_45MIN_DN		176	0.39	1.37	0	0.341	1	1640	tags=18%, list=12%, signal=20%
794	GSE12845_PRE_GC_VS_DARKZONE_GC_TONSIL_BCELL_UP		143	0.4	1.36	0.007	0.344	1	1935	tags=24%, list=15%, signal=28%
795	GSE19401_UNSTIM_VS_RETINOIC_ACID_AND_PAM2CSK4_STIM_FOLLICULAR_DC_DN		173	0.39	1.36	0	0.344	1	1634	tags=21%, list=12%, signal=23%
796	GSE3039_CD4_TCELL_VS_ALPHAALPHA_CD8_TCELL_UP		180	0.4	1.36	0	0.345	1	1342	tags=16%, list=10%, signal=18%
797	GO_POSITIVE_REGULATION_OF_TRANSLATIONAL_INITIATION		19	0.59	1.36	0.094	0.345	1	940	tags=11%, list=7%, signal=11%
798	GSE369_SOCS3_KO_VS_WT_LIVER_POST_IL6_INJECTION_DN		171	0.39	1.36	0	0.345	1	1061	tags=18%, list=8%, signal=19%
799	GO_CENTRIOLE_ASSEMBLY		18	0.58	1.36	0.103	0.346	1	3564	tags=44%, list=27%, signal=61%
800	GSE36392_TYPE_2_MYELOID_VS_EOSINOPHIL_IL25_TREATED_LUNG_DN		159	0.4	1.36	0.017	0.346	1	1986	tags=30%, list=15%, signal=35%
801	MORF_RFC1		96	0.42	1.36	0.017	0.346	1	3433	tags=24%, list=26%, signal=32%
802	GO_RESPONSE_TO_FUNGUS		28	0.54	1.36	0.066	0.349	1	882	tags=29%, list=7%, signal=31%
803	JISON_SICKLE_CELL_DISEASE_UP		153	0.4	1.36	0.009	0.35	1	2025	tags=25%, list=15%, signal=29%
804	GSE34205_RSV_VS_FLU_INF_INFANT_PBMC_DN		142	0.39	1.36	0.007	0.35	1	2325	tags=30%, list=18%, signal=36%
805	GO_LEUKOCYTE_DIFFERENTIATION		225	0.38	1.36	0	0.35	1	1711	tags=25%, list=13%, signal=28%
806	PID_CXCR3_PATHWAY		40	0.5	1.36	0.062	0.349	1	420	tags=13%, list=3%, signal=13%
807	WINNEPENNINCKX_MELANOMA_METASTASIS_DN		29	0.53	1.36	0.071	0.349	1	2091	tags=38%, list=16%, signal=45%
808	GSE13485_DAY7_VS_DAY21_YF17D_VACCINE_PBMC_UP		162	0.39	1.36	0.008	0.349	1	2037	tags=25%, list=15%, signal=29%
809	GSE24081_CONTROLLER_VS_PROGRESSOR_HIV_SPECIFIC_CD8_TCELL_DN		135	0.4	1.36	0.037	0.349	1	1328	tags=21%, list=10%, signal=24%
810	GO_PRODUCTION_OF_MOLECULAR_MEDIATOR_OF_IMMUNE_RESPONSE		44	0.49	1.36	0.056	0.349	1	1203	tags=18%, list=9%, signal=20%
811	GSE2128_C57BL6_VS_NOD_CD4CD8_DP_THYMOCYTE_DN		169	0.39	1.36	0.008	0.349	1	1909	tags=17%, list=14%, signal=20%
812	GO_REGULATION_OF_B_CELL_MEDIATED_IMMUNITY		29	0.53	1.36	0.085	0.349	1	1289	tags=34%, list=10%, signal=38%
813	GSE25088_IL4_VS_IL4_AND_ROSIGLITAZONE_STIM_STAT6_KO_MACROPHAGE_DAY10_DN		159	0.39	1.36	0	0.352	1	1744	tags=20%, list=13%, signal=23%
814	KAMIKUBO_MYELOID_CEBPA_NETWORK		26	0.54	1.36	0.088	0.352	1	2235	tags=50%, list=17%, signal=60%
815	GSE7548_DAY7_VS_DAY28_PCC_IMMUNIZATION_CD4_TCELL_DN		156	0.4	1.36	0.008	0.352	1	2406	tags=27%, list=18%, signal=33%
816	GSE7348_UNSTIM_VS_LPS_STIM_MACROPHAGE_UP		136	0.41	1.36	0.015	0.352	1	3250	tags=33%, list=25%, signal=43%
817	GO_REGULATION_OF_HOMOTYPIC_CELL_CELL_ADHESION		218	0.39	1.36	0	0.351	1	1528	tags=27%, list=12%, signal=30%
818	MODULE_511		23	0.55	1.36	0.06	0.351	1	1378	tags=39%, list=10%, signal=44%
819	GSE28737_WT_VS_BCL6_HET_FOLLICULAR_BCELL_DN		159	0.4	1.36	0.009	0.351	1	2070	tags=33%, list=16%, signal=39%
820	GSE42021_CD24INT_VS_CD24LOW_TCONV_THYMUS_DN		144	0.4	1.36	0.008	0.351	1	1561	tags=26%, list=12%, signal=29%
821	GSE10240_CTRL_VS_IL22_STIM_PRIMARY_BRONCHIAL_EPITHELIAL_CELLS_UP		169	0.4	1.36	0.018	0.353	1	1927	tags=22%, list=15%, signal=26%
822	GSE7219_WT_VS_NIK_NFKB2_KO_DC_UP		170	0.39	1.36	0.022	0.352	1	1885	tags=22%, list=14%, signal=26%
823	BIOCARTA_INFLAM_PATHWAY		17	0.6	1.36	0.125	0.352	1	940	tags=47%, list=7%, signal=51%
824	ONO_AML1_TARGETS_UP		19	0.58	1.36	0.116	0.353	1	1341	tags=37%, list=10%, signal=41%
825	GSE3920_UNTREATED_VS_IFNB_TREATED_ENDOTHELIAL_CELL_DN		155	0.4	1.35	0.008	0.353	1	3261	tags=30%, list=25%, signal=39%
826	GSE40666_UNTREATED_VS_IFNA_STIM_STAT1_KO_CD8_TCELL_90MIN_UP		118	0.4	1.35	0.007	0.354	1	1499	tags=36%, list=11%, signal=40%
827	GO_VIRUS_RECEPTOR_ACTIVITY		52	0.46	1.35	0.057	0.354	1	1210	tags=25%, list=9%, signal=27%
828	GSE11961_GERMINAL_CENTER_BCELL_DAY7_VS_PLASMA_CELL_DAY7_DN		168	0.4	1.35	0	0.353	1	2189	tags=23%, list=17%, signal=27%
829	ONO_FOXP3_TARGETS_UP		18	0.58	1.35	0.104	0.355	1	1341	tags=44%, list=10%, signal=49%
830	GSE23505_IL6_IL1_VS_IL6_IL1_TGFB_TREATED_CD4_TCELL_UP		169	0.4	1.35	0.031	0.357	1	1709	tags=17%, list=13%, signal=19%
831	REACTOME_RIP_MEDIATED_NFKB_ACTIVATION_VIA_DAI		16	0.61	1.35	0.136	0.361	1	3453	tags=44%, list=26%, signal=59%
832	GSE27670_BLIMP1_VS_LMP1_TRANSDUCED_GC_BCELL_UP		159	0.4	1.35	0	0.361	1	2222	tags=31%, list=17%, signal=37%
833	GSE6269_E_COLI_VS_STREP_PNEUMO_INF_PBMC_DN		131	0.4	1.35	0.021	0.361	1	2492	tags=31%, list=19%, signal=37%
834	GSE16385_ROSIGLITAZONE_IL4_VS_IL4_ALONE_STIM_MACROPHAGE_12H_UP		169	0.4	1.35	0	0.361	1	1322	tags=11%, list=10%, signal=12%
835	GO_DEOXYRIBONUCLEASE_ACTIVITY		59	0.45	1.35	0.064	0.361	1	2784	tags=31%, list=21%, signal=38%
836	BIOCARTA_TCR_PATHWAY		38	0.51	1.35	0.071	0.363	1	1626	tags=21%, list=12%, signal=24%
837	GSE14000_UNSTIM_VS_16H_LPS_DC_DN		162	0.39	1.35	0	0.363	1	1775	tags=23%, list=13%, signal=26%
838	GSE17974_2H_VS_72H_UNTREATED_IN_VITRO_CD4_TCELL_DN		162	0.4	1.35	0.01	0.363	1	1247	tags=12%, list=9%, signal=13%
839	GO_COPI_COATED_VESICLE		21	0.57	1.35	0.107	0.363	1	845	tags=10%, list=6%, signal=10%
840	GSE5589_UNSTIM_VS_180MIN_LPS_AND_IL10_STIM_MACROPHAGE_DN		164	0.4	1.35	0.017	0.364	1	2042	tags=24%, list=15%, signal=28%
841	GO_REGULATION_OF_DEFENSE_RESPONSE_TO_VIRUS		142	0.4	1.35	0.016	0.364	1	2114	tags=26%, list=16%, signal=31%
842	GO_STRAND_DISPLACEMENT		24	0.56	1.35	0.092	0.365	1	3671	tags=50%, list=28%, signal=69%
843	GO_NEGATIVE_REGULATION_OF_IMMUNE_RESPONSE		87	0.42	1.35	0.021	0.366	1	1648	tags=34%, list=12%, signal=39%
844	GSE24726_WT_VS_E2_22_KO_PDC_DAY4_POST_DELETION_DN		177	0.39	1.35	0	0.366	1	3006	tags=29%, list=23%, signal=38%
845	REACTOME_TRAF6_MEDIATED_NFKB_ACTIVATION		19	0.58	1.35	0.084	0.367	1	3453	tags=47%, list=26%, signal=64%
846	GSE16697_CD4_TCELL_VS_TFH_CD4_TCELL_DN		168	0.38	1.35	0.01	0.366	1	2074	tags=24%, list=16%, signal=29%
847	GSE37416_CTRL_VS_3H_F_TULARENSIS_LVS_NEUTROPHIL_UP		141	0.4	1.34	0.008	0.367	1	1608	tags=16%, list=12%, signal=18%
848	GSE8685_IL2_STARVED_VS_IL15_ACT_IL2_STARVED_CD4_TCELL_UP		154	0.4	1.34	0.008	0.368	1	1200	tags=12%, list=9%, signal=13%
849	GSE40666_UNTREATED_VS_IFNA_STIM_STAT4_KO_EFFECTOR_CD8_TCELL_90MIN_UP		162	0.4	1.34	0.025	0.368	1	2522	tags=27%, list=19%, signal=33%
850	GSE27786_LIN_NEG_VS_NKCELL_DN		174	0.39	1.34	0	0.368	1	2790	tags=29%, list=21%, signal=37%
851	IL21_UP.V1_UP		111	0.41	1.34	0.036	0.368	1	1704	tags=32%, list=13%, signal=36%
852	GSE24142_EARLY_THYMIC_PROGENITOR_VS_DN3_THYMOCYTE_ADULT_UP		176	0.39	1.34	0.008	0.368	1	1216	tags=17%, list=9%, signal=19%
853	GSE1791_CTRL_VS_NEUROMEDINU_IN_T_CELL_LINE_3H_UP		119	0.41	1.34	0.044	0.368	1	1345	tags=25%, list=10%, signal=28%
854	GSE2770_IL12_AND_TGFB_ACT_VS_ACT_CD4_TCELL_2H_DN		151	0.4	1.34	0.017	0.368	1	2881	tags=26%, list=22%, signal=33%
855	GOLDRATH_NAIVE_VS_EFF_CD8_TCELL_UP		182	0.39	1.34	0	0.37	1	1444	tags=12%, list=11%, signal=13%
856	GSE22140_HEALTHY_VS_ARTHRITIC_GERMFREE_MOUSE_CD4_TCELL_UP		174	0.39	1.34	0.01	0.37	1	3300	tags=32%, list=25%, signal=42%
857	GSE11386_NAIVE_VS_MEMORY_BCELL_DN		139	0.4	1.34	0.007	0.371	1	1723	tags=19%, list=13%, signal=22%
858	FOSTER_TOLERANT_MACROPHAGE_UP		131	0.4	1.34	0.016	0.371	1	1740	tags=27%, list=13%, signal=30%
859	GO_PEPTIDYL_LYSINE_METHYLATION		54	0.46	1.34	0.051	0.371	1	1964	tags=15%, list=15%, signal=17%
860	GSE5099_CLASSICAL_M1_VS_ALTERNATIVE_M2_MACROPHAGE_UP		154	0.39	1.34	0.009	0.372	1	2489	tags=29%, list=19%, signal=35%
861	GO_POSITIVE_REGULATION_OF_TRANSCRIPTION_FACTOR_IMPORT_INTO_NUCLEUS		43	0.48	1.34	0.073	0.373	1	1885	tags=28%, list=14%, signal=32%
862	GSE360_L_DONOVANI_VS_B_MALAYI_HIGH_DOSE_MAC_DN		172	0.4	1.34	0.009	0.374	1	2001	tags=24%, list=15%, signal=28%
863	GO_CELLULAR_RESPONSE_TO_PROSTAGLANDIN_E_STIMULUS		16	0.58	1.34	0.125	0.375	1	1501	tags=25%, list=11%, signal=28%
864	GSE32901_NAIVE_VS_TH1_CD4_TCELL_DN		142	0.39	1.34	0.014	0.375	1	2870	tags=35%, list=22%, signal=44%
865	GSE4748_CYANOBACTERIUM_LPSLIKE_VS_LPS_AND_CYANOBACTERIUM_LPSLIKE_STIM_DC_3H_UP		137	0.4	1.34	0.008	0.376	1	1253	tags=19%, list=9%, signal=21%
866	GSE339_EX_VIVO_VS_IN_CULTURE_CD4POS_DC_UP		181	0.39	1.34	0.019	0.376	1	2374	tags=19%, list=18%, signal=23%
867	PID_IL12_2PATHWAY		45	0.48	1.34	0.069	0.376	1	1341	tags=22%, list=10%, signal=25%
868	GO_REGULATION_OF_CYTOKINE_BIOSYNTHETIC_PROCESS		77	0.44	1.34	0.058	0.377	1	1791	tags=40%, list=14%, signal=46%
869	GSE2770_UNTREATED_VS_IL12_TREATED_ACT_CD4_TCELL_48H_UP		178	0.39	1.34	0	0.377	1	2409	tags=22%, list=18%, signal=27%
870	GO_REGULATION_OF_CYTOKINE_PRODUCTION		438	0.36	1.34	0	0.377	1	1684	tags=25%, list=13%, signal=28%
871	GO_HUMORAL_IMMUNE_RESPONSE_MEDIATED_BY_CIRCULATING_IMMUNOGLOBULIN		23	0.56	1.34	0.107	0.378	1	712	tags=35%, list=5%, signal=37%
872	GSE3337_CTRL_VS_4H_IFNG_IN_CD8POS_DC_DN		170	0.38	1.34	0.018	0.379	1	1885	tags=21%, list=14%, signal=24%
873	HINATA_NFKB_TARGETS_KERATINOCYTE_UP		77	0.43	1.34	0.035	0.379	1	1025	tags=25%, list=8%, signal=27%
874	GSE15930_STIM_VS_STIM_AND_IFNAB_48H_CD8_T_CELL_DN		162	0.39	1.33	0.017	0.379	1	2002	tags=30%, list=15%, signal=34%
875	GO_TUMOR_NECROSIS_FACTOR_RECEPTOR_SUPERFAMILY_BINDING		38	0.48	1.33	0.077	0.379	1	1388	tags=32%, list=10%, signal=35%
876	FULCHER_INFLAMMATORY_RESPONSE_LECTIN_VS_LPS_DN		355	0.37	1.33	0	0.38	1	2015	tags=23%, list=15%, signal=27%
877	GSE26030_TH1_VS_TH17_DAY15_POST_POLARIZATION_DN		174	0.38	1.33	0	0.379	1	2519	tags=32%, list=19%, signal=39%
878	TONKS_TARGETS_OF_RUNX1_RUNX1T1_FUSION_HSC_DN		150	0.4	1.33	0.019	0.379	1	2120	tags=34%, list=16%, signal=40%
879	CHR15Q15		49	0.46	1.33	0.059	0.379	1	1284	tags=27%, list=10%, signal=29%
880	GSE22432_CDC_VS_COMMON_DC_PROGENITOR_UP		182	0.38	1.33	0	0.378	1	2474	tags=26%, list=19%, signal=32%
881	GSE36826_NORMAL_VS_STAPH_AUREUS_INF_IL1R_KO_SKIN_DN		168	0.39	1.33	0.029	0.379	1	2454	tags=18%, list=19%, signal=22%
882	GO_POSITIVE_REGULATION_OF_LEUKOCYTE_MIGRATION		85	0.42	1.33	0.024	0.379	1	1758	tags=36%, list=13%, signal=42%
883	GSE6269_HEALTHY_VS_FLU_INF_PBMC_DN		129	0.4	1.33	0.007	0.38	1	1666	tags=18%, list=13%, signal=20%
884	REACTOME_ANTIVIRAL_MECHANISM_BY_IFN_STIMULATED_GENES		56	0.45	1.33	0.064	0.38	1	2468	tags=18%, list=19%, signal=22%
885	GO_MYELOID_LEUKOCYTE_ACTIVATION		78	0.43	1.33	0.053	0.38	1	2680	tags=44%, list=20%, signal=54%
886	GSE41176_UNSTIM_VS_ANTI_IGM_STIM_TAK1_KO_BCELL_24H_UP		159	0.38	1.33	0	0.38	1	3057	tags=28%, list=23%, signal=36%
887	GO_REGULATION_OF_LEUKOCYTE_PROLIFERATION		142	0.4	1.33	0.027	0.38	1	1484	tags=30%, list=11%, signal=33%
888	KEGG_TYPE_I_DIABETES_MELLITUS		23	0.54	1.33	0.114	0.381	1	940	tags=43%, list=7%, signal=47%
889	GSE15735_CTRL_VS_HDAC_INHIBITOR_TREATED_CD4_TCELL_2H_DN		168	0.39	1.33	0	0.382	1	1404	tags=27%, list=11%, signal=30%
890	GSE7831_1H_VS_4H_INFLUENZA_STIM_PDC_DN		155	0.39	1.33	0.009	0.382	1	1847	tags=23%, list=14%, signal=27%
891	GSE360_LOW_DOSE_B_MALAYI_VS_M_TUBERCULOSIS_DC_DN		170	0.39	1.33	0	0.383	1	2185	tags=26%, list=17%, signal=31%
892	ODONNELL_METASTASIS_DN		17	0.58	1.33	0.133	0.382	1	340	tags=18%, list=3%, signal=18%
893	GSE6092_UNSTIM_VS_IFNG_STIM_ENDOTHELIAL_CELL_DN		167	0.38	1.33	0.021	0.382	1	1444	tags=18%, list=11%, signal=20%
894	GO_FC_GAMMA_RECEPTOR_SIGNALING_PATHWAY		69	0.45	1.33	0.069	0.383	1	2168	tags=28%, list=16%, signal=33%
895	GUTIERREZ_MULTIPLE_MYELOMA_UP		27	0.53	1.33	0.119	0.385	1	166	tags=4%, list=1%, signal=4%
896	ZHU_CMV_ALL_UP		103	0.41	1.33	0.045	0.385	1	1264	tags=15%, list=10%, signal=16%
897	GSE23505_IL6_IL1_VS_IL6_IL1_IL23_TREATED_CD4_TCELL_DN		179	0.37	1.33	0.01	0.386	1	801	tags=8%, list=6%, signal=9%
898	GSE19888_ADENOSINE_A3R_ACT_VS_TCELL_MEMBRANES_ACT_IN_MAST_CELL_UP		173	0.39	1.33	0.011	0.385	1	2298	tags=34%, list=17%, signal=41%
899	LEE_CALORIE_RESTRICTION_MUSCLE_DN		45	0.47	1.33	0.069	0.387	1	1482	tags=16%, list=11%, signal=17%
900	GSE17721_0.5H_VS_4H_PAM3CSK4_BMDC_UP		178	0.39	1.33	0.011	0.387	1	2333	tags=26%, list=18%, signal=32%
901	GSE6269_HEALTHY_VS_E_COLI_INF_PBMC_UP		143	0.4	1.33	0.024	0.388	1	2404	tags=23%, list=18%, signal=28%
902	GO_NUCLEAR_LOCALIZATION_SEQUENCE_BINDING		18	0.58	1.33	0.105	0.389	1	140	tags=6%, list=1%, signal=6%
903	GSE12392_WT_VS_IFNB_KO_CD8A_POS_SPLEEN_DC_UP		176	0.38	1.32	0.01	0.391	1	2728	tags=24%, list=21%, signal=30%
904	GO_ACTIVATION_OF_INNATE_IMMUNE_RESPONSE		180	0.38	1.32	0	0.391	1	2432	tags=29%, list=18%, signal=36%
905	GO_MRNA_CLEAVAGE		17	0.59	1.32	0.15	0.391	1	4638	tags=71%, list=35%, signal=109%
906	RUTELLA_RESPONSE_TO_HGF_DN		198	0.38	1.32	0.01	0.391	1	2552	tags=33%, list=19%, signal=40%
907	GSE19941_UNSTIM_VS_LPS_AND_IL10_STIM_IL10_KO_NFKBP50_KO_MACROPHAGE_UP		128	0.39	1.32	0.021	0.391	1	1150	tags=24%, list=9%, signal=26%
908	CHR17Q25		126	0.4	1.32	0.015	0.391	1	2027	tags=27%, list=15%, signal=32%
909	GSE36009_WT_VS_NLRP10_KO_DC_UP		171	0.38	1.32	0.01	0.39	1	1473	tags=20%, list=11%, signal=23%
910	MODULE_157		69	0.44	1.32	0.067	0.391	1	1671	tags=32%, list=13%, signal=36%
911	REACTOME_CD28_CO_STIMULATION		31	0.5	1.32	0.08	0.391	1	1762	tags=19%, list=13%, signal=22%
912	GALINDO_IMMUNE_RESPONSE_TO_ENTEROTOXIN		78	0.44	1.32	0.049	0.393	1	2290	tags=26%, list=17%, signal=31%
913	HAHTOLA_MYCOSIS_FUNGOIDES_SKIN_DN		22	0.55	1.32	0.098	0.394	1	1202	tags=18%, list=9%, signal=20%
914	GSE360_T_GONDII_VS_B_MALAYI_HIGH_DOSE_MAC_DN		155	0.39	1.32	0.028	0.393	1	1996	tags=25%, list=15%, signal=29%
915	GO_NON_RECOMBINATIONAL_REPAIR		51	0.45	1.32	0.071	0.394	1	3757	tags=31%, list=28%, signal=44%
916	GSE369_PRE_VS_POST_IL6_INJECTION_SOCS3_KO_LIVER_DN		182	0.38	1.32	0.025	0.395	1	3295	tags=29%, list=25%, signal=38%
917	GSE1791_CTRL_VS_NEUROMEDINU_IN_T_CELL_LINE_3H_DN		143	0.39	1.32	0.009	0.395	1	3294	tags=32%, list=25%, signal=42%
918	GO_REGULATION_OF_STEROL_TRANSPORT		23	0.54	1.32	0.124	0.395	1	4080	tags=57%, list=31%, signal=82%
919	GSE17721_PAM3CSK4_VS_GADIQUIMOD_6H_BMDC_DN		170	0.38	1.32	0.017	0.397	1	2319	tags=26%, list=18%, signal=32%
920	HADDAD_T_LYMPHOCYTE_AND_NK_PROGENITOR_DN		48	0.46	1.32	0.077	0.397	1	1168	tags=29%, list=9%, signal=32%
921	ZHAN_MULTIPLE_MYELOMA_LB_DN		30	0.51	1.32	0.135	0.398	1	1561	tags=43%, list=12%, signal=49%
922	REACTOME_PEPTIDE_LIGAND_BINDING_RECEPTORS		69	0.44	1.32	0.042	0.402	1	1547	tags=39%, list=12%, signal=44%
923	GO_TELOMERE_CAPPING		17	0.59	1.32	0.157	0.403	1	817	tags=18%, list=6%, signal=19%
924	KEGG_HEMATOPOIETIC_CELL_LINEAGE		58	0.45	1.32	0.041	0.402	1	1128	tags=31%, list=9%, signal=34%
925	DAVIES_MULTIPLE_MYELOMA_VS_MGUS_DN		23	0.54	1.32	0.12	0.402	1	3085	tags=39%, list=23%, signal=51%
926	GSE3982_DC_VS_MAC_LPS_STIM_UP		160	0.38	1.32	0.039	0.403	1	3079	tags=27%, list=23%, signal=35%
927	GSE21670_TGFB_VS_IL6_TREATED_STAT3_KO_CD4_TCELL_DN		163	0.38	1.32	0.007	0.403	1	1384	tags=23%, list=10%, signal=26%
928	GO_DNA_PACKAGING_COMPLEX		39	0.49	1.32	0.08	0.405	1	1352	tags=28%, list=10%, signal=31%
929	GSE21670_STAT3_KO_VS_WT_CD4_TCELL_TGFB_IL6_TREATED_DN		169	0.38	1.31	0.028	0.405	1	2208	tags=24%, list=17%, signal=29%
930	GSE33424_CD161_HIGH_VS_INT_CD8_TCELL_UP		167	0.39	1.31	0.01	0.405	1	1906	tags=17%, list=14%, signal=20%
931	GO_DEOXYRIBONUCLEOTIDE_METABOLIC_PROCESS		33	0.5	1.31	0.1	0.405	1	3497	tags=45%, list=26%, signal=62%
932	KEGG_STEROID_BIOSYNTHESIS		15	0.6	1.31	0.162	0.404	1	3398	tags=73%, list=26%, signal=99%
933	GSE7348_UNSTIM_VS_TOLERIZED_AND_LPS_STIM_MACROPHAGE_DN		134	0.39	1.31	0.015	0.405	1	1508	tags=18%, list=11%, signal=20%
934	GO_POSITIVE_REGULATION_OF_INTERLEUKIN_10_PRODUCTION		25	0.54	1.31	0.099	0.405	1	979	tags=40%, list=7%, signal=43%
935	GO_INNATE_IMMUNE_RESPONSE_ACTIVATING_CELL_SURFACE_RECEPTOR_SIGNALING_PATHWAY		92	0.41	1.31	0.026	0.405	1	2594	tags=20%, list=20%, signal=24%
936	GO_REGULATION_OF_MAST_CELL_ACTIVATION_INVOLVED_IN_IMMUNE_RESPONSE		24	0.54	1.31	0.132	0.406	1	1615	tags=33%, list=12%, signal=38%
937	GSE13522_WT_VS_IFNG_KO_SKING_T_CRUZI_Y_STRAIN_INF_DN		97	0.41	1.31	0.045	0.406	1	1828	tags=25%, list=14%, signal=28%
938	GSE37416_12H_VS_24H_F_TULARENSIS_LVS_NEUTROPHIL_UP		171	0.39	1.31	0.021	0.405	1	2815	tags=29%, list=21%, signal=36%
939	GSE39556_UNTREATED_VS_3H_POLYIC_INJ_MOUSE_CD8A_DC_UP		153	0.38	1.31	0.025	0.406	1	1467	tags=24%, list=11%, signal=26%
940	GSE46606_IRF4HIGH_VS_WT_CD40L_IL2_IL5_DAY3_STIMULATED_BCELL_DN		135	0.4	1.31	0.025	0.406	1	1816	tags=32%, list=14%, signal=37%
941	GSE43863_NAIVE_VS_MEMORY_TFH_CD4_TCELL_D150_LCMV_UP		170	0.38	1.31	0.021	0.407	1	2759	tags=35%, list=21%, signal=44%
942	GSE17322_CD103_POS_VS_CD11B_HIGH_LUNG_DC_UP		157	0.38	1.31	0.008	0.407	1	2630	tags=25%, list=20%, signal=31%
943	CHR2P22		33	0.5	1.31	0.074	0.407	1	2537	tags=24%, list=19%, signal=30%
944	MODULE_71		16	0.58	1.31	0.147	0.408	1	1972	tags=50%, list=15%, signal=59%
945	GSE13522_CTRL_VS_T_CRUZI_Y_STRAIN_INF_SKIN_IFNAR_KO_UP		160	0.39	1.31	0.02	0.409	1	1820	tags=23%, list=14%, signal=26%
946	GSE17186_MEMORY_VS_CD21LOW_TRANSITIONAL_BCELL_UP		175	0.38	1.31	0.02	0.409	1	2886	tags=26%, list=22%, signal=32%
947	GSE17721_CTRL_VS_POLYIC_4H_BMDC_DN		154	0.39	1.31	0.009	0.409	1	2286	tags=29%, list=17%, signal=35%
948	CHR17P11		45	0.47	1.31	0.095	0.409	1	3421	tags=33%, list=26%, signal=45%
949	GO_SIDE_OF_MEMBRANE		294	0.36	1.31	0.018	0.409	1	1763	tags=27%, list=13%, signal=31%
950	GSE15624_3H_VS_6H_HALOFUGINONE_TREATED_CD4_TCELL_UP		142	0.39	1.31	0.034	0.409	1	2225	tags=22%, list=17%, signal=26%
951	GSE40666_UNTREATED_VS_IFNA_STIM_STAT1_KO_CD8_TCELL_90MIN_DN		154	0.39	1.31	0.019	0.41	1	1321	tags=19%, list=10%, signal=21%
952	LI_INDUCED_T_TO_NATURAL_KILLER_DN		93	0.42	1.31	0.043	0.411	1	969	tags=20%, list=7%, signal=22%
953	GSE3565_CTRL_VS_LPS_INJECTED_DUSP1_KO_SPLENOCYTES_DN		152	0.38	1.31	0.017	0.413	1	906	tags=14%, list=7%, signal=15%
954	GSE2706_2H_VS_8H_R848_AND_LPS_STIM_DC_DN		139	0.39	1.31	0.025	0.416	1	1561	tags=22%, list=12%, signal=25%
955	GSE2405_S_AUREUS_VS_UNTREATED_NEUTROPHIL_UP		165	0.37	1.31	0.009	0.416	1	1601	tags=14%, list=12%, signal=16%
956	GSE37532_WT_VS_PPARG_KO_VISCERAL_ADIPOSE_TISSUE_TCONV_UP		158	0.38	1.31	0	0.416	1	1945	tags=20%, list=15%, signal=23%
957	GO_POSITIVE_REGULATION_OF_RESPONSE_TO_WOUNDING		114	0.4	1.31	0.058	0.417	1	2105	tags=32%, list=16%, signal=38%
958	GSE42021_TCONV_PLN_VS_CD24HI_TCONV_THYMUS_UP		156	0.38	1.3	0.015	0.417	1	2388	tags=28%, list=18%, signal=34%
959	GAVIN_FOXP3_TARGETS_CLUSTER_P6		83	0.42	1.3	0.055	0.418	1	1283	tags=14%, list=10%, signal=16%
960	GSE29618_MONOCYTE_VS_PDC_UP		173	0.38	1.3	0.019	0.417	1	1849	tags=27%, list=14%, signal=31%
961	GSE7831_1H_VS_4H_CPG_STIM_PDC_DN		165	0.38	1.3	0.01	0.417	1	2260	tags=27%, list=17%, signal=32%
962	GSE11961_MEMORY_BCELL_DAY7_VS_GERMINAL_CENTER_BCELL_DAY40_UP		161	0.38	1.3	0	0.417	1	2167	tags=27%, list=16%, signal=32%
963	GSE43863_DAY6_EFF_VS_DAY150_MEM_TH1_CD4_TCELL_DN		167	0.38	1.3	0.009	0.416	1	1687	tags=20%, list=13%, signal=22%
964	GO_SIGNALING_ADAPTOR_ACTIVITY		65	0.43	1.3	0.069	0.416	1	1849	tags=26%, list=14%, signal=30%
965	GSE25502_WT_VS_KLF13_KO_THYMIC_MEMORY_LIKE_CD8_TCELL_UP		129	0.4	1.3	0.022	0.416	1	1320	tags=16%, list=10%, signal=18%
966	GSE33425_CD161_INT_VS_NEG_CD8_TCELL_DN		179	0.38	1.3	0.01	0.416	1	1911	tags=16%, list=14%, signal=19%
967	DEBOSSCHER_NFKB_TARGETS_REPRESSED_BY_GLUCOCORTICOIDS		16	0.59	1.3	0.155	0.416	1	1431	tags=50%, list=11%, signal=56%
968	ST_DIFFERENTIATION_PATHWAY_IN_PC12_CELLS		38	0.47	1.3	0.11	0.416	1	1343	tags=13%, list=10%, signal=15%
969	REACTOME_NEGATIVE_REGULATORS_OF_RIG_I_MDA5_SIGNALING		29	0.51	1.3	0.127	0.415	1	1511	tags=24%, list=11%, signal=27%
970	BANDRES_RESPONSE_TO_CARMUSTIN_MGMT_48HR_DN		106	0.4	1.3	0.058	0.418	1	1840	tags=22%, list=14%, signal=25%
971	GSE37534_GW1929_VS_PIOGLITAZONE_TREATED_CD4_TCELL_PPARG1_FOXP3_TRANSDUCED_UP		126	0.39	1.3	0.02	0.419	1	1762	tags=29%, list=13%, signal=33%
972	GSE17580_UNINFECTED_VS_S_MANSONI_INF_TEFF_UP		169	0.39	1.3	0.01	0.42	1	1023	tags=12%, list=8%, signal=13%
973	HELLER_HDAC_TARGETS_SILENCED_BY_METHYLATION_DN		229	0.36	1.3	0.014	0.421	1	2156	tags=24%, list=16%, signal=28%
974	GSE17974_0H_VS_72H_IN_VITRO_ACT_CD4_TCELL_DN		164	0.38	1.3	0.01	0.421	1	904	tags=9%, list=7%, signal=9%
975	MODULE_343		20	0.56	1.3	0.147	0.421	1	69	tags=15%, list=1%, signal=15%
976	GSE2706_R848_VS_R848_AND_LPS_8H_STIM_DC_UP		120	0.4	1.3	0.027	0.422	1	2222	tags=29%, list=17%, signal=35%
977	HORTON_SREBF_TARGETS		22	0.53	1.3	0.122	0.422	1	4005	tags=77%, list=30%, signal=111%
978	LIU_NASOPHARYNGEAL_CARCINOMA		57	0.45	1.3	0.09	0.422	1	2230	tags=21%, list=17%, signal=25%
979	MODULE_64		335	0.35	1.3	0	0.423	1	1786	tags=36%, list=14%, signal=40%
980	GSE17721_12H_VS_24H_GARDIQUIMOD_BMDC_UP		167	0.38	1.3	0.009	0.422	1	1829	tags=21%, list=14%, signal=24%
981	MODULE_300		27	0.51	1.3	0.12	0.423	1	1740	tags=33%, list=13%, signal=38%
982	GSE45365_HEALTHY_VS_MCMV_INFECTION_CD8A_DC_IFNAR_KO_DN		168	0.38	1.3	0.025	0.425	1	1662	tags=17%, list=13%, signal=19%
983	GSE26030_UNSTIM_VS_RESTIM_TH1_DAY5_POST_POLARIZATION_DN		180	0.38	1.3	0.015	0.425	1	1464	tags=18%, list=11%, signal=20%
984	GSE8921_UNSTIM_VS_TLR1_2_STIM_MONOCYTE_24H_UP		170	0.38	1.3	0.009	0.426	1	2501	tags=32%, list=19%, signal=39%
985	GSE7852_TREG_VS_TCONV_FAT_DN		172	0.38	1.3	0.009	0.427	1	1428	tags=16%, list=11%, signal=18%
986	GSE7460_WT_VS_FOXP3_HET_ACT_TCONV_DN		166	0.38	1.3	0.008	0.427	1	1689	tags=17%, list=13%, signal=19%
987	GSE16266_CTRL_VS_LPS_STIM_MEF_DN		132	0.39	1.3	0.047	0.427	1	1813	tags=32%, list=14%, signal=37%
988	VANASSE_BCL2_TARGETS_DN		56	0.45	1.3	0.078	0.427	1	1695	tags=23%, list=13%, signal=27%
989	VERHAAK_GLIOBLASTOMA_MESENCHYMAL		186	0.37	1.3	0.029	0.427	1	2819	tags=34%, list=21%, signal=43%
990	GSE34205_HEALTHY_VS_FLU_INF_INFANT_PBMC_DN		151	0.39	1.29	0.039	0.429	1	2030	tags=28%, list=15%, signal=32%
991	GSE22601_IMMATURE_CD4_SINGLE_POSITIVE_VS_CD8_SINGLE_POSITIVE_THYMOCYTE_DN		172	0.37	1.29	0.029	0.43	1	1740	tags=19%, list=13%, signal=22%
992	BURTON_ADIPOGENESIS_12		29	0.5	1.29	0.123	0.431	1	885	tags=7%, list=7%, signal=7%
993	GO_LIPID_PARTICLE		51	0.45	1.29	0.054	0.433	1	1437	tags=14%, list=11%, signal=15%
994	GO_STEROL_BIOSYNTHETIC_PROCESS		33	0.49	1.29	0.109	0.434	1	4168	tags=64%, list=32%, signal=93%
995	GSE14415_FOXP3_KO_NATURAL_TREG_VS_TCONV_DN		147	0.38	1.29	0.031	0.434	1	1307	tags=18%, list=10%, signal=20%
996	GO_NEUTROPHIL_MEDIATED_IMMUNITY		15	0.58	1.29	0.177	0.434	1	2541	tags=33%, list=19%, signal=41%
997	GSE15930_STIM_VS_STIM_AND_IL12_48H_CD8_T_CELL_UP		171	0.37	1.29	0	0.434	1	1656	tags=17%, list=13%, signal=19%
998	GO_NATURAL_KILLER_CELL_MEDIATED_IMMUNITY		15	0.58	1.29	0.164	0.434	1	1328	tags=33%, list=10%, signal=37%
999	GO_NUCLEASE_ACTIVITY		167	0.38	1.29	0	0.434	1	3857	tags=35%, list=29%, signal=48%
1000	GSE16450_CTRL_VS_IFNA_6H_STIM_MATURE_NEURON_CELL_LINE_DN		171	0.38	1.29	0.043	0.434	1	2185	tags=15%, list=17%, signal=17%
1001	GSE19401_UNSTIM_VS_RETINOIC_ACID_STIM_FOLLICULAR_DC_UP		165	0.38	1.29	0.016	0.435	1	1739	tags=20%, list=13%, signal=23%
1002	GO_POSITIVE_REGULATION_OF_B_CELL_MEDIATED_IMMUNITY		17	0.57	1.29	0.159	0.435	1	940	tags=29%, list=7%, signal=32%
1003	GO_REGULATION_OF_ACTIN_CYTOSKELETON_REORGANIZATION		28	0.51	1.29	0.134	0.435	1	2496	tags=39%, list=19%, signal=48%
1004	PRC2_SUZ12_UP.V1_UP		114	0.4	1.29	0.061	0.437	1	1744	tags=32%, list=13%, signal=36%
1005	GO_RESPONSE_TO_INTERFERON_BETA		17	0.57	1.29	0.15	0.437	1	2342	tags=41%, list=18%, signal=50%
1006	GSE2706_LPS_VS_R848_AND_LPS_8H_STIM_DC_UP		158	0.38	1.29	0.018	0.437	1	1400	tags=15%, list=11%, signal=17%
1007	PID_CASPASE_PATHWAY		46	0.46	1.29	0.11	0.439	1	2835	tags=33%, list=21%, signal=41%
1008	GSE23925_DARK_ZONE_VS_NAIVE_BCELL_UP		174	0.37	1.29	0.017	0.442	1	2315	tags=18%, list=18%, signal=21%
1009	GSE40274_CTRL_VS_FOXP3_TRANSDUCED_ACTIVATED_CD4_TCELL_DN		172	0.37	1.29	0.025	0.442	1	2055	tags=24%, list=16%, signal=29%
1010	GO_REGULATION_OF_LEUKOCYTE_DEGRANULATION		33	0.48	1.29	0.123	0.443	1	1615	tags=30%, list=12%, signal=34%
1011	REACTOME_CLEAVAGE_OF_GROWING_TRANSCRIPT_IN_THE_TERMINATION_REGION_		40	0.47	1.29	0.128	0.443	1	5331	tags=58%, list=40%, signal=96%
1012	GSE29617_CTRL_VS_DAY7_TIV_FLU_VACCINE_PBMC_2008_DN		157	0.37	1.29	0.016	0.444	1	3068	tags=24%, list=23%, signal=30%
1013	GSE41867_NAIVE_VS_DAY6_LCMV_ARMSTRONG_EFFECTOR_CD8_TCELL_DN		165	0.38	1.29	0.041	0.445	1	1650	tags=22%, list=12%, signal=25%
1014	CHRXQ24		20	0.54	1.28	0.161	0.445	1	3939	tags=40%, list=30%, signal=57%
1015	GSE20366_EX_VIVO_VS_DEC205_CONVERSION_NAIVE_CD4_TCELL_UP		166	0.38	1.28	0.052	0.447	1	2273	tags=26%, list=17%, signal=31%
1016	GSE17721_CTRL_VS_PAM3CSK4_4H_BMDC_UP		172	0.38	1.28	0.022	0.447	1	2434	tags=19%, list=18%, signal=23%
1017	GSE9988_ANTI_TREM1_AND_LPS_VS_CTRL_TREATED_MONOCYTES_DN		177	0.37	1.28	0.01	0.447	1	3525	tags=26%, list=27%, signal=35%
1018	GSE9988_LPS_VS_LPS_AND_ANTI_TREM1_MONOCYTE_UP		174	0.37	1.28	0.03	0.448	1	2084	tags=22%, list=16%, signal=26%
1019	GSE16385_IFNG_TNF_VS_IL4_STIM_MACROPHAGE_DN		99	0.41	1.28	0.076	0.451	1	658	tags=14%, list=5%, signal=15%
1020	OUYANG_PROSTATE_CANCER_PROGRESSION_DN		18	0.56	1.28	0.159	0.451	1	267	tags=11%, list=2%, signal=11%
1021	REACTOME_NUCLEOTIDE_BINDING_DOMAIN_LEUCINE_RICH_REPEAT_CONTAINING_RECEPTOR_NLR_SIGNALING_PATHWAYS		42	0.46	1.28	0.12	0.452	1	1951	tags=31%, list=15%, signal=36%
1022	BANDRES_RESPONSE_TO_CARMUSTIN_WITHOUT_MGMT_48HR_UP		15	0.58	1.28	0.173	0.452	1	880	tags=20%, list=7%, signal=21%
1023	GO_REGULATION_OF_SYMBIOSIS_ENCOMPASSING_MUTUALISM_THROUGH_PARASITISM		158	0.37	1.28	0.043	0.451	1	1197	tags=16%, list=9%, signal=17%
1024	GSE6269_E_COLI_VS_STAPH_AUREUS_INF_PBMC_DN		150	0.38	1.28	0.031	0.453	1	2661	tags=25%, list=20%, signal=31%
1025	YU_MYC_TARGETS_DN		42	0.47	1.28	0.111	0.453	1	1600	tags=36%, list=12%, signal=40%
1026	GO_REGULATION_OF_IMMUNOGLOBULIN_PRODUCTION		38	0.48	1.28	0.096	0.453	1	940	tags=26%, list=7%, signal=28%
1027	BIOCARTA_DEATH_PATHWAY		29	0.5	1.28	0.135	0.456	1	3550	tags=41%, list=27%, signal=56%
1028	KEGG_VIRAL_MYOCARDITIS		44	0.45	1.28	0.085	0.456	1	2024	tags=39%, list=15%, signal=45%
1029	GSE9988_ANTI_TREM1_VS_LPS_MONOCYTE_DN		162	0.38	1.28	0.016	0.455	1	1951	tags=24%, list=15%, signal=28%
1030	GSE43863_TFH_VS_LY6C_INT_CXCR5POS_MEMORY_CD4_TCELL_UP		150	0.38	1.28	0.009	0.455	1	1240	tags=20%, list=9%, signal=22%
1031	GSE40274_CTRL_VS_FOXP3_AND_EOS_TRANSDUCED_ACTIVATED_CD4_TCELL_UP		141	0.38	1.28	0.025	0.458	1	1707	tags=21%, list=13%, signal=23%
1032	GSE40274_CTRL_VS_EOS_TRANSDUCED_ACTIVATED_CD4_TCELL_DN		112	0.39	1.28	0.03	0.459	1	1582	tags=28%, list=12%, signal=31%
1033	HU_GENOTOXIC_DAMAGE_4HR		32	0.49	1.28	0.136	0.459	1	3614	tags=31%, list=27%, signal=43%
1034	GSE25677_MPL_VS_MPL_AND_R848_STIM_BCELL_UP		132	0.39	1.28	0.037	0.459	1	1359	tags=16%, list=10%, signal=18%
1035	GO_POSITIVE_REGULATION_OF_NEUROLOGICAL_SYSTEM_PROCESS		15	0.57	1.28	0.172	0.458	1	892	tags=40%, list=7%, signal=43%
1036	GSE27786_LSK_VS_LIN_NEG_CELL_UP		164	0.37	1.28	0.038	0.458	1	1729	tags=20%, list=13%, signal=22%
1037	GSE23502_BM_VS_COLON_TUMOR_MYELOID_DERIVED_SUPPRESSOR_CELL_DN		171	0.37	1.28	0.04	0.46	1	1431	tags=18%, list=11%, signal=20%
1038	GSE17721_LPS_VS_GARDIQUIMOD_12H_BMDC_UP		167	0.38	1.27	0.04	0.462	1	1518	tags=17%, list=11%, signal=19%
1039	GSE34392_ST2_KO_VS_WT_DAY8_LCMV_EFFECTOR_CD8_TCELL_DN		172	0.38	1.27	0.042	0.462	1	1904	tags=25%, list=14%, signal=29%
1040	GSE40274_CTRL_VS_FOXP3_AND_XBP1_TRANSDUCED_ACTIVATED_CD4_TCELL_UP		133	0.38	1.27	0.045	0.462	1	1440	tags=11%, list=11%, signal=12%
1041	GSE17186_CD21LOW_VS_CD21HIGH_TRANSITIONAL_BCELL_UP		173	0.38	1.27	0.02	0.462	1	1678	tags=18%, list=13%, signal=21%
1042	GO_PEPTIDASE_ACTIVATOR_ACTIVITY_INVOLVED_IN_APOPTOTIC_PROCESS		17	0.55	1.27	0.177	0.462	1	828	tags=24%, list=6%, signal=25%
1043	GO_GRANULOCYTE_MIGRATION		45	0.46	1.27	0.089	0.461	1	1883	tags=38%, list=14%, signal=44%
1044	GSE7509_DC_VS_MONOCYTE_DN		167	0.37	1.27	0.039	0.462	1	1926	tags=23%, list=15%, signal=26%
1045	REACTOME_SIGNALING_BY_ILS		98	0.4	1.27	0.052	0.462	1	1744	tags=21%, list=13%, signal=24%
1046	GNF2_TYK2		30	0.5	1.27	0.152	0.463	1	2903	tags=33%, list=22%, signal=43%
1047	GSE7852_TREG_VS_TCONV_THYMUS_DN		143	0.38	1.27	0.018	0.463	1	1624	tags=20%, list=12%, signal=22%
1048	KUUSELO_PANCREATIC_CANCER_19Q13_AMPLIFICATION		17	0.57	1.27	0.192	0.468	1	5433	tags=82%, list=41%, signal=140%
1049	GSE360_DC_VS_MAC_L_DONOVANI_UP		172	0.37	1.27	0.033	0.468	1	2253	tags=23%, list=17%, signal=27%
1050	GO_REGULATION_OF_NFAT_PROTEIN_IMPORT_INTO_NUCLEUS		15	0.57	1.27	0.198	0.468	1	2500	tags=27%, list=19%, signal=33%
1051	GSE44649_WT_VS_MIR155_KO_NAIVE_CD8_TCELL_DN		170	0.37	1.27	0.018	0.471	1	1766	tags=23%, list=13%, signal=26%
1052	GSE25088_ROSIGLITAZONE_VS_IL4_AND_ROSIGLITAZONE_STIM_STAT6_KO_MACROPHAGE_DAY10_DN		164	0.37	1.27	0.038	0.475	1	2041	tags=18%, list=15%, signal=21%
1053	GSE17186_BLOOD_VS_CORD_BLOOD_NAIVE_BCELL_DN		161	0.37	1.27	0.037	0.475	1	1255	tags=14%, list=9%, signal=15%
1054	GO_CYTOKINE_ACTIVITY		108	0.39	1.27	0.041	0.475	1	1265	tags=33%, list=10%, signal=37%
1055	GSE6259_CD4_TCELL_VS_CD8_TCELL_DN		157	0.37	1.27	0.034	0.476	1	2441	tags=31%, list=18%, signal=38%
1056	GSE36826_WT_VS_IL1R_KO_SKIN_STAPH_AUREUS_INF_DN		167	0.37	1.27	0.055	0.476	1	1744	tags=23%, list=13%, signal=27%
1057	GSE27859_MACROPHAGE_VS_DC_UP		144	0.38	1.27	0.052	0.476	1	2255	tags=24%, list=17%, signal=29%
1058	PID_BARD1_PATHWAY		26	0.51	1.27	0.147	0.476	1	4430	tags=46%, list=33%, signal=69%
1059	GSE33292_DN3_THYMOCYTE_VS_TCF1_KO_TCELL_LYMPHOMA_UP		162	0.37	1.27	0.045	0.475	1	1667	tags=22%, list=13%, signal=24%
1060	GSE14699_NAIVE_VS_ACT_CD8_TCELL_UP		164	0.37	1.27	0.052	0.475	1	2224	tags=26%, list=17%, signal=30%
1061	KAAB_FAILED_HEART_VENTRICLE_DN		36	0.47	1.27	0.11	0.476	1	861	tags=14%, list=7%, signal=15%
1062	GSE7219_UNSTIM_VS_LPS_AND_ANTI_CD40_STIM_DC_UP		147	0.37	1.27	0.023	0.477	1	1587	tags=17%, list=12%, signal=19%
1063	REACTOME_VIF_MEDIATED_DEGRADATION_OF_APOBEC3G		43	0.45	1.27	0.097	0.477	1	1132	tags=9%, list=9%, signal=10%
1064	GSE13493_DP_VS_CD4INTCD8POS_THYMOCYTE_DN		155	0.38	1.27	0.038	0.477	1	3103	tags=25%, list=23%, signal=32%
1065	GO_DEOXYRIBONUCLEOSIDE_TRIPHOSPHATE_METABOLIC_PROCESS		16	0.57	1.26	0.168	0.478	1	3768	tags=63%, list=28%, signal=87%
1066	GSE2770_TGFB_AND_IL4_VS_IL12_TREATED_ACT_CD4_TCELL_48H_DN		174	0.38	1.26	0.01	0.478	1	2055	tags=15%, list=16%, signal=17%
1067	GO_SH3_SH2_ADAPTOR_ACTIVITY		46	0.45	1.26	0.101	0.478	1	1849	tags=30%, list=14%, signal=35%
1068	GSE26343_WT_VS_NFAT5_KO_MACROPHAGE_DN		183	0.36	1.26	0.019	0.479	1	1615	tags=22%, list=12%, signal=25%
1069	GSE29618_MONOCYTE_VS_MDC_DN		154	0.37	1.26	0.017	0.48	1	1618	tags=19%, list=12%, signal=21%
1070	GSE11961_FOLLICULAR_BCELL_VS_MEMORY_BCELL_DAY7_UP		155	0.37	1.26	0.031	0.48	1	2084	tags=32%, list=16%, signal=38%
1071	BOYLAN_MULTIPLE_MYELOMA_PCA1_UP		78	0.4	1.26	0.054	0.48	1	1042	tags=28%, list=8%, signal=30%
1072	GREENBAUM_E2A_TARGETS_DN		16	0.56	1.26	0.193	0.48	1	2025	tags=38%, list=15%, signal=44%
1073	GSE32986_UNSTIM_VS_CURDLAN_LOWDOSE_STIM_DC_DN		176	0.37	1.26	0.042	0.48	1	2421	tags=21%, list=18%, signal=25%
1074	GO_RESPONSE_TO_COLD		33	0.49	1.26	0.141	0.48	1	949	tags=18%, list=7%, signal=20%
1075	SATO_SILENCED_BY_METHYLATION_IN_PANCREATIC_CANCER_1		273	0.35	1.26	0	0.479	1	1712	tags=27%, list=13%, signal=31%
1076	GSE2770_TGFB_AND_IL4_VS_IL12_TREATED_ACT_CD4_TCELL_6H_UP		178	0.37	1.26	0.01	0.48	1	2468	tags=28%, list=19%, signal=33%
1077	GSE20151_CTRL_VS_FUSOBACT_NUCLEATUM_NEUTROPHIL_UP		136	0.37	1.26	0.032	0.48	1	1695	tags=21%, list=13%, signal=23%
1078	GSE41087_WT_VS_FOXP3_MUT_ANTI_CD3_CD28_STIM_CD4_TCELL_UP		152	0.37	1.26	0.008	0.481	1	2070	tags=27%, list=16%, signal=32%
1079	BIOCARTA_EGF_PATHWAY		30	0.49	1.26	0.16	0.48	1	1744	tags=20%, list=13%, signal=23%
1080	GSE40273_EOS_KO_VS_WT_TREG_DN		168	0.37	1.26	0.038	0.481	1	2944	tags=29%, list=22%, signal=37%
1081	GSE22886_DC_VS_MONOCYTE_DN		160	0.38	1.26	0.073	0.483	1	1805	tags=25%, list=14%, signal=29%
1082	GSE27859_CD11C_INT_F480_HI_MACROPHAGE_VS_CD11C_ING_F480_INT_DC_UP		161	0.37	1.26	0	0.484	1	2485	tags=27%, list=19%, signal=33%
1083	KEGG_CALCIUM_SIGNALING_PATHWAY		118	0.38	1.26	0.066	0.483	1	1301	tags=25%, list=10%, signal=27%
1084	GSE22886_CD8_TCELL_VS_BCELL_NAIVE_UP		169	0.37	1.26	0.02	0.483	1	1340	tags=12%, list=10%, signal=13%
1085	GSE9988_LPS_VS_CTRL_TREATED_MONOCYTE_DN		175	0.37	1.26	0.029	0.483	1	4675	tags=43%, list=35%, signal=65%
1086	GSE40274_CTRL_VS_FOXP3_AND_GATA1_TRANSDUCED_ACTIVATED_CD4_TCELL_UP		106	0.39	1.26	0.061	0.482	1	1503	tags=27%, list=11%, signal=31%
1087	GSE10273_HIGH_VS_LOW_IL7_TREATED_IRF4_8_NULL_PRE_BCELL_DN		164	0.36	1.26	0.039	0.485	1	1313	tags=15%, list=10%, signal=17%
1088	MIKKELSEN_IPS_LCP_WITH_H3K4ME3		114	0.39	1.26	0.049	0.485	1	1516	tags=39%, list=11%, signal=43%
1089	REACTOME_ANTIGEN_PRESENTATION_FOLDING_ASSEMBLY_AND_PEPTIDE_LOADING_OF_CLASS_I_MHC		15	0.57	1.26	0.171	0.485	1	2648	tags=33%, list=20%, signal=42%
1090	GO_S_ADENOSYLMETHIONINE_DEPENDENT_METHYLTRANSFERASE_ACTIVITY		98	0.4	1.26	0.07	0.485	1	2029	tags=14%, list=15%, signal=17%
1091	GO_POSITIVE_REGULATION_OF_IMMUNOGLOBULIN_PRODUCTION		23	0.52	1.26	0.151	0.485	1	785	tags=26%, list=6%, signal=28%
1092	GSE27786_LIN_NEG_VS_BCELL_DN		161	0.37	1.26	0.03	0.487	1	2168	tags=22%, list=16%, signal=26%
1093	GSE26488_CTRL_VS_PEPTIDE_INJECTION_OT2_THYMOCYTE_DN		162	0.37	1.26	0.033	0.488	1	1628	tags=20%, list=12%, signal=23%
1094	REACTOME_DEPOSITION_OF_NEW_CENPA_CONTAINING_NUCLEOSOMES_AT_THE_CENTROMERE		30	0.49	1.26	0.169	0.488	1	1101	tags=20%, list=8%, signal=22%
1095	GSE10325_LUPUS_CD4_TCELL_VS_LUPUS_MYELOID_UP		161	0.36	1.26	0.019	0.488	1	1012	tags=13%, list=8%, signal=14%
1096	GSE19401_UNSTIM_VS_PAM2CSK4_STIM_FOLLICULAR_DC_DN		176	0.37	1.26	0.02	0.489	1	1822	tags=14%, list=14%, signal=16%
1097	REACTOME_AMYLOIDS		26	0.49	1.26	0.157	0.489	1	1101	tags=31%, list=8%, signal=33%
1098	GSE17974_CTRL_VS_ACT_IL4_AND_ANTI_IL12_12H_CD4_TCELL_UP		141	0.38	1.26	0.047	0.49	1	1938	tags=23%, list=15%, signal=26%
1099	GSE17721_LPS_VS_PAM3CSK4_12H_BMDC_UP		167	0.37	1.26	0.017	0.491	1	2588	tags=25%, list=20%, signal=31%
1100	GO_ENDODEOXYRIBONUCLEASE_ACTIVITY		45	0.45	1.26	0.126	0.49	1	2784	tags=29%, list=21%, signal=36%
1101	GO_MYELOID_LEUKOCYTE_MIGRATION		62	0.42	1.25	0.117	0.491	1	1883	tags=35%, list=14%, signal=41%
1102	GSE19401_NAIVE_VS_IMMUNIZED_MOUSE_PLN_FOLLICULAR_DC_DN		171	0.36	1.25	0.032	0.492	1	3571	tags=36%, list=27%, signal=49%
1103	GSE13411_IGM_MEMORY_BCELL_VS_PLASMA_CELL_UP		165	0.37	1.25	0.046	0.493	1	1607	tags=16%, list=12%, signal=18%
1104	GNF2_RAB7L1		19	0.54	1.25	0.173	0.493	1	1831	tags=37%, list=14%, signal=43%
1105	GSE30083_SP1_VS_SP3_THYMOCYTE_DN		138	0.38	1.25	0.033	0.495	1	1546	tags=28%, list=12%, signal=31%
1106	GSE21033_1H_VS_24H_POLYIC_STIM_DC_DN		134	0.37	1.25	0.067	0.495	1	2510	tags=25%, list=19%, signal=30%
1107	GSE6259_FLT3L_INDUCED_DEC205_POS_DC_VS_CD8_TCELL_UP		119	0.39	1.25	0.066	0.495	1	1782	tags=21%, list=13%, signal=24%
1108	GSE21927_BALBC_VS_C57BL6_MONOCYTE_TUMOR_UP		177	0.36	1.25	0.042	0.495	1	2094	tags=11%, list=16%, signal=13%
1109	GSE3337_4H_VS_16H_IFNG_IN_CD8POS_DC_DN		162	0.37	1.25	0.029	0.495	1	1739	tags=26%, list=13%, signal=29%
1110	ZHAN_MULTIPLE_MYELOMA_CD1_UP		36	0.46	1.25	0.141	0.495	1	2241	tags=42%, list=17%, signal=50%
1111	GSE17721_POLYIC_VS_CPG_16H_BMDC_UP		164	0.36	1.25	0.034	0.496	1	2562	tags=27%, list=19%, signal=33%
1112	KEGG_JAK_STAT_SIGNALING_PATHWAY		105	0.39	1.25	0.059	0.497	1	1744	tags=28%, list=13%, signal=32%
1113	MODULE_439		19	0.54	1.25	0.187	0.497	1	1364	tags=26%, list=10%, signal=29%
1114	GO_POSITIVE_REGULATION_OF_RESPONSE_TO_BIOTIC_STIMULUS		28	0.5	1.25	0.135	0.498	1	1020	tags=29%, list=8%, signal=31%
1115	GSE21380_NON_TFH_VS_TFH_CD4_TCELL_DN		173	0.36	1.25	0.055	0.498	1	2035	tags=25%, list=15%, signal=29%
1116	GSE22886_NAIVE_CD4_TCELL_VS_12H_ACT_TH1_UP		170	0.36	1.25	0.029	0.498	1	1507	tags=13%, list=11%, signal=14%
1117	GO_CHROMATIN_SILENCING		44	0.43	1.25	0.112	0.498	1	1728	tags=16%, list=13%, signal=18%
1118	GSE25677_MPL_VS_R848_STIM_BCELL_DN		166	0.37	1.25	0.041	0.5	1	1467	tags=16%, list=11%, signal=18%
1119	GSE23321_CENTRAL_MEMORY_VS_NAIVE_CD8_TCELL_UP		173	0.36	1.25	0.042	0.499	1	1287	tags=16%, list=10%, signal=18%
1120	REACTOME_SCF_BETA_TRCP_MEDIATED_DEGRADATION_OF_EMI1		45	0.45	1.25	0.151	0.502	1	1132	tags=9%, list=9%, signal=10%
1121	GSE24210_RESTING_TREG_VS_TCONV_UP		176	0.36	1.25	0.035	0.503	1	1849	tags=19%, list=14%, signal=22%
1122	HOXA9_DN.V1_UP		159	0.37	1.25	0.057	0.503	1	2238	tags=26%, list=17%, signal=31%
1123	GSE3039_NKT_CELL_VS_B1_BCELL_UP		148	0.37	1.25	0.051	0.504	1	1386	tags=19%, list=10%, signal=21%
1124	GSE11961_MARGINAL_ZONE_BCELL_VS_GERMINAL_CENTER_BCELL_DAY7_UP		150	0.36	1.25	0.01	0.505	1	1718	tags=22%, list=13%, signal=25%
1125	GSE17186_BLOOD_VS_CORD_BLOOD_NAIVE_BCELL_UP		186	0.36	1.25	0.031	0.506	1	2567	tags=20%, list=19%, signal=24%
1126	GO_CHROMOSOME_ORGANIZATION_INVOLVED_IN_MEIOTIC_CELL_CYCLE		26	0.5	1.25	0.177	0.507	1	3242	tags=46%, list=25%, signal=61%
1127	GSE21546_SAP1A_KO_VS_SAP1A_KO_AND_ELK1_KO_ANTI_CD3_STIM_DP_THYMOCYTES_DN		178	0.36	1.25	0.01	0.507	1	2108	tags=31%, list=16%, signal=37%
1128	GSE9037_WT_VS_IRAK4_KO_LPS_4H_STIM_BMDM_UP		178	0.36	1.24	0.04	0.511	1	2044	tags=19%, list=15%, signal=22%
1129	GSE17974_IL4_AND_ANTI_IL12_VS_UNTREATED_12H_ACT_CD4_TCELL_DN		103	0.39	1.24	0.06	0.51	1	760	tags=16%, list=6%, signal=16%
1130	GSE29618_PDC_VS_MDC_DAY7_FLU_VACCINE_DN		162	0.36	1.24	0.064	0.51	1	2785	tags=33%, list=21%, signal=42%
1131	PID_KIT_PATHWAY		51	0.42	1.24	0.134	0.511	1	1289	tags=18%, list=10%, signal=19%
1132	GO_PHOSPHOLIPID_CATABOLIC_PROCESS		23	0.51	1.24	0.165	0.51	1	1990	tags=30%, list=15%, signal=36%
1133	GO_RESPONSE_TO_AMMONIUM_ION		32	0.46	1.24	0.15	0.511	1	1212	tags=25%, list=9%, signal=27%
1134	GO_NECROTIC_CELL_DEATH		27	0.49	1.24	0.157	0.511	1	2841	tags=41%, list=21%, signal=52%
1135	GSE6259_33D1_POS_DC_VS_CD4_TCELL_UP		162	0.36	1.24	0.041	0.511	1	1234	tags=12%, list=9%, signal=13%
1136	CHR14Q11		72	0.4	1.24	0.1	0.512	1	2140	tags=31%, list=16%, signal=36%
1137	REACTOME_REGULATION_OF_MRNA_STABILITY_BY_PROTEINS_THAT_BIND_AU_RICH_ELEMENTS		75	0.4	1.24	0.083	0.511	1	4865	tags=45%, list=37%, signal=71%
1138	KEGG_CELL_ADHESION_MOLECULES_CAMS		84	0.4	1.24	0.079	0.512	1	1786	tags=44%, list=14%, signal=51%
1139	GSE32034_LY6C_HIGH_VS_LOW_ROSIGLIZATONE_TREATED_MONOCYTE_UP		161	0.36	1.24	0.051	0.512	1	2774	tags=27%, list=21%, signal=34%
1140	GO_CYTOPLASMIC_MRNA_PROCESSING_BODY		56	0.42	1.24	0.106	0.512	1	4266	tags=34%, list=32%, signal=50%
1141	GSE17721_PAM3CSK4_VS_GADIQUIMOD_16H_BMDC_DN		166	0.36	1.24	0.019	0.512	1	2365	tags=22%, list=18%, signal=26%
1142	MORF_MYC		48	0.42	1.24	0.118	0.512	1	1541	tags=21%, list=12%, signal=23%
1143	GSE2770_UNTREATED_VS_IL12_TREATED_ACT_CD4_TCELL_6H_UP		164	0.36	1.24	0.044	0.512	1	1269	tags=15%, list=10%, signal=16%
1144	GSE25123_WT_VS_PPARG_KO_MACROPHAGE_IL4_AND_ROSIGLITAZONE_STIM_UP		134	0.37	1.24	0.064	0.512	1	887	tags=15%, list=7%, signal=16%
1145	GSE9988_LPS_VS_VEHICLE_TREATED_MONOCYTE_DN		174	0.36	1.24	0.02	0.513	1	3571	tags=31%, list=27%, signal=42%
1146	GSE22601_DOUBLE_NEGATIVE_VS_CD4_SINGLE_POSITIVE_THYMOCYTE_UP		177	0.36	1.24	0.019	0.513	1	2006	tags=21%, list=15%, signal=24%
1147	SENGUPTA_EBNA1_ANTICORRELATED		115	0.38	1.24	0.068	0.514	1	2066	tags=29%, list=16%, signal=34%
1148	KEGG_FC_EPSILON_RI_SIGNALING_PATHWAY		61	0.43	1.24	0.135	0.513	1	1851	tags=26%, list=14%, signal=30%
1149	REACTOME_DESTABILIZATION_OF_MRNA_BY_TRISTETRAPROLIN_TTP		16	0.54	1.24	0.189	0.514	1	4547	tags=81%, list=34%, signal=124%
1150	GO_POSITIVE_REGULATION_OF_CAMP_METABOLIC_PROCESS		47	0.43	1.24	0.128	0.515	1	1103	tags=26%, list=8%, signal=28%
1151	GSE6259_FLT3L_INDUCED_33D1_POS_DC_VS_CD4_TCELL_DN		145	0.37	1.24	0.049	0.515	1	2569	tags=23%, list=19%, signal=28%
1152	GO_MOVEMENT_IN_ENVIRONMENT_OF_OTHER_ORGANISM_INVOLVED_IN_SYMBIOTIC_INTERACTION		67	0.41	1.24	0.075	0.515	1	1210	tags=18%, list=9%, signal=20%
1153	GO_REGULATION_OF_RESPONSE_TO_BIOTIC_STIMULUS		173	0.36	1.24	0	0.515	1	1622	tags=21%, list=12%, signal=23%
1154	LI_INDUCED_T_TO_NATURAL_KILLER_UP		257	0.34	1.24	0	0.516	1	1629	tags=23%, list=12%, signal=26%
1155	YORDY_RECIPROCAL_REGULATION_BY_ETS1_AND_SP100_UP		17	0.54	1.24	0.183	0.515	1	2776	tags=41%, list=21%, signal=52%
1156	GSE5142_CTRL_VS_HTERT_TRANSDUCED_CD8_TCELL_EARLY_PASSAGE_CLONE_DN		153	0.36	1.24	0.053	0.515	1	605	tags=9%, list=5%, signal=9%
1157	GSE21380_NON_TFH_VS_TFH_CD4_TCELL_UP		175	0.36	1.24	0.041	0.516	1	2304	tags=29%, list=17%, signal=35%
1158	GSE19401_UNSTIM_VS_RETINOIC_ACID_STIM_FOLLICULAR_DC_DN		165	0.36	1.24	0.027	0.516	1	1431	tags=15%, list=11%, signal=16%
1159	MARIADASON_RESPONSE_TO_BUTYRATE_SULINDAC_6		41	0.44	1.24	0.118	0.517	1	1345	tags=12%, list=10%, signal=14%
1160	GSE15735_CTRL_VS_HDAC_INHIBITOR_TREATED_CD4_TCELL_12H_DN		166	0.37	1.24	0.027	0.517	1	1202	tags=17%, list=9%, signal=19%
1161	REACTOME_AUTODEGRADATION_OF_THE_E3_UBIQUITIN_LIGASE_COP1		44	0.44	1.24	0.155	0.517	1	1132	tags=9%, list=9%, signal=10%
1162	GSE23568_ID3_TRANSDUCED_VS_ID3_KO_CD8_TCELL_DN		178	0.36	1.24	0.044	0.517	1	1085	tags=12%, list=8%, signal=13%
1163	MODULE_500		22	0.51	1.24	0.166	0.518	1	3138	tags=50%, list=24%, signal=65%
1164	TAKEDA_TARGETS_OF_NUP98_HOXA9_FUSION_10D_UP		125	0.37	1.24	0.031	0.518	1	1224	tags=34%, list=9%, signal=38%
1165	GSE17721_4H_VS_24H_POLYIC_BMDC_UP		167	0.36	1.24	0.028	0.518	1	1249	tags=10%, list=9%, signal=11%
1166	MUELLER_COMMON_TARGETS_OF_AML_FUSIONS_DN		19	0.53	1.24	0.196	0.517	1	3498	tags=58%, list=26%, signal=79%
1167	GO_POSITIVE_REGULATION_OF_INFLAMMATORY_RESPONSE		77	0.39	1.24	0.102	0.518	1	1885	tags=34%, list=14%, signal=39%
1168	GSE1925_CTRL_VS_IFNG_PRIMED_MACROPHAGE_3H_IFNG_STIM_UP		151	0.36	1.24	0.058	0.519	1	2670	tags=19%, list=20%, signal=23%
1169	GSE14308_NAIVE_CD4_TCELL_VS_NATURAL_TREG_DN		166	0.36	1.23	0.051	0.519	1	2361	tags=20%, list=18%, signal=25%
1170	MODULE_92		87	0.39	1.23	0.065	0.519	1	1248	tags=29%, list=9%, signal=32%
1171	RASHI_RESPONSE_TO_IONIZING_RADIATION_4		46	0.44	1.23	0.126	0.52	1	1587	tags=17%, list=12%, signal=20%
1172	BIOCARTA_ACTINY_PATHWAY		18	0.53	1.23	0.202	0.525	1	52	tags=6%, list=0%, signal=6%
1173	GSE40666_NAIVE_VS_EFFECTOR_CD8_TCELL_WITH_IFNA_STIM_90MIN_UP		164	0.36	1.23	0.041	0.526	1	1674	tags=21%, list=13%, signal=24%
1174	CHUNG_BLISTER_CYTOTOXICITY_UP		112	0.38	1.23	0.065	0.526	1	3267	tags=28%, list=25%, signal=36%
1175	GSE29618_MONOCYTE_VS_PDC_DN		167	0.36	1.23	0.053	0.527	1	1728	tags=17%, list=13%, signal=20%
1176	BROCKE_APOPTOSIS_REVERSED_BY_IL6		127	0.37	1.23	0.055	0.528	1	1443	tags=16%, list=11%, signal=18%
1177	GSE411_UNSTIM_VS_400MIN_IL6_STIM_SOCS3_KO_MACROPHAGE_UP		169	0.36	1.23	0.048	0.529	1	2311	tags=26%, list=17%, signal=31%
1178	SPIELMAN_LYMPHOBLAST_EUROPEAN_VS_ASIAN_UP		425	0.33	1.23	0	0.53	1	3144	tags=20%, list=24%, signal=25%
1179	ZHAN_MULTIPLE_MYELOMA_CD1_VS_CD2_DN		41	0.45	1.23	0.142	0.53	1	2243	tags=34%, list=17%, signal=41%
1180	GO_VIRAL_GENOME_REPLICATION		16	0.55	1.23	0.205	0.53	1	1408	tags=13%, list=11%, signal=14%
1181	GO_POSITIVE_REGULATION_OF_CALCIUM_ION_TRANSPORT_INTO_CYTOSOL		36	0.45	1.23	0.16	0.53	1	530	tags=22%, list=4%, signal=23%
1182	GO_HYDRO_LYASE_ACTIVITY		37	0.44	1.23	0.13	0.531	1	937	tags=19%, list=7%, signal=20%
1183	ROSS_AML_WITH_CBFB_MYH11_FUSION		46	0.44	1.23	0.131	0.531	1	2089	tags=37%, list=16%, signal=44%
1184	GSE27291_6H_VS_7D_STIM_GAMMADELTA_TCELL_UP		152	0.36	1.23	0.078	0.531	1	2841	tags=22%, list=21%, signal=28%
1185	GSE2770_IL12_VS_IL4_TREATED_ACT_CD4_TCELL_6H_DN		174	0.35	1.23	0.036	0.531	1	1216	tags=9%, list=9%, signal=9%
1186	HOLLMANN_APOPTOSIS_VIA_CD40_DN		201	0.35	1.23	0.013	0.531	1	1984	tags=22%, list=15%, signal=26%
1187	REACTOME_GROWTH_HORMONE_RECEPTOR_SIGNALING		21	0.52	1.23	0.2	0.531	1	2017	tags=29%, list=15%, signal=34%
1188	GO_REGULATION_OF_T_CELL_RECEPTOR_SIGNALING_PATHWAY		22	0.51	1.23	0.189	0.53	1	1289	tags=27%, list=10%, signal=30%
1189	GSE22886_NAIVE_TCELL_VS_DC_DN		185	0.36	1.23	0.045	0.53	1	2626	tags=23%, list=20%, signal=28%
1190	GO_MULTICELLULAR_ORGANISMAL_RESPONSE_TO_STRESS		42	0.45	1.23	0.157	0.532	1	1248	tags=19%, list=9%, signal=21%
1191	GSE14000_4H_VS_16H_LPS_DC_UP		158	0.36	1.23	0.058	0.533	1	2238	tags=20%, list=17%, signal=23%
1192	PID_FOXO_PATHWAY		44	0.44	1.23	0.157	0.533	1	1587	tags=9%, list=12%, signal=10%
1193	GSE36891_UNSTIM_VS_PAM_TLR2_STIM_PERITONEAL_MACROPHAGE_DN		133	0.37	1.23	0.061	0.533	1	2937	tags=27%, list=22%, signal=34%
1194	GO_RESPONSE_TO_TUMOR_NECROSIS_FACTOR		176	0.36	1.23	0.054	0.532	1	1257	tags=19%, list=10%, signal=20%
1195	REACTOME_TELOMERE_MAINTENANCE		44	0.44	1.23	0.146	0.532	1	1550	tags=16%, list=12%, signal=18%
1196	GSE22886_NAIVE_CD4_TCELL_VS_DC_DN		179	0.35	1.23	0.023	0.532	1	2726	tags=22%, list=21%, signal=27%
1197	GSE22886_NAIVE_VS_IGG_IGA_MEMORY_BCELL_UP		141	0.36	1.23	0.063	0.532	1	1644	tags=22%, list=12%, signal=25%
1198	GSE21774_CD62L_POS_CD56_BRIGHT_VS_CD62L_NEG_CD56_DIM_NK_CELL_UP		153	0.36	1.23	0.05	0.532	1	2266	tags=40%, list=17%, signal=48%
1199	GO_REGULATION_OF_TRIGLYCERIDE_METABOLIC_PROCESS		24	0.5	1.23	0.196	0.532	1	1626	tags=25%, list=12%, signal=28%
1200	GSE22886_NAIVE_CD4_TCELL_VS_MONOCYTE_DN		171	0.35	1.23	0.035	0.533	1	2420	tags=29%, list=18%, signal=35%
1201	REACTOME_IL_3_5_AND_GM_CSF_SIGNALING		39	0.45	1.23	0.146	0.532	1	1744	tags=28%, list=13%, signal=32%
1202	GSE21063_CTRL_VS_ANTI_IGM_STIM_BCELL_8H_UP		125	0.37	1.23	0.056	0.532	1	1343	tags=22%, list=10%, signal=24%
1203	MODULE_111		98	0.38	1.23	0.081	0.532	1	1533	tags=24%, list=12%, signal=27%
1204	GSE32986_CURDLAN_LOWDOSE_VS_CURDLAN_HIGHDOSE_STIM_DC_DN		179	0.35	1.22	0.046	0.533	1	2600	tags=31%, list=20%, signal=38%
1205	GSE19198_CTRL_VS_IL21_TREATED_TCELL_6H_UP		169	0.35	1.22	0.035	0.533	1	2114	tags=22%, list=16%, signal=26%
1206	REACTOME_CDK_MEDIATED_PHOSPHORYLATION_AND_REMOVAL_OF_CDC6		43	0.44	1.22	0.15	0.533	1	1132	tags=9%, list=9%, signal=10%
1207	KRASNOSELSKAYA_ILF3_TARGETS_UP		26	0.48	1.22	0.169	0.533	1	1092	tags=38%, list=8%, signal=42%
1208	GSE12845_IGD_POS_VS_NEG_BLOOD_BCELL_UP		143	0.36	1.22	0.044	0.533	1	1849	tags=22%, list=14%, signal=26%
1209	SEITZ_NEOPLASTIC_TRANSFORMATION_BY_8P_DELETION_UP		56	0.42	1.22	0.112	0.533	1	1010	tags=36%, list=8%, signal=39%
1210	JAATINEN_HEMATOPOIETIC_STEM_CELL_DN		161	0.36	1.22	0.035	0.533	1	2101	tags=38%, list=16%, signal=44%
1211	GSE24634_TREG_VS_TCONV_POST_DAY5_IL4_CONVERSION_UP		173	0.36	1.22	0.06	0.532	1	3384	tags=25%, list=26%, signal=34%
1212	GO_PEPTIDYL_TYROSINE_AUTOPHOSPHORYLATION		32	0.47	1.22	0.177	0.532	1	1615	tags=28%, list=12%, signal=32%
1213	GSE45365_HEALTHY_VS_MCMV_INFECTION_CD8A_DC_DN		164	0.36	1.22	0.047	0.532	1	2099	tags=21%, list=16%, signal=24%
1214	GO_PROTEIN_ADP_RIBOSYLATION		18	0.54	1.22	0.211	0.532	1	3077	tags=39%, list=23%, signal=51%
1215	GO_MITOCHONDRIAL_RNA_METABOLIC_PROCESS		22	0.51	1.22	0.202	0.532	1	4230	tags=41%, list=32%, signal=60%
1216	GSE14769_UNSTIM_VS_120MIN_LPS_BMDM_DN		178	0.35	1.22	0.043	0.533	1	1801	tags=21%, list=14%, signal=24%
1217	GSE3039_CD4_TCELL_VS_NKT_CELL_UP		169	0.36	1.22	0.048	0.533	1	1956	tags=20%, list=15%, signal=23%
1218	GSE6092_IFNG_VS_IFNG_AND_B_BURGDORFERI_INF_ENDOTHELIAL_CELL_DN		158	0.35	1.22	0.043	0.535	1	1229	tags=14%, list=9%, signal=15%
1219	GSE34392_ST2_KO_VS_WT_DAY8_LCMV_EFFECTOR_CD8_TCELL_UP		181	0.36	1.22	0.029	0.534	1	2929	tags=28%, list=22%, signal=35%
1220	GSE14308_TH2_VS_TH1_DN		168	0.35	1.22	0.065	0.535	1	1685	tags=20%, list=13%, signal=22%
1221	PID_ECADHERIN_NASCENT_AJ_PATHWAY		37	0.45	1.22	0.165	0.534	1	1630	tags=16%, list=12%, signal=18%
1222	FLECHNER_PBL_KIDNEY_TRANSPLANT_OK_VS_DONOR_DN		37	0.46	1.22	0.145	0.534	1	3012	tags=32%, list=23%, signal=42%
1223	GSE32901_NAIVE_VS_TH17_ENRICHED_CD4_TCELL_UP		119	0.36	1.22	0.06	0.534	1	1214	tags=19%, list=9%, signal=21%
1224	VILIMAS_NOTCH1_TARGETS_DN		16	0.53	1.22	0.221	0.535	1	2222	tags=75%, list=17%, signal=90%
1225	HAHTOLA_SEZARY_SYNDROM_DN		28	0.48	1.22	0.192	0.534	1	1125	tags=25%, list=9%, signal=27%
1226	OUELLET_CULTURED_OVARIAN_CANCER_INVASIVE_VS_LMP_DN		17	0.53	1.22	0.232	0.535	1	1960	tags=29%, list=15%, signal=34%
1227	ST_GAQ_PATHWAY		24	0.5	1.22	0.194	0.535	1	2355	tags=17%, list=18%, signal=20%
1228	GSE13547_CTRL_VS_ANTI_IGM_STIM_ZFX_KO_BCELL_2H_UP		149	0.36	1.22	0.039	0.535	1	3315	tags=25%, list=25%, signal=33%
1229	GO_MAST_CELL_MEDIATED_IMMUNITY		16	0.55	1.22	0.239	0.535	1	1626	tags=44%, list=12%, signal=50%
1230	WIKMAN_ASBESTOS_LUNG_CANCER_DN		23	0.5	1.22	0.21	0.536	1	2971	tags=35%, list=22%, signal=45%
1231	GSE13306_TREG_VS_TCONV_DN		166	0.36	1.22	0.051	0.536	1	1746	tags=17%, list=13%, signal=19%
1232	GO_MACROMOLECULE_TRANSMEMBRANE_TRANSPORTER_ACTIVITY		15	0.56	1.22	0.211	0.536	1	2152	tags=33%, list=16%, signal=40%
1233	PID_ARF6_PATHWAY		31	0.47	1.22	0.162	0.536	1	1018	tags=23%, list=8%, signal=24%
1234	GSE22432_MULTIPOTENT_PROGENITOR_VS_PDC_UP		156	0.35	1.22	0.048	0.537	1	1689	tags=17%, list=13%, signal=20%
1235	GO_HETEROPHILIC_CELL_CELL_ADHESION_VIA_PLASMA_MEMBRANE_CELL_ADHESION_MOLECULES		24	0.48	1.22	0.202	0.537	1	1650	tags=50%, list=12%, signal=57%
1236	GSE29164_UNTREATED_VS_CD8_TCELL_AND_IL12_TREATED_MELANOMA_DAY7_DN		160	0.36	1.22	0.067	0.537	1	886	tags=13%, list=7%, signal=13%
1237	GSE9988_ANTI_TREM1_VS_LOW_LPS_MONOCYTE_DN		161	0.35	1.22	0.04	0.538	1	2343	tags=29%, list=18%, signal=34%
1238	GO_CYTOKINE_PRODUCTION		90	0.38	1.22	0.112	0.538	1	2273	tags=32%, list=17%, signal=39%
1239	REACTOME_DESTABILIZATION_OF_MRNA_BY_AUF1_HNRNP_D0		46	0.44	1.22	0.168	0.539	1	2067	tags=13%, list=16%, signal=15%
1240	GO_REGULATION_OF_ACTIVATED_T_CELL_PROLIFERATION		27	0.49	1.22	0.213	0.539	1	1081	tags=30%, list=8%, signal=32%
1241	MODULE_318		26	0.49	1.22	0.192	0.539	1	3396	tags=38%, list=26%, signal=52%
1242	GSE24634_TEFF_VS_TCONV_DAY5_IN_CULTURE_DN		153	0.36	1.22	0.07	0.54	1	2015	tags=25%, list=15%, signal=29%
1243	GSE557_WT_VS_I_AB_KO_DC_UP		171	0.35	1.22	0.019	0.542	1	2023	tags=18%, list=15%, signal=21%
1244	BROWNE_HCMV_INFECTION_2HR_UP		27	0.49	1.22	0.189	0.543	1	2129	tags=37%, list=16%, signal=44%
1245	IRF_Q6		194	0.35	1.22	0.068	0.543	1	1685	tags=27%, list=13%, signal=30%
1246	GO_POSITIVE_REGULATION_OF_VASOCONSTRICTION		21	0.5	1.22	0.192	0.544	1	1069	tags=29%, list=8%, signal=31%
1247	GSE24292_WT_VS_PPARG_KO_MACROPHAGE_DN		178	0.35	1.22	0.031	0.543	1	2569	tags=30%, list=19%, signal=36%
1248	GSE13946_CTRL_VS_DSS_COLITIS_GD_TCELL_FROM_COLON_DN		147	0.35	1.22	0.055	0.544	1	1434	tags=18%, list=11%, signal=20%
1249	GO_PROTEIN_LOCALIZATION_TO_CHROMOSOME		38	0.45	1.21	0.156	0.546	1	2166	tags=18%, list=16%, signal=22%
1250	MODULE_254		53	0.42	1.21	0.145	0.545	1	1951	tags=21%, list=15%, signal=24%
1251	GSE3039_CD4_TCELL_VS_B1_BCELL_DN		149	0.36	1.21	0.069	0.545	1	2918	tags=36%, list=22%, signal=46%
1252	GO_REGULATION_OF_B_CELL_PROLIFERATION		42	0.44	1.21	0.154	0.546	1	1203	tags=29%, list=9%, signal=31%
1253	SESTO_RESPONSE_TO_UV_C4		17	0.54	1.21	0.202	0.546	1	1444	tags=18%, list=11%, signal=20%
1254	GSE21670_STAT3_KO_VS_WT_CD4_TCELL_DN		169	0.35	1.21	0.063	0.547	1	869	tags=11%, list=7%, signal=11%
1255	GSE45365_NK_CELL_VS_BCELL_MCMV_INFECTION_UP		167	0.36	1.21	0.079	0.548	1	1706	tags=16%, list=13%, signal=18%
1256	GSE5503_LIVER_DC_VS_MLN_DC_ACTIVATED_ALLOGENIC_TCELL_DN		170	0.36	1.21	0.038	0.548	1	2626	tags=22%, list=20%, signal=28%
1257	GSE27670_CTRL_VS_LMP1_TRANSDUCED_GC_BCELL_UP		163	0.36	1.21	0.053	0.548	1	1331	tags=15%, list=10%, signal=17%
1258	GO_MODULATION_OF_TRANSCRIPTION_IN_OTHER_ORGANISM_INVOLVED_IN_SYMBIOTIC_INTERACTION		18	0.52	1.21	0.237	0.548	1	350	tags=11%, list=3%, signal=11%
1259	MODULE_237		54	0.42	1.21	0.136	0.548	1	2095	tags=24%, list=16%, signal=28%
1260	GO_REGULATION_OF_T_CELL_PROLIFERATION		98	0.38	1.21	0.113	0.548	1	2014	tags=40%, list=15%, signal=47%
1261	OSMAN_BLADDER_CANCER_DN		311	0.33	1.21	0.038	0.548	1	3257	tags=25%, list=25%, signal=33%
1262	GSE26030_TH1_VS_TH17_RESTIMULATED_DAY5_POST_POLARIZATION_UP		169	0.35	1.21	0.065	0.549	1	1786	tags=15%, list=14%, signal=18%
1263	GSE17721_POLYIC_VS_GARDIQUIMOD_8H_BMDC_UP		162	0.35	1.21	0.041	0.549	1	2505	tags=21%, list=19%, signal=26%
1264	GSE3337_CTRL_VS_16H_IFNG_IN_CD8POS_DC_UP		166	0.36	1.21	0.061	0.55	1	2129	tags=26%, list=16%, signal=30%
1265	TONG_INTERACT_WITH_PTTG1		43	0.44	1.21	0.195	0.549	1	854	tags=12%, list=6%, signal=12%
1266	GO_POSITIVE_REGULATION_OF_RESPONSE_TO_EXTERNAL_STIMULUS		221	0.34	1.21	0.014	0.549	1	1758	tags=23%, list=13%, signal=26%
1267	NADERI_BREAST_CANCER_PROGNOSIS_DN		15	0.56	1.21	0.228	0.549	1	110	tags=13%, list=1%, signal=13%
1268	GSE17721_ALL_VS_24H_PAM3CSK4_BMDC_UP		171	0.35	1.21	0.07	0.549	1	1652	tags=15%, list=12%, signal=17%
1269	WANG_NFKB_TARGETS		15	0.55	1.21	0.246	0.549	1	1823	tags=53%, list=14%, signal=62%
1270	GNF2_CBFB		28	0.49	1.21	0.202	0.548	1	4935	tags=46%, list=37%, signal=74%
1271	GSE37301_PRO_BCELL_VS_CD4_TCELL_DN		117	0.38	1.21	0.11	0.548	1	1549	tags=26%, list=12%, signal=30%
1272	REACTOME_PTM_GAMMA_CARBOXYLATION_HYPUSINE_FORMATION_AND_ARYLSULFATASE_ACTIVATION		18	0.52	1.21	0.195	0.549	1	1458	tags=22%, list=11%, signal=25%
1273	GSE43955_1H_VS_10H_ACT_CD4_TCELL_UP		167	0.35	1.21	0.067	0.549	1	2307	tags=20%, list=17%, signal=24%
1274	GSE3982_BCELL_VS_NKCELL_UP		158	0.36	1.21	0.091	0.55	1	1223	tags=15%, list=9%, signal=17%
1275	MODULE_27		226	0.34	1.21	0.027	0.55	1	1203	tags=28%, list=9%, signal=30%
1276	GSE3982_BCELL_VS_CENT_MEMORY_CD4_TCELL_UP		158	0.36	1.21	0.052	0.551	1	1580	tags=21%, list=12%, signal=23%
1277	GSE14699_NAIVE_VS_DELETIONAL_TOLERANCE_CD8_TCELL_DN		166	0.35	1.21	0.061	0.551	1	1619	tags=23%, list=12%, signal=26%
1278	GSE17974_0H_VS_6H_IN_VITRO_ACT_CD4_TCELL_UP		138	0.36	1.21	0.053	0.552	1	1916	tags=21%, list=14%, signal=24%
1279	GSE14386_UNTREATED_VS_IFNA_TREATED_ACT_PBMC_MS_PATIENT_DN		139	0.36	1.21	0.083	0.552	1	1904	tags=26%, list=14%, signal=30%
1280	GSE25085_FETAL_LIVER_VS_FETAL_BM_SP4_THYMIC_IMPLANT_UP		167	0.36	1.21	0.063	0.552	1	2618	tags=23%, list=20%, signal=29%
1281	GSE17186_BLOOD_VS_CORD_BLOOD_CD21HIGH_TRANSITIONAL_BCELL_UP		188	0.35	1.21	0.034	0.554	1	3042	tags=22%, list=23%, signal=29%
1282	NIELSEN_LEIOMYOSARCOMA_UP		16	0.54	1.21	0.227	0.555	1	374	tags=25%, list=3%, signal=26%
1283	GSE36888_UNTREATED_VS_IL2_TREATED_TCELL_17H_UP		167	0.35	1.21	0.07	0.555	1	2091	tags=23%, list=16%, signal=27%
1284	GSE12366_NAIVE_VS_MEMORY_BCELL_UP		133	0.36	1.21	0.044	0.555	1	1282	tags=22%, list=10%, signal=24%
1285	GSE360_T_GONDII_VS_B_MALAYI_HIGH_DOSE_DC_UP		144	0.36	1.21	0.078	0.556	1	1350	tags=19%, list=10%, signal=21%
1286	GSE44732_UNSTIM_VS_IL27_STIM_IMATURE_DC_UP		164	0.35	1.21	0.069	0.556	1	2140	tags=23%, list=16%, signal=27%
1287	GO_REGULATION_OF_HYDROGEN_PEROXIDE_INDUCED_CELL_DEATH		15	0.55	1.21	0.249	0.556	1	2319	tags=27%, list=18%, signal=32%
1288	GSE37301_COMMON_LYMPHOID_PROGENITOR_VS_CD4_TCELL_DN		169	0.35	1.21	0.049	0.556	1	2050	tags=14%, list=15%, signal=17%
1289	NIKOLSKY_BREAST_CANCER_20Q12_Q13_AMPLICON		83	0.38	1.21	0.118	0.556	1	1176	tags=18%, list=9%, signal=20%
1290	GO_MODULATION_BY_VIRUS_OF_HOST_MORPHOLOGY_OR_PHYSIOLOGY		30	0.47	1.21	0.184	0.556	1	1587	tags=10%, list=12%, signal=11%
1291	GSE42724_NAIVE_VS_MEMORY_BCELL_DN		168	0.35	1.21	0.073	0.557	1	2851	tags=24%, list=22%, signal=31%
1292	GO_ACETYLGLUCOSAMINYLTRANSFERASE_ACTIVITY		34	0.45	1.21	0.156	0.556	1	1879	tags=24%, list=14%, signal=27%
1293	GSE36888_STAT5_AB_KNOCKIN_VS_WT_TCELL_IL2_TREATED_6H_UP		156	0.35	1.2	0.077	0.556	1	2158	tags=24%, list=16%, signal=29%
1294	MODULE_204		65	0.39	1.2	0.111	0.556	1	1701	tags=18%, list=13%, signal=21%
1295	GSE11057_NAIVE_VS_EFF_MEMORY_CD4_TCELL_DN		163	0.36	1.2	0.056	0.556	1	1629	tags=18%, list=12%, signal=21%
1296	CHESLER_BRAIN_HIGHEST_GENETIC_VARIANCE		25	0.49	1.2	0.216	0.556	1	2386	tags=24%, list=18%, signal=29%
1297	GSE33425_CD161_HIGH_VS_INT_CD8_TCELL_DN		175	0.35	1.2	0.064	0.556	1	2192	tags=16%, list=17%, signal=19%
1298	CHR11Q13		189	0.34	1.2	0.058	0.558	1	2763	tags=30%, list=21%, signal=38%
1299	REACTOME_METABOLISM_OF_NON_CODING_RNA		44	0.43	1.2	0.153	0.558	1	4630	tags=43%, list=35%, signal=66%
1300	GO_STEROL_HOMEOSTASIS		39	0.45	1.2	0.182	0.558	1	1540	tags=23%, list=12%, signal=26%
1301	GSE9037_WT_VS_IRAK4_KO_BMDM_DN		137	0.36	1.2	0.057	0.559	1	1737	tags=23%, list=13%, signal=26%
1302	ST_ADRENERGIC		26	0.49	1.2	0.191	0.559	1	636	tags=15%, list=5%, signal=16%
1303	GSE411_WT_VS_SOCS3_KO_MACROPHAGE_IL6_STIM_400MIN_UP		170	0.35	1.2	0.06	0.558	1	1762	tags=18%, list=13%, signal=21%
1304	IIZUKA_LIVER_CANCER_PROGRESSION_L1_G1_UP		16	0.53	1.2	0.215	0.56	1	4	tags=6%, list=0%, signal=6%
1305	GSE46606_UNSTIM_VS_CD40L_IL2_IL5_3DAY_STIMULATED_IRF4MID_SORTED_BCELL_UP		176	0.34	1.2	0.031	0.56	1	2636	tags=20%, list=20%, signal=25%
1306	GSE9650_NAIVE_VS_EXHAUSTED_CD8_TCELL_UP		177	0.34	1.2	0.028	0.56	1	1507	tags=11%, list=11%, signal=13%
1307	LEE_LIVER_CANCER_HEPATOBLAST		15	0.54	1.2	0.226	0.56	1	621	tags=20%, list=5%, signal=21%
1308	GSE30962_ACUTE_VS_CHRONIC_LCMV_PRIMARY_INF_CD8_TCELL_UP		166	0.36	1.2	0.071	0.56	1	1739	tags=23%, list=13%, signal=26%
1309	GSE13547_WT_VS_ZFX_KO_BCELL_ANTI_IGM_STIM_12H_DN		114	0.37	1.2	0.104	0.56	1	2659	tags=32%, list=20%, signal=39%
1310	REACTOME_REGULATION_OF_ORNITHINE_DECARBOXYLASE_ODC		45	0.43	1.2	0.156	0.56	1	3062	tags=20%, list=23%, signal=26%
1311	GO_LIPID_STORAGE		22	0.49	1.2	0.208	0.56	1	2918	tags=50%, list=22%, signal=64%
1312	GO_MIDDLE_EAR_MORPHOGENESIS		15	0.54	1.2	0.226	0.56	1	1754	tags=40%, list=13%, signal=46%
1313	GSE40274_CTRL_VS_XBP1_TRANSDUCED_ACTIVATED_CD4_TCELL_UP		145	0.36	1.2	0.061	0.56	1	2206	tags=27%, list=17%, signal=32%
1314	GSE12366_GC_BCELL_VS_PLASMA_CELL_DN		144	0.36	1.2	0.052	0.564	1	1132	tags=11%, list=9%, signal=12%
1315	KEGG_APOPTOSIS		76	0.39	1.2	0.127	0.563	1	3557	tags=38%, list=27%, signal=52%
1316	GO_MANGANESE_ION_BINDING		37	0.45	1.2	0.201	0.564	1	1672	tags=22%, list=13%, signal=25%
1317	GSE17721_0.5H_VS_8H_GARDIQUIMOD_BMDC_UP		172	0.35	1.2	0.046	0.564	1	2916	tags=21%, list=22%, signal=26%
1318	GSE9988_ANTI_TREM1_VS_CTRL_TREATED_MONOCYTES_DN		176	0.34	1.2	0.03	0.565	1	4740	tags=45%, list=36%, signal=70%
1319	GO_CELLULAR_COMPONENT_DISASSEMBLY_INVOLVED_IN_EXECUTION_PHASE_OF_APOPTOSIS		36	0.45	1.2	0.182	0.564	1	1951	tags=22%, list=15%, signal=26%
1320	GARGALOVIC_RESPONSE_TO_OXIDIZED_PHOSPHOLIPIDS_YELLOW_DN		17	0.52	1.2	0.237	0.564	1	411	tags=12%, list=3%, signal=12%
1321	GO_NEGATIVE_REGULATION_OF_VIRAL_RELEASE_FROM_HOST_CELL		16	0.53	1.2	0.238	0.564	1	1197	tags=19%, list=9%, signal=21%
1322	MODULE_312		43	0.43	1.2	0.187	0.564	1	1951	tags=21%, list=15%, signal=24%
1323	GO_PROTEIN_ALKYLATION		83	0.38	1.2	0.1	0.564	1	1964	tags=14%, list=15%, signal=17%
1324	GSE17721_POLYIC_VS_PAM3CSK4_2H_BMDC_UP		175	0.34	1.2	0.037	0.564	1	3539	tags=31%, list=27%, signal=42%
1325	GSE22886_IGG_IGA_MEMORY_BCELL_VS_BLOOD_PLASMA_CELL_UP		155	0.35	1.2	0.076	0.564	1	2072	tags=23%, list=16%, signal=27%
1326	GSE40274_FOXP3_VS_FOXP3_AND_PBX1_TRANSDUCED_ACTIVATED_CD4_TCELL_UP		168	0.36	1.2	0.033	0.563	1	1777	tags=24%, list=13%, signal=28%
1327	GSE40274_CTRL_VS_FOXP3_AND_HELIOS_TRANSDUCED_ACTIVATED_CD4_TCELL_UP		182	0.34	1.2	0.064	0.563	1	1990	tags=20%, list=15%, signal=23%
1328	GSE25123_WT_VS_PPARG_KO_MACROPHAGE_UP		144	0.36	1.2	0.081	0.563	1	1864	tags=22%, list=14%, signal=25%
1329	GO_POSITIVE_REGULATION_OF_PRODUCTION_OF_MOLECULAR_MEDIATOR_OF_IMMUNE_RESPONSE		48	0.42	1.2	0.146	0.565	1	1061	tags=25%, list=8%, signal=27%
1330	GSE360_HIGH_DOSE_B_MALAYI_VS_M_TUBERCULOSIS_MAC_UP		170	0.35	1.2	0.065	0.565	1	1996	tags=21%, list=15%, signal=24%
1331	GSE4748_LPS_VS_LPS_AND_CYANOBACTERIUM_LPSLIKE_STIM_DC_3H_UP		151	0.36	1.2	0.086	0.565	1	2933	tags=28%, list=22%, signal=36%
1332	GO_PROTEIN_TYROSINE_KINASE_BINDING		43	0.43	1.2	0.183	0.565	1	790	tags=14%, list=6%, signal=15%
1333	GO_SMN_SM_PROTEIN_COMPLEX		16	0.53	1.2	0.249	0.565	1	1211	tags=13%, list=9%, signal=14%
1334	CHEN_LUNG_CANCER_SURVIVAL		21	0.51	1.2	0.231	0.565	1	1208	tags=19%, list=9%, signal=21%
1335	DEBIASI_APOPTOSIS_BY_REOVIRUS_INFECTION_UP		261	0.33	1.2	0	0.566	1	1200	tags=10%, list=9%, signal=11%
1336	GSE42724_MEMORY_BCELL_VS_PLASMABLAST_UP		180	0.35	1.2	0.062	0.566	1	1475	tags=17%, list=11%, signal=19%
1337	KEGG_GLYCOSAMINOGLYCAN_DEGRADATION		15	0.54	1.2	0.222	0.565	1	550	tags=13%, list=4%, signal=14%
1338	GSE43863_TH1_VS_LY6C_LOW_CXCR5NEG_EFFECTOR_CD4_TCELL_DN		178	0.35	1.2	0.06	0.566	1	2368	tags=17%, list=18%, signal=20%
1339	GSE17186_BLOOD_VS_CORD_BLOOD_CD21LOW_TRANSITIONAL_BCELL_UP		175	0.34	1.2	0.064	0.565	1	2510	tags=24%, list=19%, signal=29%
1340	PETRETTO_HEART_MASS_QTL_CIS_DN		22	0.49	1.2	0.208	0.566	1	1255	tags=23%, list=9%, signal=25%
1341	CHR10P15		27	0.48	1.2	0.22	0.565	1	1031	tags=15%, list=8%, signal=16%
1342	GSE411_100MIN_VS_400MIN_IL6_STIM_MACROPHAGE_UP		175	0.35	1.2	0.045	0.565	1	2386	tags=19%, list=18%, signal=23%
1343	TAKEDA_TARGETS_OF_NUP98_HOXA9_FUSION_3D_DN		21	0.5	1.2	0.238	0.565	1	2163	tags=38%, list=16%, signal=45%
1344	GSE46242_CTRL_VS_EGR2_DELETED_ANERGIC_TH1_CD4_TCELL_DN		150	0.35	1.2	0.056	0.565	1	1499	tags=24%, list=11%, signal=27%
1345	GSE24972_MARGINAL_ZONE_BCELL_VS_FOLLICULAR_BCELL_DN		127	0.36	1.19	0.065	0.566	1	1212	tags=19%, list=9%, signal=21%
1346	REACTOME_CHROMOSOME_MAINTENANCE		79	0.38	1.19	0.103	0.567	1	2440	tags=19%, list=18%, signal=23%
1347	GSE16385_MONOCYTE_VS_12H_IL4_TREATED_MACROPHAGE_DN		181	0.34	1.19	0.086	0.567	1	3190	tags=28%, list=24%, signal=37%
1348	GSE22886_NAIVE_BCELL_VS_BM_PLASMA_CELL_UP		166	0.35	1.19	0.067	0.568	1	2126	tags=17%, list=16%, signal=20%
1349	GO_MEMBRANE_INVAGINATION		26	0.48	1.19	0.18	0.568	1	1212	tags=15%, list=9%, signal=17%
1350	GSE5099_DAY3_VS_DAY7_MCSF_TREATED_MACROPHAGE_UP		154	0.35	1.19	0.057	0.57	1	2085	tags=21%, list=16%, signal=25%
1351	GSE17721_LPS_VS_POLYIC_8H_BMDC_DN		171	0.35	1.19	0.087	0.569	1	2012	tags=22%, list=15%, signal=26%
1352	GSE3982_MAST_CELL_VS_BCELL_DN		146	0.36	1.19	0.048	0.569	1	2299	tags=29%, list=17%, signal=35%
1353	GO_REGULATION_OF_TYPE_I_INTERFERON_MEDIATED_SIGNALING_PATHWAY		23	0.5	1.19	0.225	0.569	1	1345	tags=26%, list=10%, signal=29%
1354	GSE3039_ALPHABETA_CD8_TCELL_VS_B2_BCELL_UP		166	0.34	1.19	0.068	0.568	1	1682	tags=20%, list=13%, signal=22%
1355	GO_REGULATION_OF_PROTEIN_ACTIVATION_CASCADE		21	0.51	1.19	0.225	0.568	1	1648	tags=48%, list=12%, signal=54%
1356	REACTOME_O_LINKED_GLYCOSYLATION_OF_MUCINS		27	0.48	1.19	0.18	0.568	1	846	tags=15%, list=6%, signal=16%
1357	GSE2706_UNSTIM_VS_2H_R848_DC_DN		155	0.36	1.19	0.089	0.571	1	1532	tags=25%, list=12%, signal=28%
1358	GO_O_GLYCAN_PROCESSING		29	0.46	1.19	0.207	0.57	1	846	tags=14%, list=6%, signal=15%
1359	GSE39556_CD8A_DC_VS_NK_CELL_DN		163	0.35	1.19	0.085	0.57	1	1020	tags=15%, list=8%, signal=16%
1360	GSE14699_NAIVE_VS_ACT_CD8_TCELL_DN		154	0.34	1.19	0.061	0.571	1	906	tags=12%, list=7%, signal=12%
1361	GSE10422_WT_VS_BAFF_TRANSGENIC_LN_BCELL_DN		92	0.38	1.19	0.126	0.572	1	1869	tags=25%, list=14%, signal=29%
1362	GSE1925_CTRL_VS_IFNG_PRIMED_MACROPHAGE_24H_IFNG_STIM_UP		158	0.35	1.19	0.058	0.571	1	1597	tags=22%, list=12%, signal=25%
1363	GO_UDP_GALACTOSYLTRANSFERASE_ACTIVITY		21	0.5	1.19	0.217	0.574	1	846	tags=24%, list=6%, signal=25%
1364	RUTELLA_RESPONSE_TO_CSF2RB_AND_IL4_DN		259	0.33	1.19	0.061	0.574	1	2339	tags=26%, list=18%, signal=31%
1365	GSE25085_FETAL_LIVER_VS_FETAL_BM_SP4_THYMIC_IMPLANT_DN		170	0.35	1.19	0.058	0.575	1	1868	tags=24%, list=14%, signal=28%
1366	GO_ENDORIBONUCLEASE_COMPLEX		17	0.52	1.19	0.228	0.575	1	3685	tags=53%, list=28%, signal=73%
1367	GSE22589_HEALTHY_VS_SIV_INFECTED_DC_UP		169	0.35	1.19	0.083	0.575	1	2773	tags=28%, list=21%, signal=35%
1368	GSE3039_CD4_TCELL_VS_ALPHABETA_CD8_TCELL_DN		174	0.35	1.19	0.08	0.575	1	2486	tags=21%, list=19%, signal=26%
1369	GO_REGULATION_OF_PRODUCTION_OF_MOLECULAR_MEDIATOR_OF_IMMUNE_RESPONSE		76	0.38	1.19	0.143	0.575	1	1125	tags=26%, list=9%, signal=29%
1370	STTTCRNTTT_IRF_Q6		150	0.35	1.19	0.088	0.575	1	1644	tags=32%, list=12%, signal=36%
1371	ROSS_AML_WITH_MLL_FUSIONS		58	0.4	1.19	0.138	0.575	1	1503	tags=17%, list=11%, signal=19%
1372	GO_PML_BODY		86	0.38	1.19	0.138	0.575	1	959	tags=7%, list=7%, signal=7%
1373	DIRMEIER_LMP1_RESPONSE_LATE_DN		27	0.47	1.19	0.208	0.575	1	2019	tags=33%, list=15%, signal=39%
1374	GSE13522_WT_VS_IFNAR_KO_SKING_T_CRUZI_Y_STRAIN_INF_UP		167	0.34	1.19	0.065	0.576	1	1482	tags=21%, list=11%, signal=23%
1375	GYORFFY_DOXORUBICIN_RESISTANCE		39	0.43	1.19	0.182	0.577	1	1501	tags=31%, list=11%, signal=35%
1376	GSE22611_UNSTIM_VS_2H_MDP_STIM_MUTANT_NOD2_TRANSDUCED_HEK293T_CELL_UP		156	0.35	1.19	0.061	0.576	1	2566	tags=24%, list=19%, signal=30%
1377	GSE22886_NAIVE_CD8_TCELL_VS_MONOCYTE_UP		146	0.36	1.19	0.095	0.576	1	1087	tags=18%, list=8%, signal=20%
1378	GSE25123_WT_VS_PPARG_KO_MACROPHAGE_IL4_STIM_UP		153	0.35	1.19	0.059	0.576	1	1821	tags=21%, list=14%, signal=24%
1379	GSE29618_MONOCYTE_VS_PDC_DAY7_FLU_VACCINE_UP		177	0.34	1.19	0.078	0.575	1	1827	tags=22%, list=14%, signal=25%
1380	MODULE_170		79	0.39	1.19	0.164	0.576	1	1535	tags=25%, list=12%, signal=28%
1381	MODULE_15		311	0.33	1.19	0	0.576	1	1629	tags=19%, list=12%, signal=21%
1382	GSE19825_NAIVE_VS_IL2RAHIGH_DAY3_EFF_CD8_TCELL_DN		180	0.34	1.19	0.054	0.576	1	4558	tags=36%, list=34%, signal=54%
1383	GSE17974_CTRL_VS_ACT_IL4_AND_ANTI_IL12_12H_CD4_TCELL_DN		164	0.35	1.19	0.092	0.575	1	833	tags=6%, list=6%, signal=6%
1384	GSE32901_TH17_EMRICHED_VS_TH17_NEG_CD4_TCELL_DN		152	0.35	1.19	0.112	0.575	1	1913	tags=17%, list=14%, signal=20%
1385	GSE29618_PDC_VS_MDC_UP		164	0.34	1.19	0.071	0.576	1	1701	tags=18%, list=13%, signal=20%
1386	WALLACE_PROSTATE_CANCER_UP		16	0.53	1.19	0.24	0.577	1	350	tags=19%, list=3%, signal=19%
1387	GO_TERMINATION_OF_RNA_POLYMERASE_II_TRANSCRIPTION		57	0.41	1.19	0.164	0.576	1	5331	tags=49%, list=40%, signal=82%
1388	LEE_RECENT_THYMIC_EMIGRANT		177	0.34	1.19	0.069	0.576	1	1343	tags=11%, list=10%, signal=12%
1389	GO_NEGATIVE_REGULATION_OF_TYPE_I_INTERFERON_PRODUCTION		36	0.44	1.19	0.169	0.576	1	1511	tags=31%, list=11%, signal=34%
1390	GSE7460_CTRL_VS_TGFB_TREATED_ACT_FOXP3_MUT_TCONV_DN		148	0.35	1.19	0.104	0.576	1	1489	tags=22%, list=11%, signal=25%
1391	GO_EXECUTION_PHASE_OF_APOPTOSIS		45	0.43	1.19	0.207	0.575	1	1951	tags=20%, list=15%, signal=23%
1392	GSE29615_DAY3_VS_DAY7_LAIV_FLU_VACCINE_PBMC_UP		103	0.37	1.19	0.087	0.576	1	1083	tags=15%, list=8%, signal=16%
1393	VALK_AML_CLUSTER_12		24	0.48	1.19	0.198	0.575	1	719	tags=17%, list=5%, signal=18%
1394	GSE3039_ALPHABETA_CD8_TCELL_VS_B1_BCELL_UP		171	0.35	1.19	0.071	0.577	1	1673	tags=18%, list=13%, signal=20%
1395	REACTOME_HIV_INFECTION		167	0.35	1.18	0.064	0.577	1	4737	tags=35%, list=36%, signal=53%
1396	GSE36826_NORMAL_VS_STAPH_AUREUS_INF_SKIN_UP		170	0.34	1.18	0.065	0.577	1	2678	tags=24%, list=20%, signal=29%
1397	MORF_RAB3A		51	0.42	1.18	0.189	0.576	1	702	tags=16%, list=5%, signal=17%
1398	GSE35685_CD34POS_CD38NEG_VS_CD34POS_CD10POS_BONE_MARROW_DN		172	0.33	1.18	0.053	0.577	1	2339	tags=20%, list=18%, signal=24%
1399	GSE2770_TGFB_AND_IL4_VS_TGFB_AND_IL12_TREATED_ACT_CD4_TCELL_48H_DN		151	0.36	1.18	0.094	0.577	1	2979	tags=26%, list=23%, signal=33%
1400	GSE36392_TYPE_2_MYELOID_VS_NEUTROPHIL_IL25_TREATED_LUNG_DN		168	0.34	1.18	0.1	0.578	1	2647	tags=24%, list=20%, signal=29%
1401	GSE17974_0H_VS_1H_IN_VITRO_ACT_CD4_TCELL_UP		125	0.35	1.18	0.114	0.578	1	2657	tags=30%, list=20%, signal=37%
1402	GSE22886_NAIVE_TCELL_VS_MONOCYTE_UP		152	0.35	1.18	0.037	0.578	1	1820	tags=21%, list=14%, signal=24%
1403	GSE557_CIITA_KO_VS_I_AB_KO_DC_UP		169	0.35	1.18	0.081	0.579	1	2457	tags=32%, list=19%, signal=39%
1404	GO_REGULATION_OF_CELL_CELL_ADHESION		270	0.33	1.18	0.042	0.578	1	1484	tags=24%, list=11%, signal=27%
1405	GSE24634_TEFF_VS_TCONV_DAY3_IN_CULTURE_DN		150	0.34	1.18	0.096	0.58	1	2492	tags=35%, list=19%, signal=43%
1406	ST_TUMOR_NECROSIS_FACTOR_PATHWAY		29	0.46	1.18	0.185	0.58	1	4280	tags=48%, list=32%, signal=71%
1407	GO_CELL_ACTIVATION_INVOLVED_IN_IMMUNE_RESPONSE		104	0.36	1.18	0.129	0.58	1	1650	tags=26%, list=12%, signal=29%
1408	GSE44649_WT_VS_MIR155_KO_ACTIVATED_CD8_TCELL_DN		152	0.35	1.18	0.074	0.58	1	1413	tags=18%, list=11%, signal=20%
1409	MODULE_484		37	0.43	1.18	0.19	0.58	1	3257	tags=46%, list=25%, signal=61%
1410	GSE3982_NEUTROPHIL_VS_BCELL_UP		137	0.35	1.18	0.083	0.58	1	1684	tags=19%, list=13%, signal=22%
1411	BROWNE_HCMV_INFECTION_6HR_UP		48	0.42	1.18	0.18	0.58	1	854	tags=23%, list=6%, signal=24%
1412	MODULE_188		105	0.37	1.18	0.155	0.58	1	1445	tags=30%, list=11%, signal=33%
1413	GSE36888_UNTREATED_VS_IL2_TREATED_STAT5_AB_KNOCKIN_TCELL_2H_DN		152	0.35	1.18	0.078	0.58	1	1604	tags=18%, list=12%, signal=20%
1414	BOYAULT_LIVER_CANCER_SUBCLASS_G5_DN		22	0.49	1.18	0.245	0.581	1	2598	tags=41%, list=20%, signal=51%
1415	GSE29618_BCELL_VS_PDC_DN		173	0.34	1.18	0.069	0.582	1	3095	tags=28%, list=23%, signal=36%
1416	GSE33374_CD8_ALPHAALPHA_VS_ALPHABETA_CD161_HIGH_TCELL_UP		154	0.36	1.18	0.106	0.582	1	1624	tags=18%, list=12%, signal=20%
1417	GSE40274_CTRL_VS_FOXP3_AND_PBX1_TRANSDUCED_ACTIVATED_CD4_TCELL_UP		137	0.35	1.18	0.089	0.582	1	1721	tags=26%, list=13%, signal=30%
1418	GO_CHROMOSOME_TELOMERIC_REGION		122	0.35	1.18	0.087	0.582	1	4872	tags=36%, list=37%, signal=57%
1419	GSE40277_EOS_AND_LEF1_TRANSDUCED_VS_GATA1_AND_SATB1_TRANSDUCED_CD4_TCELL_DN		175	0.34	1.18	0.096	0.582	1	1687	tags=21%, list=13%, signal=24%
1420	KAECH_NAIVE_VS_DAY15_EFF_CD8_TCELL_UP		161	0.35	1.18	0.048	0.582	1	1444	tags=12%, list=11%, signal=14%
1421	GO_INTRINSIC_COMPONENT_OF_ENDOPLASMIC_RETICULUM_MEMBRANE		96	0.36	1.18	0.089	0.582	1	2481	tags=21%, list=19%, signal=25%
1422	REACTOME_P53_INDEPENDENT_G1_S_DNA_DAMAGE_CHECKPOINT		45	0.43	1.18	0.191	0.582	1	2672	tags=18%, list=20%, signal=22%
1423	GO_HISTONE_MRNA_METABOLIC_PROCESS		28	0.45	1.18	0.225	0.582	1	4560	tags=50%, list=34%, signal=76%
1424	GSE29164_DAY3_VS_DAY7_UNTREATED_MELANOMA_UP		142	0.35	1.18	0.105	0.583	1	1766	tags=20%, list=13%, signal=23%
1425	REACTOME_DOWNSTREAM_SIGNALING_EVENTS_OF_B_CELL_RECEPTOR_BCR		88	0.37	1.18	0.103	0.584	1	1709	tags=11%, list=13%, signal=13%
1426	GO_NEGATIVE_REGULATION_OF_GENE_EXPRESSION_EPIGENETIC		60	0.4	1.18	0.136	0.584	1	1728	tags=15%, list=13%, signal=17%
1427	GSE12845_IGD_POS_BLOOD_VS_DARKZONE_GC_TONSIL_BCELL_UP		145	0.35	1.18	0.085	0.585	1	1566	tags=21%, list=12%, signal=24%
1428	GSE17721_0.5H_VS_24H_GARDIQUIMOD_BMDC_DN		167	0.34	1.18	0.052	0.585	1	2642	tags=19%, list=20%, signal=23%
1429	GSE360_L_DONOVANI_VS_B_MALAYI_LOW_DOSE_DC_DN		171	0.34	1.18	0.031	0.584	1	2168	tags=20%, list=16%, signal=23%
1430	MODULE_128		76	0.38	1.18	0.139	0.584	1	1535	tags=25%, list=12%, signal=28%
1431	FLECHNER_PBL_KIDNEY_TRANSPLANT_REJECTED_VS_OK_DN		47	0.41	1.18	0.165	0.585	1	984	tags=9%, list=7%, signal=9%
1432	GSE22140_HEALTHY_VS_ARTHRITIC_MOUSE_CD4_TCELL_UP		170	0.34	1.18	0.065	0.586	1	1982	tags=25%, list=15%, signal=29%
1433	GO_REGULATION_OF_ANION_TRANSMEMBRANE_TRANSPORT		22	0.49	1.18	0.232	0.586	1	2654	tags=27%, list=20%, signal=34%
1434	GSE21546_SAP1A_KO_VS_SAP1A_KO_AND_ELK1_KO_DP_THYMOCYTES_DN		167	0.35	1.18	0.093	0.586	1	2599	tags=26%, list=20%, signal=32%
1435	GO_NON_MEMBRANE_SPANNING_PROTEIN_TYROSINE_KINASE_ACTIVITY		38	0.43	1.18	0.201	0.586	1	2637	tags=37%, list=20%, signal=46%
1436	GSE46606_IRF4_KO_VS_WT_CD40L_IL2_IL5_1DAY_STIMULATED_BCELL_UP		145	0.36	1.18	0.114	0.586	1	1810	tags=19%, list=14%, signal=21%
1437	CERIBELLI_GENES_INACTIVE_AND_BOUND_BY_NFY		20	0.5	1.18	0.245	0.587	1	1157	tags=30%, list=9%, signal=33%
1438	CADWELL_ATG16L1_TARGETS_UP		52	0.41	1.18	0.173	0.587	1	1246	tags=27%, list=9%, signal=30%
1439	GSE37301_HEMATOPOIETIC_STEM_CELL_VS_LYMPHOID_PRIMED_MPP_UP		164	0.34	1.18	0.107	0.588	1	2258	tags=17%, list=17%, signal=20%
1440	GSE24634_TEFF_VS_TCONV_DAY7_IN_CULTURE_DN		171	0.35	1.18	0.1	0.588	1	2609	tags=35%, list=20%, signal=43%
1441	GO_MEIOTIC_CHROMOSOME_SEGREGATION		32	0.44	1.18	0.205	0.589	1	3242	tags=34%, list=25%, signal=45%
1442	GSE6674_CPG_VS_PL2_3_STIM_BCELL_UP		165	0.34	1.18	0.065	0.59	1	988	tags=10%, list=7%, signal=10%
1443	OUYANG_PROSTATE_CANCER_PROGRESSION_UP		18	0.5	1.17	0.226	0.59	1	1615	tags=22%, list=12%, signal=25%
1444	REACTOME_G_ALPHA_I_SIGNALLING_EVENTS		98	0.37	1.17	0.13	0.589	1	1297	tags=24%, list=10%, signal=27%
1445	HUANG_GATA2_TARGETS_UP		125	0.35	1.17	0.103	0.59	1	2548	tags=35%, list=19%, signal=43%
1446	GO_DYNEIN_COMPLEX		31	0.46	1.17	0.202	0.589	1	1587	tags=19%, list=12%, signal=22%
1447	GO_POSITIVE_REGULATION_OF_LEUKOCYTE_CHEMOTAXIS		63	0.4	1.17	0.178	0.59	1	1758	tags=35%, list=13%, signal=40%
1448	GSE41867_NAIVE_VS_DAY8_LCMV_ARMSTRONG_EFFECTOR_CD8_TCELL_DN		169	0.34	1.17	0.079	0.59	1	2213	tags=18%, list=17%, signal=22%
1449	GSE41867_LCMV_ARMSTRONG_VS_CLONE13_DAY6_EFFECTOR_CD8_TCELL_DN		178	0.34	1.17	0.072	0.59	1	4560	tags=43%, list=34%, signal=64%
1450	GSE43863_LY6C_INT_CXCR5POS_VS_LY6C_LOW_CXCR5NEG_EFFECTOR_CD4_TCELL_UP		165	0.34	1.17	0.085	0.591	1	1248	tags=15%, list=9%, signal=17%
1451	GSE3982_EOSINOPHIL_VS_NEUTROPHIL_DN		148	0.35	1.17	0.095	0.59	1	1580	tags=16%, list=12%, signal=18%
1452	MODULE_226		26	0.46	1.17	0.225	0.59	1	1673	tags=19%, list=13%, signal=22%
1453	GSE31622_WT_VS_KLF3_KO_BCELL_DN		164	0.34	1.17	0.075	0.591	1	2586	tags=29%, list=20%, signal=36%
1454	GSE10239_NAIVE_VS_KLRG1HIGH_EFF_CD8_TCELL_UP		171	0.34	1.17	0.075	0.592	1	2567	tags=26%, list=19%, signal=32%
1455	GSE20715_WT_VS_TLR4_KO_48H_OZONE_LUNG_DN		161	0.34	1.17	0.061	0.592	1	2075	tags=16%, list=16%, signal=18%
1456	GSE22886_IGA_VS_IGM_MEMORY_BCELL_DN		145	0.34	1.17	0.088	0.592	1	2636	tags=24%, list=20%, signal=30%
1457	GSE15767_MED_VS_SCS_MAC_LN_DN		167	0.34	1.17	0.088	0.592	1	958	tags=11%, list=7%, signal=11%
1458	BIOCARTA_NKCELLS_PATHWAY		15	0.52	1.17	0.272	0.593	1	1615	tags=33%, list=12%, signal=38%
1459	GSE26343_UNSTIM_VS_LPS_STIM_MACROPHAGE_UP		170	0.34	1.17	0.078	0.592	1	1640	tags=16%, list=12%, signal=19%
1460	GSE46606_IRF4HIGH_VS_IRF4MID_CD40L_IL2_IL5_DAY1_STIMULATED_BCELL_DN		132	0.35	1.17	0.139	0.593	1	1482	tags=23%, list=11%, signal=25%
1461	GSE6092_B_BURGDOFERI_VS_B_BURGDORFERI_AND_IFNG_STIM_ENDOTHELIAL_CELL_DN		163	0.34	1.17	0.078	0.593	1	2464	tags=23%, list=19%, signal=28%
1462	GO_SNAP_RECEPTOR_ACTIVITY		35	0.45	1.17	0.248	0.593	1	2	tags=3%, list=0%, signal=3%
1463	GSE3982_MAST_CELL_VS_NKCELL_DN		144	0.35	1.17	0.078	0.593	1	982	tags=13%, list=7%, signal=14%
1464	GSE29164_UNTREATED_VS_CD8_TCELL_TREATED_MELANOMA_DAY3_DN		171	0.34	1.17	0.045	0.593	1	2689	tags=32%, list=20%, signal=40%
1465	GSE13547_CTRL_VS_ANTI_IGM_STIM_BCELL_2H_UP		162	0.34	1.17	0.073	0.594	1	1499	tags=15%, list=11%, signal=17%
1466	REACTOME_IL_2_SIGNALING		37	0.43	1.17	0.226	0.594	1	1744	tags=24%, list=13%, signal=28%
1467	GO_NEGATIVE_REGULATION_OF_IMMUNE_SYSTEM_PROCESS		272	0.32	1.17	0.052	0.594	1	1539	tags=25%, list=12%, signal=28%
1468	GSE39864_WT_VS_GATA3_KO_TREG_UP		150	0.34	1.17	0.083	0.594	1	1343	tags=19%, list=10%, signal=21%
1469	GSE7831_UNSTIM_VS_INFLUENZA_STIM_PDC_4H_DN		159	0.35	1.17	0.096	0.594	1	1903	tags=19%, list=14%, signal=22%
1470	GSE17721_LPS_VS_POLYIC_4H_BMDC_DN		172	0.34	1.17	0.069	0.595	1	3105	tags=19%, list=23%, signal=25%
1471	GSE22935_UNSTIM_VS_24H_MBOVIS_BCG_STIM_MYD88_KO_MACROPHAGE_DN		143	0.34	1.17	0.098	0.595	1	1602	tags=22%, list=12%, signal=24%
1472	REACTOME_CDT1_ASSOCIATION_WITH_THE_CDC6_ORC_ORIGIN_COMPLEX		51	0.41	1.17	0.204	0.595	1	2594	tags=16%, list=20%, signal=19%
1473	GSE40274_CTRL_VS_SATB1_TRANSDUCED_ACTIVATED_CD4_TCELL_UP		146	0.35	1.17	0.096	0.598	1	2516	tags=27%, list=19%, signal=33%
1474	GO_SIGNAL_PEPTIDE_PROCESSING		20	0.5	1.17	0.249	0.598	1	2119	tags=35%, list=16%, signal=42%
1475	GSE24972_WT_VS_IRF8_KO_SPLEEN_FOLLICULAR_BCELL_DN		165	0.34	1.17	0.114	0.597	1	1717	tags=21%, list=13%, signal=24%
1476	WANG_RESPONSE_TO_BEXAROTENE_DN		20	0.5	1.17	0.267	0.597	1	1761	tags=25%, list=13%, signal=29%
1477	KEGG_LYSINE_DEGRADATION		34	0.45	1.17	0.203	0.597	1	3623	tags=35%, list=27%, signal=48%
1478	MODULE_238		118	0.35	1.17	0.106	0.598	1	1445	tags=29%, list=11%, signal=32%
1479	GSE5503_PLN_DC_VS_SPLEEN_DC_ACTIVATED_ALLOGENIC_TCELL_DN		169	0.33	1.17	0.101	0.599	1	2965	tags=22%, list=22%, signal=28%
1480	GO_CELLULAR_RESPONSE_TO_INTERLEUKIN_1		61	0.4	1.17	0.183	0.599	1	886	tags=21%, list=7%, signal=23%
1481	GSE23505_IL6_IL1_IL23_VS_IL6_IL1_TGFB_TREATED_CD4_TCELL_UP		162	0.34	1.17	0.08	0.599	1	1713	tags=19%, list=13%, signal=22%
1482	GSE17721_LPS_VS_CPG_16H_BMDC_UP		155	0.35	1.17	0.098	0.599	1	1453	tags=17%, list=11%, signal=19%
1483	WENG_POR_TARGETS_GLOBAL_DN		18	0.52	1.17	0.236	0.599	1	2787	tags=44%, list=21%, signal=56%
1484	GSE2770_IL4_ACT_VS_ACT_CD4_TCELL_6H_UP		148	0.35	1.17	0.069	0.599	1	1688	tags=17%, list=13%, signal=19%
1485	GSE15330_LYMPHOID_MULTIPOTENT_VS_MEGAKARYOCYTE_ERYTHROID_PROGENITOR_IKAROS_KO_UP		144	0.34	1.17	0.113	0.599	1	978	tags=15%, list=7%, signal=16%
1486	LU_EZH2_TARGETS_UP		208	0.33	1.17	0.09	0.6	1	2476	tags=23%, list=19%, signal=27%
1487	GSE21774_CD62L_POS_CD56_DIM_VS_CD62L_NEG_CD56_DIM_NK_CELL_UP		172	0.34	1.17	0.054	0.601	1	1614	tags=23%, list=12%, signal=26%
1488	GSE3982_MAC_VS_BCELL_DN		152	0.35	1.17	0.115	0.601	1	1633	tags=18%, list=12%, signal=20%
1489	VALK_AML_CLUSTER_5		24	0.48	1.17	0.244	0.601	1	2101	tags=50%, list=16%, signal=59%
1490	YAGI_AML_RELAPSE_PROGNOSIS		33	0.43	1.17	0.212	0.602	1	4622	tags=52%, list=35%, signal=79%
1491	LU_IL4_SIGNALING		84	0.37	1.17	0.143	0.602	1	2342	tags=33%, list=18%, signal=40%
1492	GO_NUCLEOBASE_CONTAINING_COMPOUND_TRANSMEMBRANE_TRANSPORTER_ACTIVITY		25	0.47	1.17	0.225	0.602	1	3779	tags=48%, list=29%, signal=67%
1493	GSE29618_MONOCYTE_VS_MDC_UP		168	0.33	1.17	0.076	0.602	1	2238	tags=29%, list=17%, signal=34%
1494	GO_REGULATION_OF_ALPHA_BETA_T_CELL_ACTIVATION		52	0.4	1.16	0.173	0.602	1	2014	tags=40%, list=15%, signal=47%
1495	HENDRICKS_SMARCA4_TARGETS_DN		34	0.44	1.16	0.215	0.601	1	1182	tags=26%, list=9%, signal=29%
1496	GO_LIPOPOLYSACCHARIDE_BINDING		16	0.53	1.16	0.28	0.601	1	1133	tags=31%, list=9%, signal=34%
1497	CHR15Q13		19	0.51	1.16	0.264	0.604	1	2074	tags=26%, list=16%, signal=31%
1498	GSE3039_ALPHAALPHA_CD8_TCELL_VS_B1_BCELL_UP		179	0.33	1.16	0.041	0.603	1	2590	tags=22%, list=20%, signal=27%
1499	GSE33425_CD8_ALPHAALPHA_VS_ALPHABETA_CD161_HIGH_TCELL_DN		173	0.35	1.16	0.12	0.603	1	876	tags=9%, list=7%, signal=10%
1500	KIM_TIAL1_TARGETS		26	0.47	1.16	0.232	0.604	1	3979	tags=42%, list=30%, signal=60%
1501	GO_CELL_REDOX_HOMEOSTASIS		57	0.4	1.16	0.157	0.604	1	3288	tags=35%, list=25%, signal=46%
1502	GSE26488_WT_VS_HDAC7_KO_DOUBLE_POSITIVE_THYMOCYTE_DN		113	0.36	1.16	0.125	0.604	1	1559	tags=20%, list=12%, signal=23%
1503	GSE7219_WT_VS_NIK_NFKB2_KO_LPS_AND_ANTI_CD40_STIM_DC_DN		160	0.35	1.16	0.114	0.605	1	1746	tags=29%, list=13%, signal=33%
1504	REACTOME_GPCR_DOWNSTREAM_SIGNALING		263	0.32	1.16	0.068	0.606	1	1641	tags=27%, list=12%, signal=30%
1505	GNF2_ZAP70		17	0.5	1.16	0.253	0.606	1	982	tags=29%, list=7%, signal=32%
1506	MODULE_53		323	0.32	1.16	0.02	0.606	1	1628	tags=19%, list=12%, signal=21%
1507	GSE22935_WT_VS_MYD88_KO_MACROPHAGE_UP		182	0.33	1.16	0.077	0.605	1	2491	tags=33%, list=19%, signal=40%
1508	GO_REGULATION_OF_I_KAPPAB_KINASE_NF_KAPPAB_SIGNALING		204	0.34	1.16	0.097	0.605	1	1579	tags=20%, list=12%, signal=22%
1509	GSE40068_CXCR5NEG_BCL6NEG_CD4_TCELL_VS_CXCR5POS_BCL6NEG_TFH_DN		178	0.34	1.16	0.104	0.606	1	1322	tags=17%, list=10%, signal=18%
1510	BIOCARTA_MCALPAIN_PATHWAY		23	0.47	1.16	0.259	0.608	1	636	tags=13%, list=5%, signal=14%
1511	GSE24634_IL4_VS_CTRL_TREATED_NAIVE_CD4_TCELL_DAY5_UP		167	0.33	1.16	0.076	0.609	1	2584	tags=30%, list=20%, signal=37%
1512	GSE25123_CTRL_VS_IL4_AND_ROSIGLITAZONE_STIM_PPARG_KO_MACROPHAGE_DN		163	0.33	1.16	0.117	0.612	1	891	tags=14%, list=7%, signal=15%
1513	GO_PYRIMIDINE_DEOXYRIBONUCLEOTIDE_METABOLIC_PROCESS		16	0.51	1.16	0.243	0.612	1	3497	tags=44%, list=26%, signal=59%
1514	GSE29618_MONOCYTE_VS_MDC_DAY7_FLU_VACCINE_DN		155	0.34	1.16	0.089	0.611	1	1307	tags=14%, list=10%, signal=15%
1515	GSE36891_UNSTIM_VS_POLYIC_TLR3_STIM_PERITONEAL_MACROPHAGE_DN		175	0.34	1.16	0.065	0.611	1	2497	tags=27%, list=19%, signal=33%
1516	REACTOME_RNA_POL_I_RNA_POL_III_AND_MITOCHONDRIAL_TRANSCRIPTION		70	0.39	1.16	0.197	0.611	1	3616	tags=31%, list=27%, signal=43%
1517	CHR16P13		157	0.34	1.16	0.111	0.611	1	2258	tags=20%, list=17%, signal=24%
1518	GSE5455_EX_VIVO_VS_POST_24H_INCUBATION_MONOCYTES_FROM_TUMOR_BEARING_MOUSE_DN		159	0.34	1.16	0.123	0.611	1	1711	tags=27%, list=13%, signal=31%
1519	GSE5679_RARA_AGONIST_AM580_VS_AM580_AND_ROSIGLITAZONE_TREATED_DC_DN		171	0.33	1.16	0.076	0.612	1	1823	tags=27%, list=14%, signal=31%
1520	GSE23568_ID3_KO_VS_WT_CD8_TCELL_UP		178	0.34	1.16	0.144	0.612	1	2315	tags=16%, list=18%, signal=19%
1521	GO_TUMOR_NECROSIS_FACTOR_MEDIATED_SIGNALING_PATHWAY		98	0.36	1.16	0.121	0.612	1	1385	tags=19%, list=10%, signal=21%
1522	GO_MITOCHONDRIAL_GENOME_MAINTENANCE		19	0.5	1.16	0.264	0.612	1	3671	tags=42%, list=28%, signal=58%
1523	GO_MAP_KINASE_KINASE_KINASE_ACTIVITY		18	0.5	1.16	0.254	0.614	1	1143	tags=17%, list=9%, signal=18%
1524	GO_DNA_CATABOLIC_PROCESS_ENDONUCLEOLYTIC		16	0.52	1.16	0.267	0.616	1	26	tags=13%, list=0%, signal=13%
1525	GSE32986_CURDLAN_LOWDOSE_VS_GMCSF_AND_CURDLAN_LOWDOSE_STIM_DC_DN		175	0.34	1.16	0.098	0.616	1	3010	tags=23%, list=23%, signal=29%
1526	CHR6Q25		40	0.42	1.16	0.211	0.616	1	1030	tags=13%, list=8%, signal=14%
1527	GSE27786_LIN_NEG_VS_NKTCELL_DN		172	0.34	1.16	0.1	0.616	1	2968	tags=26%, list=22%, signal=33%
1528	GSE360_DC_VS_MAC_B_MALAYI_HIGH_DOSE_UP		171	0.34	1.16	0.13	0.618	1	2101	tags=18%, list=16%, signal=21%
1529	MODULE_109		15	0.52	1.16	0.294	0.618	1	1458	tags=47%, list=11%, signal=52%
1530	ZHENG_FOXP3_TARGETS_IN_THYMUS_UP		174	0.34	1.16	0.087	0.618	1	510	tags=6%, list=4%, signal=6%
1531	GSE3982_EOSINOPHIL_VS_BCELL_DN		167	0.34	1.16	0.092	0.618	1	1475	tags=11%, list=11%, signal=12%
1532	TERAMOTO_OPN_TARGETS_CLUSTER_7		17	0.51	1.16	0.252	0.617	1	2241	tags=35%, list=17%, signal=42%
1533	MODULE_82		23	0.47	1.16	0.257	0.618	1	1227	tags=13%, list=9%, signal=14%
1534	GSE10325_LUPUS_CD4_TCELL_VS_LUPUS_BCELL_UP		153	0.34	1.16	0.074	0.617	1	2120	tags=26%, list=16%, signal=31%
1535	GSE27786_LSK_VS_CD4_TCELL_DN		158	0.34	1.16	0.112	0.617	1	1109	tags=11%, list=8%, signal=12%
1536	GSE12392_WT_VS_IFNAR_KO_CD8A_NEG_SPLEEN_DC_UP		174	0.33	1.16	0.075	0.617	1	2573	tags=30%, list=19%, signal=37%
1537	GSE7460_CTRL_VS_TGFB_TREATED_ACT_FOXP3_HET_TCONV_DN		172	0.34	1.16	0.11	0.617	1	2664	tags=27%, list=20%, signal=34%
1538	GSE26488_WT_VS_VP16_TRANSGENIC_HDAC7_KO_DOUBLE_POSITIVE_THYMOCYTE_DN		142	0.34	1.16	0.112	0.616	1	2641	tags=29%, list=20%, signal=36%
1539	KAECH_DAY15_EFF_VS_MEMORY_CD8_TCELL_UP		160	0.34	1.15	0.089	0.617	1	1762	tags=19%, list=13%, signal=21%
1540	GSE4535_BM_DERIVED_DC_VS_FOLLICULAR_DC_UP		167	0.34	1.15	0.112	0.617	1	1347	tags=14%, list=10%, signal=15%
1541	GSE46606_UNSTIM_VS_CD40L_IL2_IL5_1DAY_STIMULATED_IRF4_KO_BCELL_UP		168	0.34	1.15	0.072	0.617	1	2520	tags=26%, list=19%, signal=32%
1542	GO_NUCLEOTIDYLTRANSFERASE_ACTIVITY		115	0.35	1.15	0.125	0.617	1	1934	tags=13%, list=15%, signal=15%
1543	BIOCARTA_TNFR2_PATHWAY		18	0.49	1.15	0.284	0.617	1	3453	tags=39%, list=26%, signal=53%
1544	GSE28237_FOLLICULAR_VS_EARLY_GC_BCELL_UP		155	0.34	1.15	0.087	0.617	1	2004	tags=19%, list=15%, signal=23%
1545	GSE27786_CD4_TCELL_VS_NKTCELL_UP		173	0.33	1.15	0.057	0.617	1	2501	tags=21%, list=19%, signal=26%
1546	GO_REGULATION_OF_INTERLEUKIN_17_PRODUCTION		15	0.52	1.15	0.271	0.617	1	1019	tags=33%, list=8%, signal=36%
1547	GSE9960_GRAM_NEG_VS_GRAM_POS_SEPSIS_PBMC_UP		155	0.34	1.15	0.078	0.618	1	1522	tags=21%, list=12%, signal=23%
1548	GSE1460_DP_VS_CD4_THYMOCYTE_DN		161	0.33	1.15	0.093	0.618	1	1045	tags=17%, list=8%, signal=19%
1549	GSE23925_DARK_ZONE_VS_NAIVE_BCELL_DN		156	0.34	1.15	0.097	0.618	1	1343	tags=15%, list=10%, signal=17%
1550	GSE23308_WT_VS_MINERALCORTICOID_REC_KO_MACROPHAGE_DN		164	0.34	1.15	0.128	0.618	1	2355	tags=26%, list=18%, signal=32%
1551	GSE5679_PPARG_LIGAND_ROSIGLITAZONE_VS_ROSIGLITAZONE_AND_RARA_AGONIST_AM580_TREATED_DC_UP		170	0.34	1.15	0.125	0.62	1	1081	tags=11%, list=8%, signal=12%
1552	GSE29164_DAY3_VS_DAY7_CD8_TCELL_TREATED_MELANOMA_DN		148	0.34	1.15	0.091	0.62	1	1577	tags=19%, list=12%, signal=21%
1553	GSE17721_POLYIC_VS_CPG_12H_BMDC_UP		165	0.33	1.15	0.101	0.62	1	2363	tags=24%, list=18%, signal=29%
1554	GSE17721_4H_VS_24H_POLYIC_BMDC_DN		176	0.34	1.15	0.082	0.621	1	3192	tags=27%, list=24%, signal=35%
1555	KEGG_SNARE_INTERACTIONS_IN_VESICULAR_TRANSPORT		35	0.43	1.15	0.238	0.621	1	2	tags=3%, list=0%, signal=3%
1556	NRF2_01		237	0.32	1.15	0.072	0.622	1	4242	tags=31%, list=32%, signal=45%
1557	GO_PROTEIN_ACTIVATION_CASCADE		37	0.41	1.15	0.234	0.622	1	712	tags=27%, list=5%, signal=28%
1558	GSE25677_MPL_VS_R848_STIM_BCELL_UP		142	0.34	1.15	0.12	0.621	1	2641	tags=34%, list=20%, signal=42%
1559	GSE31082_CD4_VS_CD8_SP_THYMOCYTE_DN		162	0.34	1.15	0.102	0.623	1	1556	tags=16%, list=12%, signal=18%
1560	GSE39556_CD8A_DC_VS_NK_CELL_MOUSE_3H_POST_POLYIC_INJ_DN		163	0.34	1.15	0.106	0.623	1	2751	tags=23%, list=21%, signal=29%
1561	GO_DNA_CATABOLIC_PROCESS		23	0.47	1.15	0.263	0.623	1	1647	tags=26%, list=12%, signal=30%
1562	GSE24634_NAIVE_CD4_TCELL_VS_DAY10_IL4_CONV_TREG_DN		181	0.33	1.15	0.1	0.623	1	923	tags=9%, list=7%, signal=9%
1563	GSE9601_NFKB_INHIBITOR_VS_PI3K_INHIBITOR_TREATED_HCMV_INF_MONOCYTE_DN		168	0.34	1.15	0.109	0.625	1	1744	tags=22%, list=13%, signal=25%
1564	GSE21379_WT_VS_SAP_KO_TFH_CD4_TCELL_DN		150	0.34	1.15	0.103	0.624	1	2315	tags=33%, list=18%, signal=39%
1565	GSE16385_UNTREATED_VS_12H_IFNG_TNF_TREATED_MACROPHAGE_DN		145	0.34	1.15	0.12	0.624	1	1193	tags=12%, list=9%, signal=13%
1566	GO_NAD_METABOLIC_PROCESS		44	0.41	1.15	0.196	0.624	1	2097	tags=27%, list=16%, signal=32%
1567	GO_ER_TO_GOLGI_TRANSPORT_VESICLE		50	0.39	1.15	0.221	0.624	1	812	tags=14%, list=6%, signal=15%
1568	SIG_PIP3_SIGNALING_IN_B_LYMPHOCYTES		32	0.43	1.15	0.243	0.624	1	1775	tags=25%, list=13%, signal=29%
1569	SA_PTEN_PATHWAY		17	0.51	1.15	0.285	0.624	1	34	tags=6%, list=0%, signal=6%
1570	GSE42021_CD24HI_TREG_VS_CD24HI_TCONV_THYMUS_UP		167	0.33	1.15	0.124	0.624	1	3444	tags=26%, list=26%, signal=35%
1571	GSE45365_NK_CELL_VS_CD11B_DC_MCMV_INFECTION_DN		172	0.34	1.15	0.131	0.624	1	2055	tags=22%, list=16%, signal=25%
1572	GO_DNA_DEPENDENT_ATPASE_ACTIVITY		75	0.38	1.15	0.15	0.624	1	3671	tags=28%, list=28%, signal=39%
1573	GSE13411_NAIVE_BCELL_VS_PLASMA_CELL_UP		156	0.34	1.15	0.094	0.624	1	2316	tags=27%, list=18%, signal=32%
1574	GO_PEPTIDE_TRANSPORT		43	0.41	1.15	0.23	0.624	1	1631	tags=23%, list=12%, signal=26%
1575	KYNG_ENVIRONMENTAL_STRESS_RESPONSE_NOT_BY_UV_IN_OLD		23	0.47	1.15	0.261	0.623	1	403	tags=13%, list=3%, signal=13%
1576	GO_CALCIUM_DEPENDENT_PROTEIN_BINDING		44	0.41	1.15	0.234	0.623	1	1127	tags=11%, list=9%, signal=12%
1577	GSE17721_POLYIC_VS_PAM3CSK4_8H_BMDC_UP		172	0.32	1.15	0.045	0.624	1	2160	tags=19%, list=16%, signal=23%
1578	GSE11057_CD4_CENT_MEM_VS_PBMC_UP		165	0.34	1.15	0.08	0.623	1	1820	tags=17%, list=14%, signal=19%
1579	GSE27859_MACROPHAGE_VS_CD11C_INT_F480_INT_DC_DN		156	0.34	1.15	0.11	0.623	1	3052	tags=28%, list=23%, signal=35%
1580	GSE7852_TREG_VS_TCONV_THYMUS_UP		165	0.33	1.15	0.111	0.623	1	1998	tags=27%, list=15%, signal=31%
1581	GSE21670_UNTREATED_VS_TGFB_TREATED_STAT3_KO_CD4_TCELL_DN		166	0.34	1.15	0.107	0.623	1	1831	tags=20%, list=14%, signal=23%
1582	REACTOME_CELL_SURFACE_INTERACTIONS_AT_THE_VASCULAR_WALL		72	0.37	1.15	0.18	0.623	1	1786	tags=25%, list=14%, signal=29%
1583	GSE36527_CD69_NEG_VS_POS_TREG_CD62L_LOS_KLRG1_NEG_DN		174	0.33	1.15	0.14	0.624	1	4208	tags=37%, list=32%, signal=53%
1584	GSE23308_CTRL_VS_CORTICOSTERONE_TREATED_MACROPHAGE_MINERALCORTICOID_REC_KO_UP		187	0.33	1.15	0.098	0.624	1	2573	tags=21%, list=19%, signal=26%
1585	GSE41867_DAY15_EFFECTOR_VS_DAY30_EXHAUSTED_CD8_TCELL_LCMV_CLONE13_UP		162	0.34	1.15	0.111	0.625	1	2099	tags=33%, list=16%, signal=38%
1586	GO_REGULATION_OF_ALPHA_BETA_T_CELL_PROLIFERATION		17	0.5	1.15	0.298	0.626	1	1622	tags=53%, list=12%, signal=60%
1587	GSE17721_0.5H_VS_24H_POLYIC_BMDC_DN		173	0.34	1.15	0.126	0.626	1	3626	tags=28%, list=27%, signal=39%
1588	BIOCARTA_IL7_PATHWAY		16	0.51	1.15	0.299	0.626	1	1744	tags=31%, list=13%, signal=36%
1589	REACTOME_SIGNALING_BY_WNT		56	0.39	1.15	0.195	0.626	1	1132	tags=7%, list=9%, signal=8%
1590	GSE14350_TREG_VS_TEFF_IN_IL2RB_KO_UP		176	0.33	1.15	0.098	0.626	1	2726	tags=23%, list=21%, signal=29%
1591	GSE7219_UNSTIM_VS_LPS_AND_ANTI_CD40_STIM_NIK_NFKB2_KO_DC_DN		180	0.33	1.15	0.114	0.626	1	2290	tags=29%, list=17%, signal=34%
1592	GSE6259_FLT3L_INDUCED_DEC205_POS_DC_VS_BCELL_DN		139	0.34	1.15	0.161	0.626	1	1216	tags=12%, list=9%, signal=13%
1593	GSE40274_GATA1_VS_FOXP3_AND_GATA1_TRANSDUCED_ACTIVATED_CD4_TCELL_UP		166	0.34	1.15	0.101	0.628	1	2369	tags=27%, list=18%, signal=33%
1594	GSE7568_IL4_TGFB_DEXAMETHASONE_VS_IL4_TGFB_TREATED_MACROPHAGE_DN		155	0.33	1.15	0.076	0.629	1	2688	tags=26%, list=20%, signal=33%
1595	GSE26669_CTRL_VS_COSTIM_BLOCK_MLR_CD8_TCELL_UP		171	0.32	1.14	0.124	0.629	1	1605	tags=15%, list=12%, signal=16%
1596	MODULE_521		30	0.44	1.14	0.268	0.629	1	691	tags=20%, list=5%, signal=21%
1597	REACTOME_ASSEMBLY_OF_THE_PRE_REPLICATIVE_COMPLEX		60	0.38	1.14	0.197	0.628	1	2594	tags=15%, list=20%, signal=19%
1598	BIOCARTA_MITOCHONDRIA_PATHWAY		20	0.48	1.14	0.27	0.628	1	2670	tags=35%, list=20%, signal=44%
1599	CHR8P11		27	0.44	1.14	0.238	0.628	1	1668	tags=15%, list=13%, signal=17%
1600	GO_RNA_MODIFICATION		97	0.36	1.14	0.188	0.629	1	4544	tags=44%, list=34%, signal=67%
1601	GSE22601_DOUBLE_POSITIVE_VS_CD8_SINGLE_POSITIVE_THYMOCYTE_UP		170	0.34	1.14	0.13	0.629	1	2347	tags=25%, list=18%, signal=30%
1602	LENAOUR_DENDRITIC_CELL_MATURATION_DN		108	0.35	1.14	0.167	0.629	1	2237	tags=26%, list=17%, signal=31%
1603	GSE24026_PD1_LIGATION_VS_CTRL_IN_ACT_TCELL_LINE_UP		146	0.35	1.14	0.113	0.628	1	1903	tags=27%, list=14%, signal=31%
1604	MODULE_301		112	0.35	1.14	0.156	0.628	1	1225	tags=25%, list=9%, signal=27%
1605	GSE27241_WT_VS_RORGT_KO_TH17_POLARIZED_CD4_TCELL_TREATED_WITH_DIGOXIN_DN		147	0.33	1.14	0.138	0.628	1	1343	tags=16%, list=10%, signal=18%
1606	GSE17721_PAM3CSK4_VS_CPG_4H_BMDC_DN		154	0.34	1.14	0.119	0.628	1	2792	tags=32%, list=21%, signal=41%
1607	GSE22025_TGFB1_VS_TGFB1_AND_PROGESTERONE_TREATED_CD4_TCELL_UP		148	0.33	1.14	0.121	0.628	1	1125	tags=17%, list=9%, signal=18%
1608	MODULE_456		88	0.36	1.14	0.148	0.628	1	1270	tags=20%, list=10%, signal=22%
1609	REACTOME_FORMATION_OF_FIBRIN_CLOT_CLOTTING_CASCADE		20	0.47	1.14	0.271	0.628	1	1648	tags=40%, list=12%, signal=46%
1610	GO_CELLULAR_COMPONENT_MAINTENANCE		17	0.5	1.14	0.297	0.628	1	2535	tags=47%, list=19%, signal=58%
1611	GSE10325_BCELL_VS_MYELOID_DN		155	0.33	1.14	0.092	0.628	1	2420	tags=37%, list=18%, signal=44%
1612	VANTVEER_BREAST_CANCER_BRCA1_UP		27	0.45	1.14	0.254	0.628	1	1120	tags=15%, list=8%, signal=16%
1613	TCGA_GLIOBLASTOMA_COPY_NUMBER_DN		26	0.46	1.14	0.278	0.628	1	956	tags=12%, list=7%, signal=12%
1614	GSE14769_UNSTIM_VS_120MIN_LPS_BMDM_UP		162	0.33	1.14	0.151	0.628	1	4188	tags=41%, list=32%, signal=60%
1615	GSE23568_ID3_TRANSDUCED_VS_ID3_KO_CD8_TCELL_UP		171	0.32	1.14	0.107	0.628	1	1740	tags=21%, list=13%, signal=24%
1616	PENG_LEUCINE_DEPRIVATION_UP		121	0.35	1.14	0.159	0.628	1	2823	tags=26%, list=21%, signal=33%
1617	GO_MITOGEN_ACTIVATED_PROTEIN_KINASE_KINASE_BINDING		15	0.52	1.14	0.303	0.628	1	927	tags=13%, list=7%, signal=14%
1618	GSE32423_IL7_VS_IL7_IL4_MEMORY_CD8_TCELL_DN		148	0.34	1.14	0.138	0.628	1	2152	tags=20%, list=16%, signal=23%
1619	FERRANDO_T_ALL_WITH_MLL_ENL_FUSION_UP		72	0.38	1.14	0.214	0.631	1	2310	tags=26%, list=17%, signal=32%
1620	GSE360_HIGH_DOSE_B_MALAYI_VS_M_TUBERCULOSIS_DC_DN		154	0.33	1.14	0.062	0.63	1	1715	tags=22%, list=13%, signal=25%
1621	GSE16385_MONOCYTE_VS_12H_IFNG_TNF_TREATED_MACROPHAGE_DN		133	0.35	1.14	0.138	0.631	1	1718	tags=18%, list=13%, signal=21%
1622	GSE9601_UNTREATED_VS_PI3K_INHIBITOR_TREATED_HCMV_INF_MONOCYTE_UP		151	0.34	1.14	0.173	0.631	1	3002	tags=28%, list=23%, signal=36%
1623	CHR17Q22		18	0.51	1.14	0.291	0.633	1	557	tags=17%, list=4%, signal=17%
1624	GSE17721_POLYIC_VS_CPG_4H_BMDC_DN		162	0.34	1.14	0.088	0.633	1	2309	tags=19%, list=17%, signal=23%
1625	GSE557_WT_VS_CIITA_KO_DC_DN		174	0.33	1.14	0.152	0.633	1	1307	tags=13%, list=10%, signal=14%
1626	GSE17721_POLYIC_VS_PAM3CSK4_4H_BMDC_UP		173	0.33	1.14	0.067	0.634	1	1965	tags=18%, list=15%, signal=21%
1627	GSE14308_TH1_VS_INDUCED_TREG_UP		172	0.33	1.14	0.156	0.634	1	1339	tags=12%, list=10%, signal=13%
1628	GSE22886_IGM_MEMORY_BCELL_VS_BLOOD_PLASMA_CELL_UP		138	0.34	1.14	0.137	0.636	1	1996	tags=25%, list=15%, signal=29%
1629	GSE37301_MULTIPOTENT_PROGENITOR_VS_LYMPHOID_PRIMED_MPP_UP		131	0.34	1.14	0.09	0.635	1	2756	tags=26%, list=21%, signal=32%
1630	GSE13229_MATURE_VS_INTMATURE_NKCELL_UP		113	0.35	1.14	0.184	0.637	1	1082	tags=25%, list=8%, signal=27%
1631	GSE2770_UNTREATED_VS_ACT_CD4_TCELL_6H_UP		162	0.33	1.14	0.129	0.638	1	1958	tags=19%, list=15%, signal=22%
1632	SASAKI_ADULT_T_CELL_LEUKEMIA		153	0.34	1.14	0.155	0.638	1	1667	tags=12%, list=13%, signal=14%
1633	MODULE_375		46	0.41	1.14	0.262	0.64	1	1583	tags=41%, list=12%, signal=47%
1634	BOYAULT_LIVER_CANCER_SUBCLASS_G6_DN		18	0.49	1.14	0.294	0.64	1	1443	tags=33%, list=11%, signal=37%
1635	GSE7460_CD8_TCELL_VS_CD4_TCELL_ACT_UP		150	0.33	1.14	0.126	0.639	1	1731	tags=25%, list=13%, signal=28%
1636	GSE13522_WT_VS_IFNAR_KO_SKIN_DN		155	0.33	1.14	0.123	0.64	1	1502	tags=17%, list=11%, signal=19%
1637	GSE5589_LPS_VS_LPS_AND_IL10_STIM_IL6_KO_MACROPHAGE_45MIN_DN		168	0.33	1.14	0.147	0.641	1	1265	tags=16%, list=10%, signal=18%
1638	GO_T_CELL_DIFFERENTIATION_INVOLVED_IN_IMMUNE_RESPONSE		27	0.44	1.14	0.289	0.642	1	920	tags=26%, list=7%, signal=28%
1639	ROVERSI_GLIOMA_COPY_NUMBER_DN		36	0.41	1.14	0.253	0.641	1	872	tags=11%, list=7%, signal=12%
1640	RIZKI_TUMOR_INVASIVENESS_2D_UP		56	0.39	1.14	0.255	0.643	1	3209	tags=34%, list=24%, signal=45%
1641	GO_PROTEASOME_COMPLEX		70	0.37	1.14	0.224	0.643	1	2263	tags=11%, list=17%, signal=14%
1642	GNF2_MATK		16	0.5	1.14	0.285	0.643	1	982	tags=25%, list=7%, signal=27%
1643	MODULE_4		20	0.48	1.13	0.271	0.645	1	1227	tags=15%, list=9%, signal=17%
1644	GSE43863_NAIVE_VS_MEMORY_LY6C_INT_CXCR5POS_CD4_TCELL_D150_LCMV_UP		165	0.33	1.13	0.165	0.645	1	2298	tags=24%, list=17%, signal=29%
1645	GSE28737_FOLLICULAR_VS_MARGINAL_ZONE_BCELL_BCL6_HET_DN		155	0.34	1.13	0.15	0.645	1	1773	tags=23%, list=13%, signal=26%
1646	HOFFMANN_PRE_BI_TO_LARGE_PRE_BII_LYMPHOCYTE_DN		62	0.39	1.13	0.247	0.645	1	2035	tags=23%, list=15%, signal=27%
1647	MODULE_16		411	0.3	1.13	0	0.645	1	2635	tags=28%, list=20%, signal=34%
1648	CAVARD_LIVER_CANCER_MALIGNANT_VS_BENIGN		18	0.5	1.13	0.295	0.645	1	1175	tags=22%, list=9%, signal=24%
1649	GSE43863_TH1_VS_LY6C_INT_CXCR5POS_MEMORY_CD4_TCELL_UP		169	0.33	1.13	0.082	0.644	1	1240	tags=9%, list=9%, signal=10%
1650	GO_B_CELL_PROLIFERATION		17	0.5	1.13	0.295	0.645	1	1203	tags=35%, list=9%, signal=39%
1651	GO_RNA_PHOSPHODIESTER_BOND_HYDROLYSIS_ENDONUCLEOLYTIC		48	0.39	1.13	0.262	0.644	1	4904	tags=52%, list=37%, signal=82%
1652	GSE20198_IL12_VS_IL12_IL18_TREATED_ACT_CD4_TCELL_DN		182	0.32	1.13	0.165	0.646	1	1816	tags=16%, list=14%, signal=18%
1653	GSE360_CTRL_VS_B_MALAYI_LOW_DOSE_MAC_DN		160	0.33	1.13	0.126	0.646	1	1932	tags=16%, list=15%, signal=18%
1654	KEGG_AMINO_SUGAR_AND_NUCLEOTIDE_SUGAR_METABOLISM		41	0.41	1.13	0.217	0.646	1	2217	tags=20%, list=17%, signal=23%
1655	GO_CELLULAR_RESPONSE_TO_PROSTAGLANDIN_STIMULUS		18	0.5	1.13	0.3	0.645	1	1501	tags=28%, list=11%, signal=31%
1656	PID_INTEGRIN5_PATHWAY		15	0.52	1.13	0.318	0.645	1	1761	tags=40%, list=13%, signal=46%
1657	GSE27241_WT_CTRL_VS_DIGOXIN_TREATED_RORGT_KO_CD4_TCELL_IN_TH17_POLARIZING_CONDITIONS_DN		155	0.34	1.13	0.126	0.645	1	2861	tags=27%, list=22%, signal=34%
1658	GSE3920_IFNB_VS_IFNG_TREATED_ENDOTHELIAL_CELL_DN		164	0.33	1.13	0.143	0.645	1	3096	tags=22%, list=23%, signal=28%
1659	MODULE_361		106	0.35	1.13	0.17	0.645	1	1223	tags=25%, list=9%, signal=27%
1660	TAVOR_CEBPA_TARGETS_DN		26	0.45	1.13	0.29	0.646	1	832	tags=31%, list=6%, signal=33%
1661	GO_TRNA_METABOLIC_PROCESS		154	0.33	1.13	0.101	0.647	1	4538	tags=42%, list=34%, signal=63%
1662	GSE28726_NAIVE_VS_ACTIVATED_CD4_TCELL_UP		172	0.34	1.13	0.137	0.647	1	1444	tags=20%, list=11%, signal=23%
1663	GSE360_DC_VS_MAC_B_MALAYI_LOW_DOSE_DN		162	0.33	1.13	0.094	0.646	1	2340	tags=16%, list=18%, signal=19%
1664	GSE6674_PL2_3_VS_ANTI_IGM_AND_CPG_STIM_BCELL_UP		170	0.33	1.13	0.122	0.646	1	2866	tags=28%, list=22%, signal=35%
1665	GO_AROMATIC_AMINO_ACID_FAMILY_METABOLIC_PROCESS		17	0.5	1.13	0.296	0.647	1	718	tags=29%, list=5%, signal=31%
1666	GSE32164_RESTING_DIFFERENTIATED_VS_CMYC_INHIBITED_MACROPHAGE_UP		162	0.33	1.13	0.172	0.647	1	1151	tags=16%, list=9%, signal=17%
1667	GSE17721_PAM3CSK4_VS_GADIQUIMOD_24H_BMDC_DN		166	0.33	1.13	0.08	0.648	1	2433	tags=24%, list=18%, signal=29%
1668	GO_MYOSIN_BINDING		48	0.4	1.13	0.225	0.648	1	1351	tags=17%, list=10%, signal=18%
1669	GSE9988_LOW_LPS_VS_CTRL_TREATED_MONOCYTE_DN		170	0.33	1.13	0.165	0.65	1	4689	tags=38%, list=35%, signal=58%
1670	GSE36078_UNTREATED_VS_AD5_T425A_HEXON_INF_MOUSE_LUNG_DC_UP		154	0.33	1.13	0.135	0.65	1	1341	tags=15%, list=10%, signal=16%
1671	GSE2706_R848_VS_LPS_8H_STIM_DC_UP		89	0.36	1.13	0.205	0.65	1	964	tags=18%, list=7%, signal=19%
1672	GSE7219_UNSTIM_VS_LPS_AND_ANTI_CD40_STIM_NIK_NFKB2_KO_DC_UP		159	0.33	1.13	0.117	0.65	1	1307	tags=19%, list=10%, signal=21%
1673	GSE40274_CTRL_VS_IRF4_TRANSDUCED_ACTIVATED_CD4_TCELL_UP		137	0.33	1.13	0.12	0.65	1	2319	tags=23%, list=18%, signal=28%
1674	GSE25123_IL4_VS_IL4_AND_ROSIGLITAZONE_STIM_MACROPHAGE_DAY10_UP		172	0.32	1.13	0.128	0.65	1	1645	tags=20%, list=12%, signal=23%
1675	GO_B_CELL_DIFFERENTIATION		59	0.39	1.13	0.208	0.65	1	1711	tags=27%, list=13%, signal=31%
1676	GO_POSITIVE_REGULATION_OF_NF_KAPPAB_IMPORT_INTO_NUCLEUS		21	0.49	1.13	0.306	0.65	1	1385	tags=33%, list=10%, signal=37%
1677	GSE12845_IGD_NEG_BLOOD_VS_DARKZONE_GC_TONSIL_BCELL_UP		156	0.32	1.13	0.125	0.65	1	1887	tags=19%, list=14%, signal=22%
1678	GSE13411_NAIVE_VS_IGM_MEMORY_BCELL_DN		162	0.33	1.13	0.127	0.65	1	1287	tags=13%, list=10%, signal=14%
1679	DAIRKEE_CANCER_PRONE_RESPONSE_E2		26	0.45	1.13	0.257	0.65	1	567	tags=23%, list=4%, signal=24%
1680	GO_MEMBRANE_LIPID_CATABOLIC_PROCESS		18	0.5	1.13	0.291	0.65	1	2025	tags=22%, list=15%, signal=26%
1681	GSE27786_LIN_NEG_VS_CD4_TCELL_DN		172	0.34	1.13	0.174	0.653	1	1340	tags=15%, list=10%, signal=16%
1682	SAGIV_CD24_TARGETS_DN		39	0.4	1.13	0.276	0.656	1	2432	tags=28%, list=18%, signal=34%
1683	GO_CALCIUM_ION_IMPORT_INTO_CYTOSOL		29	0.45	1.13	0.281	0.656	1	675	tags=21%, list=5%, signal=22%
1684	GSE17721_CTRL_VS_POLYIC_6H_BMDC_UP		163	0.33	1.13	0.158	0.656	1	1592	tags=10%, list=12%, signal=12%
1685	GO_MYOTUBE_CELL_DEVELOPMENT		18	0.49	1.13	0.299	0.656	1	129	tags=17%, list=1%, signal=17%
1686	GSE7460_TREG_VS_TCONV_ACT_WITH_TGFB_DN		152	0.34	1.13	0.153	0.656	1	2748	tags=30%, list=21%, signal=38%
1687	RUTELLA_RESPONSE_TO_HGF_VS_CSF2RB_AND_IL4_DN		210	0.32	1.13	0.119	0.657	1	2588	tags=27%, list=20%, signal=33%
1688	GSE1112_OT1_VS_HY_CD8AB_THYMOCYTE_RTOC_CULTURE_UP		154	0.33	1.13	0.163	0.657	1	1913	tags=15%, list=14%, signal=17%
1689	GSE42088_UNINF_VS_LEISHMANIA_INF_DC_24H_UP		183	0.32	1.13	0.124	0.658	1	3002	tags=30%, list=23%, signal=38%
1690	GSE7768_OVA_ALONE_VS_OVA_WITH_LPS_IMMUNIZED_MOUSE_WHOLE_SPLEEN_6H_UP		151	0.33	1.13	0.137	0.658	1	2684	tags=25%, list=20%, signal=30%
1691	GSE13547_WT_VS_ZFX_KO_BCELL_UP		141	0.34	1.13	0.155	0.659	1	1222	tags=17%, list=9%, signal=19%
1692	GSE15330_HSC_VS_LYMPHOID_PRIMED_MULTIPOTENT_PROGENITOR_IKAROS_KO_DN		167	0.32	1.13	0.154	0.658	1	2421	tags=22%, list=18%, signal=26%
1693	GSE2770_IL12_AND_TGFB_ACT_VS_ACT_CD4_TCELL_6H_DN		176	0.34	1.13	0.153	0.658	1	940	tags=10%, list=7%, signal=11%
1694	REACTOME_CD28_DEPENDENT_PI3K_AKT_SIGNALING		21	0.46	1.13	0.272	0.658	1	2500	tags=29%, list=19%, signal=35%
1695	GSE46242_TH1_VS_ANERGIC_TH1_CD4_TCELL_WITH_EGR2_DELETED_UP		149	0.33	1.13	0.156	0.659	1	1268	tags=17%, list=10%, signal=19%
1696	GO_INTERACTION_WITH_HOST		104	0.35	1.12	0.171	0.66	1	1210	tags=14%, list=9%, signal=16%
1697	MCBRYAN_PUBERTAL_BREAST_3_4WK_DN		23	0.47	1.12	0.305	0.66	1	884	tags=22%, list=7%, signal=23%
1698	GSE17721_LPS_VS_GARDIQUIMOD_16H_BMDC_UP		162	0.33	1.12	0.133	0.661	1	2078	tags=22%, list=16%, signal=26%
1699	CHR1P33		21	0.46	1.12	0.296	0.661	1	3398	tags=43%, list=26%, signal=58%
1700	GSE19401_PLN_VS_PEYERS_PATCH_FOLLICULAR_DC_DN		170	0.33	1.12	0.14	0.662	1	1242	tags=12%, list=9%, signal=13%
1701	GO_GALACTOSYLTRANSFERASE_ACTIVITY		25	0.47	1.12	0.292	0.664	1	846	tags=20%, list=6%, signal=21%
1702	YIH_RESPONSE_TO_ARSENITE_C4		17	0.5	1.12	0.315	0.666	1	2162	tags=29%, list=16%, signal=35%
1703	GO_2_OXOGLUTARATE_METABOLIC_PROCESS		17	0.5	1.12	0.313	0.665	1	2257	tags=24%, list=17%, signal=28%
1704	GSE37301_HEMATOPOIETIC_STEM_CELL_VS_CD4_TCELL_DN		73	0.37	1.12	0.223	0.665	1	1364	tags=29%, list=10%, signal=32%
1705	GSE17186_CD21LOW_VS_CD21HIGH_TRANSITIONAL_BCELL_CORD_BLOOD_UP		174	0.32	1.12	0.125	0.665	1	3830	tags=32%, list=29%, signal=45%
1706	GSE12003_4D_VS_8D_CULTURE_MIR223_KO_BM_PROGENITOR_DN		145	0.34	1.12	0.157	0.665	1	2495	tags=21%, list=19%, signal=25%
1707	GSE17721_CPG_VS_GARDIQUIMOD_4H_BMDC_DN		172	0.33	1.12	0.115	0.665	1	2822	tags=22%, list=21%, signal=28%
1708	GSE15735_2H_VS_12H_HDAC_INHIBITOR_TREATED_CD4_TCELL_UP		175	0.32	1.12	0.089	0.666	1	851	tags=13%, list=6%, signal=13%
1709	GSE11864_CSF1_IFNG_VS_CSF1_PAM3CYS_IN_MAC_UP		173	0.32	1.12	0.171	0.665	1	3152	tags=36%, list=24%, signal=47%
1710	GSE15330_WT_VS_IKAROS_KO_GRANULOCYTE_MONOCYTE_PROGENITOR_UP		175	0.33	1.12	0.158	0.665	1	1767	tags=19%, list=13%, signal=21%
1711	GSE37416_0H_VS_24H_F_TULARENSIS_LVS_NEUTROPHIL_DN		167	0.33	1.12	0.212	0.666	1	1998	tags=14%, list=15%, signal=17%
1712	GSE22601_CD4_SINGLE_POSITIVE_VS_CD8_SINGLE_POSITIVE_THYMOCYTE_DN		175	0.33	1.12	0.138	0.667	1	3232	tags=27%, list=24%, signal=36%
1713	MEISSNER_BRAIN_HCP_WITH_H3_UNMETHYLATED		18	0.49	1.12	0.325	0.667	1	1301	tags=44%, list=10%, signal=49%
1714	GSE2197_CPG_DNA_VS_UNTREATED_IN_DC_UP		160	0.33	1.12	0.15	0.667	1	2060	tags=24%, list=16%, signal=28%
1715	GSE36888_STAT5_AB_KNOCKIN_VS_WT_TCELL_IL2_TREATED_17H_UP		176	0.32	1.12	0.146	0.667	1	1388	tags=14%, list=10%, signal=16%
1716	MARSON_FOXP3_TARGETS_UP		57	0.38	1.12	0.221	0.668	1	2025	tags=26%, list=15%, signal=31%
1717	GSE10211_UV_INACT_SENDAI_VS_LIVE_SENDAI_VIRUS_TRACHEAL_EPITHELIAL_CELLS_DN		138	0.32	1.12	0.147	0.669	1	2069	tags=20%, list=16%, signal=24%
1718	GSE30083_SP2_VS_SP3_THYMOCYTE_DN		149	0.33	1.12	0.135	0.669	1	1210	tags=18%, list=9%, signal=20%
1719	GSE10239_NAIVE_VS_MEMORY_CD8_TCELL_UP		177	0.33	1.12	0.122	0.67	1	2294	tags=15%, list=17%, signal=18%
1720	GSE360_CTRL_VS_B_MALAYI_HIGH_DOSE_MAC_DN		168	0.33	1.12	0.112	0.67	1	2594	tags=21%, list=20%, signal=26%
1721	GO_NEGATIVE_REGULATION_OF_NF_KAPPAB_TRANSCRIPTION_FACTOR_ACTIVITY		53	0.38	1.12	0.23	0.67	1	1640	tags=26%, list=12%, signal=30%
1722	GO_TRNA_PROCESSING		96	0.35	1.12	0.2	0.67	1	4530	tags=45%, list=34%, signal=68%
1723	GSE3720_VD1_VS_VD2_GAMMADELTA_TCELL_DN		163	0.32	1.12	0.101	0.67	1	1675	tags=15%, list=13%, signal=17%
1724	GRAHAM_CML_DIVIDING_VS_NORMAL_QUIESCENT_DN		67	0.37	1.12	0.238	0.67	1	1307	tags=21%, list=10%, signal=23%
1725	KIM_GLIS2_TARGETS_UP		68	0.37	1.12	0.233	0.671	1	1025	tags=25%, list=8%, signal=27%
1726	BRCA1_DN.V1_UP		64	0.37	1.12	0.25	0.671	1	1101	tags=36%, list=8%, signal=39%
1727	GSE13522_CTRL_VS_T_CRUZI_Y_STRAIN_INF_SKIN_IFNAR_KO_DN		170	0.33	1.12	0.129	0.671	1	1834	tags=19%, list=14%, signal=22%
1728	GSE21546_WT_VS_SAP1A_KO_AND_ELK1_KO_DP_THYMOCYTES_UP		171	0.32	1.12	0.148	0.671	1	2519	tags=29%, list=19%, signal=36%
1729	GSE29618_PRE_VS_DAY7_FLU_VACCINE_PDC_DN		169	0.33	1.12	0.112	0.671	1	2366	tags=16%, list=18%, signal=19%
1730	GSE3982_NEUTROPHIL_VS_NKCELL_UP		163	0.32	1.12	0.101	0.671	1	2146	tags=19%, list=16%, signal=22%
1731	GSE13738_RESTING_VS_BYSTANDER_ACTIVATED_CD4_TCELL_DN		174	0.33	1.12	0.171	0.671	1	3086	tags=29%, list=23%, signal=37%
1732	GSE6259_33D1_POS_DC_VS_CD8_TCELL_DN		104	0.34	1.12	0.213	0.671	1	2783	tags=34%, list=21%, signal=42%
1733	GO_DOUBLE_STRAND_BREAK_REPAIR		131	0.33	1.12	0.162	0.672	1	4144	tags=37%, list=31%, signal=53%
1734	GSE4142_PLASMA_CELL_VS_MEMORY_BCELL_UP		103	0.35	1.12	0.188	0.674	1	1390	tags=26%, list=11%, signal=29%
1735	LIANG_HEMATOPOIESIS_STEM_CELL_NUMBER_LARGE_VS_TINY_DN		38	0.42	1.12	0.277	0.675	1	1502	tags=13%, list=11%, signal=15%
1736	GO_REGULATION_OF_MULTI_ORGANISM_PROCESS		343	0.31	1.12	0.097	0.677	1	1622	tags=18%, list=12%, signal=20%
1737	BASSO_CD40_SIGNALING_DN		55	0.38	1.12	0.226	0.677	1	1862	tags=33%, list=14%, signal=38%
1738	GO_MRNA_CLEAVAGE_FACTOR_COMPLEX		15	0.52	1.12	0.329	0.677	1	5026	tags=53%, list=38%, signal=86%
1739	KASLER_HDAC7_TARGETS_1_UP		174	0.33	1.12	0.15	0.677	1	1766	tags=16%, list=13%, signal=18%
1740	GO_NUCLEOSIDE_TRIPHOSPHATE_BIOSYNTHETIC_PROCESS		50	0.38	1.12	0.249	0.676	1	822	tags=10%, list=6%, signal=11%
1741	GSE15930_NAIVE_VS_72H_IN_VITRO_STIM_CD8_TCELL_DN		178	0.33	1.11	0.144	0.679	1	2334	tags=15%, list=18%, signal=17%
1742	CHR7Q11		46	0.39	1.11	0.274	0.679	1	1413	tags=20%, list=11%, signal=22%
1743	GSE17186_MEMORY_VS_NAIVE_BCELL_DN		175	0.32	1.11	0.173	0.679	1	2853	tags=30%, list=22%, signal=37%
1744	BIOCARTA_CHEMICAL_PATHWAY		22	0.47	1.11	0.317	0.679	1	2531	tags=23%, list=19%, signal=28%
1745	GRAHAM_NORMAL_QUIESCENT_VS_NORMAL_DIVIDING_UP		51	0.39	1.11	0.256	0.679	1	904	tags=18%, list=7%, signal=19%
1746	GO_NUCLEAR_TRANSCRIBED_MRNA_CATABOLIC_PROCESS_EXONUCLEOLYTIC		29	0.44	1.11	0.276	0.679	1	4615	tags=59%, list=35%, signal=90%
1747	ZHONG_SECRETOME_OF_LUNG_CANCER_AND_MACROPHAGE		69	0.36	1.11	0.21	0.679	1	2653	tags=23%, list=20%, signal=29%
1748	GSE22443_IL2_VS_IL12_TREATED_ACT_CD8_TCELL_DN		182	0.32	1.11	0.186	0.678	1	2641	tags=19%, list=20%, signal=24%
1749	GSE38304_MYC_NEG_VS_POS_GC_BCELL_DN		170	0.33	1.11	0.115	0.679	1	1216	tags=15%, list=9%, signal=17%
1750	PID_EPO_PATHWAY		33	0.42	1.11	0.319	0.678	1	2637	tags=30%, list=20%, signal=38%
1751	ETS_Q4		205	0.32	1.11	0.071	0.68	1	1444	tags=17%, list=11%, signal=19%
1752	WIERENGA_STAT5A_TARGETS_GROUP2		47	0.4	1.11	0.254	0.68	1	1618	tags=28%, list=12%, signal=31%
1753	GSE40274_IRF4_VS_FOXP3_AND_IRF4_TRANSDUCED_ACTIVATED_CD4_TCELL_DN		68	0.36	1.11	0.215	0.681	1	765	tags=19%, list=6%, signal=20%
1754	GSE20727_ROS_INH_VS_ROS_INH_AND_DNFB_ALLERGEN_TREATED_DC_UP		158	0.33	1.11	0.152	0.683	1	2041	tags=20%, list=15%, signal=24%
1755	GO_STEROL_METABOLIC_PROCESS		86	0.36	1.11	0.235	0.683	1	2377	tags=31%, list=18%, signal=38%
1756	GSE7460_FOXP3_MUT_VS_WT_ACT_WITH_TGFB_TCONV_DN		169	0.32	1.11	0.14	0.683	1	1757	tags=17%, list=13%, signal=20%
1757	GO_THYMIC_T_CELL_SELECTION		15	0.51	1.11	0.337	0.684	1	1622	tags=40%, list=12%, signal=46%
1758	WNT_UP.V1_DN		115	0.33	1.11	0.16	0.684	1	1342	tags=23%, list=10%, signal=26%
1759	MODULE_79		78	0.36	1.11	0.215	0.684	1	1535	tags=24%, list=12%, signal=27%
1760	GO_RECYCLING_ENDOSOME		98	0.34	1.11	0.206	0.685	1	980	tags=11%, list=7%, signal=12%
1761	GSE24634_TEFF_VS_TCONV_DAY5_IN_CULTURE_UP		176	0.31	1.11	0.165	0.685	1	343	tags=3%, list=3%, signal=3%
1762	GO_NEGATIVE_REGULATION_OF_LEUKOCYTE_APOPTOTIC_PROCESS		32	0.42	1.11	0.298	0.685	1	935	tags=22%, list=7%, signal=23%
1763	GSE45365_NK_CELL_VS_BCELL_MCMV_INFECTION_DN		169	0.32	1.11	0.156	0.684	1	2988	tags=28%, list=23%, signal=36%
1764	GSE46242_CTRL_VS_EGR2_DELETED_ANERGIC_TH1_CD4_TCELL_UP		160	0.32	1.11	0.129	0.684	1	1797	tags=16%, list=14%, signal=18%
1765	GSE35435_RESTING_VS_IL4_TREATED_MACROPHAGE_UP		153	0.33	1.11	0.185	0.684	1	2134	tags=19%, list=16%, signal=22%
1766	GSE14000_4H_VS_16H_LPS_DC_TRANSLATED_RNA_UP		159	0.32	1.11	0.165	0.684	1	1186	tags=11%, list=9%, signal=12%
1767	GSE360_DC_VS_MAC_T_GONDII_UP		148	0.33	1.11	0.176	0.684	1	1032	tags=17%, list=8%, signal=18%
1768	GSE28726_NAIVE_CD4_TCELL_VS_NAIVE_VA24NEG_NKTCELL_DN		159	0.32	1.11	0.144	0.684	1	1458	tags=22%, list=11%, signal=24%
1769	GO_REGULATION_OF_MYELINATION		26	0.45	1.11	0.296	0.685	1	963	tags=15%, list=7%, signal=17%
1770	GSE15624_CTRL_VS_6H_HALOFUGINONE_TREATED_CD4_TCELL_UP		99	0.35	1.11	0.207	0.686	1	1454	tags=19%, list=11%, signal=21%
1771	GSE3982_CTRL_VS_LPS_48H_DC_DN		161	0.33	1.11	0.202	0.685	1	1648	tags=24%, list=12%, signal=27%
1772	GSE32986_CURDLAN_LOWDOSE_VS_CURDLAN_HIGHDOSE_STIM_DC_UP		176	0.32	1.11	0.156	0.685	1	2739	tags=24%, list=21%, signal=30%
1773	GO_MITOGEN_ACTIVATED_PROTEIN_KINASE_KINASE_KINASE_BINDING		17	0.48	1.11	0.307	0.685	1	2835	tags=35%, list=21%, signal=45%
1774	PID_REG_GR_PATHWAY		63	0.37	1.11	0.23	0.685	1	1045	tags=16%, list=8%, signal=17%
1775	GO_RETROGRADE_TRANSPORT_ENDOSOME_TO_GOLGI		59	0.36	1.11	0.253	0.685	1	1261	tags=7%, list=10%, signal=7%
1776	GSE9960_GRAM_NEG_VS_GRAM_NEG_AND_POS_SEPSIS_PBMC_UP		110	0.34	1.11	0.209	0.685	1	1616	tags=25%, list=12%, signal=28%
1777	MODULE_5		357	0.29	1.11	0.097	0.684	1	2235	tags=27%, list=17%, signal=32%
1778	GSE1460_INTRATHYMIC_T_PROGENITOR_VS_THYMIC_STROMAL_CELL_UP		158	0.33	1.11	0.217	0.685	1	2559	tags=26%, list=19%, signal=32%
1779	GSE37301_GRANULOCYTE_MONOCYTE_PROGENITOR_VS_RAG2_KO_NK_CELL_UP		165	0.32	1.11	0.168	0.687	1	2670	tags=17%, list=20%, signal=21%
1780	GSE26669_CTRL_VS_COSTIM_BLOCK_MLR_CD4_TCELL_DN		166	0.32	1.11	0.154	0.687	1	1787	tags=16%, list=14%, signal=19%
1781	GSE24634_IL4_VS_CTRL_TREATED_NAIVE_CD4_TCELL_DAY3_UP		154	0.32	1.11	0.204	0.687	1	1447	tags=16%, list=11%, signal=17%
1782	GSE369_IFNG_KO_VS_WT_LIVER_DN		172	0.32	1.11	0.147	0.687	1	3097	tags=20%, list=23%, signal=25%
1783	HOLLEMAN_ASPARAGINASE_RESISTANCE_B_ALL_UP		23	0.46	1.11	0.307	0.687	1	610	tags=9%, list=5%, signal=9%
1784	GSE44955_MCSF_VS_MCSF_AND_IL27_STIM_MACROPHAGE_UP		165	0.32	1.11	0.158	0.687	1	1409	tags=18%, list=11%, signal=19%
1785	GO_CELLULAR_EXTRAVASATION		19	0.48	1.11	0.305	0.687	1	1711	tags=53%, list=13%, signal=60%
1786	GSE27786_ERYTHROBLAST_VS_NEUTROPHIL_DN		172	0.32	1.11	0.175	0.687	1	3150	tags=21%, list=24%, signal=27%
1787	GSE18281_SUBCAPSULAR_CORTICAL_REGION_VS_WHOLE_CORTEX_THYMUS_UP		173	0.31	1.11	0.184	0.687	1	1350	tags=12%, list=10%, signal=13%
1788	GO_PROTEASOME_ACCESSORY_COMPLEX		22	0.46	1.11	0.305	0.687	1	1132	tags=9%, list=9%, signal=10%
1789	MODULE_281		27	0.43	1.11	0.286	0.689	1	1673	tags=15%, list=13%, signal=17%
1790	GSE7852_THYMUS_VS_FAT_TCONV_DN		178	0.32	1.11	0.144	0.69	1	1466	tags=16%, list=11%, signal=17%
1791	GSE2197_IMMUNOSUPPRESSIVE_DNA_VS_UNTREATED_IN_DC_UP		172	0.33	1.11	0.167	0.691	1	2361	tags=24%, list=18%, signal=29%
1792	KAECH_NAIVE_VS_MEMORY_CD8_TCELL_DN		166	0.32	1.11	0.202	0.69	1	1341	tags=17%, list=10%, signal=19%
1793	GO_ACUTE_INFLAMMATORY_RESPONSE		42	0.41	1.11	0.27	0.69	1	1547	tags=24%, list=12%, signal=27%
1794	GO_RESPONSE_TO_PROGESTERONE		36	0.41	1.11	0.314	0.69	1	2017	tags=28%, list=15%, signal=33%
1795	GSE39152_CD103_NEG_VS_POS_MEMORY_CD8_TCELL_UP		163	0.32	1.11	0.191	0.69	1	1878	tags=20%, list=14%, signal=23%
1796	GSE22229_RENAL_TRANSPLANT_IMMUNOSUPP_THERAPY_VS_HEALTHY_PBMC_DN		171	0.32	1.11	0.152	0.69	1	1931	tags=20%, list=15%, signal=24%
1797	GSE43955_TH0_VS_TGFB_IL6_TH17_ACT_CD4_TCELL_42H_UP		159	0.33	1.11	0.165	0.69	1	1502	tags=15%, list=11%, signal=17%
1798	GSE10273_LOW_IL7_VS_HIGH_IL7_AND_IRF4_IN_IRF4_8_NULL_PRE_BCELL_UP		153	0.33	1.11	0.168	0.69	1	1965	tags=18%, list=15%, signal=21%
1799	GO_LYMPHOCYTE_ACTIVATION_INVOLVED_IN_IMMUNE_RESPONSE		71	0.36	1.11	0.251	0.691	1	1213	tags=20%, list=9%, signal=22%
1800	GSE25123_CTRL_VS_ROSIGLITAZONE_STIM_PPARG_KO_MACROPHAGE_UP		153	0.32	1.11	0.192	0.691	1	2112	tags=31%, list=16%, signal=37%
1801	GSE17580_TREG_VS_TEFF_S_MANSONI_INF_DN		166	0.32	1.11	0.156	0.691	1	982	tags=11%, list=7%, signal=12%
1802	VANASSE_BCL2_TARGETS_UP		27	0.44	1.1	0.305	0.691	1	709	tags=19%, list=5%, signal=20%
1803	GSE30971_WBP7_HET_VS_KO_MACROPHAGE_2H_LPS_STIM_UP		161	0.33	1.1	0.204	0.692	1	2492	tags=25%, list=19%, signal=31%
1804	MORF_ETV3		33	0.42	1.1	0.28	0.692	1	149	tags=9%, list=1%, signal=9%
1805	GSE18893_TCONV_VS_TREG_24H_TNF_STIM_UP		173	0.32	1.1	0.149	0.692	1	4301	tags=40%, list=33%, signal=59%
1806	GSE339_CD4POS_VS_CD8POS_DC_UP		176	0.32	1.1	0.183	0.692	1	2629	tags=27%, list=20%, signal=34%
1807	GSE37532_WT_VS_PPARG_KO_LN_TCONV_UP		160	0.33	1.1	0.183	0.691	1	2130	tags=21%, list=16%, signal=25%
1808	MODULE_107		50	0.39	1.1	0.306	0.691	1	1458	tags=30%, list=11%, signal=34%
1809	GO_4_IRON_4_SULFUR_CLUSTER_BINDING		37	0.41	1.1	0.289	0.692	1	5373	tags=57%, list=41%, signal=95%
1810	GO_POSITIVE_REGULATION_OF_MYOTUBE_DIFFERENTIATION		18	0.48	1.1	0.309	0.692	1	1385	tags=22%, list=10%, signal=25%
1811	GSE41867_LCMV_ARMSTRONG_VS_CLONE13_DAY15_EFFECTOR_CD8_TCELL_UP		168	0.32	1.1	0.168	0.692	1	2557	tags=26%, list=19%, signal=31%
1812	MODULE_418		47	0.38	1.1	0.264	0.693	1	667	tags=21%, list=5%, signal=22%
1813	GO_ACROSOMAL_VESICLE		49	0.38	1.1	0.269	0.693	1	1325	tags=20%, list=10%, signal=23%
1814	MODULE_385		21	0.46	1.1	0.326	0.694	1	2225	tags=48%, list=17%, signal=57%
1815	WANG_ADIPOGENIC_GENES_REPRESSED_BY_SIRT1		20	0.48	1.1	0.342	0.694	1	929	tags=25%, list=7%, signal=27%
1816	GCM_SUPT4H1		43	0.4	1.1	0.297	0.693	1	1360	tags=14%, list=10%, signal=16%
1817	GSE3982_MAST_CELL_VS_DC_DN		154	0.32	1.1	0.186	0.693	1	1798	tags=19%, list=14%, signal=22%
1818	WANG_IMMORTALIZED_BY_HOXA9_AND_MEIS1_UP		27	0.43	1.1	0.29	0.693	1	2591	tags=44%, list=20%, signal=55%
1819	GSE22601_CD4_SINGLE_POSITIVE_VS_CD8_SINGLE_POSITIVE_THYMOCYTE_UP		177	0.32	1.1	0.148	0.693	1	2067	tags=14%, list=16%, signal=17%
1820	ZHONG_SECRETOME_OF_LUNG_CANCER_AND_FIBROBLAST		119	0.34	1.1	0.204	0.694	1	2249	tags=18%, list=17%, signal=21%
1821	GO_PEPTIDYL_LYSINE_TRIMETHYLATION		18	0.47	1.1	0.337	0.694	1	4098	tags=56%, list=31%, signal=80%
1822	GSE3982_DC_VS_BCELL_DN		142	0.34	1.1	0.188	0.693	1	1074	tags=13%, list=8%, signal=14%
1823	GSE24634_TREG_VS_TCONV_POST_DAY7_IL4_CONVERSION_UP		157	0.32	1.1	0.19	0.694	1	1667	tags=12%, list=13%, signal=14%
1824	GSE25146_UNSTIM_VS_HELIOBACTER_PYLORI_LPS_STIM_AGS_CELL_UP		159	0.32	1.1	0.171	0.694	1	4006	tags=32%, list=30%, signal=45%
1825	GO_REGULATION_OF_GLIAL_CELL_PROLIFERATION		17	0.48	1.1	0.334	0.694	1	648	tags=12%, list=5%, signal=12%
1826	GSE2770_UNTREATED_VS_TGFB_AND_IL4_TREATED_ACT_CD4_TCELL_4H_UP		173	0.32	1.1	0.211	0.695	1	1934	tags=18%, list=15%, signal=21%
1827	ELF1_Q6		199	0.31	1.1	0.124	0.697	1	2205	tags=24%, list=17%, signal=29%
1828	GSE6674_UNSTIM_VS_ANTI_IGM_AND_CPG_STIM_BCELL_DN		174	0.32	1.1	0.156	0.697	1	2281	tags=13%, list=17%, signal=15%
1829	GSE30083_SP1_VS_SP3_THYMOCYTE_UP		157	0.32	1.1	0.231	0.696	1	2101	tags=16%, list=16%, signal=19%
1830	ISRE_01		189	0.31	1.1	0.151	0.697	1	1885	tags=26%, list=14%, signal=30%
1831	GO_REGULATION_OF_INTERLEUKIN_1_BETA_PRODUCTION		36	0.41	1.1	0.297	0.698	1	1579	tags=36%, list=12%, signal=41%
1832	KEGG_PRION_DISEASES		26	0.44	1.1	0.326	0.699	1	2205	tags=23%, list=17%, signal=28%
1833	GO_REGULATION_OF_VIRAL_TRANSCRIPTION		50	0.39	1.1	0.286	0.699	1	1197	tags=10%, list=9%, signal=11%
1834	GSE21670_UNTREATED_VS_IL6_TREATED_STAT3_KO_CD4_TCELL_UP		169	0.32	1.1	0.202	0.699	1	2154	tags=28%, list=16%, signal=33%
1835	GSE11864_CSF1_PAM3CYS_VS_CSF1_IFNG_PAM3CYS_IN_MAC_DN		147	0.33	1.1	0.237	0.698	1	2377	tags=30%, list=18%, signal=36%
1836	GSE24726_WT_VS_E2_2_KO_PDC_DN		178	0.31	1.1	0.147	0.701	1	2845	tags=29%, list=22%, signal=37%
1837	GSE43955_TH0_VS_TGFB_IL6_TH17_ACT_CD4_TCELL_4H_DN		160	0.32	1.1	0.173	0.701	1	2588	tags=28%, list=20%, signal=35%
1838	KRAS.PROSTATE_UP.V1_UP		66	0.36	1.1	0.239	0.701	1	1684	tags=32%, list=13%, signal=36%
1839	GGCNKCCATNK_UNKNOWN		102	0.34	1.1	0.226	0.701	1	2753	tags=19%, list=21%, signal=23%
1840	GO_MODIFICATION_OF_MORPHOLOGY_OR_PHYSIOLOGY_OF_OTHER_ORGANISM		67	0.36	1.1	0.255	0.701	1	1590	tags=13%, list=12%, signal=15%
1841	GAVIN_FOXP3_TARGETS_CLUSTER_P2		60	0.38	1.1	0.3	0.701	1	958	tags=17%, list=7%, signal=18%
1842	GSE22919_RESTING_VS_IL2_IL12_IL15_STIM_NK_CELL_UP		180	0.32	1.1	0.188	0.701	1	2834	tags=16%, list=21%, signal=20%
1843	REACTOME_TAK1_ACTIVATES_NFKB_BY_PHOSPHORYLATION_AND_ACTIVATION_OF_IKKS_COMPLEX		21	0.47	1.1	0.333	0.701	1	3453	tags=33%, list=26%, signal=45%
1844	GO_NCRNA_3_END_PROCESSING		18	0.47	1.1	0.344	0.702	1	5218	tags=78%, list=39%, signal=128%
1845	KRAS.600_UP.V1_DN		137	0.33	1.1	0.23	0.703	1	1981	tags=42%, list=15%, signal=49%
1846	GSE23695_CD57_POS_VS_NEG_NK_CELL_UP		174	0.31	1.1	0.131	0.703	1	3672	tags=25%, list=28%, signal=35%
1847	GO_3_5_EXONUCLEASE_ACTIVITY		42	0.4	1.1	0.319	0.704	1	5340	tags=57%, list=40%, signal=96%
1848	GSE5589_UNSTIM_VS_180MIN_LPS_STIM_MACROPHAGE_DN		170	0.31	1.1	0.204	0.705	1	2737	tags=23%, list=21%, signal=29%
1849	GO_DNA_DOUBLE_STRAND_BREAK_PROCESSING		17	0.48	1.1	0.369	0.706	1	5878	tags=65%, list=44%, signal=116%
1850	NIKOLSKY_BREAST_CANCER_16P13_AMPLICON		79	0.35	1.1	0.23	0.707	1	656	tags=10%, list=5%, signal=11%
1851	GSE11864_UNTREATED_VS_CSF1_PAM3CYS_IN_MAC_UP		157	0.32	1.1	0.19	0.708	1	2021	tags=19%, list=15%, signal=22%
1852	DAZARD_UV_RESPONSE_CLUSTER_G1		55	0.38	1.09	0.303	0.709	1	1409	tags=11%, list=11%, signal=12%
1853	GSE24142_EARLY_THYMIC_PROGENITOR_VS_DN3_THYMOCYTE_UP		177	0.32	1.09	0.15	0.709	1	1767	tags=23%, list=13%, signal=26%
1854	GSE14699_NAIVE_VS_DELETIONAL_TOLERANCE_CD8_TCELL_UP		123	0.32	1.09	0.188	0.709	1	1375	tags=17%, list=10%, signal=19%
1855	GSE9878_CTRL_VS_EBF_TRANSDUCED_PAX5_KO_PRO_BCELL_DN		174	0.32	1.09	0.23	0.709	1	3183	tags=25%, list=24%, signal=33%
1856	GSE10240_IL22_VS_IL22_AND_IL17_STIM_PRIMARY_BRONCHIAL_EPITHELIAL_CELLS_DN		163	0.32	1.09	0.19	0.711	1	1986	tags=19%, list=15%, signal=22%
1857	GSE41978_WT_VS_ID2_KO_AND_BIM_KO_KLRG1_LOW_EFFECTOR_CD8_TCELL_UP		151	0.32	1.09	0.195	0.711	1	1150	tags=11%, list=9%, signal=11%
1858	KEGG_PATHOGENIC_ESCHERICHIA_COLI_INFECTION		48	0.39	1.09	0.276	0.711	1	2550	tags=25%, list=19%, signal=31%
1859	GSE37563_WT_VS_CTLA4_KO_CD4_TCELL_D4_POST_IMMUNIZATION_UP		117	0.32	1.09	0.172	0.711	1	1214	tags=15%, list=9%, signal=17%
1860	GSE17974_0.5H_VS_72H_UNTREATED_IN_VITRO_CD4_TCELL_DN		168	0.32	1.09	0.191	0.711	1	3071	tags=23%, list=23%, signal=30%
1861	GSE22229_RENAL_TRANSPLANT_VS_HEALTHY_PBMC_UP		163	0.32	1.09	0.193	0.711	1	2512	tags=25%, list=19%, signal=31%
1862	GSE17721_LPS_VS_PAM3CSK4_0.5H_BMDC_UP		146	0.32	1.09	0.187	0.711	1	1740	tags=15%, list=13%, signal=17%
1863	GSE32986_CURDLAN_LOWDOSE_VS_GMCSF_AND_CURDLAN_LOWDOSE_STIM_DC_UP		171	0.31	1.09	0.186	0.711	1	2750	tags=26%, list=21%, signal=32%
1864	GO_REGULATION_OF_T_CELL_MEDIATED_IMMUNITY		35	0.41	1.09	0.262	0.712	1	1528	tags=31%, list=12%, signal=35%
1865	GSE7596_AKT_TRANSD_VS_CTRL_CD4_TCONV_WITH_TGFB_UP		145	0.33	1.09	0.179	0.711	1	1121	tags=8%, list=8%, signal=8%
1866	CAIRO_LIVER_DEVELOPMENT_DN		154	0.33	1.09	0.235	0.712	1	1648	tags=27%, list=12%, signal=31%
1867	GSE28737_WT_VS_BCL6_HET_MARGINAL_ZONE_BCELL_DN		161	0.32	1.09	0.234	0.712	1	1717	tags=22%, list=13%, signal=25%
1868	GSE43955_TH0_VS_TGFB_IL6_TH17_ACT_CD4_TCELL_10H_UP		168	0.32	1.09	0.197	0.714	1	1012	tags=11%, list=8%, signal=11%
1869	KAUFFMANN_DNA_REPAIR_GENES		208	0.31	1.09	0.169	0.714	1	3705	tags=29%, list=28%, signal=40%
1870	GO_CALCIUM_ION_IMPORT		45	0.38	1.09	0.309	0.714	1	2195	tags=36%, list=17%, signal=42%
1871	GSE14308_TH2_VS_NAIVE_CD4_TCELL_DN		154	0.32	1.09	0.167	0.714	1	2494	tags=20%, list=19%, signal=25%
1872	GO_REGULATION_OF_P38MAPK_CASCADE		21	0.45	1.09	0.346	0.714	1	1804	tags=24%, list=14%, signal=28%
1873	GSE17721_POLYIC_VS_GARDIQUIMOD_4H_BMDC_UP		176	0.32	1.09	0.222	0.714	1	1219	tags=13%, list=9%, signal=14%
1874	GSE27241_CTRL_VS_DIGOXIN_TREATED_RORGT_KO_CD4_TCELL_IN_TH17_POLARIZING_CONDITIONS_DN		151	0.33	1.09	0.221	0.714	1	1384	tags=22%, list=10%, signal=24%
1875	GSE32034_UNTREATED_VS_ROSIGLIZATONE_TREATED_LY6C_LOW_MONOCYTE_DN		127	0.33	1.09	0.219	0.714	1	1484	tags=20%, list=11%, signal=23%
1876	XU_GH1_EXOGENOUS_TARGETS_DN		86	0.35	1.09	0.246	0.714	1	635	tags=12%, list=5%, signal=12%
1877	GO_NUCLEIC_ACID_PHOSPHODIESTER_BOND_HYDROLYSIS		209	0.31	1.09	0.213	0.714	1	4144	tags=35%, list=31%, signal=50%
1878	GSE40274_FOXP3_VS_FOXP3_AND_IRF4_TRANSDUCED_ACTIVATED_CD4_TCELL_UP		165	0.32	1.09	0.21	0.714	1	2114	tags=24%, list=16%, signal=28%
1879	GO_ENDORIBONUCLEASE_ACTIVITY		39	0.4	1.09	0.296	0.715	1	4724	tags=51%, list=36%, signal=80%
1880	GO_SPINDLE_CHECKPOINT		22	0.45	1.09	0.314	0.716	1	2502	tags=18%, list=19%, signal=22%
1881	GOLDRATH_ANTIGEN_RESPONSE		302	0.29	1.09	0.1	0.716	1	2055	tags=15%, list=16%, signal=18%
1882	GSE3994_WT_VS_PAC1_KO_ACTIVATED_MAST_CELL_DN		170	0.32	1.09	0.177	0.716	1	1622	tags=15%, list=12%, signal=17%
1883	GSE40274_CTRL_VS_FOXP3_AND_HELIOS_TRANSDUCED_ACTIVATED_CD4_TCELL_DN		173	0.33	1.09	0.214	0.719	1	1548	tags=9%, list=12%, signal=10%
1884	GSE17721_LPS_VS_CPG_12H_BMDC_UP		164	0.32	1.09	0.2	0.72	1	1247	tags=14%, list=9%, signal=15%
1885	ICSBP_Q6		198	0.31	1.09	0.184	0.72	1	1775	tags=28%, list=13%, signal=32%
1886	GSE17721_PAM3CSK4_VS_CPG_12H_BMDC_DN		163	0.32	1.09	0.21	0.72	1	2442	tags=27%, list=18%, signal=33%
1887	BILBAN_B_CLL_LPL_UP		56	0.36	1.09	0.258	0.72	1	895	tags=14%, list=7%, signal=15%
1888	GSE24142_EARLY_THYMIC_PROGENITOR_VS_DN3_THYMOCYTE_DN		164	0.32	1.09	0.207	0.719	1	2039	tags=24%, list=15%, signal=28%
1889	REACTOME_BASIGIN_INTERACTIONS		21	0.46	1.09	0.344	0.72	1	2626	tags=33%, list=20%, signal=42%
1890	GO_AMIDE_TRANSPORT		59	0.36	1.09	0.298	0.722	1	2105	tags=24%, list=16%, signal=28%
1891	GSE24634_TEFF_VS_TCONV_DAY10_IN_CULTURE_UP		163	0.31	1.09	0.189	0.722	1	1435	tags=13%, list=11%, signal=14%
1892	GSE19772_CTRL_VS_HCMV_INF_MONOCYTES_UP		170	0.32	1.09	0.196	0.722	1	1447	tags=17%, list=11%, signal=19%
1893	GSE22611_MUTANT_NOD2_VS_CTRL_TRANSDUCED_HEK293T_CELL_UP		142	0.32	1.09	0.223	0.722	1	1341	tags=16%, list=10%, signal=18%
1894	GO_NEGATIVE_REGULATION_OF_CYTOKINE_PRODUCTION		165	0.31	1.09	0.215	0.724	1	1539	tags=26%, list=12%, signal=29%
1895	REACTOME_MRNA_3_END_PROCESSING		31	0.41	1.09	0.283	0.724	1	5331	tags=55%, list=40%, signal=92%
1896	GSE18281_SUBCAPSULAR_VS_CENTRAL_CORTICAL_REGION_OF_THYMUS_UP		146	0.32	1.09	0.225	0.724	1	1611	tags=18%, list=12%, signal=20%
1897	BERENJENO_ROCK_SIGNALING_NOT_VIA_RHOA_UP		25	0.44	1.09	0.342	0.724	1	874	tags=16%, list=7%, signal=17%
1898	GCM_TEC		18	0.48	1.09	0.331	0.725	1	1753	tags=39%, list=13%, signal=45%
1899	GSE23114_PERITONEAL_CAVITY_B1A_BCELL_VS_SPLEEN_BCELL_IN_SLE2C1_MOUSE_DN		136	0.32	1.09	0.244	0.725	1	1385	tags=15%, list=10%, signal=16%
1900	GSE22886_CTRL_VS_LPS_24H_DC_UP		180	0.32	1.09	0.208	0.725	1	1787	tags=13%, list=14%, signal=15%
1901	PID_TOLL_ENDOGENOUS_PATHWAY		23	0.45	1.09	0.327	0.725	1	2431	tags=30%, list=18%, signal=37%
1902	CHOW_RASSF1_TARGETS_UP		24	0.45	1.09	0.318	0.725	1	1661	tags=17%, list=13%, signal=19%
1903	LEE_AGING_NEOCORTEX_DN		60	0.37	1.09	0.295	0.726	1	1179	tags=15%, list=9%, signal=16%
1904	GO_NUCLEAR_HETEROCHROMATIN		31	0.41	1.09	0.313	0.726	1	1006	tags=10%, list=8%, signal=10%
1905	GSE2770_IL12_VS_TGFB_AND_IL12_TREATED_ACT_CD4_TCELL_48H_UP		173	0.31	1.09	0.174	0.725	1	2012	tags=21%, list=15%, signal=25%
1906	KEGG_NITROGEN_METABOLISM		18	0.48	1.08	0.363	0.727	1	606	tags=28%, list=5%, signal=29%
1907	GSE17301_IFNA2_VS_IFNA5_STIM_ACD3_ACD28_ACT_CD8_TCELL_UP		168	0.31	1.08	0.214	0.727	1	1154	tags=8%, list=9%, signal=9%
1908	GSE39916_B_CELL_SPLEEN_VS_PLASMA_CELL_BONE_MARROW_DN		168	0.31	1.08	0.169	0.727	1	1145	tags=18%, list=9%, signal=19%
1909	GSE3982_MAC_VS_BASOPHIL_DN		137	0.32	1.08	0.215	0.727	1	1732	tags=18%, list=13%, signal=20%
1910	GSE3337_CTRL_VS_4H_IFNG_IN_CD8POS_DC_UP		173	0.31	1.08	0.196	0.727	1	2296	tags=22%, list=17%, signal=26%
1911	GO_CARBON_OXYGEN_LYASE_ACTIVITY		57	0.37	1.08	0.282	0.727	1	334	tags=9%, list=3%, signal=9%
1912	CHUNG_BLISTER_CYTOTOXICITY_DN		34	0.41	1.08	0.321	0.727	1	2400	tags=35%, list=18%, signal=43%
1913	GSE3039_NKT_CELL_VS_ALPHABETA_CD8_TCELL_DN		167	0.32	1.08	0.194	0.727	1	1668	tags=11%, list=13%, signal=12%
1914	GO_POSITIVE_REGULATION_OF_GLIOGENESIS		32	0.42	1.08	0.312	0.727	1	1218	tags=16%, list=9%, signal=17%
1915	GSE21927_GMCSF_IL6_VS_GMCSF_GCSF_TREATED_BONE_MARROW_DN		173	0.31	1.08	0.214	0.727	1	1197	tags=5%, list=9%, signal=5%
1916	LEE_LIVER_CANCER		17	0.48	1.08	0.355	0.727	1	1540	tags=29%, list=12%, signal=33%
1917	GSE20754_WT_VS_TCF1_KO_MEMORY_CD8_TCELL_DN		171	0.31	1.08	0.211	0.727	1	3558	tags=33%, list=27%, signal=44%
1918	ROYLANCE_BREAST_CANCER_16Q_COPY_NUMBER_UP		42	0.39	1.08	0.296	0.727	1	1684	tags=17%, list=13%, signal=19%
1919	GNF2_BNIP2		32	0.41	1.08	0.335	0.73	1	4888	tags=44%, list=37%, signal=69%
1920	GSE36392_MAC_VS_NEUTROPHIL_IL25_TREATED_LUNG_UP		167	0.31	1.08	0.206	0.73	1	3207	tags=35%, list=24%, signal=45%
1921	GSE8621_UNSTIM_VS_LPS_PRIMED_AND_LPS_STIM_MACROPHAGE_DN		168	0.32	1.08	0.222	0.73	1	1739	tags=20%, list=13%, signal=22%
1922	GSE22103_UNSTIM_VS_LPS_STIM_NEUTROPHIL_DN		163	0.32	1.08	0.208	0.73	1	2014	tags=20%, list=15%, signal=24%
1923	CYCLIN_D1_UP.V1_DN		128	0.33	1.08	0.238	0.73	1	867	tags=11%, list=7%, signal=12%
1924	GSE11924_TFH_VS_TH1_CD4_TCELL_UP		176	0.31	1.08	0.185	0.731	1	2372	tags=18%, list=18%, signal=22%
1925	GSE22886_NAIVE_BCELL_VS_MONOCYTE_DN		173	0.32	1.08	0.182	0.731	1	2819	tags=25%, list=21%, signal=32%
1926	GSE17974_0H_VS_1H_IN_VITRO_ACT_CD4_TCELL_DN		150	0.32	1.08	0.2	0.731	1	1868	tags=17%, list=14%, signal=19%
1927	GSE17721_LPS_VS_GARDIQUIMOD_2H_BMDC_UP		172	0.32	1.08	0.245	0.73	1	1140	tags=14%, list=9%, signal=15%
1928	WANG_CLASSIC_ADIPOGENIC_TARGETS_OF_PPARG		20	0.46	1.08	0.355	0.73	1	2121	tags=35%, list=16%, signal=42%
1929	GSE360_T_GONDII_VS_B_MALAYI_LOW_DOSE_DC_UP		147	0.32	1.08	0.196	0.732	1	1476	tags=17%, list=11%, signal=19%
1930	GO_ENDOPLASMIC_RETICULUM_CALCIUM_ION_HOMEOSTASIS		18	0.47	1.08	0.342	0.732	1	5273	tags=61%, list=40%, signal=101%
1931	GSE40274_FOXP3_VS_FOXP3_AND_IRF4_TRANSDUCED_ACTIVATED_CD4_TCELL_DN		163	0.32	1.08	0.261	0.732	1	1797	tags=24%, list=14%, signal=27%
1932	GO_REGULATION_OF_INTERLEUKIN_4_PRODUCTION		21	0.46	1.08	0.34	0.732	1	1762	tags=48%, list=13%, signal=55%
1933	GO_BLOOD_MICROPARTICLE		62	0.37	1.08	0.264	0.731	1	1703	tags=34%, list=13%, signal=39%
1934	GSE37416_CTRL_VS_24H_F_TULARENSIS_LVS_NEUTROPHIL_UP		154	0.32	1.08	0.2	0.733	1	2051	tags=21%, list=16%, signal=25%
1935	GSE21927_SPLEEN_VS_TUMOR_MONOCYTE_C57BL6_UP		96	0.33	1.08	0.217	0.734	1	1270	tags=18%, list=10%, signal=19%
1936	GSE39916_B_CELL_SPLEEN_VS_PLASMA_CELL_BONE_MARROW_UP		168	0.31	1.08	0.232	0.734	1	997	tags=15%, list=8%, signal=17%
1937	GSE36476_CTRL_VS_TSST_ACT_16H_MEMORY_CD4_TCELL_YOUNG_DN		174	0.31	1.08	0.242	0.734	1	2325	tags=19%, list=18%, signal=23%
1938	GSE11973_MIR223_KOVS_WT_BONE_MARROW_NEUTROPHIL_UP		175	0.31	1.08	0.192	0.734	1	1008	tags=13%, list=8%, signal=14%
1939	GSE27786_LIN_NEG_VS_MONO_MAC_DN		161	0.32	1.08	0.238	0.736	1	2306	tags=23%, list=17%, signal=27%
1940	GNF2_HDAC1		102	0.33	1.08	0.27	0.737	1	5617	tags=40%, list=42%, signal=69%
1941	GSE19198_1H_VS_6H_IL21_TREATED_TCELL_DN		176	0.32	1.08	0.196	0.737	1	2532	tags=26%, list=19%, signal=31%
1942	GSE7831_UNSTIM_VS_INFLUENZA_STIM_PDC_4H_UP		159	0.32	1.08	0.171	0.737	1	1311	tags=14%, list=10%, signal=15%
1943	GCM_SMARCC1		31	0.4	1.08	0.349	0.737	1	3066	tags=19%, list=23%, signal=25%
1944	GO_ATP_BIOSYNTHETIC_PROCESS		27	0.42	1.08	0.327	0.738	1	822	tags=7%, list=6%, signal=8%
1945	GSE34515_CD16_POS_MONOCYTE_VS_DC_DN		178	0.31	1.08	0.186	0.738	1	2661	tags=29%, list=20%, signal=35%
1946	GSE16450_IMMATURE_VS_MATURE_NEURON_CELL_LINE_UP		143	0.31	1.08	0.224	0.739	1	1477	tags=15%, list=11%, signal=17%
1947	GO_GRANULOCYTE_ACTIVATION		15	0.49	1.08	0.376	0.74	1	3042	tags=47%, list=23%, signal=61%
1948	GSE4590_SMALL_VS_LARGE_PRE_BCELL_DN		126	0.32	1.08	0.255	0.741	1	1628	tags=21%, list=12%, signal=24%
1949	GSE3039_NKT_CELL_VS_B2_BCELL_UP		174	0.32	1.08	0.216	0.742	1	1462	tags=18%, list=11%, signal=20%
1950	CHEN_ETV5_TARGETS_SERTOLI		15	0.48	1.08	0.38	0.741	1	2607	tags=60%, list=20%, signal=75%
1951	GSE5589_WT_VS_IL6_KO_LPS_STIM_MACROPHAGE_180MIN_DN		85	0.34	1.08	0.251	0.741	1	2030	tags=27%, list=15%, signal=32%
1952	GSE3982_MAST_CELL_VS_TH2_DN		162	0.32	1.08	0.224	0.743	1	3345	tags=28%, list=25%, signal=37%
1953	GO_ACTIVATION_OF_CYSTEINE_TYPE_ENDOPEPTIDASE_ACTIVITY		79	0.34	1.08	0.277	0.743	1	1804	tags=22%, list=14%, signal=25%
1954	GO_POSITIVE_REGULATION_OF_CYTOKINESIS		22	0.44	1.08	0.371	0.743	1	195	tags=5%, list=1%, signal=5%
1955	BECKER_TAMOXIFEN_RESISTANCE_UP		38	0.39	1.08	0.348	0.743	1	1202	tags=29%, list=9%, signal=32%
1956	GSE45365_NK_CELL_VS_BCELL_DN		106	0.33	1.08	0.239	0.743	1	2016	tags=28%, list=15%, signal=33%
1957	GSE46606_UNSTIM_VS_CD40L_IL2_IL5_3DAY_STIMULATED_IRF4_KO_BCELL_DN		138	0.32	1.08	0.233	0.742	1	2560	tags=22%, list=19%, signal=28%
1958	GSE20366_EX_VIVO_VS_HOMEOSTATIC_CONVERSION_TREG_DN		163	0.31	1.08	0.224	0.744	1	1933	tags=17%, list=15%, signal=19%
1959	REACTOME_TRANSCRIPTION		143	0.32	1.08	0.215	0.744	1	3732	tags=26%, list=28%, signal=36%
1960	GO_STAT_CASCADE		39	0.4	1.07	0.348	0.745	1	2017	tags=28%, list=15%, signal=33%
1961	PAL_PRMT5_TARGETS_DN		21	0.45	1.07	0.368	0.745	1	2817	tags=29%, list=21%, signal=36%
1962	GO_RUFFLE_ORGANIZATION		19	0.46	1.07	0.351	0.745	1	3353	tags=37%, list=25%, signal=49%
1963	GO_NEGATIVE_REGULATION_OF_FATTY_ACID_METABOLIC_PROCESS		17	0.47	1.07	0.343	0.745	1	2814	tags=41%, list=21%, signal=52%
1964	CHR7P13		27	0.42	1.07	0.333	0.746	1	1087	tags=19%, list=8%, signal=20%
1965	GSE39110_UNTREATED_VS_IL2_TREATED_CD8_TCELL_DAY6_POST_IMMUNIZATION_UP		169	0.31	1.07	0.229	0.748	1	1868	tags=23%, list=14%, signal=27%
1966	GSE20484_MCSG_VS_CXCL4_MONOCYTE_DERIVED_MACROPHAGE_DN		164	0.31	1.07	0.25	0.749	1	2312	tags=20%, list=17%, signal=24%
1967	VALK_AML_CLUSTER_10		27	0.43	1.07	0.309	0.748	1	2135	tags=37%, list=16%, signal=44%
1968	RIZKI_TUMOR_INVASIVENESS_3D_DN		208	0.31	1.07	0.205	0.748	1	1218	tags=14%, list=9%, signal=15%
1969	GSE45881_CXCR6HI_VS_CXCR1LO_COLONIC_LAMINA_PROPRIA_DN		164	0.32	1.07	0.168	0.748	1	2182	tags=23%, list=16%, signal=27%
1970	GO_ZYMOGEN_ACTIVATION		86	0.34	1.07	0.262	0.747	1	1804	tags=23%, list=14%, signal=27%
1971	WEST_ADRENOCORTICAL_CARCINOMA_VS_ADENOMA_UP		15	0.49	1.07	0.384	0.75	1	1376	tags=20%, list=10%, signal=22%
1972	GO_REGULATION_OF_NIK_NF_KAPPAB_SIGNALING		37	0.4	1.07	0.34	0.75	1	1355	tags=19%, list=10%, signal=21%
1973	GSE9006_TYPE_1_VS_TYPE_2_DIABETES_PBMC_AT_DX_UP		179	0.31	1.07	0.189	0.75	1	2792	tags=17%, list=21%, signal=21%
1974	GSE29164_DAY3_VS_DAY7_UNTREATED_MELANOMA_DN		171	0.31	1.07	0.215	0.749	1	2574	tags=18%, list=19%, signal=22%
1975	GO_MITOCHONDRION_MORPHOGENESIS		18	0.47	1.07	0.366	0.749	1	2737	tags=22%, list=21%, signal=28%
1976	GNF2_ELAC2		43	0.38	1.07	0.318	0.749	1	5218	tags=40%, list=39%, signal=65%
1977	GSE2128_CTRL_VS_MIMETOPE_NEGATIVE_SELECTION_DP_THYMOCYTE_NOD_DN		137	0.32	1.07	0.258	0.749	1	1101	tags=9%, list=8%, signal=10%
1978	GO_ONE_CARBON_METABOLIC_PROCESS		30	0.41	1.07	0.341	0.75	1	334	tags=13%, list=3%, signal=14%
1979	GSE29949_MICROGLIA_BRAIN_VS_MONOCYTE_BONE_MARROW_DN		161	0.32	1.07	0.228	0.75	1	1783	tags=17%, list=13%, signal=19%
1980	CHR19P13		343	0.29	1.07	0.191	0.75	1	1507	tags=13%, list=11%, signal=14%
1981	NRSF_01		42	0.39	1.07	0.315	0.752	1	981	tags=21%, list=7%, signal=23%
1982	GAVIN_FOXP3_TARGETS_CLUSTER_P3		134	0.32	1.07	0.277	0.753	1	1170	tags=19%, list=9%, signal=21%
1983	GO_RNA_SECONDARY_STRUCTURE_UNWINDING		35	0.41	1.07	0.341	0.753	1	125	tags=3%, list=1%, signal=3%
1984	GRAHAM_CML_QUIESCENT_VS_NORMAL_DIVIDING_UP		39	0.38	1.07	0.332	0.753	1	420	tags=15%, list=3%, signal=16%
1985	PID_INTEGRIN2_PATHWAY		21	0.44	1.07	0.368	0.754	1	2464	tags=57%, list=19%, signal=70%
1986	GO_NEGATIVE_REGULATION_OF_CHROMOSOME_SEGREGATION		23	0.44	1.07	0.37	0.755	1	3614	tags=26%, list=27%, signal=36%
1987	GSE15271_CXCR4_POS_VS_NEG_GC_BCELL_DN		149	0.31	1.07	0.248	0.754	1	1752	tags=15%, list=13%, signal=18%
1988	GCM_PTPRU		29	0.41	1.07	0.324	0.755	1	1533	tags=21%, list=12%, signal=23%
1989	MODULE_121		76	0.35	1.07	0.311	0.756	1	1248	tags=20%, list=9%, signal=22%
1990	GSE19941_IL10_KO_VS_IL10_KO_AND_NFKBP50_KO_LPS_STIM_MACROPHAGE_DN		165	0.3	1.07	0.206	0.755	1	2989	tags=30%, list=23%, signal=39%
1991	HU_GENOTOXIN_ACTION_DIRECT_VS_INDIRECT_24HR		45	0.37	1.07	0.333	0.756	1	995	tags=7%, list=8%, signal=7%
1992	GO_REGULATION_OF_SYNAPTIC_TRANSMISSION_GLUTAMATERGIC		23	0.43	1.07	0.348	0.756	1	667	tags=13%, list=5%, signal=14%
1993	GSE41867_DAY6_VS_DAY15_LCMV_ARMSTRONG_EFFECTOR_CD8_TCELL_UP		122	0.33	1.07	0.244	0.756	1	1599	tags=29%, list=12%, signal=32%
1994	GSE1448_ANTI_VALPHA2_VS_VBETA5_DP_THYMOCYTE_DN		153	0.31	1.07	0.212	0.756	1	1740	tags=17%, list=13%, signal=19%
1995	GSE40273_XBP1_KO_VS_WT_TREG_DN		171	0.31	1.07	0.2	0.756	1	1773	tags=22%, list=13%, signal=25%
[truncated: 2,804 more rows]

## Sheet: NegativeEnrichment_WTvsKO
Supprementary Table 6_GSEA report of AT3 tumors RNA-seq data
Table S6b: Gene sets enriched in phenotype EED KO (8 samples)
Table: Gene sets enriched in phenotype EED KO (8 samples)
	GS	GS DETAILS	SIZE	ES	NES	NOM p-val	FDR q-val	FWER p-val	RANK AT MAX	LEADING EDGE
	follow link to MSigDB
1	GO_COLLAGEN_TRIMER	Details ...	57	-0.79	-1.92	0	0.001	0.001	1893	tags=61%, list=14%, signal=71%
2	GO_REGULATION_OF_CARTILAGE_DEVELOPMENT	Details ...	47	-0.8	-1.91	0	0.003	0.007	997	tags=43%, list=8%, signal=46%
3	GO_CENTRAL_NERVOUS_SYSTEM_NEURON_DEVELOPMENT	Details ...	46	-0.8	-1.9	0	0.002	0.008	739	tags=24%, list=6%, signal=25%
4	GO_PROTEINACEOUS_EXTRACELLULAR_MATRIX	Details ...	241	-0.68	-1.89	0	0.002	0.009	1913	tags=49%, list=14%, signal=57%
5	GO_BONE_MORPHOGENESIS	Details ...	61	-0.76	-1.89	0	0.002	0.011	1233	tags=30%, list=9%, signal=32%
6	NABA_CORE_MATRISOME	Details ...	183	-0.69	-1.88	0	0.002	0.014	1835	tags=50%, list=14%, signal=58%
7	GO_NEUROMUSCULAR_PROCESS	Details ...	61	-0.76	-1.88	0	0.002	0.017	799	tags=25%, list=6%, signal=26%
8	GO_EXTRACELLULAR_MATRIX_COMPONENT	Details ...	101	-0.72	-1.87	0	0.002	0.018	1835	tags=49%, list=14%, signal=56%
9	GO_REGULATION_OF_BMP_SIGNALING_PATHWAY	Details ...	53	-0.77	-1.86	0	0.003	0.03	689	tags=25%, list=5%, signal=26%
10	GO_CENTRAL_NERVOUS_SYSTEM_NEURON_DIFFERENTIATION	Details ...	97	-0.72	-1.86	0	0.003	0.034	753	tags=22%, list=6%, signal=23%
11	GO_PROTEIN_KINASE_A_BINDING	Details ...	33	-0.81	-1.85	0	0.004	0.057	1032	tags=21%, list=8%, signal=23%
12	NABA_ECM_GLYCOPROTEINS	Details ...	128	-0.7	-1.84	0	0.004	0.061	1593	tags=47%, list=12%, signal=53%
13	KEGG_BASAL_CELL_CARCINOMA	Details ...	44	-0.78	-1.84	0	0.005	0.074	1734	tags=48%, list=13%, signal=55%
14	BOQUEST_STEM_CELL_UP	Details ...	214	-0.66	-1.84	0	0.005	0.076	1555	tags=42%, list=12%, signal=46%
15	REACTOME_COLLAGEN_FORMATION	Details ...	44	-0.78	-1.83	0	0.007	0.117	2065	tags=55%, list=16%, signal=64%
16	REACTOME_NEUROTRANSMITTER_RELEASE_CYCLE	Details ...	22	-0.87	-1.82	0	0.007	0.126	1077	tags=45%, list=8%, signal=49%
17	HFH4_01	Details ...	132	-0.69	-1.82	0	0.007	0.134	1694	tags=30%, list=13%, signal=34%
18	REACTOME_CLASS_B_2_SECRETIN_FAMILY_RECEPTORS	Details ...	51	-0.75	-1.82	0	0.007	0.14	1734	tags=47%, list=13%, signal=54%
19	HALLMARK_EPITHELIAL_MESENCHYMAL_TRANSITION	Details ...	179	-0.66	-1.82	0	0.007	0.145	1835	tags=41%, list=14%, signal=47%
20	GSE29614_CTRL_VS_DAY3_TIV_FLU_VACCINE_PBMC_UP	Details ...	80	-0.72	-1.82	0	0.006	0.145	958	tags=16%, list=7%, signal=17%
21	GO_REGULATION_OF_CHONDROCYTE_DIFFERENTIATION	Details ...	35	-0.81	-1.82	0	0.007	0.159	1429	tags=51%, list=11%, signal=58%
22	GO_EXTRACELLULAR_MATRIX	Details ...	291	-0.65	-1.81	0	0.007	0.168	2104	tags=51%, list=16%, signal=59%
23	GO_SYNAPSE_ASSEMBLY	Details ...	43	-0.78	-1.81	0	0.007	0.179	804	tags=35%, list=6%, signal=37%
24	CHX10_01	Details ...	134	-0.68	-1.81	0	0.007	0.189	1686	tags=32%, list=13%, signal=36%
25	ANASTASSIOU_MULTICANCER_INVASIVENESS_SIGNATURE	Details ...	57	-0.74	-1.81	0	0.007	0.189	1819	tags=54%, list=14%, signal=63%
26	GO_REGULATION_OF_TRANSMEMBRANE_RECEPTOR_PROTEIN_SERINE_THREONINE_KINASE_SIGNALING_PATHWAY	Details ...	151	-0.68	-1.81	0	0.007	0.192	1677	tags=29%, list=13%, signal=33%
27	GO_DIGESTIVE_SYSTEM_DEVELOPMENT	Details ...	104	-0.69	-1.8	0	0.008	0.225	1480	tags=37%, list=11%, signal=41%
28	GO_EXTRACELLULAR_STRUCTURE_ORGANIZATION	Details ...	234	-0.65	-1.8	0	0.008	0.24	1857	tags=38%, list=14%, signal=44%
29	NABA_COLLAGENS	Details ...	32	-0.81	-1.8	0	0.008	0.245	2065	tags=69%, list=16%, signal=81%
30	GO_ESTABLISHMENT_OF_MITOCHONDRION_LOCALIZATION	Details ...	15	-0.92	-1.8	0	0.008	0.265	177	tags=20%, list=1%, signal=20%
31	KRAS.KIDNEY_UP.V1_UP	Details ...	89	-0.7	-1.79	0	0.011	0.348	1891	tags=58%, list=14%, signal=68%
32	TCF4_Q5	Details ...	146	-0.66	-1.79	0	0.011	0.365	1577	tags=29%, list=12%, signal=33%
33	MODULE_234	Details ...	40	-0.76	-1.78	0.001	0.012	0.387	1827	tags=63%, list=14%, signal=72%
34	GO_ENDOCHONDRAL_BONE_MORPHOGENESIS	Details ...	37	-0.78	-1.78	0	0.012	0.387	1233	tags=38%, list=9%, signal=42%
35	GO_CARTILAGE_DEVELOPMENT	Details ...	111	-0.67	-1.78	0	0.011	0.389	1401	tags=32%, list=11%, signal=36%
36	FREAC4_01	Details ...	103	-0.69	-1.78	0	0.012	0.421	1815	tags=31%, list=14%, signal=36%
37	GO_LUNG_ALVEOLUS_DEVELOPMENT	Details ...	33	-0.79	-1.78	0	0.012	0.428	1581	tags=36%, list=12%, signal=41%
38	GO_DEVELOPMENTAL_GROWTH_INVOLVED_IN_MORPHOGENESIS	Details ...	85	-0.7	-1.78	0	0.012	0.438	1386	tags=28%, list=10%, signal=31%
39	NCX_01	Details ...	116	-0.67	-1.77	0	0.014	0.484	1896	tags=32%, list=14%, signal=37%
40	GO_BASEMENT_MEMBRANE	Details ...	75	-0.7	-1.77	0	0.015	0.518	1835	tags=44%, list=14%, signal=51%
41	MEISSNER_NPC_HCP_WITH_H3K27ME3	Details ...	24	-0.82	-1.77	0	0.015	0.535	1347	tags=67%, list=10%, signal=74%
42	GO_CONNECTIVE_TISSUE_DEVELOPMENT	Details ...	150	-0.66	-1.77	0	0.015	0.54	1477	tags=30%, list=11%, signal=33%
43	DURAND_STROMA_S_UP	Details ...	253	-0.63	-1.76	0	0.017	0.593	1840	tags=43%, list=14%, signal=49%
44	GNF2_RTN1	Details ...	33	-0.78	-1.76	0.001	0.017	0.595	1205	tags=45%, list=9%, signal=50%
45	WNT_SIGNALING	Details ...	71	-0.7	-1.76	0	0.017	0.607	1958	tags=34%, list=15%, signal=39%
46	HOELZEL_NF1_TARGETS_UP	Details ...	101	-0.67	-1.76	0	0.017	0.617	1418	tags=33%, list=11%, signal=36%
47	GO_EYE_DEVELOPMENT	Details ...	231	-0.63	-1.76	0	0.017	0.635	1842	tags=30%, list=14%, signal=34%
48	GO_POSITIVE_REGULATION_OF_CARTILAGE_DEVELOPMENT	Details ...	22	-0.83	-1.76	0	0.017	0.639	833	tags=41%, list=6%, signal=44%
49	GO_METENCEPHALON_DEVELOPMENT	Details ...	65	-0.71	-1.76	0	0.018	0.648	1054	tags=22%, list=8%, signal=23%
50	GO_CHONDROCYTE_DIFFERENTIATION	Details ...	46	-0.73	-1.76	0	0.018	0.66	2042	tags=41%, list=15%, signal=49%
51	S8_01	Details ...	164	-0.65	-1.76	0	0.018	0.666	1623	tags=32%, list=12%, signal=36%
52	HOXA4_Q2	Details ...	176	-0.65	-1.75	0	0.018	0.676	1576	tags=25%, list=12%, signal=28%
53	GO_SKELETAL_SYSTEM_MORPHOGENESIS	Details ...	152	-0.66	-1.75	0	0.018	0.676	1477	tags=25%, list=11%, signal=28%
54	GO_REGULATION_OF_CELLULAR_RESPONSE_TO_GROWTH_FACTOR_STIMULUS	Details ...	173	-0.64	-1.75	0	0.018	0.678	1892	tags=31%, list=14%, signal=36%
55	BOYAULT_LIVER_CANCER_SUBCLASS_G6_UP	Details ...	51	-0.73	-1.75	0	0.018	0.684	2152	tags=39%, list=16%, signal=47%
56	BERTUCCI_MEDULLARY_VS_DUCTAL_BREAST_CANCER_DN	Details ...	134	-0.66	-1.75	0	0.018	0.69	1770	tags=31%, list=13%, signal=35%
57	GO_NEURON_PROJECTION_GUIDANCE	Details ...	140	-0.65	-1.75	0	0.02	0.733	1577	tags=32%, list=12%, signal=36%
58	VANTVEER_BREAST_CANCER_BRCA1_DN	Details ...	33	-0.76	-1.74	0.001	0.022	0.764	2115	tags=48%, list=16%, signal=58%
59	EN1_01	Details ...	87	-0.68	-1.74	0	0.022	0.767	1477	tags=30%, list=11%, signal=33%
60	LIM_MAMMARY_STEM_CELL_UP	Details ...	379	-0.62	-1.74	0	0.021	0.768	1780	tags=34%, list=13%, signal=38%
61	GO_APPENDAGE_DEVELOPMENT	Details ...	117	-0.66	-1.74	0	0.021	0.775	1685	tags=29%, list=13%, signal=33%
62	GO_SENSORY_ORGAN_DEVELOPMENT	Details ...	338	-0.61	-1.74	0	0.023	0.811	1890	tags=30%, list=14%, signal=35%
63	OCT1_04	Details ...	156	-0.64	-1.74	0	0.024	0.822	1107	tags=22%, list=8%, signal=24%
64	PLASARI_NFIC_TARGETS_BASAL_UP	Details ...	18	-0.86	-1.73	0	0.026	0.859	938	tags=67%, list=7%, signal=72%
65	GO_WNT_ACTIVATED_RECEPTOR_ACTIVITY	Details ...	17	-0.87	-1.73	0	0.026	0.859	720	tags=41%, list=5%, signal=43%
66	KEGG_HEDGEHOG_SIGNALING_PATHWAY	Details ...	42	-0.74	-1.73	0.001	0.026	0.864	1734	tags=38%, list=13%, signal=44%
67	GO_EPITHELIAL_CELL_PROLIFERATION	Details ...	70	-0.69	-1.73	0	0.026	0.865	1818	tags=34%, list=14%, signal=40%
68	HALLMARK_WNT_BETA_CATENIN_SIGNALING	Details ...	37	-0.76	-1.73	0.003	0.026	0.865	1505	tags=38%, list=11%, signal=43%
69	GO_DIGESTIVE_TRACT_MORPHOGENESIS	Details ...	33	-0.78	-1.73	0.001	0.026	0.873	1397	tags=42%, list=11%, signal=47%
70	GO_AXIS_ELONGATION	Details ...	23	-0.81	-1.73	0	0.026	0.885	1379	tags=48%, list=10%, signal=53%
71	GGATTA_PITX2_Q2	Details ...	381	-0.61	-1.73	0	0.027	0.897	1509	tags=22%, list=11%, signal=24%
72	GO_WNT_PROTEIN_BINDING	Details ...	23	-0.81	-1.72	0.001	0.027	0.903	1063	tags=39%, list=8%, signal=42%
73	GO_COLUMNAR_CUBOIDAL_EPITHELIAL_CELL_DIFFERENTIATION	Details ...	72	-0.68	-1.72	0.001	0.027	0.908	1602	tags=33%, list=12%, signal=38%
74	REACTOME_NCAM_SIGNALING_FOR_NEURITE_OUT_GROWTH	Details ...	54	-0.72	-1.72	0	0.027	0.909	2051	tags=44%, list=16%, signal=52%
75	GO_POSITIVE_REGULATION_OF_CHONDROCYTE_DIFFERENTIATION	Details ...	15	-0.87	-1.72	0.002	0.027	0.911	833	tags=47%, list=6%, signal=50%
76	CHR2Q23	Details ...	18	-0.84	-1.72	0.002	0.027	0.912	508	tags=22%, list=4%, signal=23%
77	GACTGTT_MIR212_MIR132	Details ...	125	-0.65	-1.72	0	0.027	0.912	1602	tags=19%, list=12%, signal=22%
78	HFH3_01	Details ...	131	-0.65	-1.72	0	0.026	0.913	1694	tags=29%, list=13%, signal=33%
79	GSE18281_CORTICAL_THYMOCYTE_VS_WHOLE_CORTEX_THYMUS_UP	Details ...	104	-0.66	-1.72	0	0.026	0.914	1257	tags=35%, list=10%, signal=38%
80	GO_SKELETAL_SYSTEM_DEVELOPMENT	Details ...	345	-0.61	-1.72	0	0.026	0.917	1477	tags=25%, list=11%, signal=27%
81	GO_EMBRYONIC_ORGAN_MORPHOGENESIS	Details ...	199	-0.63	-1.72	0	0.026	0.92	1577	tags=27%, list=12%, signal=30%
82	LHX3_01	Details ...	133	-0.65	-1.72	0	0.027	0.928	1553	tags=35%, list=12%, signal=39%
83	BENPORATH_PRC2_TARGETS	Details ...	283	-0.62	-1.72	0	0.027	0.929	1650	tags=37%, list=12%, signal=42%
84	ZHAN_MULTIPLE_MYELOMA_MS_UP	Details ...	36	-0.75	-1.72	0.001	0.027	0.933	1724	tags=58%, list=13%, signal=67%
85	MIKKELSEN_NPC_HCP_WITH_H3K27ME3	Details ...	129	-0.64	-1.72	0	0.028	0.94	1158	tags=38%, list=9%, signal=41%
86	EVI1_04	Details ...	163	-0.63	-1.72	0	0.028	0.941	1560	tags=27%, list=12%, signal=30%
87	GO_NEGATIVE_REGULATION_OF_TRANSMEMBRANE_RECEPTOR_PROTEIN_SERINE_THREONINE_KINASE_SIGNALING_PATHWAY	Details ...	80	-0.68	-1.72	0	0.028	0.944	1537	tags=24%, list=12%, signal=27%
88	LEE_NEURAL_CREST_STEM_CELL_DN	Details ...	77	-0.67	-1.72	0.001	0.028	0.944	2331	tags=47%, list=18%, signal=56%
89	REACTOME_EXTRACELLULAR_MATRIX_ORGANIZATION	Details ...	57	-0.71	-1.72	0	0.028	0.945	2065	tags=51%, list=16%, signal=60%
90	GO_SENSORY_ORGAN_MORPHOGENESIS	Details ...	166	-0.63	-1.71	0	0.028	0.95	1890	tags=36%, list=14%, signal=41%
91	GO_NEURON_PROJECTION_MORPHOGENESIS	Details ...	286	-0.61	-1.71	0	0.029	0.957	1722	tags=28%, list=13%, signal=31%
92	GO_FOREBRAIN_NEURON_DEVELOPMENT	Details ...	21	-0.83	-1.71	0	0.029	0.958	592	tags=29%, list=4%, signal=30%
93	GSE12507_PDC_CELL_LINE_VS_IMMATUE_T_CELL_LINE_DN	Details ...	85	-0.67	-1.71	0	0.029	0.958	1858	tags=35%, list=14%, signal=41%
94	RICKMAN_HEAD_AND_NECK_CANCER_A	Details ...	56	-0.71	-1.71	0.001	0.028	0.958	1733	tags=48%, list=13%, signal=55%
95	GO_ENDOCRINE_PANCREAS_DEVELOPMENT	Details ...	28	-0.77	-1.71	0	0.028	0.96	1001	tags=36%, list=8%, signal=39%
96	MIKKELSEN_MCV6_HCP_WITH_H3K27ME3	Details ...	172	-0.63	-1.71	0	0.031	0.967	1195	tags=42%, list=9%, signal=45%
97	PITX2_Q2	Details ...	165	-0.64	-1.71	0	0.031	0.967	1016	tags=19%, list=8%, signal=21%
98	MASSARWEH_RESPONSE_TO_ESTRADIOL	Details ...	51	-0.71	-1.71	0	0.031	0.97	385	tags=16%, list=3%, signal=16%
99	GO_LENS_DEVELOPMENT_IN_CAMERA_TYPE_EYE	Details ...	45	-0.73	-1.71	0	0.031	0.97	1890	tags=36%, list=14%, signal=41%
100	GO_NEURON_MIGRATION	Details ...	71	-0.69	-1.71	0	0.031	0.972	1421	tags=24%, list=11%, signal=27%
101	GO_REGULATION_OF_DNA_DEPENDENT_DNA_REPLICATION	Details ...	38	-0.75	-1.7	0	0.031	0.973	371	tags=8%, list=3%, signal=8%
102	GO_EYE_MORPHOGENESIS	Details ...	97	-0.66	-1.7	0	0.032	0.976	1890	tags=37%, list=14%, signal=43%
103	GO_PATTERN_SPECIFICATION_PROCESS	Details ...	285	-0.61	-1.7	0	0.032	0.976	1606	tags=25%, list=12%, signal=28%
104	GO_GLUTAMATE_METABOLIC_PROCESS	Details ...	20	-0.84	-1.7	0	0.032	0.978	903	tags=35%, list=7%, signal=38%
105	CCTGAGT_MIR510	Details ...	34	-0.76	-1.7	0	0.032	0.978	317	tags=12%, list=2%, signal=12%
106	NFAT_Q6	Details ...	187	-0.62	-1.7	0	0.032	0.978	1374	tags=20%, list=10%, signal=22%
107	GO_CAMERA_TYPE_EYE_MORPHOGENESIS	Details ...	72	-0.68	-1.7	0	0.031	0.979	1890	tags=40%, list=14%, signal=47%
108	REACTOME_NCAM1_INTERACTIONS	Details ...	30	-0.78	-1.7	0.004	0.031	0.979	1835	tags=67%, list=14%, signal=77%
109	FOXJ2_01	Details ...	128	-0.64	-1.7	0	0.033	0.985	1710	tags=32%, list=13%, signal=36%
110	OCT1_03	Details ...	155	-0.63	-1.7	0	0.034	0.988	1161	tags=21%, list=9%, signal=23%
111	LINDVALL_IMMORTALIZED_BY_TERT_DN	Details ...	69	-0.68	-1.7	0	0.034	0.988	2324	tags=48%, list=18%, signal=58%
112	GO_EXTRACELLULAR_MATRIX_STRUCTURAL_CONSTITUENT	Details ...	49	-0.71	-1.7	0.001	0.034	0.988	1893	tags=57%, list=14%, signal=66%
113	QI_HYPOXIA	Details ...	131	-0.64	-1.69	0	0.037	0.996	2461	tags=48%, list=19%, signal=58%
114	WANG_SMARCE1_TARGETS_UP	Details ...	230	-0.61	-1.69	0	0.037	0.996	2008	tags=38%, list=15%, signal=44%
115	GO_DORSAL_VENTRAL_PATTERN_FORMATION	Details ...	53	-0.7	-1.69	0.004	0.037	0.996	1565	tags=28%, list=12%, signal=32%
116	GO_REGIONALIZATION	Details ...	208	-0.61	-1.69	0	0.037	0.996	1477	tags=25%, list=11%, signal=28%
117	NABA_BASEMENT_MEMBRANES	Details ...	30	-0.77	-1.69	0	0.038	0.996	2028	tags=57%, list=15%, signal=67%
118	GO_NEGATIVE_REGULATION_OF_CARTILAGE_DEVELOPMENT	Details ...	19	-0.82	-1.69	0.002	0.038	0.996	1429	tags=63%, list=11%, signal=71%
119	GO_SYNAPSE_ORGANIZATION	Details ...	99	-0.66	-1.69	0	0.04	0.998	949	tags=24%, list=7%, signal=26%
120	KEGG_MELANOGENESIS	Details ...	76	-0.68	-1.69	0	0.04	0.998	1734	tags=32%, list=13%, signal=36%
121	GO_COMPLEX_OF_COLLAGEN_TRIMERS	Details ...	20	-0.82	-1.68	0	0.041	0.998	2065	tags=70%, list=16%, signal=83%
122	GSE18791_UNSTIM_VS_NEWCATSLE_VIRUS_DC_2H_UP	Details ...	77	-0.67	-1.68	0.001	0.04	0.999	1645	tags=45%, list=12%, signal=52%
123	KONDO_EZH2_TARGETS	Details ...	160	-0.62	-1.68	0	0.04	0.999	2075	tags=36%, list=16%, signal=42%
124	GO_NEURAL_TUBE_PATTERNING	Details ...	25	-0.77	-1.68	0.003	0.04	0.999	318	tags=16%, list=2%, signal=16%
125	GO_SMOOTH_MUSCLE_TISSUE_DEVELOPMENT	Details ...	17	-0.83	-1.68	0	0.04	0.999	793	tags=29%, list=6%, signal=31%
126	OCT1_02	Details ...	147	-0.63	-1.68	0	0.04	0.999	1430	tags=25%, list=11%, signal=28%
127	GO_NEURAL_PRECURSOR_CELL_PROLIFERATION	Details ...	51	-0.71	-1.68	0.001	0.04	0.999	1049	tags=25%, list=8%, signal=28%
128	GO_FOREBRAIN_DEVELOPMENT	Details ...	243	-0.6	-1.68	0	0.04	0.999	1421	tags=20%, list=11%, signal=22%
129	GO_EMBRYONIC_MORPHOGENESIS	Details ...	399	-0.6	-1.68	0	0.041	0.999	1685	tags=26%, list=13%, signal=28%
130	GO_FOREBRAIN_GENERATION_OF_NEURONS	Details ...	39	-0.73	-1.68	0.001	0.041	0.999	753	tags=21%, list=6%, signal=22%
131	CIZ_01	Details ...	174	-0.61	-1.68	0	0.042	0.999	1626	tags=24%, list=12%, signal=27%
132	REACTOME_TRANSMISSION_ACROSS_CHEMICAL_SYNAPSES	Details ...	110	-0.64	-1.68	0	0.042	0.999	2174	tags=33%, list=16%, signal=39%
133	HOFFMANN_SMALL_PRE_BII_TO_IMMATURE_B_LYMPHOCYTE_DN	Details ...	37	-0.73	-1.68	0.003	0.042	0.999	275	tags=11%, list=2%, signal=11%
134	GO_NEURON_PROJECTION_EXTENSION	Details ...	43	-0.72	-1.68	0	0.043	1	1126	tags=23%, list=9%, signal=25%
135	GO_UROGENITAL_SYSTEM_DEVELOPMENT	Details ...	225	-0.61	-1.67	0	0.046	1	1863	tags=33%, list=14%, signal=38%
136	GSE6259_FLT3L_INDUCED_DEC205_POS_DC_VS_CD4_TCELL_DN	Details ...	68	-0.67	-1.67	0	0.046	1	1411	tags=32%, list=11%, signal=36%
137	MEISSNER_NPC_HCP_WITH_H3K4ME3_AND_H3K27ME3	Details ...	85	-0.65	-1.67	0.001	0.047	1	1498	tags=46%, list=11%, signal=51%
138	TAL1BETAE47_01	Details ...	174	-0.61	-1.67	0	0.048	1	898	tags=20%, list=7%, signal=21%
139	GSE15750_WT_VS_TRAF6KO_DAY10_EFF_CD8_TCELL_DN	Details ...	123	-0.63	-1.67	0.001	0.048	1	1717	tags=39%, list=13%, signal=44%
140	CART1_01	Details ...	143	-0.62	-1.67	0	0.049	1	960	tags=20%, list=7%, signal=22%
141	HOELZEL_NF1_TARGETS_DN	Details ...	72	-0.67	-1.67	0.003	0.049	1	1809	tags=44%, list=14%, signal=51%
142	GO_GLANDULAR_EPITHELIAL_CELL_DEVELOPMENT	Details ...	15	-0.84	-1.67	0.002	0.049	1	1001	tags=40%, list=8%, signal=43%
143	GSE23502_WT_VS_HDC_KO_MYELOID_DERIVED_SUPPRESSOR_CELL_COLON_TUMOR_DN	Details ...	101	-0.64	-1.67	0	0.049	1	1499	tags=35%, list=11%, signal=39%
144	GO_PANCREAS_DEVELOPMENT	Details ...	52	-0.71	-1.67	0.003	0.051	1	1095	tags=29%, list=8%, signal=31%
145	GO_CANONICAL_WNT_SIGNALING_PATHWAY	Details ...	69	-0.67	-1.67	0.001	0.05	1	2000	tags=36%, list=15%, signal=42%
146	CHR15Q24	Details ...	44	-0.71	-1.67	0.004	0.051	1	1080	tags=23%, list=8%, signal=25%
147	PID_INTEGRIN1_PATHWAY	Details ...	60	-0.69	-1.66	0.001	0.051	1	2065	tags=45%, list=16%, signal=53%
148	NAKAYAMA_SOFT_TISSUE_TUMORS_PCA2_UP	Details ...	70	-0.67	-1.66	0	0.051	1	1958	tags=29%, list=15%, signal=33%
149	GO_ANGIOGENESIS	Details ...	250	-0.6	-1.66	0	0.051	1	2042	tags=35%, list=15%, signal=40%
150	GATA6_01	Details ...	182	-0.61	-1.66	0.002	0.052	1	1495	tags=28%, list=11%, signal=31%
151	DAVICIONI_MOLECULAR_ARMS_VS_ERMS_DN	Details ...	147	-0.62	-1.66	0.001	0.051	1	1560	tags=27%, list=12%, signal=31%
152	GO_NEGATIVE_REGULATION_OF_BMP_SIGNALING_PATHWAY	Details ...	29	-0.76	-1.66	0.002	0.051	1	1537	tags=34%, list=12%, signal=39%
153	GO_CENTRAL_NERVOUS_SYSTEM_NEURON_AXONOGENESIS	Details ...	20	-0.81	-1.66	0.003	0.051	1	739	tags=25%, list=6%, signal=26%
154	GO_TRANS_GOLGI_NETWORK_TRANSPORT_VESICLE	Details ...	25	-0.78	-1.66	0.006	0.052	1	693	tags=16%, list=5%, signal=17%
155	SCHAEFFER_PROSTATE_DEVELOPMENT_48HR_DN	Details ...	308	-0.59	-1.66	0	0.051	1	1994	tags=33%, list=15%, signal=38%
156	GO_HINDBRAIN_DEVELOPMENT	Details ...	90	-0.65	-1.66	0	0.052	1	1054	tags=19%, list=8%, signal=20%
157	ZHANG_GATA6_TARGETS_DN	Details ...	55	-0.69	-1.66	0.003	0.052	1	1645	tags=42%, list=12%, signal=48%
158	GO_NEURON_PROJECTION_DEVELOPMENT	Details ...	394	-0.59	-1.66	0	0.052	1	1865	tags=26%, list=14%, signal=30%
159	MEISSNER_BRAIN_HCP_WITH_H3K27ME3	Details ...	101	-0.63	-1.66	0	0.052	1	1446	tags=42%, list=11%, signal=46%
160	GO_DEVELOPMENTAL_GROWTH	Details ...	253	-0.59	-1.66	0	0.052	1	1571	tags=23%, list=12%, signal=25%
161	GO_MULTICELLULAR_ORGANISMAL_MACROMOLECULE_METABOLIC_PROCESS	Details ...	53	-0.7	-1.66	0.001	0.052	1	2065	tags=47%, list=16%, signal=56%
162	GSE37533_PPARG2_FOXP3_VS_FOXP3_TRANSDUCED_CD4_TCELL_PIOGLITAZONE_TREATED_UP	Details ...	136	-0.62	-1.66	0	0.052	1	972	tags=16%, list=7%, signal=17%
163	GO_PEPTIDE_HORMONE_BINDING	Details ...	24	-0.78	-1.66	0.005	0.052	1	933	tags=42%, list=7%, signal=45%
164	GO_NEGATIVE_REGULATION_OF_CELLULAR_RESPONSE_TO_GROWTH_FACTOR_STIMULUS	Details ...	94	-0.64	-1.66	0.001	0.054	1	1892	tags=28%, list=14%, signal=32%
165	FOX_Q2	Details ...	155	-0.61	-1.66	0	0.054	1	1694	tags=28%, list=13%, signal=32%
166	GO_POSITIVE_REGULATION_OF_BMP_SIGNALING_PATHWAY	Details ...	23	-0.78	-1.66	0.003	0.055	1	546	tags=22%, list=4%, signal=23%
167	GO_REGULATION_OF_ORGAN_MORPHOGENESIS	Details ...	196	-0.6	-1.65	0	0.055	1	1734	tags=26%, list=13%, signal=30%
168	GO_POSITIVE_REGULATION_OF_EXTRINSIC_APOPTOTIC_SIGNALING_PATHWAY_VIA_DEATH_DOMAIN_RECEPTORS	Details ...	15	-0.86	-1.65	0.003	0.057	1	620	tags=20%, list=5%, signal=21%
169	GFI1_01	Details ...	195	-0.6	-1.65	0	0.057	1	2148	tags=31%, list=16%, signal=37%
170	CHR3P14	Details ...	23	-0.79	-1.65	0.001	0.057	1	1159	tags=30%, list=9%, signal=33%
171	GO_OLFACTORY_LOBE_DEVELOPMENT	Details ...	25	-0.78	-1.65	0.008	0.057	1	1195	tags=36%, list=9%, signal=40%
172	CROMER_TUMORIGENESIS_UP	Details ...	47	-0.7	-1.65	0.003	0.057	1	1835	tags=47%, list=14%, signal=54%
173	GO_SPINAL_CORD_DEVELOPMENT	Details ...	62	-0.67	-1.65	0	0.057	1	549	tags=16%, list=4%, signal=17%
174	GO_REGULATION_OF_SMOOTHENED_SIGNALING_PATHWAY	Details ...	51	-0.69	-1.65	0.001	0.057	1	1916	tags=29%, list=14%, signal=34%
175	GO_TELENCEPHALON_DEVELOPMENT	Details ...	162	-0.61	-1.65	0	0.058	1	1315	tags=19%, list=10%, signal=20%
176	GGCAGTG_MIR3243P	Details ...	84	-0.64	-1.65	0.001	0.058	1	2155	tags=25%, list=16%, signal=30%
177	FOXO1_01	Details ...	166	-0.62	-1.65	0	0.058	1	1694	tags=21%, list=13%, signal=24%
178	LEIN_LOCALIZED_TO_PROXIMAL_DENDRITES	Details ...	25	-0.76	-1.65	0.005	0.059	1	1417	tags=36%, list=11%, signal=40%
179	GO_PHOSPHOLIPASE_BINDING	Details ...	15	-0.83	-1.65	0.002	0.059	1	521	tags=27%, list=4%, signal=28%
180	GO_PRESYNAPTIC_ACTIVE_ZONE	Details ...	19	-0.79	-1.65	0.005	0.059	1	759	tags=32%, list=6%, signal=33%
181	GO_NEGATIVE_REGULATION_OF_EMBRYONIC_DEVELOPMENT	Details ...	24	-0.77	-1.65	0.008	0.059	1	1809	tags=42%, list=14%, signal=48%
182	HOOI_ST7_TARGETS_DN	Details ...	86	-0.65	-1.65	0	0.059	1	1934	tags=36%, list=15%, signal=42%
183	VERHAAK_GLIOBLASTOMA_PRONEURAL	Details ...	119	-0.62	-1.65	0	0.059	1	1650	tags=29%, list=12%, signal=33%
184	GSE34205_RSV_VS_FLU_INF_INFANT_PBMC_UP	Details ...	118	-0.63	-1.65	0	0.059	1	1644	tags=27%, list=12%, signal=31%
185	VDR_Q6	Details ...	196	-0.6	-1.64	0	0.061	1	1821	tags=26%, list=14%, signal=30%
186	GO_BLOOD_VESSEL_MORPHOGENESIS	Details ...	305	-0.58	-1.64	0	0.062	1	2042	tags=32%, list=15%, signal=37%
187	LEE_NEURAL_CREST_STEM_CELL_UP	Details ...	103	-0.64	-1.64	0.001	0.062	1	1470	tags=31%, list=11%, signal=35%
188	KONDO_PROSTATE_CANCER_WITH_H3K27ME3	Details ...	61	-0.67	-1.64	0.001	0.063	1	634	tags=26%, list=5%, signal=27%
189	LEIN_MEDULLA_MARKERS	Details ...	57	-0.69	-1.64	0	0.063	1	1518	tags=26%, list=11%, signal=30%
190	GO_CELL_MORPHOGENESIS_INVOLVED_IN_NEURON_DIFFERENTIATION	Details ...	259	-0.59	-1.64	0	0.063	1	1577	tags=25%, list=12%, signal=28%
191	GO_GROWTH	Details ...	310	-0.58	-1.64	0	0.063	1	1577	tags=22%, list=12%, signal=24%
192	GSE32533_WT_VS_MIR17_OVEREXPRESS_ACT_CD4_TCELL_DN	Details ...	133	-0.61	-1.64	0	0.063	1	1512	tags=30%, list=11%, signal=34%
193	GO_REGULATION_OF_ESTABLISHMENT_OF_PLANAR_POLARITY	Details ...	101	-0.64	-1.64	0	0.063	1	689	tags=14%, list=5%, signal=15%
194	IZADPANAH_STEM_CELL_ADIPOSE_VS_BONE_DN	Details ...	90	-0.63	-1.64	0	0.063	1	2045	tags=42%, list=15%, signal=50%
195	SCHAEFFER_PROSTATE_DEVELOPMENT_12HR_UP	Details ...	93	-0.64	-1.64	0	0.063	1	1940	tags=43%, list=15%, signal=50%
196	GO_SPROUTING_ANGIOGENESIS	Details ...	41	-0.71	-1.64	0.004	0.063	1	2042	tags=49%, list=15%, signal=58%
197	GO_COLUMNAR_CUBOIDAL_EPITHELIAL_CELL_DEVELOPMENT	Details ...	37	-0.72	-1.64	0.004	0.063	1	1001	tags=30%, list=8%, signal=32%
198	REACTOME_NETRIN1_SIGNALING	Details ...	28	-0.75	-1.64	0.003	0.063	1	1603	tags=39%, list=12%, signal=45%
199	ACEVEDO_FGFR1_TARGETS_IN_PROSTATE_CANCER_MODEL_DN	Details ...	209	-0.59	-1.64	0	0.064	1	1453	tags=31%, list=11%, signal=34%
200	REACTOME_AXON_GUIDANCE	Details ...	205	-0.6	-1.64	0	0.063	1	1835	tags=28%, list=14%, signal=32%
201	GCATTTG_MIR105		143	-0.62	-1.64	0.001	0.066	1	1998	tags=20%, list=15%, signal=24%
202	PID_AVB3_INTEGRIN_PATHWAY		69	-0.66	-1.64	0.001	0.065	1	2065	tags=36%, list=16%, signal=43%
203	GO_CENTRAL_NERVOUS_SYSTEM_PROJECTION_NEURON_AXONOGENESIS		16	-0.83	-1.64	0.006	0.065	1	739	tags=31%, list=6%, signal=33%
204	GO_REPLACEMENT_OSSIFICATION		22	-0.78	-1.64	0.005	0.065	1	1233	tags=36%, list=9%, signal=40%
205	MIKKELSEN_IPS_WITH_HCP_H3K27ME3		40	-0.7	-1.63	0.007	0.065	1	1378	tags=52%, list=10%, signal=58%
206	RIGGI_EWING_SARCOMA_PROGENITOR_DN		152	-0.6	-1.63	0	0.065	1	1848	tags=36%, list=14%, signal=42%
207	GO_RESPONSE_TO_BMP		60	-0.67	-1.63	0.004	0.066	1	1011	tags=20%, list=8%, signal=22%
208	HNF6_Q6		152	-0.61	-1.63	0	0.066	1	1461	tags=24%, list=11%, signal=27%
209	LU_TUMOR_ENDOTHELIAL_MARKERS_UP		18	-0.81	-1.63	0	0.066	1	1231	tags=50%, list=9%, signal=55%
210	LU_TUMOR_VASCULATURE_UP		25	-0.77	-1.63	0.003	0.066	1	1470	tags=56%, list=11%, signal=63%
211	E12_Q6		185	-0.6	-1.63	0	0.067	1	1908	tags=30%, list=14%, signal=35%
212	GO_EAR_DEVELOPMENT		132	-0.61	-1.63	0	0.066	1	1827	tags=33%, list=14%, signal=38%
213	GO_REGULATION_OF_SPINDLE_ORGANIZATION		18	-0.79	-1.63	0.005	0.067	1	540	tags=11%, list=4%, signal=12%
214	GO_VASCULATURE_DEVELOPMENT		396	-0.57	-1.63	0	0.067	1	2042	tags=30%, list=15%, signal=35%
215	PIT1_Q6		157	-0.6	-1.63	0	0.067	1	1650	tags=25%, list=12%, signal=29%
216	ZIRN_TRETINOIN_RESPONSE_UP		17	-0.81	-1.63	0.002	0.07	1	1782	tags=53%, list=13%, signal=61%
217	GO_CELL_MORPHOGENESIS_INVOLVED_IN_DIFFERENTIATION		379	-0.57	-1.63	0	0.07	1	1848	tags=27%, list=14%, signal=30%
218	GO_NEURON_DEVELOPMENT		483	-0.57	-1.63	0	0.07	1	1745	tags=24%, list=13%, signal=26%
219	TAL1ALPHAE47_01		181	-0.6	-1.63	0	0.07	1	1737	tags=26%, list=13%, signal=29%
220	KEGG_WNT_SIGNALING_PATHWAY		121	-0.61	-1.63	0	0.07	1	1734	tags=21%, list=13%, signal=25%
221	GSE23502_BM_VS_COLON_TUMOR_HDC_KO_MYELOID_DERIVED_SUPPRESSOR_CELL_UP		101	-0.62	-1.63	0.001	0.07	1	1451	tags=32%, list=11%, signal=35%
222	GO_NEURAL_TUBE_DEVELOPMENT		120	-0.62	-1.63	0	0.07	1	689	tags=13%, list=5%, signal=13%
223	RAF_UP.V1_DN		153	-0.61	-1.63	0	0.071	1	1975	tags=32%, list=15%, signal=37%
224	VECCHI_GASTRIC_CANCER_ADVANCED_VS_EARLY_UP		140	-0.61	-1.63	0	0.071	1	1827	tags=40%, list=14%, signal=46%
225	BROWNE_HCMV_INFECTION_24HR_DN		123	-0.62	-1.62	0	0.071	1	2181	tags=33%, list=16%, signal=39%
226	GATA1_04		165	-0.6	-1.62	0	0.072	1	1859	tags=33%, list=14%, signal=38%
227	GO_REGULATION_OF_ENDOTHELIAL_CELL_MIGRATION		97	-0.63	-1.62	0	0.072	1	1829	tags=33%, list=14%, signal=38%
228	CHR12Q12		39	-0.7	-1.62	0.004	0.073	1	412	tags=21%, list=3%, signal=21%
229	TERAO_AOX4_TARGETS_SKIN_UP		31	-0.73	-1.62	0.006	0.073	1	122	tags=10%, list=1%, signal=10%
230	GO_NEGATIVE_REGULATION_OF_NF_KAPPAB_IMPORT_INTO_NUCLEUS		16	-0.83	-1.62	0.005	0.073	1	231	tags=19%, list=2%, signal=19%
231	CORRE_MULTIPLE_MYELOMA_DN		47	-0.68	-1.62	0.003	0.072	1	1562	tags=38%, list=12%, signal=43%
232	GO_POSITIVE_REGULATION_OF_GLUCOSE_METABOLIC_PROCESS		26	-0.75	-1.62	0.006	0.073	1	1534	tags=31%, list=12%, signal=35%
233	NRL_DN.V1_UP		99	-0.62	-1.62	0.001	0.073	1	1441	tags=25%, list=11%, signal=28%
234	BHAT_ESR1_TARGETS_NOT_VIA_AKT1_DN		78	-0.65	-1.62	0	0.073	1	2622	tags=51%, list=20%, signal=64%
235	BHAT_ESR1_TARGETS_VIA_AKT1_DN		72	-0.65	-1.62	0.001	0.073	1	1890	tags=36%, list=14%, signal=42%
236	GO_MULTICELLULAR_ORGANISM_METABOLIC_PROCESS		60	-0.66	-1.62	0.003	0.073	1	2065	tags=43%, list=16%, signal=51%
237	GO_ANTERIOR_POSTERIOR_PATTERN_SPECIFICATION		134	-0.61	-1.62	0	0.073	1	1606	tags=27%, list=12%, signal=30%
238	ELVIDGE_HIF1A_AND_HIF2A_TARGETS_DN		92	-0.62	-1.62	0	0.073	1	2570	tags=47%, list=19%, signal=58%
239	GO_TRANSCRIPTIONAL_REPRESSOR_ACTIVITY_RNA_POLYMERASE_II_ACTIVATING_TRANSCRIPTION_FACTOR_BINDING		36	-0.71	-1.62	0.003	0.073	1	318	tags=14%, list=2%, signal=14%
240	TGATTTRY_GFI1_01		174	-0.59	-1.62	0	0.073	1	1553	tags=26%, list=12%, signal=30%
241	GATA_Q6		122	-0.62	-1.62	0	0.073	1	1694	tags=35%, list=13%, signal=40%
242	ESC_V6.5_UP_LATE.V1_UP		145	-0.61	-1.62	0	0.073	1	1705	tags=32%, list=13%, signal=36%
243	PID_WNT_CANONICAL_PATHWAY		19	-0.79	-1.62	0.009	0.074	1	167	tags=11%, list=1%, signal=11%
244	GO_CARDIAC_VENTRICLE_DEVELOPMENT		76	-0.65	-1.62	0.001	0.074	1	2021	tags=36%, list=15%, signal=42%
245	GCGSCMNTTT_UNKNOWN		60	-0.66	-1.62	0.003	0.075	1	355	tags=8%, list=3%, signal=9%
246	TATTATA_MIR374		233	-0.59	-1.62	0	0.076	1	2087	tags=20%, list=16%, signal=23%
247	GO_AXON		289	-0.58	-1.62	0	0.076	1	1547	tags=21%, list=12%, signal=23%
248	FOXM1_01		168	-0.59	-1.62	0	0.076	1	949	tags=17%, list=7%, signal=18%
249	GO_DENDRITE		328	-0.57	-1.62	0	0.076	1	1677	tags=21%, list=13%, signal=23%
250	MEISSNER_NPC_HCP_WITH_H3K4ME2_AND_H3K27ME3		136	-0.6	-1.62	0.001	0.076	1	1284	tags=35%, list=10%, signal=39%
251	GNF2_AF1Q		18	-0.81	-1.61	0.003	0.076	1	1205	tags=50%, list=9%, signal=55%
252	HERNANDEZ_MITOTIC_ARREST_BY_DOCETAXEL_1_UP		20	-0.78	-1.61	0.006	0.075	1	1474	tags=50%, list=11%, signal=56%
253	NAKAYAMA_SOFT_TISSUE_TUMORS_PCA1_DN		43	-0.69	-1.61	0.007	0.075	1	1419	tags=40%, list=11%, signal=44%
254	TGIF_01		175	-0.59	-1.61	0	0.076	1	1694	tags=22%, list=13%, signal=25%
255	GO_NEURON_FATE_SPECIFICATION		15	-0.82	-1.61	0.008	0.076	1	246	tags=33%, list=2%, signal=34%
256	GO_WNT_SIGNALING_PATHWAY		281	-0.58	-1.61	0	0.077	1	1421	tags=16%, list=11%, signal=18%
257	BIOCARTA_ALK_PATHWAY		30	-0.74	-1.61	0.006	0.077	1	1577	tags=27%, list=12%, signal=30%
258	CHR4Q24		16	-0.81	-1.61	0.006	0.077	1	1430	tags=38%, list=11%, signal=42%
259	GO_POTASSIUM_CHANNEL_REGULATOR_ACTIVITY		28	-0.73	-1.61	0.009	0.077	1	938	tags=25%, list=7%, signal=27%
260	GO_POSITIVE_REGULATION_OF_KIDNEY_DEVELOPMENT		28	-0.73	-1.61	0.008	0.077	1	1809	tags=54%, list=14%, signal=62%
261	ELVIDGE_HIF1A_TARGETS_DN		78	-0.64	-1.61	0.001	0.077	1	2570	tags=53%, list=19%, signal=65%
262	GO_WALKING_BEHAVIOR		20	-0.78	-1.61	0.005	0.077	1	177	tags=20%, list=1%, signal=20%
263	GO_PRESYNAPTIC_MEMBRANE		26	-0.74	-1.61	0.009	0.078	1	1786	tags=38%, list=14%, signal=44%
264	GO_AXON_EXTENSION		29	-0.73	-1.61	0.001	0.079	1	1126	tags=24%, list=9%, signal=26%
265	CRX_Q4		165	-0.6	-1.61	0.001	0.079	1	1522	tags=25%, list=12%, signal=28%
266	CHR12Q14		28	-0.74	-1.61	0.003	0.08	1	2561	tags=54%, list=19%, signal=66%
267	RYAAAKNNNNNNTTGW_UNKNOWN		60	-0.67	-1.61	0.004	0.081	1	1827	tags=35%, list=14%, signal=40%
268	MIKKELSEN_MCV6_ICP_WITH_H3K4ME3_AND_H3K27ME3		19	-0.79	-1.61	0.003	0.08	1	1772	tags=79%, list=13%, signal=91%
269	CATRRAGC_UNKNOWN		90	-0.63	-1.61	0.002	0.081	1	1560	tags=27%, list=12%, signal=30%
270	GO_FRIZZLED_BINDING		25	-0.75	-1.61	0.003	0.081	1	1386	tags=44%, list=10%, signal=49%
271	PLASARI_TGFB1_SIGNALING_VIA_NFIC_1HR_DN		89	-0.63	-1.61	0.004	0.081	1	1850	tags=34%, list=14%, signal=39%
272	GO_MAIN_AXON		36	-0.71	-1.61	0.014	0.081	1	959	tags=25%, list=7%, signal=27%
273	GO_NON_CANONICAL_WNT_SIGNALING_PATHWAY		118	-0.61	-1.61	0.001	0.082	1	1063	tags=16%, list=8%, signal=17%
274	GNF2_TM4SF2		16	-0.81	-1.6	0.003	0.082	1	1307	tags=44%, list=10%, signal=48%
275	MOHANKUMAR_HOXA1_TARGETS_DN		115	-0.61	-1.6	0.001	0.082	1	2056	tags=43%, list=16%, signal=50%
276	HFH8_01		141	-0.6	-1.6	0	0.082	1	1137	tags=18%, list=9%, signal=19%
277	RIGGI_EWING_SARCOMA_PROGENITOR_UP		293	-0.57	-1.6	0	0.083	1	1628	tags=32%, list=12%, signal=36%
278	GO_RESPONSE_TO_ISCHEMIA		24	-0.75	-1.6	0.011	0.084	1	1224	tags=29%, list=9%, signal=32%
279	GSE3982_EFF_MEMORY_CD4_TCELL_VS_TH1_UP		141	-0.6	-1.6	0	0.084	1	1788	tags=28%, list=14%, signal=32%
280	HNF1_01		141	-0.6	-1.6	0	0.084	1	860	tags=23%, list=7%, signal=24%
281	WANG_MLL_TARGETS		235	-0.58	-1.6	0	0.084	1	1852	tags=40%, list=14%, signal=46%
282	CHR6Q22		40	-0.69	-1.6	0.004	0.084	1	1509	tags=23%, list=11%, signal=25%
283	GO_CHONDROCYTE_DEVELOPMENT		17	-0.8	-1.6	0.006	0.084	1	824	tags=29%, list=6%, signal=31%
284	PAX2_01		44	-0.68	-1.6	0.004	0.085	1	1015	tags=18%, list=8%, signal=20%
285	KEGG_ECM_RECEPTOR_INTERACTION		72	-0.64	-1.6	0.003	0.085	1	2028	tags=44%, list=15%, signal=52%
286	GSE13485_DAY7_VS_DAY21_YF17D_VACCINE_PBMC_DN		73	-0.63	-1.6	0.003	0.085	1	1655	tags=36%, list=13%, signal=40%
287	GO_BONE_DEVELOPMENT		123	-0.6	-1.6	0	0.085	1	1837	tags=26%, list=14%, signal=30%
288	SMID_BREAST_CANCER_LUMINAL_B_UP		108	-0.62	-1.6	0	0.085	1	1478	tags=31%, list=11%, signal=34%
289	REACTOME_SIGNALING_BY_ROBO_RECEPTOR		24	-0.76	-1.6	0.009	0.085	1	1619	tags=33%, list=12%, signal=38%
290	FREAC2_01		182	-0.59	-1.6	0	0.085	1	2333	tags=34%, list=18%, signal=40%
291	HALMOS_CEBPA_TARGETS_DN		35	-0.71	-1.6	0.009	0.085	1	2324	tags=49%, list=18%, signal=59%
292	NKX25_02		160	-0.58	-1.6	0	0.086	1	1859	tags=29%, list=14%, signal=33%
293	GSE13485_DAY1_VS_DAY7_YF17D_VACCINE_PBMC_UP		68	-0.64	-1.6	0.008	0.086	1	1606	tags=44%, list=12%, signal=50%
294	PID_LKB1_PATHWAY		44	-0.69	-1.6	0	0.086	1	525	tags=9%, list=4%, signal=9%
295	GO_NEGATIVE_REGULATION_OF_STEM_CELL_DIFFERENTIATION		31	-0.72	-1.6	0.01	0.086	1	761	tags=19%, list=6%, signal=20%
296	GO_DENDRITE_DEVELOPMENT		64	-0.65	-1.6	0.006	0.087	1	1841	tags=28%, list=14%, signal=33%
297	GO_SOMATODENDRITIC_COMPARTMENT		470	-0.56	-1.6	0	0.087	1	1677	tags=21%, list=13%, signal=23%
298	GO_POSITIVE_REGULATION_OF_TRANSMEMBRANE_RECEPTOR_PROTEIN_SERINE_THREONINE_KINASE_SIGNALING_PATHWAY		73	-0.64	-1.6	0.005	0.087	1	1677	tags=26%, list=13%, signal=30%
299	GO_NEGATIVE_REGULATION_OF_EPITHELIAL_TO_MESENCHYMAL_TRANSITION		18	-0.78	-1.6	0.008	0.087	1	761	tags=28%, list=6%, signal=29%
300	AP3_Q6		161	-0.58	-1.6	0.002	0.087	1	1885	tags=25%, list=14%, signal=29%
301	STEGER_ADIPOGENESIS_DN		24	-0.75	-1.6	0.003	0.087	1	1958	tags=54%, list=15%, signal=63%
302	GALLUZZI_PREVENT_MITOCHONDIAL_PERMEABILIZATION		22	-0.77	-1.6	0.006	0.087	1	950	tags=14%, list=7%, signal=15%
303	GO_DEVELOPMENTAL_CELL_GROWTH		60	-0.65	-1.6	0.005	0.087	1	1126	tags=20%, list=9%, signal=22%
304	GO_ACYLGLYCEROL_O_ACYLTRANSFERASE_ACTIVITY		22	-0.76	-1.6	0.009	0.087	1	59	tags=9%, list=0%, signal=9%
305	RTTTNNNYTGGM_UNKNOWN		110	-0.61	-1.59	0	0.088	1	1602	tags=25%, list=12%, signal=28%
306	GO_CARDIAC_CHAMBER_DEVELOPMENT		108	-0.61	-1.59	0	0.088	1	1553	tags=26%, list=12%, signal=29%
307	GO_OSSIFICATION		199	-0.58	-1.59	0.001	0.088	1	1837	tags=28%, list=14%, signal=32%
308	GO_ENDOTHELIAL_CELL_PROLIFERATION		21	-0.75	-1.59	0.01	0.088	1	1818	tags=33%, list=14%, signal=39%
309	GO_NEURON_MATURATION		23	-0.75	-1.59	0.009	0.088	1	418	tags=17%, list=3%, signal=18%
310	DUTERTRE_ESTRADIOL_RESPONSE_6HR_DN		78	-0.63	-1.59	0.001	0.089	1	1915	tags=35%, list=14%, signal=40%
311	PID_WNT_SIGNALING_PATHWAY		18	-0.78	-1.59	0.013	0.089	1	1685	tags=50%, list=13%, signal=57%
312	GO_COLLAGEN_FIBRIL_ORGANIZATION		31	-0.72	-1.59	0.009	0.089	1	1899	tags=52%, list=14%, signal=60%
313	GO_SMOOTH_MUSCLE_CELL_DIFFERENTIATION		26	-0.73	-1.59	0.012	0.089	1	1716	tags=42%, list=13%, signal=49%
314	ACCATTT_MIR522		132	-0.6	-1.59	0	0.089	1	1991	tags=19%, list=15%, signal=22%
315	GO_CARDIAC_SEPTUM_DEVELOPMENT		69	-0.64	-1.59	0.004	0.089	1	1999	tags=35%, list=15%, signal=41%
316	GO_OSTEOBLAST_DIFFERENTIATION		99	-0.62	-1.59	0.001	0.089	1	2082	tags=30%, list=16%, signal=36%
317	LEF1_Q6		184	-0.58	-1.59	0	0.089	1	2418	tags=34%, list=18%, signal=41%
318	THUM_MIR21_TARGETS_HEART_DISEASE_UP		16	-0.8	-1.59	0.011	0.089	1	1853	tags=81%, list=14%, signal=94%
319	GO_TUBE_DEVELOPMENT		429	-0.57	-1.59	0	0.089	1	1716	tags=24%, list=13%, signal=27%
320	CAIRO_LIVER_DEVELOPMENT_UP		146	-0.59	-1.59	0.001	0.09	1	1958	tags=32%, list=15%, signal=37%
321	MYCMAX_01		202	-0.57	-1.59	0	0.09	1	1430	tags=14%, list=11%, signal=15%
322	GSE32423_MEMORY_VS_NAIVE_CD8_TCELL_IL7_IL4_UP		122	-0.59	-1.59	0.002	0.091	1	1185	tags=26%, list=9%, signal=29%
323	GNF2_CDH11		25	-0.74	-1.59	0.008	0.091	1	2028	tags=48%, list=15%, signal=57%
324	GO_REGULATION_OF_EPITHELIAL_TO_MESENCHYMAL_TRANSITION		56	-0.65	-1.59	0.004	0.09	1	761	tags=18%, list=6%, signal=19%
325	GSE16385_UNTREATED_VS_12H_ROSIGLITAZONE_IL4_TREATED_MACROPHAGE_DN		149	-0.59	-1.59	0	0.091	1	1584	tags=18%, list=12%, signal=20%
326	PEDERSEN_METASTASIS_BY_ERBB2_ISOFORM_4		77	-0.64	-1.59	0.002	0.091	1	1579	tags=30%, list=12%, signal=34%
327	GO_PROSTATE_GLAND_DEVELOPMENT		30	-0.71	-1.59	0.013	0.091	1	1379	tags=37%, list=10%, signal=41%
328	POU1F1_Q6		163	-0.59	-1.59	0	0.09	1	2256	tags=31%, list=17%, signal=37%
329	GO_GLANDULAR_EPITHELIAL_CELL_DIFFERENTIATION		24	-0.76	-1.59	0.006	0.092	1	1001	tags=29%, list=8%, signal=31%
330	HFH1_01		167	-0.58	-1.59	0	0.093	1	1474	tags=18%, list=11%, signal=20%
331	GGTGTGT_MIR329		79	-0.63	-1.59	0.004	0.093	1	963	tags=14%, list=7%, signal=15%
332	WTGAAAT_UNKNOWN		418	-0.56	-1.58	0	0.095	1	1957	tags=27%, list=15%, signal=30%
333	GO_ESTABLISHMENT_OR_MAINTENANCE_OF_EPITHELIAL_CELL_APICAL_BASAL_POLARITY		24	-0.74	-1.58	0.007	0.095	1	1886	tags=46%, list=14%, signal=53%
334	YNTTTNNNANGCARM_UNKNOWN		40	-0.68	-1.58	0.006	0.096	1	708	tags=25%, list=5%, signal=26%
335	CTCNANGTGNY_UNKNOWN		56	-0.65	-1.58	0.007	0.096	1	1243	tags=20%, list=9%, signal=22%
336	GU_PDEF_TARGETS_UP		65	-0.63	-1.58	0.004	0.097	1	2105	tags=37%, list=16%, signal=44%
337	GSE38697_LIGHT_ZONE_VS_DARK_ZONE_BCELL_DN		67	-0.64	-1.58	0.003	0.097	1	1835	tags=39%, list=14%, signal=45%
338	GO_NEGATIVE_REGULATION_OF_ACTIN_FILAMENT_POLYMERIZATION		37	-0.68	-1.58	0.01	0.097	1	1329	tags=27%, list=10%, signal=30%
339	XBP1_01		104	-0.61	-1.58	0.002	0.097	1	1170	tags=13%, list=9%, signal=15%
340	PID_BMP_PATHWAY		35	-0.71	-1.58	0.007	0.097	1	1577	tags=29%, list=12%, signal=32%
341	TTGCCAA_MIR182		274	-0.57	-1.58	0	0.097	1	2618	tags=25%, list=20%, signal=31%
342	GNF2_DNM1		51	-0.66	-1.58	0.005	0.097	1	1488	tags=43%, list=11%, signal=48%
343	FARMER_BREAST_CANCER_CLUSTER_4		19	-0.78	-1.58	0.013	0.097	1	1780	tags=53%, list=13%, signal=61%
344	CACGTTT_MIR302A		27	-0.72	-1.58	0.009	0.097	1	1560	tags=19%, list=12%, signal=21%
345	GO_NEGATIVE_REGULATION_OF_WNT_SIGNALING_PATHWAY		159	-0.58	-1.58	0.001	0.098	1	1146	tags=16%, list=9%, signal=17%
346	BCAT_GDS748_UP		35	-0.71	-1.58	0.007	0.098	1	1675	tags=37%, list=13%, signal=42%
347	MODULE_47		198	-0.57	-1.58	0	0.098	1	2041	tags=39%, list=15%, signal=46%
348	GO_BRANCHING_MORPHOGENESIS_OF_AN_EPITHELIAL_TUBE		105	-0.6	-1.58	0	0.098	1	1716	tags=30%, list=13%, signal=34%
349	GO_NEURON_NEURON_SYNAPTIC_TRANSMISSION		30	-0.72	-1.58	0.01	0.098	1	1285	tags=30%, list=10%, signal=33%
350	GO_CELL_PART_MORPHOGENESIS		462	-0.56	-1.58	0	0.098	1	1722	tags=22%, list=13%, signal=24%
351	ACTGCAG_MIR173P		87	-0.61	-1.58	0.004	0.099	1	1513	tags=17%, list=11%, signal=19%
352	GO_CARTILAGE_DEVELOPMENT_INVOLVED_IN_ENDOCHONDRAL_BONE_MORPHOGENESIS		15	-0.8	-1.58	0.013	0.1	1	1216	tags=53%, list=9%, signal=59%
353	GO_LYSOPHOSPHOLIPID_ACYLTRANSFERASE_ACTIVITY		17	-0.78	-1.58	0.014	0.099	1	4	tags=6%, list=0%, signal=6%
354	SENESE_HDAC1_AND_HDAC2_TARGETS_DN		169	-0.58	-1.58	0.001	0.099	1	1555	tags=27%, list=12%, signal=30%
355	GTATTAT_MIR3693P		160	-0.58	-1.58	0.001	0.099	1	2087	tags=19%, list=16%, signal=23%
356	YTAATTAA_LHX3_01		122	-0.6	-1.58	0	0.099	1	2260	tags=37%, list=17%, signal=44%
357	GO_REGULATION_OF_EMBRYONIC_DEVELOPMENT		90	-0.62	-1.58	0.004	0.099	1	1860	tags=27%, list=14%, signal=31%
358	GO_ENDOCRINE_SYSTEM_DEVELOPMENT		75	-0.63	-1.58	0.003	0.1	1	2006	tags=37%, list=15%, signal=44%
359	GO_STEM_CELL_DIFFERENTIATION		138	-0.59	-1.58	0	0.1	1	1472	tags=28%, list=11%, signal=31%
360	GO_MICROTUBULE_BUNDLE_FORMATION		43	-0.69	-1.58	0.007	0.099	1	683	tags=21%, list=5%, signal=22%
361	AAANWWTGC_UNKNOWN		142	-0.59	-1.58	0	0.099	1	1589	tags=23%, list=12%, signal=26%
362	MATZUK_CENTRAL_FOR_FEMALE_FERTILITY		19	-0.78	-1.58	0.009	0.099	1	1638	tags=37%, list=12%, signal=42%
363	MCCLUNG_CREB1_TARGETS_UP		68	-0.63	-1.58	0.006	0.1	1	2505	tags=37%, list=19%, signal=45%
364	GO_MESONEPHROS_DEVELOPMENT		65	-0.64	-1.57	0.005	0.1	1	1677	tags=34%, list=13%, signal=39%
365	ONDER_CDH1_TARGETS_2_UP		223	-0.57	-1.57	0	0.1	1	2155	tags=39%, list=16%, signal=46%
366	NFAT_Q4_01		198	-0.58	-1.57	0.001	0.1	1	1416	tags=19%, list=11%, signal=21%
367	BEGUM_TARGETS_OF_PAX3_FOXO1_FUSION_DN		38	-0.7	-1.57	0.003	0.1	1	2083	tags=45%, list=16%, signal=53%
368	CHR10Q25		32	-0.69	-1.57	0.013	0.1	1	488	tags=9%, list=4%, signal=10%
369	NIKOLSKY_BREAST_CANCER_5P15_AMPLICON		17	-0.79	-1.57	0.014	0.101	1	738	tags=18%, list=6%, signal=19%
370	GO_PERIPHERAL_NERVOUS_SYSTEM_DEVELOPMENT		51	-0.66	-1.57	0.007	0.101	1	2363	tags=39%, list=18%, signal=48%
371	GO_REGULATION_OF_WNT_SIGNALING_PATHWAY		247	-0.57	-1.57	0	0.101	1	1734	tags=19%, list=13%, signal=22%
372	GO_MESENCHYMAL_CELL_DIFFERENTIATION		102	-0.61	-1.57	0.006	0.101	1	1456	tags=31%, list=11%, signal=35%
373	AR_Q2		89	-0.62	-1.57	0.001	0.101	1	1416	tags=20%, list=11%, signal=22%
374	GO_EXOCYTIC_VESICLE_MEMBRANE		36	-0.7	-1.57	0.007	0.101	1	1077	tags=31%, list=8%, signal=33%
375	SMID_BREAST_CANCER_RELAPSE_IN_BONE_UP		56	-0.65	-1.57	0.005	0.101	1	1352	tags=36%, list=10%, signal=40%
376	TAAYNRNNTCC_UNKNOWN		113	-0.61	-1.57	0	0.101	1	1400	tags=26%, list=11%, signal=28%
377	GO_NEGATIVE_CHEMOTAXIS		34	-0.7	-1.57	0.014	0.103	1	1286	tags=44%, list=10%, signal=49%
378	GSE19825_NAIVE_VS_DAY3_EFF_CD8_TCELL_UP		110	-0.6	-1.57	0.002	0.104	1	1748	tags=39%, list=13%, signal=45%
379	HNF3B_01		146	-0.59	-1.57	0.001	0.104	1	1710	tags=32%, list=13%, signal=36%
380	TCTAGAG_MIR517		39	-0.68	-1.57	0.007	0.105	1	236	tags=10%, list=2%, signal=10%
381	KONDO_PROSTATE_CANCER_HCP_WITH_H3K27ME3		60	-0.64	-1.57	0.006	0.106	1	1483	tags=28%, list=11%, signal=32%
382	GO_AXON_REGENERATION		18	-0.78	-1.57	0.015	0.106	1	582	tags=17%, list=4%, signal=17%
383	GSE31622_WT_VS_KLF3_KO_BCELL_UP		142	-0.58	-1.57	0	0.106	1	1191	tags=21%, list=9%, signal=23%
384	GO_EMBRYONIC_SKELETAL_SYSTEM_DEVELOPMENT		90	-0.61	-1.57	0.006	0.106	1	1650	tags=28%, list=12%, signal=32%
385	CEBPDELTA_Q6		175	-0.57	-1.57	0	0.106	1	1451	tags=20%, list=11%, signal=22%
386	GO_VENTRICULAR_SEPTUM_DEVELOPMENT		43	-0.67	-1.57	0.008	0.106	1	2359	tags=47%, list=18%, signal=56%
387	GO_BRAIN_MORPHOGENESIS		24	-0.74	-1.57	0.012	0.106	1	815	tags=25%, list=6%, signal=27%
388	TGCTTTG_MIR330		245	-0.56	-1.57	0	0.106	1	1378	tags=13%, list=10%, signal=14%
389	GO_FORMATION_OF_PRIMARY_GERM_LAYER		85	-0.62	-1.57	0.007	0.106	1	2129	tags=33%, list=16%, signal=39%
390	GO_APICAL_JUNCTION_COMPLEX		100	-0.61	-1.57	0.001	0.106	1	1672	tags=28%, list=13%, signal=32%
391	AMEF2_Q6		169	-0.57	-1.57	0.001	0.107	1	1785	tags=27%, list=13%, signal=30%
392	GO_CELLULAR_IRON_ION_HOMEOSTASIS		39	-0.67	-1.57	0.004	0.107	1	1535	tags=33%, list=12%, signal=38%
393	MARTORIATI_MDM4_TARGETS_FETAL_LIVER_UP		179	-0.58	-1.57	0.001	0.107	1	2582	tags=39%, list=20%, signal=47%
394	GO_EPITHELIAL_CELL_DIFFERENTIATION		325	-0.56	-1.57	0	0.107	1	1843	tags=26%, list=14%, signal=29%
395	GO_PROTEOGLYCAN_METABOLIC_PROCESS		62	-0.64	-1.57	0.009	0.107	1	1967	tags=37%, list=15%, signal=43%
396	GSE37532_TREG_VS_TCONV_CD4_TCELL_FROM_VISCERAL_ADIPOSE_TISSUE_UP		62	-0.63	-1.56	0.005	0.107	1	1785	tags=47%, list=13%, signal=54%
397	GTGCCAA_MIR96		246	-0.56	-1.56	0	0.107	1	1520	tags=18%, list=11%, signal=20%
398	CATTGTYY_SOX9_B1		293	-0.56	-1.56	0	0.108	1	1650	tags=22%, list=12%, signal=24%
399	MODULE_85		41	-0.68	-1.56	0.008	0.108	1	1472	tags=34%, list=11%, signal=38%
400	WEST_ADRENOCORTICAL_TUMOR_MARKERS_UP		18	-0.76	-1.56	0.025	0.108	1	385	tags=17%, list=3%, signal=17%
401	GO_CELL_FATE_SPECIFICATION		39	-0.68	-1.56	0.011	0.108	1	1001	tags=28%, list=8%, signal=30%
402	YAO_TEMPORAL_RESPONSE_TO_PROGESTERONE_CLUSTER_16		65	-0.63	-1.56	0.015	0.107	1	2028	tags=42%, list=15%, signal=49%
403	TAATAAT_MIR126		165	-0.58	-1.56	0	0.107	1	1839	tags=22%, list=14%, signal=25%
404	GO_EMBRYONIC_ORGAN_DEVELOPMENT		304	-0.55	-1.56	0	0.108	1	1727	tags=26%, list=13%, signal=29%
405	GO_RENAL_SYSTEM_PROCESS		69	-0.63	-1.56	0.005	0.108	1	1605	tags=36%, list=12%, signal=41%
406	GO_STEROID_HORMONE_RECEPTOR_ACTIVITY		40	-0.67	-1.56	0.011	0.11	1	1877	tags=35%, list=14%, signal=41%
407	TBP_01		159	-0.58	-1.56	0	0.11	1	1182	tags=22%, list=9%, signal=24%
408	MAZR_01		176	-0.57	-1.56	0.002	0.11	1	1301	tags=18%, list=10%, signal=20%
409	GSE40274_FOXP3_VS_FOXP3_AND_SATB1_TRANSDUCED_ACTIVATED_CD4_TCELL_UP		71	-0.62	-1.56	0.009	0.109	1	1286	tags=31%, list=10%, signal=34%
410	CREIGHTON_ENDOCRINE_THERAPY_RESISTANCE_1		408	-0.55	-1.56	0	0.109	1	1732	tags=17%, list=13%, signal=19%
411	GO_REGULATION_OF_GLUCOSE_METABOLIC_PROCESS		81	-0.62	-1.56	0.004	0.11	1	2049	tags=32%, list=15%, signal=38%
412	GO_AMINO_ACID_BINDING		76	-0.62	-1.56	0.003	0.11	1	1813	tags=30%, list=14%, signal=35%
413	CDC5_01		164	-0.58	-1.56	0.001	0.11	1	1716	tags=23%, list=13%, signal=26%
414	GCM_BECN1		55	-0.65	-1.56	0.01	0.11	1	512	tags=5%, list=4%, signal=6%
415	TAL1BETAITF2_01		181	-0.57	-1.56	0.001	0.11	1	1737	tags=27%, list=13%, signal=31%
416	GO_IRON_ION_HOMEOSTASIS		59	-0.64	-1.56	0.007	0.11	1	1535	tags=27%, list=12%, signal=31%
417	EVI1_05		118	-0.59	-1.56	0.002	0.11	1	934	tags=20%, list=7%, signal=22%
418	GO_MESODERM_MORPHOGENESIS		49	-0.66	-1.56	0.006	0.111	1	1802	tags=33%, list=14%, signal=38%
419	GO_CELL_FATE_DETERMINATION		29	-0.71	-1.56	0.013	0.11	1	1809	tags=38%, list=14%, signal=44%
420	GO_AXIS_SPECIFICATION		65	-0.63	-1.56	0.009	0.11	1	1565	tags=25%, list=12%, signal=28%
421	KANG_AR_TARGETS_UP		15	-0.79	-1.56	0.029	0.111	1	2083	tags=60%, list=16%, signal=71%
422	PLASARI_TGFB1_TARGETS_10HR_DN		209	-0.56	-1.56	0	0.111	1	1767	tags=29%, list=13%, signal=33%
423	GO_REGULATION_OF_HEART_CONTRACTION		139	-0.59	-1.56	0	0.111	1	1686	tags=32%, list=13%, signal=37%
424	SCHAEFFER_SOX9_TARGETS_IN_PROSTATE_DEVELOPMENT_UP		17	-0.79	-1.56	0.023	0.111	1	1379	tags=53%, list=10%, signal=59%
425	POU3F2_01		60	-0.64	-1.56	0.004	0.112	1	1064	tags=22%, list=8%, signal=23%
426	EFC_Q6		193	-0.57	-1.56	0.001	0.113	1	1021	tags=15%, list=8%, signal=15%
427	NABA_ECM_AFFILIATED		95	-0.6	-1.56	0.002	0.113	1	1559	tags=34%, list=12%, signal=38%
428	CARD_MIR302A_TARGETS		66	-0.63	-1.56	0.005	0.113	1	1827	tags=20%, list=14%, signal=23%
429	GO_POSITIVE_REGULATION_OF_ENDOTHELIAL_CELL_MIGRATION		59	-0.63	-1.56	0.01	0.113	1	2042	tags=37%, list=15%, signal=44%
430	YAO_TEMPORAL_RESPONSE_TO_PROGESTERONE_CLUSTER_2		64	-0.63	-1.56	0.009	0.113	1	1618	tags=27%, list=12%, signal=30%
431	LIU_PROSTATE_CANCER_DN		367	-0.55	-1.56	0	0.113	1	1866	tags=30%, list=14%, signal=34%
432	CHR2Q31		60	-0.64	-1.56	0.008	0.112	1	1477	tags=18%, list=11%, signal=21%
433	HUANG_FOXA2_TARGETS_DN		30	-0.71	-1.56	0.016	0.112	1	2045	tags=60%, list=15%, signal=71%
434	GO_MORPHOGENESIS_OF_AN_EPITHELIUM		303	-0.56	-1.56	0	0.112	1	1916	tags=25%, list=14%, signal=29%
435	GO_FIBRONECTIN_BINDING		23	-0.74	-1.55	0.008	0.113	1	1716	tags=48%, list=13%, signal=55%
436	MEIS1BHOXA9_01		91	-0.6	-1.55	0.001	0.113	1	1076	tags=23%, list=8%, signal=25%
437	GO_NEURON_FATE_COMMITMENT		38	-0.67	-1.55	0.013	0.112	1	1429	tags=34%, list=11%, signal=38%
438	GO_TRANSMEMBRANE_RECEPTOR_PROTEIN_TYROSINE_KINASE_ACTIVITY		45	-0.66	-1.55	0.018	0.112	1	1761	tags=36%, list=13%, signal=41%
439	NKX61_01		156	-0.58	-1.55	0	0.113	1	1070	tags=17%, list=8%, signal=19%
440	GSE17721_CTRL_VS_LPS_0.5H_BMDC_DN		156	-0.58	-1.55	0.001	0.113	1	1266	tags=16%, list=10%, signal=18%
441	GO_REGULATION_OF_POTASSIUM_ION_TRANSMEMBRANE_TRANSPORT		42	-0.66	-1.55	0.012	0.114	1	1055	tags=24%, list=8%, signal=26%
442	GO_CEREBELLAR_CORTEX_MORPHOGENESIS		18	-0.76	-1.55	0.013	0.114	1	1287	tags=33%, list=10%, signal=37%
443	MODULE_99		195	-0.57	-1.55	0	0.114	1	1552	tags=37%, list=12%, signal=42%
444	BONOME_OVARIAN_CANCER_POOR_SURVIVAL_UP		29	-0.71	-1.55	0.016	0.114	1	1082	tags=24%, list=8%, signal=26%
445	GO_TRANSMEMBRANE_RECEPTOR_PROTEIN_KINASE_ACTIVITY		61	-0.63	-1.55	0.007	0.114	1	1761	tags=30%, list=13%, signal=34%
446	GO_BRANCHING_INVOLVED_IN_URETERIC_BUD_MORPHOGENESIS		29	-0.71	-1.55	0.004	0.114	1	1167	tags=31%, list=9%, signal=34%
447	PID_INTEGRIN3_PATHWAY		37	-0.68	-1.55	0.014	0.114	1	2855	tags=62%, list=22%, signal=79%
448	CHR2P25		38	-0.67	-1.55	0.017	0.114	1	745	tags=18%, list=6%, signal=19%
449	GO_MECHANORECEPTOR_DIFFERENTIATION		32	-0.7	-1.55	0.007	0.114	1	1075	tags=25%, list=8%, signal=27%
450	GO_RESPIRATORY_SYSTEM_DEVELOPMENT		158	-0.57	-1.55	0	0.114	1	1870	tags=27%, list=14%, signal=31%
451	CHEBOTAEV_GR_TARGETS_UP		62	-0.64	-1.55	0.01	0.114	1	1193	tags=31%, list=9%, signal=34%
452	GO_TISSUE_MORPHOGENESIS		399	-0.55	-1.55	0	0.114	1	1685	tags=24%, list=13%, signal=27%
453	GO_RESPONSE_TO_XENOBIOTIC_STIMULUS		51	-0.64	-1.55	0.011	0.114	1	1771	tags=33%, list=13%, signal=38%
454	GO_NEGATIVE_REGULATION_OF_PROTEIN_POLYMERIZATION		48	-0.67	-1.55	0.016	0.114	1	1329	tags=23%, list=10%, signal=25%
455	WGTTNNNNNAAA_UNKNOWN		379	-0.55	-1.55	0	0.114	1	2287	tags=28%, list=17%, signal=33%
456	FREAC7_01		122	-0.59	-1.55	0.001	0.114	1	2053	tags=31%, list=16%, signal=37%
457	RGAANNTTC_HSF1_01		324	-0.55	-1.55	0	0.114	1	2319	tags=27%, list=18%, signal=31%
458	GSE8921_UNSTIM_0H_VS_TLR1_2_STIM_MONOCYTE_3H_DN		110	-0.59	-1.55	0.002	0.114	1	1658	tags=33%, list=13%, signal=37%
459	POOLA_INVASIVE_BREAST_CANCER_DN		96	-0.6	-1.55	0.004	0.114	1	1581	tags=33%, list=12%, signal=38%
460	OCT1_05		154	-0.57	-1.55	0.001	0.114	1	1149	tags=18%, list=9%, signal=20%
461	GO_NEGATIVE_REGULATION_OF_CHONDROCYTE_DIFFERENTIATION		15	-0.79	-1.55	0.019	0.114	1	1429	tags=60%, list=11%, signal=67%
462	MASSARWEH_TAMOXIFEN_RESISTANCE_DN		184	-0.57	-1.55	0	0.114	1	2045	tags=28%, list=15%, signal=33%
463	KEGG_ALANINE_ASPARTATE_AND_GLUTAMATE_METABOLISM		27	-0.72	-1.55	0.015	0.115	1	903	tags=26%, list=7%, signal=28%
464	HALLMARK_HYPOXIA		172	-0.57	-1.55	0	0.116	1	2650	tags=39%, list=20%, signal=48%
465	OCT1_Q5_01		168	-0.58	-1.55	0	0.116	1	1021	tags=18%, list=8%, signal=20%
466	GO_CIRCADIAN_REGULATION_OF_GENE_EXPRESSION		45	-0.66	-1.55	0.006	0.117	1	1541	tags=22%, list=12%, signal=25%
467	FREAC3_01		178	-0.56	-1.55	0	0.117	1	1469	tags=21%, list=11%, signal=24%
468	GO_POSITIVE_REGULATION_OF_CARDIAC_MUSCLE_TISSUE_DEVELOPMENT		22	-0.74	-1.55	0.032	0.117	1	534	tags=23%, list=4%, signal=24%
469	NKX22_01		124	-0.58	-1.55	0.004	0.117	1	1316	tags=19%, list=10%, signal=20%
470	CEBPB_01		192	-0.56	-1.55	0.001	0.118	1	1862	tags=22%, list=14%, signal=26%
471	AAGCACA_MIR218		297	-0.55	-1.55	0	0.117	1	1570	tags=15%, list=12%, signal=17%
472	GO_CELL_SEPARATION_AFTER_CYTOKINESIS		15	-0.79	-1.55	0.011	0.117	1	42	tags=7%, list=0%, signal=7%
473	AAGCCAT_MIR135A_MIR135B		271	-0.55	-1.55	0.001	0.117	1	2215	tags=22%, list=17%, signal=26%
474	CHR7P14		24	-0.73	-1.54	0.02	0.118	1	1765	tags=33%, list=13%, signal=38%
475	SENGUPTA_NASOPHARYNGEAL_CARCINOMA_WITH_LMP1_UP		301	-0.55	-1.54	0	0.118	1	1563	tags=19%, list=12%, signal=21%
476	CAGCCTC_MIR4855P		117	-0.59	-1.54	0.001	0.119	1	1566	tags=17%, list=12%, signal=19%
477	REACTOME_INHIBITION_OF_INSULIN_SECRETION_BY_ADRENALINE_NORADRENALINE		24	-0.72	-1.54	0.023	0.119	1	2102	tags=38%, list=16%, signal=45%
478	HP1SITEFACTOR_Q6		164	-0.57	-1.54	0	0.119	1	1816	tags=26%, list=14%, signal=30%
479	PID_HEDGEHOG_2PATHWAY		19	-0.73	-1.54	0.028	0.119	1	1553	tags=37%, list=12%, signal=42%
480	GO_POST_EMBRYONIC_DEVELOPMENT		70	-0.63	-1.54	0.008	0.119	1	2469	tags=34%, list=19%, signal=42%
481	BACH1_01		199	-0.57	-1.54	0	0.119	1	1721	tags=21%, list=13%, signal=24%
482	GO_ENDOCARDIAL_CUSHION_DEVELOPMENT		27	-0.73	-1.54	0.022	0.119	1	1095	tags=30%, list=8%, signal=32%
483	REACTOME_DEVELOPMENTAL_BIOLOGY		308	-0.55	-1.54	0	0.12	1	1835	tags=23%, list=14%, signal=26%
484	VART_KSHV_INFECTION_ANGIOGENIC_MARKERS_DN		102	-0.59	-1.54	0.005	0.12	1	1863	tags=41%, list=14%, signal=48%
485	GO_AMINO_ACID_TRANSMEMBRANE_TRANSPORT		43	-0.66	-1.54	0.014	0.12	1	1132	tags=28%, list=9%, signal=30%
486	MODULE_199		45	-0.66	-1.54	0.008	0.12	1	1472	tags=36%, list=11%, signal=40%
487	ZHOU_INFLAMMATORY_RESPONSE_FIMA_UP		347	-0.55	-1.54	0	0.121	1	1651	tags=25%, list=12%, signal=28%
488	POU3F2_02		173	-0.57	-1.54	0	0.122	1	1702	tags=24%, list=13%, signal=27%
489	MCCLUNG_DELTA_FOSB_TARGETS_2WK		33	-0.69	-1.54	0.011	0.122	1	2125	tags=33%, list=16%, signal=40%
490	GO_AMINO_ACID_TRANSMEMBRANE_TRANSPORTER_ACTIVITY		49	-0.65	-1.54	0.008	0.122	1	1132	tags=27%, list=9%, signal=29%
491	CHR10Q11		32	-0.69	-1.54	0.019	0.122	1	255	tags=13%, list=2%, signal=13%
492	GO_ALPHA_TUBULIN_BINDING		19	-0.77	-1.54	0.018	0.122	1	500	tags=21%, list=4%, signal=22%
493	GO_NEGATIVE_REGULATION_OF_SMOOTHENED_SIGNALING_PATHWAY		21	-0.74	-1.54	0.02	0.122	1	1777	tags=33%, list=13%, signal=38%
494	GO_LONG_TERM_MEMORY		17	-0.76	-1.54	0.014	0.123	1	235	tags=12%, list=2%, signal=12%
495	ER_Q6_01		187	-0.56	-1.54	0.001	0.124	1	1505	tags=18%, list=11%, signal=20%
496	YATTNATC_UNKNOWN		234	-0.56	-1.54	0.001	0.124	1	1173	tags=21%, list=9%, signal=23%
497	GO_NEUROMUSCULAR_PROCESS_CONTROLLING_BALANCE		35	-0.69	-1.54	0.013	0.124	1	799	tags=17%, list=6%, signal=18%
498	JOHANSSON_GLIOMAGENESIS_BY_PDGFB_DN		15	-0.79	-1.54	0.018	0.124	1	728	tags=27%, list=6%, signal=28%
499	ZID_01		192	-0.56	-1.54	0.001	0.124	1	1414	tags=19%, list=11%, signal=21%
500	SEKI_INFLAMMATORY_RESPONSE_LPS_DN		17	-0.76	-1.54	0.027	0.124	1	1498	tags=41%, list=11%, signal=46%
501	GO_REGULATION_OF_ACTIN_FILAMENT_DEPOLYMERIZATION		37	-0.67	-1.54	0.013	0.124	1	1286	tags=22%, list=10%, signal=24%
502	GO_WNT_SIGNALING_PATHWAY_CALCIUM_MODULATING_PATHWAY		31	-0.7	-1.54	0.015	0.124	1	1011	tags=26%, list=8%, signal=28%
503	DOANE_BREAST_CANCER_ESR1_UP		70	-0.62	-1.54	0.009	0.124	1	1509	tags=33%, list=11%, signal=37%
504	OCT_Q6		166	-0.57	-1.54	0	0.123	1	1894	tags=27%, list=14%, signal=31%
505	SOX5_01		196	-0.56	-1.54	0	0.123	1	2134	tags=27%, list=16%, signal=32%
506	GO_CEREBELLAR_CORTEX_DEVELOPMENT		30	-0.7	-1.54	0.017	0.123	1	1287	tags=27%, list=10%, signal=29%
507	MIYAGAWA_TARGETS_OF_EWSR1_ETS_FUSIONS_DN		180	-0.56	-1.54	0.001	0.123	1	2041	tags=34%, list=15%, signal=40%
508	GO_PROTEIN_PHOSPHATASE_2A_BINDING		26	-0.7	-1.54	0.022	0.124	1	41	tags=4%, list=0%, signal=4%
509	ACCAATC_MIR509		30	-0.7	-1.54	0.012	0.124	1	977	tags=20%, list=7%, signal=22%
510	ATACCTC_MIR202		153	-0.57	-1.54	0.001	0.124	1	2358	tags=29%, list=18%, signal=35%
511	YAATNRNNNYNATT_UNKNOWN		66	-0.64	-1.54	0.004	0.124	1	1623	tags=26%, list=12%, signal=29%
512	JACKSON_DNMT1_TARGETS_DN		21	-0.73	-1.54	0.022	0.124	1	1146	tags=29%, list=9%, signal=31%
513	PID_TGFBR_PATHWAY		54	-0.64	-1.53	0.005	0.127	1	866	tags=9%, list=7%, signal=10%
514	AGCYRWTTC_UNKNOWN		88	-0.6	-1.53	0.005	0.127	1	2311	tags=35%, list=17%, signal=42%
515	YATGNWAAT_OCT_C		229	-0.55	-1.53	0.001	0.127	1	1461	tags=21%, list=11%, signal=23%
516	GO_BLOOD_VESSEL_ENDOTHELIAL_CELL_MIGRATION		22	-0.73	-1.53	0.031	0.127	1	2653	tags=64%, list=20%, signal=79%
517	FOXD3_01		141	-0.58	-1.53	0	0.127	1	1740	tags=29%, list=13%, signal=33%
518	GO_ADULT_BEHAVIOR		85	-0.6	-1.53	0.001	0.128	1	1285	tags=20%, list=10%, signal=22%
519	GO_MORPHOGENESIS_OF_A_BRANCHING_STRUCTURE		128	-0.57	-1.53	0.002	0.128	1	1716	tags=28%, list=13%, signal=32%
520	GO_VENTRAL_SPINAL_CORD_DEVELOPMENT		25	-0.71	-1.53	0.018	0.129	1	549	tags=24%, list=4%, signal=25%
521	GO_HEART_DEVELOPMENT		365	-0.55	-1.53	0	0.13	1	1844	tags=23%, list=14%, signal=26%
522	GO_ORGAN_GROWTH		45	-0.65	-1.53	0.011	0.13	1	1379	tags=31%, list=10%, signal=35%
523	HNF1_Q6		151	-0.57	-1.53	0.002	0.13	1	1120	tags=21%, list=8%, signal=22%
524	CHR14Q12		18	-0.78	-1.53	0.024	0.13	1	285	tags=17%, list=2%, signal=17%
525	CTCTAGA_MIR526C_MIR518F_MIR526A		42	-0.66	-1.53	0.023	0.13	1	1914	tags=31%, list=14%, signal=36%
526	GO_POSITIVE_REGULATION_OF_AXON_EXTENSION		32	-0.68	-1.53	0.025	0.13	1	1716	tags=31%, list=13%, signal=36%
527	PR_Q2		183	-0.56	-1.53	0.001	0.13	1	1089	tags=15%, list=8%, signal=16%
528	GO_RETINA_DEVELOPMENT_IN_CAMERA_TYPE_EYE		93	-0.6	-1.53	0.005	0.13	1	1419	tags=28%, list=11%, signal=31%
529	SMID_BREAST_CANCER_RELAPSE_IN_BRAIN_DN		61	-0.62	-1.53	0.016	0.13	1	1503	tags=31%, list=11%, signal=35%
530	GO_INNERVATION		18	-0.76	-1.53	0.021	0.13	1	1419	tags=39%, list=11%, signal=44%
531	GSE4748_CTRL_VS_LPS_AND_CYANOBACTERIUM_LPSLIKE_STIM_DC_3H_DN		180	-0.57	-1.53	0	0.131	1	1950	tags=27%, list=15%, signal=31%
532	KEGG_TGF_BETA_SIGNALING_PATHWAY		71	-0.62	-1.53	0.008	0.13	1	1577	tags=23%, list=12%, signal=25%
533	TEF_Q6		165	-0.57	-1.53	0	0.131	1	2270	tags=29%, list=17%, signal=35%
534	MODULE_372		20	-0.73	-1.53	0.022	0.131	1	745	tags=10%, list=6%, signal=11%
535	GO_NEGATIVE_REGULATION_OF_CATION_CHANNEL_ACTIVITY		20	-0.74	-1.53	0.033	0.132	1	1142	tags=35%, list=9%, signal=38%
536	CTACTAG_MIR325		15	-0.79	-1.53	0.02	0.133	1	650	tags=13%, list=5%, signal=14%
537	HMEF2_Q6		87	-0.6	-1.53	0.005	0.133	1	1400	tags=25%, list=11%, signal=28%
538	GO_EXOCYTIC_VESICLE		100	-0.59	-1.53	0.005	0.132	1	1557	tags=27%, list=12%, signal=30%
539	NIKOLSKY_BREAST_CANCER_7Q21_Q22_AMPLICON		46	-0.65	-1.53	0.015	0.132	1	1733	tags=24%, list=13%, signal=27%
540	GO_REGULATION_OF_STEM_CELL_DIFFERENTIATION		91	-0.6	-1.53	0.006	0.133	1	1594	tags=23%, list=12%, signal=26%
541	OCT1_07		105	-0.59	-1.53	0.009	0.134	1	1024	tags=19%, list=8%, signal=20%
542	YAP1_DN		24	-0.72	-1.53	0.021	0.134	1	398	tags=13%, list=3%, signal=13%
543	GO_EMBRYONIC_DIGESTIVE_TRACT_DEVELOPMENT		20	-0.75	-1.53	0.026	0.135	1	1650	tags=65%, list=12%, signal=74%
544	GO_POSITIVE_REGULATION_OF_NEURAL_PRECURSOR_CELL_PROLIFERATION		26	-0.71	-1.52	0.016	0.135	1	1716	tags=31%, list=13%, signal=35%
545	MODULE_100		379	-0.53	-1.52	0	0.135	1	1891	tags=32%, list=14%, signal=37%
546	GSE9946_MATURE_STIMULATORY_VS_PROSTAGLANDINE2_TREATED_MATURE_DC_DN		71	-0.62	-1.52	0.006	0.135	1	1451	tags=35%, list=11%, signal=39%
547	GO_EPITHELIAL_TO_MESENCHYMAL_TRANSITION		46	-0.65	-1.52	0.014	0.135	1	1700	tags=33%, list=13%, signal=37%
548	GSE29614_CTRL_VS_TIV_FLU_VACCINE_PBMC_2007_UP		68	-0.61	-1.52	0.013	0.135	1	622	tags=15%, list=5%, signal=15%
549	GR_Q6_01		194	-0.56	-1.52	0	0.135	1	923	tags=12%, list=7%, signal=13%
550	GO_NEGATIVE_REGULATION_OF_CANONICAL_WNT_SIGNALING_PATHWAY		133	-0.57	-1.52	0.005	0.135	1	1063	tags=14%, list=8%, signal=15%
551	REACTOME_DIABETES_PATHWAYS		103	-0.58	-1.52	0.008	0.136	1	2129	tags=17%, list=16%, signal=20%
552	ATGTTTC_MIR494		121	-0.58	-1.52	0.003	0.137	1	849	tags=7%, list=6%, signal=8%
553	GTGGGTGK_UNKNOWN		213	-0.55	-1.52	0	0.137	1	1841	tags=23%, list=14%, signal=26%
554	KEGG_AXON_GUIDANCE		107	-0.59	-1.52	0.006	0.137	1	1619	tags=30%, list=12%, signal=34%
555	GO_ORGANELLE_TRANSPORT_ALONG_MICROTUBULE		49	-0.65	-1.52	0.012	0.137	1	235	tags=8%, list=2%, signal=8%
556	REACTOME_CIRCADIAN_REPRESSION_OF_EXPRESSION_BY_REV_ERBA		19	-0.75	-1.52	0.017	0.136	1	595	tags=16%, list=4%, signal=17%
557	GO_EPHRIN_RECEPTOR_SIGNALING_PATHWAY		69	-0.61	-1.52	0.012	0.136	1	1619	tags=20%, list=12%, signal=23%
558	GO_MESODERMAL_CELL_DIFFERENTIATION		18	-0.75	-1.52	0.023	0.139	1	1802	tags=56%, list=14%, signal=64%
559	GO_COLLAGEN_BINDING		54	-0.63	-1.52	0.015	0.139	1	2182	tags=44%, list=16%, signal=53%
560	GO_SUGAR_TRANSMEMBRANE_TRANSPORTER_ACTIVITY		21	-0.72	-1.52	0.041	0.14	1	1678	tags=33%, list=13%, signal=38%
561	GSE22443_NAIVE_VS_ACT_AND_IL12_TREATED_CD8_TCELL_DN		150	-0.56	-1.52	0.002	0.139	1	1954	tags=20%, list=15%, signal=23%
562	GO_METALLOENDOPEPTIDASE_ACTIVITY		77	-0.61	-1.52	0.009	0.139	1	1231	tags=26%, list=9%, signal=28%
563	GO_NERVE_DEVELOPMENT		48	-0.64	-1.52	0.012	0.14	1	1477	tags=31%, list=11%, signal=35%
564	MODULE_297		48	-0.63	-1.52	0.017	0.14	1	2125	tags=44%, list=16%, signal=52%
565	LASTOWSKA_COAMPLIFIED_WITH_MYCN		32	-0.68	-1.52	0.026	0.141	1	535	tags=13%, list=4%, signal=13%
566	GO_ENDOTHELIUM_DEVELOPMENT		81	-0.6	-1.52	0.007	0.141	1	2098	tags=28%, list=16%, signal=34%
567	BRIDEAU_IMPRINTED_GENES		41	-0.66	-1.52	0.021	0.141	1	1172	tags=34%, list=9%, signal=37%
568	GO_NEGATIVE_REGULATION_OF_BLOOD_VESSEL_ENDOTHELIAL_CELL_MIGRATION		21	-0.73	-1.52	0.02	0.143	1	1276	tags=33%, list=10%, signal=37%
569	GO_REGULATION_OF_NON_CANONICAL_WNT_SIGNALING_PATHWAY		16	-0.76	-1.52	0.023	0.142	1	592	tags=25%, list=4%, signal=26%
570	GO_SPINAL_CORD_MOTOR_NEURON_DIFFERENTIATION		22	-0.72	-1.52	0.033	0.142	1	490	tags=23%, list=4%, signal=24%
571	GO_TUBE_MORPHOGENESIS		257	-0.55	-1.52	0	0.142	1	1716	tags=24%, list=13%, signal=27%
572	TTTGCAC_MIR19A_MIR19B		429	-0.53	-1.52	0	0.143	1	2039	tags=19%, list=15%, signal=22%
573	CRX_NRL_DN.V1_DN		87	-0.6	-1.52	0.004	0.143	1	1998	tags=36%, list=15%, signal=42%
574	HNF3_Q6		130	-0.57	-1.52	0.002	0.143	1	1969	tags=31%, list=15%, signal=36%
575	GO_INNER_EAR_RECEPTOR_CELL_DEVELOPMENT		24	-0.71	-1.52	0.022	0.143	1	1063	tags=25%, list=8%, signal=27%
576	YAUCH_HEDGEHOG_SIGNALING_PARACRINE_UP		98	-0.59	-1.52	0.008	0.143	1	1005	tags=26%, list=8%, signal=27%
577	CHR3Q25		36	-0.67	-1.52	0.019	0.143	1	1843	tags=28%, list=14%, signal=32%
578	ELVIDGE_HYPOXIA_BY_DMOG_UP		118	-0.58	-1.52	0.004	0.143	1	2587	tags=45%, list=20%, signal=55%
579	GO_INNER_EAR_MORPHOGENESIS		63	-0.62	-1.52	0.014	0.143	1	1063	tags=27%, list=8%, signal=29%
580	GO_ENDOCARDIAL_CUSHION_MORPHOGENESIS		18	-0.75	-1.52	0.032	0.143	1	793	tags=28%, list=6%, signal=30%
581	GO_MULTI_MULTICELLULAR_ORGANISM_PROCESS		146	-0.56	-1.52	0	0.143	1	1547	tags=26%, list=12%, signal=29%
582	GO_RESPONSE_TO_AUDITORY_STIMULUS		15	-0.77	-1.52	0.016	0.143	1	365	tags=33%, list=3%, signal=34%
583	TCTCTCC_MIR185		82	-0.6	-1.52	0.009	0.143	1	1748	tags=23%, list=13%, signal=27%
584	GSE21927_UNTREATED_VS_GMCSF_IL6_TREATED_BONE_MARROW_UP		125	-0.57	-1.52	0.002	0.143	1	847	tags=11%, list=6%, signal=12%
585	GO_ADULT_LOCOMOTORY_BEHAVIOR		56	-0.63	-1.51	0.016	0.144	1	451	tags=13%, list=3%, signal=13%
586	VERHAAK_GLIOBLASTOMA_CLASSICAL		131	-0.57	-1.51	0.006	0.144	1	1677	tags=21%, list=13%, signal=24%
587	GO_PALLIUM_DEVELOPMENT		110	-0.57	-1.51	0.004	0.145	1	1052	tags=10%, list=8%, signal=11%
588	GSE7219_WT_VS_NIK_NFKB2_KO_LPS_AND_ANTI_CD40_STIM_DC_UP		174	-0.56	-1.51	0.001	0.145	1	1872	tags=29%, list=14%, signal=33%
589	GO_NEGATIVE_REGULATION_OF_GROWTH		181	-0.56	-1.51	0.001	0.145	1	1522	tags=25%, list=12%, signal=28%
590	GSE25123_CTRL_VS_IL4_AND_ROSIGLITAZONE_STIM_MACROPHAGE_DN		131	-0.57	-1.51	0.001	0.147	1	819	tags=11%, list=6%, signal=12%
591	GO_REGULATION_OF_SYNAPSE_ASSEMBLY		37	-0.67	-1.51	0.018	0.147	1	1192	tags=27%, list=9%, signal=30%
592	GO_TRANSCRIPTION_FACTOR_ACTIVITY_DIRECT_LIGAND_REGULATED_SEQUENCE_SPECIFIC_DNA_BINDING		32	-0.69	-1.51	0.023	0.147	1	1816	tags=31%, list=14%, signal=36%
593	GO_REGULATION_OF_EPITHELIAL_CELL_MIGRATION		143	-0.57	-1.51	0.002	0.147	1	1829	tags=29%, list=14%, signal=33%
594	GO_SINGLE_ORGANISM_BEHAVIOR		249	-0.54	-1.51	0	0.147	1	1704	tags=22%, list=13%, signal=25%
595	GO_CELL_SUBSTRATE_JUNCTION_ASSEMBLY		37	-0.66	-1.51	0.019	0.148	1	2388	tags=41%, list=18%, signal=49%
596	GO_REGULATION_OF_GENERATION_OF_PRECURSOR_METABOLITES_AND_ENERGY		70	-0.61	-1.51	0.011	0.147	1	1902	tags=24%, list=14%, signal=28%
597	CDX2_Q5		169	-0.55	-1.51	0	0.147	1	1553	tags=25%, list=12%, signal=28%
598	ACEVEDO_LIVER_CANCER_WITH_H3K9ME3_UP		62	-0.62	-1.51	0.008	0.147	1	1114	tags=27%, list=8%, signal=30%
599	WANG_RESPONSE_TO_FORSKOLIN_UP		19	-0.75	-1.51	0.04	0.147	1	19	tags=5%, list=0%, signal=5%
600	TGCAAAC_MIR452		82	-0.59	-1.51	0.012	0.148	1	2324	tags=24%, list=18%, signal=29%
601	GO_EAR_MORPHOGENESIS		76	-0.6	-1.51	0.011	0.148	1	1886	tags=34%, list=14%, signal=40%
602	USF_Q6		203	-0.55	-1.51	0.001	0.148	1	631	tags=7%, list=5%, signal=7%
603	GSE32423_CTRL_VS_IL7_MEMORY_CD8_TCELL_DN		118	-0.56	-1.51	0.008	0.148	1	1696	tags=22%, list=13%, signal=25%
604	PID_NOTCH_PATHWAY		47	-0.65	-1.51	0.015	0.148	1	1863	tags=32%, list=14%, signal=37%
605	JOHANSSON_BRAIN_CANCER_EARLY_VS_LATE_DN		38	-0.67	-1.51	0.025	0.148	1	1780	tags=34%, list=13%, signal=39%
606	MCCABE_HOXC6_TARGETS_DN		16	-0.76	-1.51	0.025	0.148	1	891	tags=25%, list=7%, signal=27%
607	GO_EPITHELIAL_CELL_DEVELOPMENT		147	-0.57	-1.51	0.008	0.148	1	1464	tags=22%, list=11%, signal=25%
608	GO_MUSCLE_STRUCTURE_DEVELOPMENT		323	-0.54	-1.51	0	0.148	1	1329	tags=20%, list=10%, signal=21%
609	GCAAAAA_MIR129		151	-0.56	-1.51	0.002	0.148	1	1260	tags=14%, list=10%, signal=15%
610	GO_MOTOR_NEURON_AXON_GUIDANCE		21	-0.72	-1.51	0.024	0.148	1	1126	tags=29%, list=9%, signal=31%
611	GO_AXON_PART		145	-0.56	-1.51	0.003	0.148	1	1677	tags=20%, list=13%, signal=23%
612	GO_NEGATIVE_REGULATION_OF_ENDOTHELIAL_CELL_MIGRATION		32	-0.67	-1.51	0.018	0.148	1	1276	tags=31%, list=10%, signal=35%
613	GO_REGULATION_OF_HEART_RATE		50	-0.64	-1.51	0.018	0.148	1	1545	tags=38%, list=12%, signal=43%
614	REACTOME_REGULATION_OF_INSULIN_SECRETION_BY_GLUCAGON_LIKE_PEPTIDE1		34	-0.67	-1.51	0.022	0.148	1	1292	tags=18%, list=10%, signal=20%
615	GATA1_05		197	-0.55	-1.51	0.001	0.148	1	2043	tags=29%, list=15%, signal=34%
616	GO_ESCRT_COMPLEX		21	-0.73	-1.51	0.022	0.148	1	42	tags=5%, list=0%, signal=5%
617	GO_HINDBRAIN_MORPHOGENESIS		24	-0.72	-1.51	0.02	0.149	1	1287	tags=25%, list=10%, signal=28%
618	GSE6259_33D1_POS_DC_VS_CD8_TCELL_UP		79	-0.6	-1.51	0.006	0.149	1	1638	tags=27%, list=12%, signal=30%
619	TCCATTKW_UNKNOWN		176	-0.56	-1.51	0	0.149	1	1740	tags=19%, list=13%, signal=22%
620	CORRE_MULTIPLE_MYELOMA_UP		53	-0.63	-1.51	0.012	0.149	1	1501	tags=40%, list=11%, signal=45%
621	GSE33292_DN3_THYMOCYTE_VS_TCELL_LYMPHOMA_FROM_TCF1_KO_DN		139	-0.56	-1.51	0.001	0.149	1	2097	tags=24%, list=16%, signal=28%
622	CHEBOTAEV_GR_TARGETS_DN		90	-0.59	-1.51	0.004	0.149	1	1391	tags=37%, list=11%, signal=41%
623	GO_CELL_MATRIX_ADHESION		98	-0.58	-1.51	0.006	0.149	1	1677	tags=32%, list=13%, signal=36%
624	ABRAHAM_ALPC_VS_MULTIPLE_MYELOMA_DN		19	-0.73	-1.51	0.034	0.149	1	525	tags=11%, list=4%, signal=11%
625	CUI_TCF21_TARGETS_DN		24	-0.71	-1.51	0.029	0.149	1	1545	tags=46%, list=12%, signal=52%
626	QUINTENS_EMBRYONIC_BRAIN_RESPONSE_TO_IR		64	-0.61	-1.51	0.012	0.149	1	2314	tags=41%, list=17%, signal=49%
627	GO_EXTRACELLULAR_MATRIX_DISASSEMBLY		52	-0.62	-1.51	0.02	0.149	1	1857	tags=29%, list=14%, signal=33%
628	GO_RNA_STABILIZATION		28	-0.68	-1.51	0.023	0.149	1	370	tags=7%, list=3%, signal=7%
629	MSX1_01		121	-0.57	-1.51	0.002	0.149	1	2186	tags=36%, list=17%, signal=43%
630	GO_REGULATION_OF_CANONICAL_WNT_SIGNALING_PATHWAY		191	-0.55	-1.51	0.002	0.149	1	1734	tags=20%, list=13%, signal=23%
631	BONCI_TARGETS_OF_MIR15A_AND_MIR16_1		81	-0.6	-1.51	0.015	0.149	1	1736	tags=21%, list=13%, signal=24%
632	GO_REGULATION_OF_CARBOHYDRATE_METABOLIC_PROCESS		127	-0.57	-1.51	0.003	0.149	1	1296	tags=20%, list=10%, signal=22%
633	GO_PATTERNING_OF_BLOOD_VESSELS		26	-0.7	-1.51	0.03	0.149	1	1716	tags=35%, list=13%, signal=40%
634	GO_REGULATION_OF_MUSCLE_TISSUE_DEVELOPMENT		76	-0.6	-1.51	0.004	0.149	1	1659	tags=29%, list=13%, signal=33%
635	GO_LIGAND_DEPENDENT_NUCLEAR_RECEPTOR_BINDING		20	-0.73	-1.51	0.026	0.149	1	300	tags=10%, list=2%, signal=10%
636	GO_PROSTATE_GLAND_MORPHOGENESIS		16	-0.75	-1.5	0.028	0.149	1	1379	tags=50%, list=10%, signal=56%
637	GO_REGULATION_OF_MEMBRANE_REPOLARIZATION		24	-0.7	-1.5	0.03	0.15	1	1832	tags=50%, list=14%, signal=58%
638	BACH2_01		206	-0.54	-1.5	0.003	0.15	1	2332	tags=30%, list=18%, signal=36%
639	HSF2_01		174	-0.55	-1.5	0.004	0.15	1	1492	tags=18%, list=11%, signal=20%
640	TAKADA_GASTRIC_CANCER_COPY_NUMBER_DN		16	-0.75	-1.5	0.034	0.15	1	1067	tags=31%, list=8%, signal=34%
641	GO_CELL_FATE_COMMITMENT		143	-0.56	-1.5	0.002	0.15	1	1448	tags=27%, list=11%, signal=30%
642	GO_PH_REDUCTION		31	-0.68	-1.5	0.018	0.15	1	1003	tags=13%, list=8%, signal=14%
643	GSE2585_CD80_HIGH_VS_LOW_MTEC_UP		97	-0.59	-1.5	0.01	0.151	1	1788	tags=36%, list=14%, signal=41%
644	CCAGGTT_MIR490		53	-0.63	-1.5	0.009	0.152	1	1429	tags=15%, list=11%, signal=17%
645	GO_DICARBOXYLIC_ACID_TRANSMEMBRANE_TRANSPORTER_ACTIVITY		21	-0.72	-1.5	0.017	0.152	1	762	tags=29%, list=6%, signal=30%
646	MODULE_137		377	-0.53	-1.5	0	0.152	1	1891	tags=32%, list=14%, signal=37%
647	WOO_LIVER_CANCER_RECURRENCE_UP		94	-0.59	-1.5	0.008	0.153	1	1587	tags=32%, list=12%, signal=36%
648	GO_METANEPHROS_MORPHOGENESIS		17	-0.77	-1.5	0.028	0.153	1	1651	tags=59%, list=12%, signal=67%
649	GO_SYNAPSE		489	-0.52	-1.5	0	0.153	1	1763	tags=23%, list=13%, signal=26%
650	REACTOME_RORA_ACTIVATES_CIRCADIAN_EXPRESSION		21	-0.73	-1.5	0.022	0.153	1	595	tags=14%, list=4%, signal=15%
651	PAX8_B		77	-0.59	-1.5	0.016	0.154	1	1957	tags=27%, list=15%, signal=32%
652	GSE41176_UNSTIM_VS_ANTI_IGM_STIM_TAK1_KO_BCELL_6H_DN		96	-0.58	-1.5	0.006	0.154	1	1457	tags=38%, list=11%, signal=42%
653	AP1_C		210	-0.55	-1.5	0	0.154	1	1684	tags=25%, list=13%, signal=28%
654	FINETTI_BREAST_CANCERS_KINOME_BLUE		17	-0.75	-1.5	0.024	0.154	1	1605	tags=35%, list=12%, signal=40%
655	GO_CELL_PROLIFERATION_IN_FOREBRAIN		16	-0.76	-1.5	0.025	0.154	1	1421	tags=25%, list=11%, signal=28%
656	GO_KIDNEY_MORPHOGENESIS		56	-0.62	-1.5	0.009	0.155	1	2006	tags=45%, list=15%, signal=52%
657	GO_REGULATION_OF_PATHWAY_RESTRICTED_SMAD_PROTEIN_PHOSPHORYLATION		40	-0.64	-1.5	0.021	0.155	1	880	tags=23%, list=7%, signal=24%
658	GATA_C		173	-0.55	-1.5	0.001	0.155	1	1694	tags=27%, list=13%, signal=31%
659	WWTAAGGC_UNKNOWN		104	-0.58	-1.5	0.009	0.155	1	1764	tags=25%, list=13%, signal=29%
660	GO_RESPONSE_TO_ARSENIC_CONTAINING_SUBSTANCE		25	-0.7	-1.5	0.035	0.155	1	2186	tags=28%, list=17%, signal=33%
661	IVANOVA_HEMATOPOIESIS_STEM_CELL_LONG_TERM		230	-0.54	-1.5	0	0.155	1	1615	tags=20%, list=12%, signal=22%
662	GO_INTERMEDIATE_FILAMENT_BASED_PROCESS		21	-0.72	-1.5	0.04	0.155	1	1573	tags=29%, list=12%, signal=32%
663	GO_MESENCHYME_DEVELOPMENT		136	-0.56	-1.5	0.004	0.155	1	1456	tags=29%, list=11%, signal=32%
664	GSE7218_UNSTIM_VS_ANTIGEN_STIM_THROUGH_IGM_BCELL_UP		89	-0.59	-1.5	0.009	0.155	1	1642	tags=28%, list=12%, signal=32%
665	ACTTTAT_MIR1425P		247	-0.54	-1.5	0	0.155	1	1553	tags=15%, list=12%, signal=16%
666	GO_REGULATION_OF_POTASSIUM_ION_TRANSPORT		55	-0.62	-1.5	0.019	0.155	1	1387	tags=25%, list=10%, signal=28%
667	GO_POSITIVE_REGULATION_OF_EPITHELIAL_CELL_MIGRATION		92	-0.58	-1.5	0.005	0.155	1	2075	tags=33%, list=16%, signal=38%
668	CHRXQ22		38	-0.65	-1.5	0.018	0.155	1	1432	tags=29%, list=11%, signal=32%
669	NAGASHIMA_EGF_SIGNALING_UP		55	-0.63	-1.5	0.022	0.155	1	3093	tags=60%, list=23%, signal=78%
670	GO_NEGATIVE_REGULATION_OF_MUSCLE_TISSUE_DEVELOPMENT		25	-0.7	-1.5	0.029	0.155	1	1462	tags=36%, list=11%, signal=40%
671	SENESE_HDAC2_TARGETS_DN		95	-0.58	-1.5	0.014	0.155	1	1624	tags=33%, list=12%, signal=37%
672	KEGG_PATHWAYS_IN_CANCER		277	-0.53	-1.5	0.001	0.155	1	2000	tags=24%, list=15%, signal=27%
673	GO_EMBRYONIC_HINDLIMB_MORPHOGENESIS		17	-0.75	-1.5	0.032	0.156	1	1007	tags=35%, list=8%, signal=38%
674	YAATNANRNNNCAG_UNKNOWN		41	-0.65	-1.5	0.019	0.156	1	1021	tags=15%, list=8%, signal=16%
675	CP2_02		185	-0.55	-1.5	0.001	0.156	1	1021	tags=12%, list=8%, signal=13%
676	GO_REGULATION_OF_ODONTOGENESIS		15	-0.77	-1.5	0.032	0.157	1	1604	tags=53%, list=12%, signal=61%
677	GO_ENDOTHELIAL_CELL_DIFFERENTIATION		65	-0.61	-1.5	0.012	0.157	1	1447	tags=18%, list=11%, signal=21%
678	PAX2_02		194	-0.55	-1.5	0.002	0.156	1	1016	tags=16%, list=8%, signal=17%
679	GO_VERY_LONG_CHAIN_FATTY_ACID_METABOLIC_PROCESS		16	-0.75	-1.5	0.032	0.157	1	906	tags=19%, list=7%, signal=20%
680	GGARNTKYCCA_UNKNOWN		54	-0.62	-1.5	0.015	0.157	1	2324	tags=35%, list=18%, signal=43%
681	GO_GENITALIA_DEVELOPMENT		31	-0.67	-1.5	0.03	0.157	1	1397	tags=35%, list=11%, signal=40%
682	GO_CYTOPLASMIC_STRESS_GRANULE		27	-0.69	-1.5	0.037	0.157	1	49	tags=4%, list=0%, signal=4%
683	GO_EMBRYO_IMPLANTATION		30	-0.67	-1.49	0.037	0.158	1	1531	tags=37%, list=12%, signal=41%
684	GO_NEPHRON_DEVELOPMENT		85	-0.58	-1.49	0.01	0.159	1	1677	tags=36%, list=13%, signal=41%
685	GATA1_02		164	-0.55	-1.49	0.003	0.159	1	1495	tags=23%, list=11%, signal=25%
686	GO_NEGATIVE_REGULATION_OF_ACTIN_FILAMENT_DEPOLYMERIZATION		29	-0.68	-1.49	0.028	0.159	1	1219	tags=21%, list=9%, signal=23%
687	NOJIMA_SFRP2_TARGETS_UP		24	-0.71	-1.49	0.033	0.159	1	867	tags=21%, list=7%, signal=22%
688	BYSTRYKH_HEMATOPOIESIS_STEM_CELL_AND_BRAIN_QTL_TRANS		149	-0.56	-1.49	0.003	0.16	1	1727	tags=13%, list=13%, signal=15%
689	BOQUEST_STEM_CELL_CULTURED_VS_FRESH_UP		355	-0.53	-1.49	0	0.16	1	1808	tags=31%, list=14%, signal=35%
690	STAT5A_04		153	-0.55	-1.49	0.002	0.16	1	2319	tags=33%, list=18%, signal=40%
691	HNF4ALPHA_Q6		195	-0.55	-1.49	0.002	0.16	1	934	tags=15%, list=7%, signal=16%
692	GAUSSMANN_MLL_AF4_FUSION_TARGETS_E_UP		74	-0.59	-1.49	0.014	0.161	1	1728	tags=41%, list=13%, signal=46%
693	GO_DIENCEPHALON_DEVELOPMENT		40	-0.64	-1.49	0.019	0.162	1	1379	tags=30%, list=10%, signal=33%
694	GSE13485_DAY3_VS_DAY21_YF17D_VACCINE_PBMC_DN		62	-0.61	-1.49	0.016	0.162	1	1003	tags=27%, list=8%, signal=30%
695	HSF_Q6		146	-0.56	-1.49	0.001	0.161	1	1680	tags=18%, list=13%, signal=21%
696	RAAGNYNNCTTY_UNKNOWN		108	-0.58	-1.49	0.005	0.162	1	1694	tags=24%, list=13%, signal=27%
697	GO_ODONTOGENESIS		75	-0.59	-1.49	0.013	0.162	1	1604	tags=33%, list=12%, signal=38%
698	PLASARI_TGFB1_TARGETS_10HR_UP		178	-0.54	-1.49	0.003	0.162	1	2429	tags=50%, list=18%, signal=60%
699	GO_CELL_CYCLE_ARREST		126	-0.56	-1.49	0.007	0.161	1	2000	tags=18%, list=15%, signal=21%
700	HSF1_01		184	-0.54	-1.49	0.006	0.161	1	1809	tags=21%, list=14%, signal=24%
701	GGCAGAC_MIR346		31	-0.67	-1.49	0.036	0.161	1	623	tags=16%, list=5%, signal=17%
702	GO_SYNAPTIC_MEMBRANE		134	-0.56	-1.49	0.006	0.162	1	1817	tags=26%, list=14%, signal=30%
703	MIKKELSEN_NPC_HCP_WITH_H3K4ME3_AND_H3K27ME3		119	-0.57	-1.49	0.004	0.162	1	1722	tags=46%, list=13%, signal=53%
704	TORCHIA_TARGETS_OF_EWSR1_FLI1_FUSION_TOP20_UP		15	-0.78	-1.49	0.016	0.162	1	1507	tags=53%, list=11%, signal=60%
705	GO_REGULATION_OF_EXTRINSIC_APOPTOTIC_SIGNALING_PATHWAY_VIA_DEATH_DOMAIN_RECEPTORS		46	-0.62	-1.49	0.024	0.162	1	620	tags=11%, list=5%, signal=11%
706	MANALO_HYPOXIA_UP		183	-0.54	-1.49	0.001	0.162	1	2425	tags=40%, list=18%, signal=48%
707	MYCMAX_03		198	-0.54	-1.49	0	0.162	1	831	tags=9%, list=6%, signal=10%
708	SRY_01		162	-0.55	-1.49	0.001	0.162	1	1912	tags=26%, list=14%, signal=30%
709	E47_02		168	-0.55	-1.49	0.001	0.162	1	1231	tags=19%, list=9%, signal=21%
710	WESTON_VEGFA_TARGETS		88	-0.59	-1.49	0.016	0.161	1	1789	tags=38%, list=14%, signal=43%
711	CHIANG_LIVER_CANCER_SUBCLASS_CTNNB1_UP		106	-0.58	-1.49	0.005	0.162	1	1997	tags=40%, list=15%, signal=46%
712	ATGTAGC_MIR221_MIR222		103	-0.58	-1.49	0.006	0.162	1	1316	tags=16%, list=10%, signal=17%
713	DACOSTA_ERCC3_ALLELE_XPCS_VS_TTD_DN		31	-0.66	-1.49	0.026	0.161	1	1354	tags=35%, list=10%, signal=39%
714	GNF2_MAPT		25	-0.7	-1.49	0.029	0.161	1	1350	tags=36%, list=10%, signal=40%
715	CHR5Q33		33	-0.66	-1.49	0.022	0.161	1	921	tags=24%, list=7%, signal=26%
716	WESTON_VEGFA_TARGETS_6HR		49	-0.63	-1.49	0.017	0.161	1	1770	tags=45%, list=13%, signal=52%
717	BASAKI_YBX1_TARGETS_DN		295	-0.53	-1.49	0.001	0.161	1	2239	tags=29%, list=17%, signal=34%
718	GO_RECEPTOR_ACTIVATOR_ACTIVITY		21	-0.71	-1.49	0.053	0.161	1	1102	tags=24%, list=8%, signal=26%
719	NEWMAN_ERCC6_TARGETS_DN		23	-0.7	-1.49	0.042	0.161	1	1694	tags=57%, list=13%, signal=65%
720	TGCCTTA_MIR124A		472	-0.52	-1.49	0	0.162	1	2030	tags=17%, list=15%, signal=19%
721	GO_REGULATION_OF_NEURON_DIFFERENTIATION		414	-0.52	-1.49	0	0.161	1	2006	tags=26%, list=15%, signal=29%
722	YTAAYNGCT_UNKNOWN		105	-0.57	-1.49	0.013	0.162	1	1502	tags=22%, list=11%, signal=25%
723	MODULE_66		385	-0.53	-1.49	0	0.162	1	1891	tags=32%, list=14%, signal=36%
724	GO_ASYMMETRIC_PROTEIN_LOCALIZATION		15	-0.75	-1.49	0.05	0.163	1	624	tags=33%, list=5%, signal=35%
725	YCATTAA_UNKNOWN		365	-0.53	-1.49	0	0.163	1	1626	tags=24%, list=12%, signal=26%
726	LI_WILMS_TUMOR_VS_FETAL_KIDNEY_2_DN		46	-0.63	-1.49	0.028	0.163	1	1866	tags=41%, list=14%, signal=48%
727	FIRESTEIN_PROLIFERATION		132	-0.57	-1.49	0.001	0.164	1	827	tags=11%, list=6%, signal=12%
728	DORSEY_GAB2_TARGETS		27	-0.69	-1.49	0.021	0.164	1	1292	tags=41%, list=10%, signal=45%
729	GO_CARBOHYDRATE_TRANSPORTER_ACTIVITY		26	-0.7	-1.49	0.042	0.164	1	1678	tags=35%, list=13%, signal=40%
730	TGACCTTG_SF1_Q6		180	-0.55	-1.49	0.001	0.164	1	1697	tags=19%, list=13%, signal=22%
731	KINSEY_TARGETS_OF_EWSR1_FLII_FUSION_DN		266	-0.53	-1.49	0.002	0.164	1	2628	tags=35%, list=20%, signal=43%
732	GSE16386_IL4_VS_IL4_AND_ROSIGLITAZONE_STIM_MACROPHAGE_6H_DN		109	-0.57	-1.49	0.007	0.164	1	1519	tags=25%, list=11%, signal=28%
733	FOXO4_01		169	-0.55	-1.49	0.004	0.164	1	2333	tags=31%, list=18%, signal=37%
734	SMID_BREAST_CANCER_BASAL_DN		491	-0.52	-1.49	0	0.164	1	1667	tags=26%, list=13%, signal=28%
735	JI_CARCINOGENESIS_BY_KRAS_AND_STK11_DN		16	-0.75	-1.49	0.038	0.164	1	1449	tags=50%, list=11%, signal=56%
736	GO_MULTICELLULAR_ORGANISMAL_SIGNALING		70	-0.6	-1.49	0.008	0.164	1	1032	tags=24%, list=8%, signal=26%
737	AAGCACT_MIR520F		198	-0.54	-1.48	0.001	0.165	1	2254	tags=22%, list=17%, signal=26%
738	GSE1460_CD4_THYMOCYTE_VS_THYMIC_STROMAL_CELL_DN		164	-0.55	-1.48	0.001	0.165	1	2527	tags=29%, list=19%, signal=36%
739	IK2_01		198	-0.54	-1.48	0.004	0.166	1	1716	tags=24%, list=13%, signal=27%
740	GO_BEHAVIOR		319	-0.53	-1.48	0.002	0.165	1	1727	tags=22%, list=13%, signal=25%
741	ATATGCA_MIR448		151	-0.55	-1.48	0.001	0.165	1	1249	tags=15%, list=9%, signal=16%
742	LMO2COM_02		171	-0.55	-1.48	0.006	0.166	1	1764	tags=27%, list=13%, signal=31%
743	GO_NOTCH_RECEPTOR_PROCESSING		15	-0.76	-1.48	0.035	0.166	1	2258	tags=53%, list=17%, signal=64%
744	CHIARADONNA_NEOPLASTIC_TRANSFORMATION_KRAS_CDC25_UP		50	-0.62	-1.48	0.02	0.167	1	2318	tags=46%, list=18%, signal=56%
745	ACEVEDO_LIVER_CANCER_WITH_H3K27ME3_DN		95	-0.58	-1.48	0.011	0.167	1	1273	tags=21%, list=10%, signal=23%
746	GO_MUSCLE_CELL_DIFFERENTIATION		180	-0.54	-1.48	0.003	0.167	1	1379	tags=22%, list=10%, signal=24%
747	YNGTTNNNATT_UNKNOWN		264	-0.53	-1.48	0	0.167	1	1257	tags=18%, list=10%, signal=20%
748	HNF3ALPHA_Q6		150	-0.56	-1.48	0.009	0.167	1	1860	tags=26%, list=14%, signal=30%
749	GO_ODONTOGENESIS_OF_DENTIN_CONTAINING_TOOTH		50	-0.62	-1.48	0.016	0.167	1	1577	tags=32%, list=12%, signal=36%
750	P300_01		183	-0.54	-1.48	0.006	0.167	1	1432	tags=15%, list=11%, signal=16%
751	TAXCREB_02		20	-0.71	-1.48	0.044	0.167	1	1043	tags=20%, list=8%, signal=22%
752	GSE25502_WT_VS_KLF13_KO_THYMIC_MEMORY_LIKE_CD8_TCELL_DN		83	-0.59	-1.48	0.017	0.167	1	1595	tags=39%, list=12%, signal=44%
753	CHR9Q21		30	-0.67	-1.48	0.032	0.167	1	2367	tags=37%, list=18%, signal=45%
754	GO_POSITIVE_REGULATION_OF_MESONEPHROS_DEVELOPMENT		15	-0.76	-1.48	0.033	0.167	1	1809	tags=53%, list=14%, signal=62%
755	FONTAINE_PAPILLARY_THYROID_CARCINOMA_DN		55	-0.62	-1.48	0.02	0.168	1	1030	tags=25%, list=8%, signal=27%
756	STAT6_01		184	-0.54	-1.48	0.002	0.168	1	1451	tags=19%, list=11%, signal=21%
757	MODULE_40		59	-0.61	-1.48	0.02	0.168	1	1980	tags=31%, list=15%, signal=36%
758	GO_REGULATION_OF_CELL_GROWTH		312	-0.53	-1.48	0.001	0.168	1	1547	tags=21%, list=12%, signal=23%
759	GO_TRANSCRIPTION_COFACTOR_BINDING		21	-0.7	-1.48	0.043	0.168	1	1802	tags=19%, list=14%, signal=22%
760	GO_MESONEPHRIC_TUBULE_MORPHOGENESIS		36	-0.64	-1.48	0.033	0.168	1	1809	tags=39%, list=14%, signal=45%
761	AFP1_Q6		169	-0.55	-1.48	0.002	0.168	1	1541	tags=22%, list=12%, signal=24%
762	APPIERTO_RESPONSE_TO_FENRETINIDE_UP		35	-0.66	-1.48	0.019	0.168	1	1562	tags=20%, list=12%, signal=23%
763	GSE8515_IL1_VS_IL6_4H_STIM_MAC_DN		117	-0.57	-1.48	0.005	0.168	1	1791	tags=24%, list=14%, signal=27%
764	MEISSNER_NPC_HCP_WITH_H3K4ME2		342	-0.52	-1.48	0	0.168	1	1844	tags=33%, list=14%, signal=38%
765	ATGCTGC_MIR103_MIR107		175	-0.54	-1.48	0.002	0.168	1	1857	tags=20%, list=14%, signal=23%
766	GSE32533_WT_VS_MIR17_KO_ACT_CD4_TCELL_UP		161	-0.55	-1.48	0.003	0.168	1	2573	tags=37%, list=19%, signal=46%
767	TCTGATA_MIR361		69	-0.6	-1.48	0.01	0.168	1	2168	tags=23%, list=16%, signal=28%
768	GO_NEURAL_TUBE_FORMATION		80	-0.59	-1.48	0.01	0.168	1	689	tags=11%, list=5%, signal=12%
769	GO_CELL_CELL_JUNCTION		277	-0.53	-1.48	0	0.168	1	1714	tags=26%, list=13%, signal=30%
770	GO_ENHANCER_BINDING		68	-0.6	-1.48	0.014	0.168	1	1816	tags=16%, list=14%, signal=19%
771	GO_PDZ_DOMAIN_BINDING		69	-0.6	-1.48	0.016	0.168	1	2269	tags=30%, list=17%, signal=37%
772	GO_PERIKARYON		61	-0.6	-1.48	0.019	0.169	1	1316	tags=33%, list=10%, signal=36%
773	CTCAAGA_MIR526B		54	-0.62	-1.48	0.014	0.169	1	1827	tags=26%, list=14%, signal=30%
774	GO_NEGATIVE_REGULATION_OF_DNA_BINDING		34	-0.65	-1.48	0.023	0.169	1	1818	tags=24%, list=14%, signal=27%
775	LINDGREN_BLADDER_CANCER_CLUSTER_2A_DN		111	-0.56	-1.48	0.009	0.169	1	1749	tags=22%, list=13%, signal=25%
776	GO_HOMOPHILIC_CELL_ADHESION_VIA_PLASMA_MEMBRANE_ADHESION_MOLECULES		56	-0.61	-1.48	0.017	0.17	1	1738	tags=43%, list=13%, signal=49%
777	GO_POSITIVE_REGULATION_OF_NERVOUS_SYSTEM_DEVELOPMENT		307	-0.53	-1.48	0	0.17	1	1727	tags=22%, list=13%, signal=25%
778	FRASOR_RESPONSE_TO_ESTRADIOL_UP		30	-0.67	-1.48	0.029	0.17	1	998	tags=23%, list=8%, signal=25%
779	GO_LUNG_EPITHELIUM_DEVELOPMENT		29	-0.67	-1.48	0.033	0.169	1	1386	tags=28%, list=10%, signal=31%
780	CEBP_Q2		171	-0.55	-1.48	0.003	0.169	1	1107	tags=18%, list=8%, signal=19%
781	GO_RESPONSE_TO_RETINOIC_ACID		73	-0.59	-1.48	0.016	0.169	1	1802	tags=34%, list=14%, signal=39%
782	PEDRIOLI_MIR31_TARGETS_DN		286	-0.53	-1.48	0	0.169	1	1659	tags=26%, list=13%, signal=29%
783	GUO_HEX_TARGETS_UP		72	-0.59	-1.48	0.01	0.17	1	1858	tags=19%, list=14%, signal=22%
784	GCTNWTTGK_UNKNOWN		220	-0.53	-1.48	0.002	0.17	1	1528	tags=19%, list=12%, signal=21%
785	GSE22935_WT_VS_MYD88_KO_MACROPHAGE_48H_MBOVIS_BCG_STIM_UP		154	-0.55	-1.48	0.006	0.169	1	1785	tags=23%, list=13%, signal=27%
786	NRF2_Q4		194	-0.54	-1.48	0.001	0.17	1	1747	tags=19%, list=13%, signal=22%
787	CHR1Q24		33	-0.66	-1.48	0.034	0.17	1	1771	tags=30%, list=13%, signal=35%
788	GSE43863_DAY6_EFF_VS_DAY150_MEM_TFH_CD4_TCELL_DN		127	-0.56	-1.48	0.005	0.17	1	1925	tags=37%, list=15%, signal=43%
789	REACTOME_BMAL1_CLOCK_NPAS2_ACTIVATES_CIRCADIAN_EXPRESSION		31	-0.65	-1.48	0.04	0.17	1	1727	tags=26%, list=13%, signal=30%
790	AGGGCAG_MIR18A		100	-0.57	-1.48	0.006	0.17	1	2779	tags=29%, list=21%, signal=36%
791	GO_RESPONSE_TO_INCREASED_OXYGEN_LEVELS		21	-0.71	-1.48	0.041	0.17	1	1617	tags=43%, list=12%, signal=49%
792	GCCNNNWTAAR_UNKNOWN		107	-0.56	-1.48	0.005	0.17	1	1694	tags=22%, list=13%, signal=26%
793	GO_REGULATION_OF_CATENIN_IMPORT_INTO_NUCLEUS		24	-0.69	-1.48	0.044	0.17	1	824	tags=29%, list=6%, signal=31%
794	GSE28237_EARLY_VS_LATE_GC_BCELL_UP		128	-0.55	-1.48	0.006	0.17	1	1523	tags=21%, list=12%, signal=24%
795	REACTOME_SIGNALING_BY_PDGF		106	-0.57	-1.48	0.01	0.17	1	2039	tags=25%, list=15%, signal=29%
796	GO_MATERNAL_PLACENTA_DEVELOPMENT		27	-0.67	-1.48	0.025	0.17	1	1470	tags=26%, list=11%, signal=29%
797	SAKAI_CHRONIC_HEPATITIS_VS_LIVER_CANCER_DN		28	-0.68	-1.48	0.028	0.17	1	1402	tags=29%, list=11%, signal=32%
798	GO_EXTRACELLULAR_MATRIX_BINDING		43	-0.63	-1.48	0.026	0.17	1	1808	tags=42%, list=14%, signal=48%
799	HLF_01		196	-0.53	-1.48	0.001	0.17	1	1528	tags=21%, list=12%, signal=23%
800	BROWNE_HCMV_INFECTION_20HR_UP		202	-0.53	-1.48	0.003	0.17	1	827	tags=9%, list=6%, signal=10%
801	ZWANG_CLASS_2_TRANSIENTLY_INDUCED_BY_EGF		35	-0.65	-1.48	0.039	0.17	1	2885	tags=51%, list=22%, signal=66%
802	GSE40685_NAIVE_CD4_TCELL_VS_FOXP3_KO_TREG_PRECURSOR_DN		144	-0.55	-1.47	0.005	0.17	1	2185	tags=35%, list=17%, signal=41%
803	GO_MULTI_ORGANISM_ORGANELLE_ORGANIZATION		20	-0.72	-1.47	0.035	0.17	1	42	tags=5%, list=0%, signal=5%
804	MYCMAX_02		195	-0.53	-1.47	0.002	0.17	1	1368	tags=17%, list=10%, signal=19%
805	WGGAATGY_TEF1_Q6		277	-0.53	-1.47	0.002	0.17	1	1524	tags=19%, list=12%, signal=22%
806	ACAGGGT_MIR10A_MIR10B		93	-0.57	-1.47	0.014	0.17	1	1663	tags=15%, list=13%, signal=17%
807	TURASHVILI_BREAST_LOBULAR_CARCINOMA_VS_LOBULAR_NORMAL_DN		63	-0.6	-1.47	0.017	0.17	1	2030	tags=37%, list=15%, signal=43%
808	PTF1BETA_Q6		174	-0.55	-1.47	0.007	0.17	1	1434	tags=21%, list=11%, signal=23%
809	AMIT_EGF_RESPONSE_480_MCF10A		36	-0.65	-1.47	0.035	0.17	1	1873	tags=44%, list=14%, signal=52%
810	GO_REGULATION_OF_MITOCHONDRIAL_MEMBRANE_PERMEABILITY_INVOLVED_IN_APOPTOTIC_PROCESS		19	-0.73	-1.47	0.033	0.171	1	1617	tags=37%, list=12%, signal=42%
811	GO_POSITIVE_REGULATION_OF_NEURON_PROJECTION_DEVELOPMENT		191	-0.53	-1.47	0.006	0.171	1	1998	tags=26%, list=15%, signal=30%
812	CHR7Q31		44	-0.63	-1.47	0.024	0.172	1	2129	tags=30%, list=16%, signal=35%
813	HOX13_01		31	-0.66	-1.47	0.038	0.172	1	1786	tags=29%, list=14%, signal=33%
814	CHR6P12		28	-0.68	-1.47	0.034	0.172	1	1587	tags=32%, list=12%, signal=36%
815	WESTON_VEGFA_TARGETS_12HR		28	-0.67	-1.47	0.04	0.173	1	2323	tags=57%, list=18%, signal=69%
816	RIZ_ERYTHROID_DIFFERENTIATION_HEMGN		23	-0.7	-1.47	0.038	0.173	1	2214	tags=52%, list=17%, signal=63%
817	GO_MORPHOGENESIS_OF_EMBRYONIC_EPITHELIUM		106	-0.57	-1.47	0.015	0.173	1	1545	tags=21%, list=12%, signal=23%
818	GO_RNA_POLYMERASE_II_REPRESSING_TRANSCRIPTION_FACTOR_BINDING		24	-0.68	-1.47	0.033	0.173	1	46	tags=4%, list=0%, signal=4%
819	CACTTTG_MIR520G_MIR520H		175	-0.54	-1.47	0.001	0.173	1	1434	tags=13%, list=11%, signal=15%
820	TGCACTG_MIR148A_MIR152_MIR148B		255	-0.53	-1.47	0.002	0.174	1	2047	tags=17%, list=15%, signal=20%
821	AP1_Q6		204	-0.53	-1.47	0	0.174	1	1186	tags=18%, list=9%, signal=19%
822	ACTGTGA_MIR27A_MIR27B		386	-0.52	-1.47	0	0.174	1	1824	tags=19%, list=14%, signal=21%
823	GAUSSMANN_MLL_AF4_FUSION_TARGETS_F_UP		155	-0.54	-1.47	0.005	0.174	1	1555	tags=32%, list=12%, signal=35%
824	CTTTGCA_MIR527		202	-0.54	-1.47	0.002	0.174	1	1455	tags=15%, list=11%, signal=16%
825	GO_CELLULAR_RESPONSE_TO_OXYGEN_LEVELS		123	-0.55	-1.47	0.008	0.174	1	2024	tags=28%, list=15%, signal=32%
826	DURAND_STROMA_NS_UP		138	-0.55	-1.47	0.006	0.175	1	2585	tags=41%, list=20%, signal=50%
827	HNF4_Q6		192	-0.54	-1.47	0.001	0.175	1	1945	tags=27%, list=15%, signal=31%
828	TATA_C		186	-0.54	-1.47	0.002	0.175	1	1892	tags=26%, list=14%, signal=30%
829	GSE29614_CTRL_VS_DAY3_TIV_FLU_VACCINE_PBMC_DN		72	-0.59	-1.47	0.015	0.176	1	1099	tags=22%, list=8%, signal=24%
830	CEBPGAMMA_Q6		177	-0.54	-1.47	0.006	0.176	1	874	tags=14%, list=7%, signal=14%
831	MODULE_357		48	-0.61	-1.47	0.034	0.176	1	2125	tags=44%, list=16%, signal=52%
832	RIZ_ERYTHROID_DIFFERENTIATION_HBZ		27	-0.67	-1.47	0.039	0.176	1	421	tags=15%, list=3%, signal=15%
833	HUANG_DASATINIB_RESISTANCE_DN		50	-0.62	-1.47	0.017	0.175	1	1235	tags=16%, list=9%, signal=18%
834	GSE14415_NATURAL_TREG_VS_FOXP3_KO_NATURAL_TREG_DN		122	-0.56	-1.47	0.008	0.176	1	1588	tags=19%, list=12%, signal=21%
835	AP1_Q2_01		190	-0.54	-1.47	0.004	0.176	1	2299	tags=30%, list=17%, signal=36%
836	RODWELL_AGING_KIDNEY_NO_BLOOD_UP		170	-0.54	-1.47	0.01	0.176	1	1722	tags=26%, list=13%, signal=29%
837	GO_NEGATIVE_REGULATION_OF_CELL_GROWTH		137	-0.55	-1.47	0.003	0.177	1	1522	tags=26%, list=12%, signal=29%
838	GSE18148_CBFB_KO_VS_WT_TREG_DN		127	-0.55	-1.47	0.007	0.178	1	2332	tags=31%, list=18%, signal=37%
839	GSE8921_UNSTIM_0H_VS_TLR1_2_STIM_MONOCYTE_24H_UP		113	-0.56	-1.47	0.008	0.178	1	1782	tags=30%, list=13%, signal=34%
840	GSE35543_IN_VIVO_NTREG_VS_CONVERTED_EX_ITREG_DN		110	-0.56	-1.47	0.007	0.178	1	1571	tags=30%, list=12%, signal=34%
841	DARWICHE_PAPILLOMA_PROGRESSION_RISK		50	-0.61	-1.47	0.028	0.178	1	2313	tags=38%, list=17%, signal=46%
842	GSE32034_UNTREATED_VS_ROSIGLIZATONE_TREATED_LY6C_LOW_MONOCYTE_UP		93	-0.57	-1.47	0.013	0.178	1	920	tags=16%, list=7%, signal=17%
843	GSE11961_FOLLICULAR_BCELL_VS_MEMORY_BCELL_DAY40_DN		162	-0.54	-1.47	0.002	0.179	1	2358	tags=36%, list=18%, signal=43%
844	GO_DICARBOXYLIC_ACID_METABOLIC_PROCESS		80	-0.58	-1.47	0.016	0.178	1	1076	tags=18%, list=8%, signal=19%
845	GSE41867_DAY6_VS_DAY15_LCMV_CLONE13_EFFECTOR_CD8_TCELL_UP		70	-0.58	-1.47	0.02	0.178	1	1313	tags=33%, list=10%, signal=36%
846	GO_REGULATION_OF_PH		66	-0.59	-1.47	0.022	0.178	1	1280	tags=21%, list=10%, signal=23%
847	BRN2_01		164	-0.54	-1.47	0.002	0.179	1	1500	tags=18%, list=11%, signal=20%
848	PAX4_04		158	-0.54	-1.47	0.004	0.179	1	1774	tags=22%, list=13%, signal=25%
849	TTANWNANTGGM_UNKNOWN		33	-0.65	-1.47	0.054	0.179	1	781	tags=27%, list=6%, signal=29%
850	GO_ACTIN_FILAMENT_BINDING		100	-0.57	-1.47	0.015	0.179	1	1745	tags=22%, list=13%, signal=25%
851	MODULE_154		47	-0.62	-1.46	0.023	0.18	1	2125	tags=43%, list=16%, signal=51%
852	MYOD_01		184	-0.53	-1.46	0.003	0.18	1	1848	tags=24%, list=14%, signal=28%
853	GO_CELL_DIFFERENTIATION_IN_SPINAL_CORD		27	-0.68	-1.46	0.049	0.18	1	2138	tags=44%, list=16%, signal=53%
854	GO_EMBRYONIC_PATTERN_SPECIFICATION		38	-0.64	-1.46	0.024	0.18	1	1793	tags=34%, list=14%, signal=39%
855	GO_TRANSMISSION_OF_NERVE_IMPULSE		27	-0.68	-1.46	0.038	0.18	1	757	tags=26%, list=6%, signal=27%
856	GO_ACYLGLYCEROL_HOMEOSTASIS		16	-0.73	-1.46	0.039	0.18	1	1571	tags=44%, list=12%, signal=50%
857	GO_TUBE_FORMATION		105	-0.57	-1.46	0.007	0.181	1	1827	tags=23%, list=14%, signal=26%
858	RP58_01		150	-0.54	-1.46	0.005	0.181	1	1650	tags=25%, list=12%, signal=29%
859	LEE_LIVER_CANCER_SURVIVAL_UP		105	-0.56	-1.46	0.016	0.181	1	1377	tags=25%, list=10%, signal=27%
860	GO_REGULATION_OF_STEROID_METABOLIC_PROCESS		52	-0.61	-1.46	0.025	0.181	1	1201	tags=19%, list=9%, signal=21%
861	SP1_01		194	-0.53	-1.46	0.002	0.181	1	1840	tags=20%, list=14%, signal=23%
862	TCF11_01		185	-0.54	-1.46	0.003	0.182	1	1589	tags=17%, list=12%, signal=19%
863	GO_CELL_SUBSTRATE_ADHESION		138	-0.54	-1.46	0.005	0.182	1	1705	tags=28%, list=13%, signal=31%
864	REACTOME_NEURONAL_SYSTEM		154	-0.54	-1.46	0.008	0.183	1	1505	tags=24%, list=11%, signal=27%
865	GO_STEROID_HORMONE_MEDIATED_SIGNALING_PATHWAY		97	-0.56	-1.46	0.007	0.183	1	1877	tags=20%, list=14%, signal=23%
866	GO_EMBRYO_DEVELOPMENT_ENDING_IN_BIRTH_OR_EGG_HATCHING		437	-0.52	-1.46	0.001	0.183	1	1727	tags=18%, list=13%, signal=20%
867	REN_ALVEOLAR_RHABDOMYOSARCOMA_UP		74	-0.58	-1.46	0.012	0.184	1	1786	tags=41%, list=14%, signal=47%
868	GSE42021_CD24HI_VS_CD24LOW_TCONV_THYMUS_UP		167	-0.53	-1.46	0.001	0.185	1	2115	tags=25%, list=16%, signal=29%
869	MCLACHLAN_DENTAL_CARIES_DN		58	-0.59	-1.46	0.034	0.186	1	1472	tags=33%, list=11%, signal=37%
870	GO_CARBOHYDRATE_TRANSPORT		62	-0.59	-1.46	0.017	0.186	1	1678	tags=23%, list=13%, signal=26%
871	GO_ORGANIC_ACID_BINDING		138	-0.55	-1.46	0.007	0.186	1	1218	tags=20%, list=9%, signal=22%
872	ASGHARZADEH_NEUROBLASTOMA_POOR_SURVIVAL_DN		29	-0.67	-1.46	0.045	0.186	1	1973	tags=31%, list=15%, signal=36%
873	GO_INTEGRIN_BINDING		92	-0.57	-1.46	0.017	0.186	1	1958	tags=34%, list=15%, signal=39%
874	GO_POSITIVE_REGULATION_OF_NEURON_DIFFERENTIATION		232	-0.53	-1.46	0.002	0.187	1	1727	tags=23%, list=13%, signal=26%
875	BROWNE_HCMV_INFECTION_18HR_DN		135	-0.54	-1.46	0.009	0.187	1	1546	tags=22%, list=12%, signal=25%
876	GO_ESTROGEN_RECEPTOR_BINDING		35	-0.64	-1.46	0.033	0.187	1	985	tags=11%, list=7%, signal=12%
877	GO_APOPTOTIC_PROCESS_INVOLVED_IN_DEVELOPMENT		15	-0.74	-1.46	0.045	0.186	1	1565	tags=40%, list=12%, signal=45%
878	GO_CIRCADIAN_RHYTHM		96	-0.57	-1.46	0.015	0.186	1	1571	tags=19%, list=12%, signal=21%
879	NIKOLSKY_BREAST_CANCER_8Q12_Q22_AMPLICON		86	-0.57	-1.46	0.026	0.187	1	2681	tags=34%, list=20%, signal=42%
880	GO_NEGATIVE_REGULATION_OF_NUCLEOTIDE_METABOLIC_PROCESS		36	-0.64	-1.46	0.03	0.187	1	1229	tags=28%, list=9%, signal=31%
881	MTOR_UP.V1_DN		146	-0.54	-1.46	0.008	0.187	1	1741	tags=32%, list=13%, signal=36%
882	AGTCTTA_MIR499		61	-0.6	-1.46	0.025	0.188	1	2284	tags=26%, list=17%, signal=32%
883	GSE17721_CTRL_VS_CPG_2H_BMDC_DN		150	-0.54	-1.46	0.005	0.188	1	1462	tags=19%, list=11%, signal=21%
884	PID_SYNDECAN_1_PATHWAY		39	-0.64	-1.46	0.032	0.188	1	2065	tags=49%, list=16%, signal=58%
885	PBX1_02		83	-0.58	-1.46	0.014	0.188	1	865	tags=14%, list=7%, signal=15%
886	ACEVEDO_METHYLATED_IN_LIVER_CANCER_DN		431	-0.51	-1.46	0	0.188	1	1678	tags=23%, list=13%, signal=26%
887	TURASHVILI_BREAST_LOBULAR_CARCINOMA_VS_DUCTAL_NORMAL_UP		62	-0.6	-1.46	0.022	0.188	1	1958	tags=37%, list=15%, signal=43%
888	GO_ANION_CATION_SYMPORTER_ACTIVITY		27	-0.68	-1.46	0.044	0.188	1	1566	tags=33%, list=12%, signal=38%
889	PID_BETA_CATENIN_NUC_PATHWAY		60	-0.6	-1.46	0.022	0.188	1	1802	tags=22%, list=14%, signal=25%
890	GO_KIDNEY_EPITHELIUM_DEVELOPMENT		89	-0.56	-1.46	0.016	0.189	1	1677	tags=31%, list=13%, signal=36%
891	ZHENG_GLIOBLASTOMA_PLASTICITY_DN		47	-0.62	-1.46	0.02	0.189	1	2501	tags=49%, list=19%, signal=60%
892	DACOSTA_ERCC3_ALLELE_XPCS_VS_TTD_UP		23	-0.7	-1.46	0.037	0.189	1	625	tags=22%, list=5%, signal=23%
893	GO_REGULATION_OF_BLOOD_CIRCULATION		180	-0.53	-1.46	0.009	0.189	1	1704	tags=31%, list=13%, signal=35%
894	PID_WNT_NONCANONICAL_PATHWAY		30	-0.66	-1.46	0.034	0.19	1	1685	tags=27%, list=13%, signal=30%
895	GO_GLUTAMINE_FAMILY_AMINO_ACID_METABOLIC_PROCESS		48	-0.62	-1.46	0.03	0.189	1	903	tags=19%, list=7%, signal=20%
896	GO_EMBRYONIC_EYE_MORPHOGENESIS		25	-0.69	-1.46	0.042	0.189	1	1827	tags=36%, list=14%, signal=42%
897	CHOP_01		177	-0.53	-1.46	0.006	0.19	1	1553	tags=20%, list=12%, signal=22%
898	GSE13522_WT_VS_IFNG_KO_SKIN_UP		59	-0.61	-1.46	0.017	0.19	1	1336	tags=34%, list=10%, signal=38%
899	GO_POSITIVE_REGULATION_OF_FATTY_ACID_METABOLIC_PROCESS		21	-0.71	-1.45	0.043	0.191	1	645	tags=19%, list=5%, signal=20%
900	MODULE_12		282	-0.52	-1.45	0	0.191	1	1891	tags=32%, list=14%, signal=36%
901	GO_REGULATION_OF_STEROID_BIOSYNTHETIC_PROCESS		36	-0.64	-1.45	0.042	0.191	1	838	tags=17%, list=6%, signal=18%
902	GCM_AQP4		40	-0.63	-1.45	0.032	0.191	1	2584	tags=35%, list=20%, signal=43%
903	GO_REGULATION_OF_PHOSPHATASE_ACTIVITY		94	-0.56	-1.45	0.012	0.191	1	713	tags=13%, list=5%, signal=13%
904	GO_NEGATIVE_REGULATION_OF_STEROID_METABOLIC_PROCESS		18	-0.72	-1.45	0.047	0.191	1	838	tags=22%, list=6%, signal=24%
905	GO_AXO_DENDRITIC_TRANSPORT		31	-0.65	-1.45	0.049	0.191	1	177	tags=10%, list=1%, signal=10%
906	GO_NOTCH_SIGNALING_PATHWAY		87	-0.57	-1.45	0.019	0.191	1	1884	tags=29%, list=14%, signal=33%
907	HALLMARK_ESTROGEN_RESPONSE_EARLY		169	-0.53	-1.45	0.003	0.191	1	2388	tags=34%, list=18%, signal=41%
908	WANG_LSD1_TARGETS_UP		19	-0.71	-1.45	0.048	0.191	1	1621	tags=47%, list=12%, signal=54%
909	GO_HINDLIMB_MORPHOGENESIS		22	-0.7	-1.45	0.036	0.191	1	1007	tags=27%, list=8%, signal=29%
910	RODRIGUES_NTN1_AND_DCC_TARGETS		25	-0.69	-1.45	0.051	0.191	1	1128	tags=20%, list=9%, signal=22%
911	CHR6Q24		23	-0.68	-1.45	0.062	0.193	1	2531	tags=57%, list=19%, signal=70%
912	GAUSSMANN_MLL_AF4_FUSION_TARGETS_E_DN		19	-0.71	-1.45	0.052	0.193	1	1451	tags=58%, list=11%, signal=65%
913	KRAS.AMP.LUNG_UP.V1_UP		58	-0.6	-1.45	0.022	0.193	1	1497	tags=38%, list=11%, signal=43%
914	GO_REGULATION_OF_TRANSCRIPTION_REGULATORY_REGION_DNA_BINDING		25	-0.67	-1.45	0.049	0.194	1	1827	tags=32%, list=14%, signal=37%
915	GSE6092_UNSTIM_VS_IFNG_STIM_AND_B_BURGDORFERI_INF_ENDOTHELIAL_CELL_DN		125	-0.54	-1.45	0.007	0.194	1	1925	tags=33%, list=15%, signal=38%
916	GSE19825_NAIVE_VS_IL2RAHIGH_DAY3_EFF_CD8_TCELL_UP		114	-0.55	-1.45	0.013	0.194	1	1326	tags=30%, list=10%, signal=33%
917	GO_SYNAPSE_PART		390	-0.51	-1.45	0.001	0.194	1	1677	tags=22%, list=13%, signal=25%
918	GO_CARBOXYLIC_ESTER_HYDROLASE_ACTIVITY		80	-0.57	-1.45	0.029	0.194	1	1282	tags=20%, list=10%, signal=22%
919	GO_MONOVALENT_INORGANIC_CATION_TRANSMEMBRANE_TRANSPORTER_ACTIVITY		202	-0.53	-1.45	0.009	0.194	1	1566	tags=24%, list=12%, signal=27%
920	SIMBULAN_PARP1_TARGETS_UP		30	-0.66	-1.45	0.042	0.194	1	1999	tags=37%, list=15%, signal=43%
921	CAGTATT_MIR200B_MIR200C_MIR429		379	-0.51	-1.45	0	0.194	1	2052	tags=17%, list=16%, signal=19%
922	GO_REGULATION_OF_CELL_MORPHOGENESIS_INVOLVED_IN_DIFFERENTIATION		264	-0.52	-1.45	0	0.194	1	1998	tags=26%, list=15%, signal=30%
923	GO_MICROVILLUS		55	-0.6	-1.45	0.029	0.194	1	2129	tags=33%, list=16%, signal=39%
924	GO_PRESYNAPSE		179	-0.53	-1.45	0.003	0.193	1	1677	tags=23%, list=13%, signal=27%
925	GSE40274_CTRL_VS_FOXP3_AND_SATB1_TRANSDUCED_ACTIVATED_CD4_TCELL_DN		96	-0.56	-1.45	0.023	0.193	1	2000	tags=29%, list=15%, signal=34%
926	GO_HORMONE_BINDING		44	-0.62	-1.45	0.03	0.194	1	1028	tags=32%, list=8%, signal=34%
927	WAMUNYOKOLI_OVARIAN_CANCER_LMP_DN		159	-0.54	-1.45	0.002	0.194	1	2729	tags=30%, list=21%, signal=37%
928	GO_GROWTH_FACTOR_BINDING		100	-0.56	-1.45	0.015	0.194	1	2104	tags=33%, list=16%, signal=39%
929	GO_POSITIVE_REGULATION_OF_CELL_DEVELOPMENT		355	-0.52	-1.45	0.002	0.195	1	1727	tags=21%, list=13%, signal=24%
930	GO_MUSCLE_TISSUE_DEVELOPMENT		194	-0.53	-1.45	0.007	0.196	1	1329	tags=19%, list=10%, signal=21%
931	GSE22886_TH1_VS_TH2_48H_ACT_UP		133	-0.54	-1.45	0.005	0.195	1	1944	tags=33%, list=15%, signal=38%
932	GSE18804_SPLEEN_MACROPHAGE_VS_TUMORAL_MACROPHAGE_UP		148	-0.54	-1.45	0.008	0.196	1	1510	tags=15%, list=11%, signal=17%
933	MARIADASON_REGULATED_BY_HISTONE_ACETYLATION_DN		43	-0.62	-1.45	0.046	0.196	1	743	tags=9%, list=6%, signal=10%
934	CHICAS_RB1_TARGETS_GROWING		206	-0.53	-1.45	0.005	0.196	1	2286	tags=24%, list=17%, signal=29%
935	CHR4Q31		49	-0.61	-1.45	0.034	0.196	1	1438	tags=24%, list=11%, signal=27%
936	GO_LOCOMOTORY_BEHAVIOR		110	-0.55	-1.45	0.007	0.196	1	1285	tags=15%, list=10%, signal=17%
937	CHR8P21		55	-0.6	-1.45	0.027	0.196	1	1700	tags=22%, list=13%, signal=25%
938	GO_REGULATION_OF_HEART_MORPHOGENESIS		20	-0.69	-1.45	0.05	0.196	1	793	tags=25%, list=6%, signal=27%
939	PIGF_UP.V1_UP		169	-0.53	-1.45	0.004	0.196	1	1070	tags=9%, list=8%, signal=10%
940	MODULE_205		207	-0.52	-1.45	0.001	0.196	1	1937	tags=22%, list=15%, signal=26%
941	GO_REGULATION_OF_GLYCOGEN_METABOLIC_PROCESS		28	-0.66	-1.45	0.04	0.196	1	1534	tags=25%, list=12%, signal=28%
942	GAGCTGG_MIR337		126	-0.55	-1.45	0.008	0.196	1	895	tags=10%, list=7%, signal=11%
943	MORF_RAD51L3		220	-0.52	-1.45	0.008	0.198	1	1259	tags=19%, list=10%, signal=21%
944	GSE21546_UNSTIM_VS_ANTI_CD3_STIM_SAP1A_KO_DP_THYMOCYTES_UP		141	-0.54	-1.45	0.008	0.198	1	1605	tags=24%, list=12%, signal=27%
945	GO_GASTRULATION		115	-0.55	-1.45	0.012	0.198	1	2129	tags=26%, list=16%, signal=31%
946	PAX4_03		188	-0.53	-1.45	0.002	0.198	1	2089	tags=25%, list=16%, signal=29%
947	GO_NEURAL_CREST_CELL_DIFFERENTIATION		56	-0.59	-1.45	0.029	0.198	1	1419	tags=34%, list=11%, signal=38%
948	WANG_NEOPLASTIC_TRANSFORMATION_BY_CCND1_MYC		18	-0.72	-1.45	0.044	0.198	1	1506	tags=56%, list=11%, signal=63%
949	GO_CELL_GROWTH		109	-0.55	-1.45	0.012	0.198	1	1224	tags=17%, list=9%, signal=18%
950	AFFAR_YY1_TARGETS_UP		151	-0.54	-1.45	0.007	0.198	1	2129	tags=36%, list=16%, signal=43%
951	FXR_Q3		72	-0.58	-1.45	0.021	0.198	1	1017	tags=18%, list=8%, signal=19%
952	WTTGKCTG_UNKNOWN		379	-0.51	-1.45	0	0.198	1	1513	tags=17%, list=11%, signal=18%
953	GO_MULTICELLULAR_ORGANISM_AGING		21	-0.7	-1.45	0.046	0.198	1	726	tags=19%, list=5%, signal=20%
954	GO_TRANSMEMBRANE_RECEPTOR_PROTEIN_SERINE_THREONINE_KINASE_SIGNALING_PATHWAY		140	-0.55	-1.45	0.003	0.198	1	1670	tags=19%, list=13%, signal=22%
955	GTTTGTT_MIR495		195	-0.53	-1.45	0.006	0.198	1	1991	tags=18%, list=15%, signal=21%
956	GO_ENSHEATHMENT_OF_NEURONS		70	-0.58	-1.45	0.026	0.198	1	1789	tags=26%, list=14%, signal=30%
957	LANDIS_ERBB2_BREAST_TUMORS_65_UP		17	-0.72	-1.45	0.071	0.199	1	1860	tags=29%, list=14%, signal=34%
958	GSE4811_CLASSSICALY_ACTIVATED_VS_TYPE_2_ACTIVATED_MACROPHAGE_DN		101	-0.55	-1.45	0.018	0.198	1	1638	tags=28%, list=12%, signal=31%
959	GSE22935_WT_VS_MYD88_KO_MACROPHAGE_DN		150	-0.54	-1.45	0.007	0.198	1	1661	tags=33%, list=13%, signal=38%
960	OCT_C		157	-0.53	-1.45	0.01	0.199	1	1282	tags=18%, list=10%, signal=20%
961	CRX_NRL_DN.V1_UP		99	-0.56	-1.44	0.025	0.199	1	2026	tags=27%, list=15%, signal=32%
962	GO_MOLTING_CYCLE		52	-0.6	-1.44	0.043	0.199	1	1685	tags=29%, list=13%, signal=33%
963	CACTGTG_MIR128A_MIR128B		266	-0.52	-1.44	0	0.199	1	1991	tags=19%, list=15%, signal=22%
964	OCT1_B		170	-0.53	-1.44	0.003	0.2	1	1427	tags=22%, list=11%, signal=24%
965	GO_HEART_MORPHOGENESIS		167	-0.53	-1.44	0.007	0.201	1	1456	tags=19%, list=11%, signal=21%
966	CLASPER_LYMPHATIC_VESSELS_DURING_METASTASIS_UP		18	-0.7	-1.44	0.055	0.201	1	2005	tags=50%, list=15%, signal=59%
967	REACTOME_NEUROTRANSMITTER_RECEPTOR_BINDING_AND_DOWNSTREAM_TRANSMISSION_IN_THE_POSTSYNAPTIC_CELL		77	-0.58	-1.44	0.023	0.201	1	2146	tags=26%, list=16%, signal=31%
968	GSE22025_UNTREATED_VS_TGFB1_AND_PROGESTERONE_TREATED_CD4_TCELL_UP		131	-0.54	-1.44	0.013	0.201	1	1059	tags=18%, list=8%, signal=20%
969	MODULE_562		17	-0.72	-1.44	0.054	0.201	1	1497	tags=35%, list=11%, signal=40%
970	GO_REGULATION_OF_STRIATED_MUSCLE_CELL_APOPTOTIC_PROCESS		16	-0.73	-1.44	0.057	0.201	1	1677	tags=44%, list=13%, signal=50%
971	GO_REGULATION_OF_MICROTUBULE_POLYMERIZATION		30	-0.65	-1.44	0.042	0.201	1	869	tags=13%, list=7%, signal=14%
972	GSE41176_UNSTIM_VS_ANTI_IGM_STIM_TAK1_KO_BCELL_3H_UP		127	-0.55	-1.44	0.011	0.201	1	1586	tags=24%, list=12%, signal=27%
973	CCACACA_MIR147		52	-0.6	-1.44	0.04	0.201	1	1275	tags=17%, list=10%, signal=19%
974	LI_CISPLATIN_RESISTANCE_DN		23	-0.69	-1.44	0.049	0.201	1	1545	tags=48%, list=12%, signal=54%
975	GSE13547_WT_VS_ZFX_KO_BCELL_ANTI_IGM_STIM_12H_UP		69	-0.58	-1.44	0.028	0.201	1	1682	tags=33%, list=13%, signal=38%
976	AAGCAAT_MIR137		163	-0.53	-1.44	0.002	0.201	1	1605	tags=17%, list=12%, signal=19%
977	GO_NEGATIVE_REGULATION_OF_DEPHOSPHORYLATION		54	-0.6	-1.44	0.028	0.201	1	713	tags=11%, list=5%, signal=12%
978	SESTO_RESPONSE_TO_UV_C3		18	-0.72	-1.44	0.054	0.201	1	1474	tags=28%, list=11%, signal=31%
979	REACTOME_G_PROTEIN_ACTIVATION		21	-0.69	-1.44	0.056	0.201	1	2102	tags=38%, list=16%, signal=45%
980	LIEN_BREAST_CARCINOMA_METAPLASTIC		29	-0.67	-1.44	0.045	0.202	1	2559	tags=55%, list=19%, signal=68%
981	KIM_MYCN_AMPLIFICATION_TARGETS_UP		68	-0.58	-1.44	0.018	0.203	1	1786	tags=24%, list=14%, signal=27%
982	TTF1_Q6		186	-0.53	-1.44	0.003	0.204	1	1502	tags=19%, list=11%, signal=22%
983	ZHAN_MULTIPLE_MYELOMA_CD2_DN		40	-0.61	-1.44	0.05	0.204	1	2049	tags=30%, list=15%, signal=35%
984	GO_SYNAPTIC_VESICLE_RECYCLING		18	-0.71	-1.44	0.058	0.204	1	1148	tags=28%, list=9%, signal=30%
985	DELYS_THYROID_CANCER_DN		171	-0.53	-1.44	0.007	0.205	1	1899	tags=39%, list=14%, signal=45%
986	CHR15Q21		62	-0.59	-1.44	0.023	0.205	1	1571	tags=19%, list=12%, signal=22%
987	PRC2_EZH2_UP.V1_UP		139	-0.54	-1.44	0.008	0.205	1	2445	tags=42%, list=18%, signal=52%
988	MODULE_11		379	-0.51	-1.44	0	0.205	1	1891	tags=29%, list=14%, signal=33%
989	MORF_CAMK4		161	-0.53	-1.44	0.008	0.205	1	1259	tags=19%, list=10%, signal=21%
990	GO_ESTABLISHMENT_OR_MAINTENANCE_OF_BIPOLAR_CELL_POLARITY		30	-0.66	-1.44	0.055	0.205	1	1886	tags=37%, list=14%, signal=43%
991	GSE3720_UNSTIM_VS_PMA_STIM_VD1_GAMMADELTA_TCELL_DN		82	-0.57	-1.44	0.02	0.206	1	2391	tags=38%, list=18%, signal=46%
992	TURASHVILI_BREAST_DUCTAL_CARCINOMA_VS_DUCTAL_NORMAL_UP		38	-0.63	-1.44	0.039	0.206	1	1419	tags=26%, list=11%, signal=29%
993	CHR12P11		28	-0.65	-1.44	0.04	0.206	1	2513	tags=43%, list=19%, signal=53%
994	SNF5_DN.V1_DN		120	-0.55	-1.44	0.016	0.207	1	1762	tags=33%, list=13%, signal=37%
995	MYB_Q6		172	-0.53	-1.44	0.003	0.206	1	1236	tags=15%, list=9%, signal=16%
996	GO_PROTEIN_PHOSPHATASE_TYPE_2A_COMPLEX		16	-0.74	-1.44	0.056	0.207	1	185	tags=6%, list=1%, signal=6%
997	RAO_BOUND_BY_SALL4_ISOFORM_A		109	-0.55	-1.44	0.013	0.207	1	1287	tags=17%, list=10%, signal=18%
998	GO_CALCIUM_ION_BINDING		409	-0.5	-1.44	0	0.207	1	1728	tags=26%, list=13%, signal=29%
999	FARDIN_HYPOXIA_11		31	-0.65	-1.44	0.048	0.207	1	2485	tags=48%, list=19%, signal=59%
1000	RNTCANNRNNYNATTW_UNKNOWN		40	-0.63	-1.44	0.037	0.208	1	875	tags=18%, list=7%, signal=19%
1001	GSE9509_LPS_VS_LPS_AND_IL10_STIM_IL10_KO_MACROPHAGE_10MIN_UP		158	-0.53	-1.44	0.011	0.208	1	1802	tags=30%, list=14%, signal=34%
1002	SENESE_HDAC3_TARGETS_UP		411	-0.51	-1.44	0.002	0.208	1	1803	tags=18%, list=14%, signal=20%
1003	GO_REGULATION_OF_OLIGODENDROCYTE_DIFFERENTIATION		20	-0.71	-1.44	0.055	0.208	1	1137	tags=20%, list=9%, signal=22%
1004	MEF2_Q6_01		169	-0.53	-1.44	0.011	0.208	1	2222	tags=31%, list=17%, signal=37%
1005	BIOCARTA_NO1_PATHWAY		25	-0.67	-1.44	0.056	0.208	1	1979	tags=52%, list=15%, signal=61%
1006	GO_REGULATION_OF_NEURON_PROJECTION_DEVELOPMENT		325	-0.51	-1.44	0	0.207	1	1967	tags=25%, list=15%, signal=29%
1007	GO_DENDRITE_MORPHOGENESIS		33	-0.65	-1.44	0.052	0.208	1	1841	tags=24%, list=14%, signal=28%
1008	GO_GLUTAMATE_SECRETION		17	-0.71	-1.44	0.056	0.208	1	923	tags=35%, list=7%, signal=38%
1009	GSE15324_ELF4_KO_VS_WT_NAIVE_CD8_TCELL_DN		121	-0.54	-1.44	0.006	0.208	1	2029	tags=31%, list=15%, signal=36%
1010	GROSS_HYPOXIA_VIA_ELK3_AND_HIF1A_UP		131	-0.54	-1.44	0.014	0.208	1	3093	tags=41%, list=23%, signal=53%
1011	TURASHVILI_BREAST_LOBULAR_CARCINOMA_VS_LOBULAR_NORMAL_UP		58	-0.59	-1.44	0.026	0.209	1	2222	tags=36%, list=17%, signal=43%
1012	MODULE_274		34	-0.62	-1.44	0.055	0.209	1	1312	tags=35%, list=10%, signal=39%
1013	GO_CARDIOCYTE_DIFFERENTIATION		68	-0.58	-1.44	0.037	0.209	1	698	tags=18%, list=5%, signal=19%
1014	GO_NEUROMUSCULAR_JUNCTION		42	-0.63	-1.44	0.053	0.209	1	1573	tags=33%, list=12%, signal=38%
1015	GO_METALLOPEPTIDASE_ACTIVITY		127	-0.54	-1.44	0.013	0.209	1	1519	tags=21%, list=11%, signal=24%
1016	MODULE_1		315	-0.51	-1.44	0	0.209	1	2588	tags=38%, list=20%, signal=47%
1017	NF1_Q6_01		192	-0.53	-1.44	0.002	0.209	1	1680	tags=26%, list=13%, signal=29%
1018	GO_POSITIVE_REGULATION_OF_CELL_PROJECTION_ORGANIZATION		248	-0.51	-1.44	0.001	0.21	1	1716	tags=20%, list=13%, signal=23%
1019	WILLERT_WNT_SIGNALING		19	-0.69	-1.43	0.076	0.21	1	1678	tags=32%, list=13%, signal=36%
1020	CEBP_01		180	-0.53	-1.43	0.008	0.21	1	1759	tags=22%, list=13%, signal=25%
1021	STEIN_ESRRA_TARGETS_RESPONSIVE_TO_ESTROGEN_UP		25	-0.66	-1.43	0.055	0.21	1	1418	tags=24%, list=11%, signal=27%
1022	BOYAULT_LIVER_CANCER_SUBCLASS_G56_DN		16	-0.73	-1.43	0.042	0.21	1	2510	tags=63%, list=19%, signal=77%
1023	NKX3A_01		143	-0.54	-1.43	0.011	0.21	1	1740	tags=21%, list=13%, signal=24%
1024	AATGTGA_MIR23A_MIR23B		334	-0.51	-1.43	0	0.21	1	1916	tags=20%, list=14%, signal=23%
1025	GSE21670_STAT3_KO_VS_WT_CD4_TCELL_TGFB_TREATED_DN		131	-0.55	-1.43	0.007	0.21	1	1130	tags=19%, list=9%, signal=21%
1026	GO_NEUROLOGICAL_SYSTEM_PROCESS		473	-0.5	-1.43	0	0.21	1	1636	tags=23%, list=12%, signal=26%
1027	SATO_SILENCED_BY_DEACETYLATION_IN_PANCREATIC_CANCER		33	-0.64	-1.43	0.036	0.21	1	2155	tags=55%, list=16%, signal=65%
1028	OCT1_Q6		170	-0.53	-1.43	0.011	0.21	1	1913	tags=28%, list=14%, signal=32%
1029	WANG_BARRETTS_ESOPHAGUS_AND_ESOPHAGUS_CANCER_DN		27	-0.66	-1.43	0.048	0.21	1	2471	tags=41%, list=19%, signal=50%
1030	GO_CORONARY_VASCULATURE_DEVELOPMENT		31	-0.64	-1.43	0.048	0.21	1	1716	tags=35%, list=13%, signal=41%
1031	GO_NEGATIVE_REGULATION_OF_PROTEIN_COMPLEX_ASSEMBLY		89	-0.56	-1.43	0.018	0.21	1	931	tags=16%, list=7%, signal=17%
1032	GO_GLUTAMATE_RECEPTOR_BINDING		28	-0.66	-1.43	0.052	0.21	1	1981	tags=36%, list=15%, signal=42%
1033	GO_RESPONSE_TO_ESTRADIOL		114	-0.54	-1.43	0.011	0.21	1	1727	tags=29%, list=13%, signal=33%
1034	GO_CELLULAR_TRANSITION_METAL_ION_HOMEOSTASIS		66	-0.57	-1.43	0.016	0.21	1	1620	tags=27%, list=12%, signal=31%
1035	MODULE_259		40	-0.62	-1.43	0.046	0.211	1	1472	tags=35%, list=11%, signal=39%
1036	ISSAEVA_MLL2_TARGETS		48	-0.61	-1.43	0.035	0.211	1	1834	tags=46%, list=14%, signal=53%
1037	CAHOY_NEURONAL		46	-0.6	-1.43	0.04	0.213	1	1650	tags=43%, list=12%, signal=50%
1038	RODRIGUES_THYROID_CARCINOMA_ANAPLASTIC_DN		414	-0.51	-1.43	0	0.213	1	2358	tags=27%, list=18%, signal=32%
1039	GO_REPRODUCTIVE_SYSTEM_DEVELOPMENT		307	-0.51	-1.43	0.002	0.213	1	1908	tags=24%, list=14%, signal=28%
1040	CHESLER_BRAIN_HIGHEST_EXPRESSION		30	-0.66	-1.43	0.056	0.213	1	627	tags=7%, list=5%, signal=7%
1041	GO_TRANSCRIPTIONAL_REPRESSOR_ACTIVITY_RNA_POLYMERASE_II_TRANSCRIPTION_REGULATORY_REGION_SEQUENCE_SPECIFIC_BINDING		116	-0.54	-1.43	0.021	0.213	1	1426	tags=18%, list=11%, signal=20%
1042	PID_EPHB_FWD_PATHWAY		36	-0.64	-1.43	0.043	0.214	1	269	tags=8%, list=2%, signal=8%
1043	GO_VENTRICULAR_SEPTUM_MORPHOGENESIS		22	-0.67	-1.43	0.053	0.214	1	1137	tags=32%, list=9%, signal=35%
1044	GO_SMAD_PROTEIN_SIGNAL_TRANSDUCTION		36	-0.63	-1.43	0.031	0.214	1	1011	tags=22%, list=8%, signal=24%
1045	GO_BODY_MORPHOGENESIS		34	-0.64	-1.43	0.044	0.214	1	1616	tags=29%, list=12%, signal=33%
1046	AGCACTT_MIR93_MIR302A_MIR302B_MIR302C_MIR302D_MIR372_MIR373_MIR520E_MIR520A_MIR526B_MIR520B_MIR520C_MIR520D		279	-0.51	-1.43	0	0.214	1	2723	tags=26%, list=21%, signal=32%
1047	GSE6259_DEC205_POS_DC_VS_BCELL_UP		86	-0.56	-1.43	0.02	0.214	1	1801	tags=31%, list=14%, signal=36%
1048	GO_POSITIVE_REGULATION_OF_WNT_SIGNALING_PATHWAY		126	-0.53	-1.43	0.018	0.214	1	2000	tags=21%, list=15%, signal=24%
1049	GO_PITUITARY_GLAND_DEVELOPMENT		18	-0.7	-1.43	0.07	0.214	1	592	tags=28%, list=4%, signal=29%
1050	REACTOME_NUCLEAR_RECEPTOR_TRANSCRIPTION_PATHWAY		33	-0.63	-1.43	0.063	0.214	1	2369	tags=33%, list=18%, signal=41%
1051	GARGALOVIC_RESPONSE_TO_OXIDIZED_PHOSPHOLIPIDS_BLACK_UP		32	-0.65	-1.43	0.054	0.214	1	1620	tags=22%, list=12%, signal=25%
1052	BIOCARTA_PGC1A_PATHWAY		17	-0.73	-1.43	0.054	0.214	1	1645	tags=29%, list=12%, signal=34%
1053	GSE9946_IMMATURE_VS_LISTERIA_INF_MATURE_DC_UP		84	-0.56	-1.43	0.02	0.214	1	2070	tags=31%, list=16%, signal=36%
1054	RUIZ_TNC_TARGETS_UP		133	-0.53	-1.43	0.012	0.214	1	2553	tags=39%, list=19%, signal=48%
1055	GATA4_Q3		171	-0.53	-1.43	0.009	0.214	1	1513	tags=21%, list=11%, signal=23%
1056	GO_REGULATION_OF_CARDIAC_MUSCLE_TISSUE_DEVELOPMENT		33	-0.64	-1.43	0.057	0.214	1	1650	tags=30%, list=12%, signal=35%
1057	KAYO_CALORIE_RESTRICTION_MUSCLE_DN		68	-0.58	-1.43	0.025	0.214	1	1592	tags=18%, list=12%, signal=20%
1058	ROY_WOUND_BLOOD_VESSEL_UP		43	-0.61	-1.43	0.041	0.215	1	2647	tags=53%, list=20%, signal=67%
1059	DR3_Q4		109	-0.55	-1.43	0.018	0.214	1	1542	tags=18%, list=12%, signal=21%
1060	LYF1_01		196	-0.52	-1.43	0.008	0.215	1	832	tags=14%, list=6%, signal=15%
1061	DAVICIONI_MOLECULAR_ARMS_VS_ERMS_UP		270	-0.51	-1.43	0.002	0.215	1	1727	tags=16%, list=13%, signal=18%
1062	LINDVALL_IMMORTALIZED_BY_TERT_UP		66	-0.57	-1.43	0.028	0.215	1	1850	tags=30%, list=14%, signal=35%
1063	GO_CARDIAC_SEPTUM_MORPHOGENESIS		38	-0.62	-1.43	0.043	0.215	1	689	tags=24%, list=5%, signal=25%
1064	GGGCATT_MIR365		95	-0.56	-1.43	0.017	0.215	1	2214	tags=21%, list=17%, signal=25%
1065	GO_REGULATION_OF_EXECUTION_PHASE_OF_APOPTOSIS		20	-0.69	-1.43	0.067	0.215	1	319	tags=15%, list=2%, signal=15%
1066	GACAATC_MIR219		121	-0.54	-1.43	0.023	0.215	1	1736	tags=21%, list=13%, signal=25%
1067	MMEF2_Q6		184	-0.52	-1.43	0.01	0.216	1	2444	tags=34%, list=18%, signal=41%
1068	GO_CELL_MATURATION		91	-0.55	-1.43	0.025	0.216	1	1809	tags=26%, list=14%, signal=30%
1069	GNF2_RAB3A		27	-0.65	-1.43	0.053	0.216	1	1350	tags=37%, list=10%, signal=41%
1070	HEB_Q6		193	-0.52	-1.43	0.004	0.216	1	1852	tags=24%, list=14%, signal=28%
1071	GO_BETA_CATENIN_DESTRUCTION_COMPLEX_DISASSEMBLY		15	-0.74	-1.43	0.062	0.216	1	1565	tags=20%, list=12%, signal=23%
1072	GO_SYNAPTIC_SIGNALING		219	-0.51	-1.43	0.006	0.216	1	1223	tags=21%, list=9%, signal=23%
1073	GO_PROTEIN_TARGETING_TO_PLASMA_MEMBRANE		22	-0.69	-1.43	0.049	0.216	1	959	tags=18%, list=7%, signal=20%
1074	VALK_AML_CLUSTER_13		20	-0.69	-1.43	0.07	0.216	1	579	tags=25%, list=4%, signal=26%
1075	GO_DEVELOPMENTAL_MATURATION		138	-0.54	-1.43	0.011	0.216	1	1841	tags=26%, list=14%, signal=30%
1076	SPZ1_01		173	-0.52	-1.43	0.01	0.216	1	1541	tags=15%, list=12%, signal=17%
1077	VECCHI_GASTRIC_CANCER_EARLY_DN		194	-0.52	-1.43	0.004	0.216	1	1728	tags=37%, list=13%, signal=42%
1078	GO_REGULATION_OF_CARDIAC_MUSCLE_CELL_PROLIFERATION		20	-0.69	-1.43	0.061	0.216	1	1650	tags=35%, list=12%, signal=40%
1079	HEN1_01		141	-0.54	-1.43	0.009	0.216	1	2253	tags=33%, list=17%, signal=40%
1080	YTATTTTNR_MEF2_02		486	-0.5	-1.43	0	0.216	1	2188	tags=29%, list=17%, signal=34%
1081	MODULE_474		15	-0.73	-1.43	0.066	0.217	1	1296	tags=33%, list=10%, signal=37%
1082	GO_STEM_CELL_PROLIFERATION		46	-0.61	-1.43	0.035	0.217	1	2000	tags=33%, list=15%, signal=38%
1083	DAWSON_METHYLATED_IN_LYMPHOMA_TCL1		33	-0.64	-1.43	0.061	0.218	1	1416	tags=33%, list=11%, signal=37%
1084	MIKKELSEN_ES_HCP_WITH_H3_UNMETHYLATED		31	-0.64	-1.42	0.058	0.219	1	867	tags=26%, list=7%, signal=28%
1085	GO_NEURON_PROJECTION_REGENERATION		24	-0.67	-1.42	0.059	0.219	1	1853	tags=25%, list=14%, signal=29%
1086	GO_REGULATION_OF_ACTIVIN_RECEPTOR_SIGNALING_PATHWAY		22	-0.69	-1.42	0.06	0.219	1	1650	tags=27%, list=12%, signal=31%
1087	ACCAAAG_MIR9		411	-0.5	-1.42	0.001	0.22	1	1945	tags=18%, list=15%, signal=21%
1088	GO_CELLULAR_RESPONSE_TO_STEROID_HORMONE_STIMULUS		166	-0.53	-1.42	0.006	0.221	1	1877	tags=21%, list=14%, signal=24%
1089	GO_MODIFIED_AMINO_ACID_TRANSPORT		18	-0.71	-1.42	0.06	0.221	1	2621	tags=50%, list=20%, signal=62%
1090	GO_POSITIVE_REGULATION_OF_GLUCOSE_TRANSPORT		30	-0.66	-1.42	0.056	0.222	1	235	tags=10%, list=2%, signal=10%
1091	TAGCTTT_MIR9		188	-0.52	-1.42	0.008	0.221	1	1994	tags=16%, list=15%, signal=19%
1092	KEGG_DRUG_METABOLISM_CYTOCHROME_P450		25	-0.66	-1.42	0.065	0.221	1	1771	tags=44%, list=13%, signal=51%
1093	DR4_Q2		196	-0.52	-1.42	0.003	0.221	1	1545	tags=18%, list=12%, signal=20%
1094	PAX_Q6		191	-0.52	-1.42	0.007	0.221	1	1902	tags=25%, list=14%, signal=29%
1095	GO_REGULATION_OF_BLOOD_VESSEL_ENDOTHELIAL_CELL_MIGRATION		46	-0.61	-1.42	0.043	0.222	1	1802	tags=30%, list=14%, signal=35%
1096	YANG_BREAST_CANCER_ESR1_UP		28	-0.67	-1.42	0.057	0.222	1	1316	tags=29%, list=10%, signal=32%
1097	CUI_TCF21_TARGETS_2_UP		347	-0.5	-1.42	0	0.222	1	1680	tags=19%, list=13%, signal=21%
1098	GO_REGULATION_OF_OSTEOBLAST_DIFFERENTIATION		88	-0.55	-1.42	0.027	0.222	1	1827	tags=26%, list=14%, signal=30%
1099	GO_HEART_VALVE_DEVELOPMENT		28	-0.64	-1.42	0.048	0.222	1	2359	tags=54%, list=18%, signal=65%
1100	GO_L_AMINO_ACID_TRANSMEMBRANE_TRANSPORTER_ACTIVITY		36	-0.63	-1.42	0.048	0.222	1	1452	tags=28%, list=11%, signal=31%
1101	ST_WNT_BETA_CATENIN_PATHWAY		28	-0.66	-1.42	0.059	0.222	1	976	tags=18%, list=7%, signal=19%
1102	HALLMARK_HEDGEHOG_SIGNALING		29	-0.65	-1.42	0.054	0.222	1	1145	tags=28%, list=9%, signal=30%
1103	GO_RENAL_TUBULE_DEVELOPMENT		53	-0.59	-1.42	0.041	0.222	1	1809	tags=38%, list=14%, signal=44%
1104	REACTOME_GLUCAGON_TYPE_LIGAND_RECEPTORS		21	-0.7	-1.42	0.06	0.222	1	1292	tags=29%, list=10%, signal=32%
1105	GO_EMBRYONIC_CAMERA_TYPE_EYE_MORPHOGENESIS		18	-0.7	-1.42	0.075	0.222	1	1827	tags=39%, list=14%, signal=45%
1106	SCHAEFFER_PROSTATE_DEVELOPMENT_48HR_UP		332	-0.5	-1.42	0	0.222	1	2097	tags=32%, list=16%, signal=37%
1107	GO_EPIDERMIS_DEVELOPMENT		143	-0.53	-1.42	0.014	0.222	1	1724	tags=28%, list=13%, signal=32%
1108	GO_REGULATION_OF_DENDRITE_DEVELOPMENT		94	-0.55	-1.42	0.027	0.224	1	1773	tags=23%, list=13%, signal=27%
1109	RELA_DN.V1_UP		101	-0.55	-1.42	0.016	0.224	1	1225	tags=21%, list=9%, signal=23%
1110	SOX9_B1		188	-0.52	-1.42	0.007	0.224	1	2222	tags=29%, list=17%, signal=34%
1111	GSE19888_CTRL_VS_A3R_ACTIVATION_MAST_CELL_DN		105	-0.55	-1.42	0.011	0.224	1	1827	tags=31%, list=14%, signal=36%
1112	CTATGCA_MIR153		172	-0.52	-1.42	0.013	0.224	1	2628	tags=26%, list=20%, signal=32%
1113	CONRAD_STEM_CELL		25	-0.67	-1.42	0.063	0.224	1	1802	tags=40%, list=14%, signal=46%
1114	DBP_Q6		172	-0.52	-1.42	0.008	0.225	1	1680	tags=22%, list=13%, signal=24%
1115	GO_CELL_BODY		350	-0.5	-1.42	0	0.225	1	1677	tags=21%, list=13%, signal=23%
1116	GSE27786_CD4_TCELL_VS_ERYTHTROBLAST_DN		132	-0.53	-1.42	0.018	0.224	1	1442	tags=16%, list=11%, signal=18%
1117	GO_NEGATIVE_REGULATION_OF_ALCOHOL_BIOSYNTHETIC_PROCESS		16	-0.72	-1.42	0.063	0.224	1	838	tags=19%, list=6%, signal=20%
1118	HWANG_PROSTATE_CANCER_MARKERS		23	-0.67	-1.42	0.059	0.226	1	1677	tags=26%, list=13%, signal=30%
1119	GO_EMBRYONIC_CAMERA_TYPE_EYE_DEVELOPMENT		27	-0.65	-1.42	0.057	0.226	1	2336	tags=41%, list=18%, signal=49%
1120	E47_01		189	-0.52	-1.42	0.007	0.227	1	1788	tags=25%, list=14%, signal=28%
1121	GO_SODIUM_ION_TRANSPORT		82	-0.56	-1.42	0.026	0.227	1	1684	tags=28%, list=13%, signal=32%
1122	GO_VASODILATION		20	-0.69	-1.42	0.068	0.227	1	1303	tags=40%, list=10%, signal=44%
1123	VANTVEER_BREAST_CANCER_METASTASIS_UP		39	-0.62	-1.42	0.047	0.228	1	2108	tags=31%, list=16%, signal=36%
1124	PID_MYC_REPRESS_PATHWAY		59	-0.58	-1.42	0.043	0.228	1	1433	tags=22%, list=11%, signal=25%
1125	GO_REGULATION_OF_METANEPHROS_DEVELOPMENT		16	-0.72	-1.42	0.077	0.228	1	1581	tags=38%, list=12%, signal=43%
1126	CCATCCA_MIR432		46	-0.6	-1.42	0.038	0.228	1	2118	tags=20%, list=16%, signal=23%
1127	TGAATGT_MIR181A_MIR181B_MIR181C_MIR181D		374	-0.5	-1.42	0.001	0.227	1	1563	tags=13%, list=12%, signal=15%
1128	DAVICIONI_PAX_FOXO1_SIGNATURE_IN_ARMS_UP		46	-0.6	-1.42	0.048	0.228	1	244	tags=9%, list=2%, signal=9%
1129	HOLLERN_SQUAMOUS_BREAST_TUMOR		59	-0.58	-1.42	0.034	0.228	1	1944	tags=39%, list=15%, signal=45%
1130	GO_SYMPORTER_ACTIVITY		83	-0.55	-1.42	0.024	0.228	1	1121	tags=23%, list=8%, signal=25%
1131	REACTOME_ADP_SIGNALLING_THROUGH_P2RY12		20	-0.69	-1.42	0.062	0.228	1	2102	tags=35%, list=16%, signal=42%
1132	GO_POSITIVE_REGULATION_OF_CELL_SUBSTRATE_ADHESION		79	-0.56	-1.42	0.033	0.228	1	1934	tags=27%, list=15%, signal=31%
1133	GO_POSITIVE_REGULATION_OF_STEM_CELL_PROLIFERATION		49	-0.59	-1.42	0.05	0.228	1	1716	tags=31%, list=13%, signal=35%
1134	CHICAS_RB1_TARGETS_CONFLUENT		451	-0.5	-1.42	0.001	0.228	1	2052	tags=27%, list=16%, signal=31%
1135	BIOCARTA_BIOPEPTIDES_PATHWAY		37	-0.62	-1.42	0.056	0.228	1	562	tags=14%, list=4%, signal=14%
1136	CATTTCA_MIR203		235	-0.51	-1.42	0.005	0.228	1	1848	tags=14%, list=14%, signal=16%
1137	GTACAGG_MIR486		45	-0.6	-1.42	0.049	0.228	1	1623	tags=22%, list=12%, signal=25%
1138	PPARA_01		28	-0.64	-1.42	0.055	0.228	1	1862	tags=39%, list=14%, signal=46%
1139	GO_ENDOPLASMIC_RETICULUM_LUMEN		151	-0.52	-1.42	0.01	0.229	1	1927	tags=28%, list=15%, signal=33%
1140	GO_CELL_SURFACE_RECEPTOR_SIGNALING_PATHWAY_INVOLVED_IN_CELL_CELL_SIGNALING		35	-0.63	-1.42	0.056	0.229	1	530	tags=20%, list=4%, signal=21%
1141	CATGTAA_MIR496		144	-0.53	-1.42	0.016	0.229	1	2661	tags=24%, list=20%, signal=30%
1142	BIOCARTA_WNT_PATHWAY		22	-0.67	-1.42	0.08	0.229	1	753	tags=14%, list=6%, signal=14%
1143	GSE36095_WT_VS_HDAC9_KO_TREG_DN		70	-0.57	-1.42	0.032	0.229	1	1768	tags=39%, list=13%, signal=44%
1144	GO_TRACHEA_DEVELOPMENT		17	-0.7	-1.42	0.06	0.229	1	1386	tags=35%, list=10%, signal=39%
1145	REACTOME_TRANSMEMBRANE_TRANSPORT_OF_SMALL_MOLECULES		274	-0.51	-1.42	0.003	0.229	1	1567	tags=20%, list=12%, signal=23%
1146	SPIRA_SMOKERS_LUNG_CANCER_UP		30	-0.65	-1.42	0.071	0.229	1	2222	tags=33%, list=17%, signal=40%
1147	GO_SKIN_EPIDERMIS_DEVELOPMENT		48	-0.6	-1.42	0.048	0.229	1	1685	tags=31%, list=13%, signal=36%
1148	GO_SARCOLEMMA		103	-0.55	-1.41	0.023	0.229	1	2239	tags=42%, list=17%, signal=50%
1149	AAAYRNCTG_UNKNOWN		268	-0.51	-1.41	0.003	0.229	1	1646	tags=22%, list=12%, signal=25%
1150	MYOD_Q6_01		195	-0.51	-1.41	0.01	0.229	1	2319	tags=32%, list=18%, signal=38%
1151	GO_APICAL_PART_OF_CELL		237	-0.51	-1.41	0.002	0.229	1	2036	tags=30%, list=15%, signal=35%
1152	MIKKELSEN_MEF_HCP_WITH_H3K27ME3		172	-0.52	-1.41	0.007	0.229	1	1386	tags=37%, list=10%, signal=41%
1153	GO_REGULATION_OF_LONG_TERM_SYNAPTIC_POTENTIATION		15	-0.72	-1.41	0.071	0.229	1	693	tags=20%, list=5%, signal=21%
1154	MAX_01		210	-0.51	-1.41	0.005	0.229	1	1529	tags=12%, list=12%, signal=13%
1155	GO_REGULATION_OF_CELLULAR_PH		56	-0.58	-1.41	0.034	0.229	1	1046	tags=18%, list=8%, signal=19%
1156	GSE46606_UNSTIM_VS_CD40L_IL2_IL5_3DAY_STIMULATED_IRF4HIGH_SORTED_BCELL_DN		113	-0.54	-1.41	0.021	0.229	1	1466	tags=22%, list=11%, signal=25%
1157	MCMURRAY_TP53_HRAS_COOPERATION_RESPONSE_DN		51	-0.59	-1.41	0.041	0.229	1	1329	tags=39%, list=10%, signal=43%
1158	GO_SENSORY_PERCEPTION_OF_MECHANICAL_STIMULUS		92	-0.55	-1.41	0.025	0.229	1	1668	tags=33%, list=13%, signal=37%
1159	CONCANNON_APOPTOSIS_BY_EPOXOMICIN_DN		130	-0.53	-1.41	0.015	0.229	1	1912	tags=23%, list=14%, signal=27%
1160	PANGAS_TUMOR_SUPPRESSION_BY_SMAD1_AND_SMAD5_DN		119	-0.54	-1.41	0.02	0.23	1	1138	tags=13%, list=9%, signal=14%
1161	YAMASHITA_METHYLATED_IN_PROSTATE_CANCER		38	-0.62	-1.41	0.046	0.23	1	1513	tags=37%, list=11%, signal=41%
1162	POU6F1_01		146	-0.53	-1.41	0.015	0.23	1	1626	tags=24%, list=12%, signal=27%
1163	BILD_HRAS_ONCOGENIC_SIGNATURE		209	-0.52	-1.41	0.003	0.23	1	1658	tags=23%, list=13%, signal=26%
1164	LIN_NPAS4_TARGETS_UP		124	-0.53	-1.41	0.014	0.231	1	1301	tags=15%, list=10%, signal=16%
1165	GSE9946_LISTERIA_INF_MATURE_VS_PROSTAGLANDINE2_TREATED_MATURE_DC_DN		68	-0.57	-1.41	0.032	0.231	1	1668	tags=44%, list=13%, signal=50%
1166	GAZDA_DIAMOND_BLACKFAN_ANEMIA_PROGENITOR_DN		56	-0.59	-1.41	0.038	0.231	1	192	tags=5%, list=1%, signal=5%
1167	MISHRA_CARCINOMA_ASSOCIATED_FIBROBLAST_UP		18	-0.7	-1.41	0.073	0.231	1	2122	tags=67%, list=16%, signal=79%
1168	AMBROSINI_FLAVOPIRIDOL_TREATMENT_TP53		86	-0.55	-1.41	0.029	0.231	1	1808	tags=22%, list=14%, signal=25%
1169	GO_REGULATION_OF_SYSTEM_PROCESS		320	-0.5	-1.41	0.002	0.231	1	1704	tags=27%, list=13%, signal=30%
1170	MARKEY_RB1_CHRONIC_LOF_UP		103	-0.54	-1.41	0.022	0.231	1	2071	tags=22%, list=16%, signal=26%
1171	GO_CELLULAR_RESPONSE_TO_ESTRADIOL_STIMULUS		22	-0.68	-1.41	0.064	0.231	1	1548	tags=41%, list=12%, signal=46%
1172	KEGG_FOCAL_ADHESION		178	-0.52	-1.41	0.011	0.231	1	2089	tags=29%, list=16%, signal=34%
1173	PID_IGF1_PATHWAY		29	-0.64	-1.41	0.071	0.231	1	1619	tags=17%, list=12%, signal=20%
1174	CORDENONSI_YAP_CONSERVED_SIGNATURE		55	-0.58	-1.41	0.04	0.231	1	1590	tags=24%, list=12%, signal=27%
1175	GO_MONOSACCHARIDE_TRANSPORT		35	-0.63	-1.41	0.049	0.231	1	1932	tags=31%, list=15%, signal=37%
1176	GO_PHOTORECEPTOR_CELL_MAINTENANCE		20	-0.71	-1.41	0.054	0.232	1	1745	tags=35%, list=13%, signal=40%
1177	GO_EPHRIN_RECEPTOR_BINDING		21	-0.68	-1.41	0.071	0.231	1	1365	tags=29%, list=10%, signal=32%
1178	GSE27786_LSK_VS_ERYTHROBLAST_DN		116	-0.54	-1.41	0.019	0.232	1	971	tags=16%, list=7%, signal=18%
1179	GSE34156_UNTREATED_VS_24H_NOD2_AND_TLR1_TLR2_LIGAND_TREATED_MONOCYTE_DN		92	-0.55	-1.41	0.028	0.232	1	1628	tags=24%, list=12%, signal=27%
1180	GSE3203_INFLUENZA_INF_VS_IFNB_TREATED_LN_BCELL_UP		140	-0.53	-1.41	0.016	0.233	1	1368	tags=19%, list=10%, signal=21%
1181	GO_DEVELOPMENTAL_PROCESS_INVOLVED_IN_REPRODUCTION		421	-0.5	-1.41	0	0.233	1	1908	tags=22%, list=14%, signal=25%
1182	GO_STEM_CELL_DIVISION		24	-0.67	-1.41	0.066	0.233	1	1472	tags=29%, list=11%, signal=33%
1183	GO_CARDIAC_ATRIUM_DEVELOPMENT		20	-0.69	-1.41	0.082	0.233	1	2986	tags=65%, list=23%, signal=84%
1184	GO_POSITIVE_REGULATION_OF_MITOTIC_NUCLEAR_DIVISION		41	-0.6	-1.41	0.051	0.233	1	1534	tags=20%, list=12%, signal=22%
1185	GO_POSITIVE_REGULATION_OF_CARBOHYDRATE_METABOLIC_PROCESS		54	-0.58	-1.41	0.039	0.233	1	2049	tags=30%, list=15%, signal=35%
1186	GO_REGULATION_OF_NEURAL_PRECURSOR_CELL_PROLIFERATION		50	-0.59	-1.41	0.043	0.233	1	1716	tags=26%, list=13%, signal=30%
1187	ACCTGTTG_UNKNOWN		110	-0.54	-1.41	0.019	0.233	1	1686	tags=23%, list=13%, signal=26%
1188	GO_BONE_GROWTH		15	-0.72	-1.41	0.077	0.233	1	1233	tags=40%, list=9%, signal=44%
1189	GO_SITE_OF_POLARIZED_GROWTH		118	-0.53	-1.41	0.02	0.233	1	1596	tags=21%, list=12%, signal=24%
1190	ZF5_B		189	-0.51	-1.41	0.009	0.233	1	2257	tags=24%, list=17%, signal=29%
1191	BOYLAN_MULTIPLE_MYELOMA_D_CLUSTER_UP		25	-0.66	-1.41	0.065	0.233	1	1907	tags=40%, list=14%, signal=47%
1192	GO_RETINA_MORPHOGENESIS_IN_CAMERA_TYPE_EYE		29	-0.64	-1.41	0.074	0.234	1	1596	tags=45%, list=12%, signal=51%
1193	MORF_ATF2		188	-0.52	-1.41	0.011	0.234	1	1358	tags=19%, list=10%, signal=21%
1194	AAGTCCA_MIR422B_MIR422A		51	-0.59	-1.41	0.05	0.234	1	1192	tags=16%, list=9%, signal=17%
1195	TTTGTAG_MIR520D		263	-0.5	-1.41	0.007	0.234	1	1991	tags=16%, list=15%, signal=18%
1196	TCTGATC_MIR383		36	-0.62	-1.41	0.059	0.234	1	2155	tags=28%, list=16%, signal=33%
1197	MODULE_320		16	-0.71	-1.41	0.09	0.234	1	41	tags=6%, list=0%, signal=6%
1198	GO_CELL_CELL_SIGNALING_INVOLVED_IN_CARDIAC_CONDUCTION		17	-0.71	-1.41	0.073	0.234	1	1388	tags=47%, list=10%, signal=53%
1199	AGGCACT_MIR5153P		74	-0.56	-1.41	0.033	0.234	1	1001	tags=12%, list=8%, signal=13%
1200	GO_RESPONSE_TO_OXYGEN_LEVELS		262	-0.51	-1.41	0.005	0.234	1	2089	tags=29%, list=16%, signal=33%
1201	GO_BETA_CATENIN_BINDING		68	-0.57	-1.41	0.032	0.234	1	793	tags=15%, list=6%, signal=16%
1202	GO_REGULATION_OF_KIDNEY_DEVELOPMENT		37	-0.62	-1.41	0.051	0.235	1	1809	tags=43%, list=14%, signal=50%
1203	BIOCARTA_GSK3_PATHWAY		26	-0.64	-1.41	0.077	0.235	1	1505	tags=19%, list=11%, signal=22%
1204	TGCCAAR_NF1_Q6		489	-0.49	-1.41	0	0.235	1	1686	tags=22%, list=13%, signal=24%
1205	CHR2Q35		35	-0.63	-1.41	0.055	0.235	1	1573	tags=31%, list=12%, signal=36%
1206	GO_REGULATION_OF_OSSIFICATION		138	-0.53	-1.41	0.013	0.235	1	1388	tags=22%, list=10%, signal=24%
1207	LEE_TARGETS_OF_PTCH1_AND_SUFU_UP		44	-0.61	-1.41	0.055	0.235	1	668	tags=16%, list=5%, signal=17%
1208	GCM_FCGR2B		27	-0.65	-1.41	0.063	0.235	1	512	tags=15%, list=4%, signal=15%
1209	NF1_Q6		190	-0.51	-1.41	0.01	0.235	1	1686	tags=25%, list=13%, signal=28%
1210	GO_CRANIAL_NERVE_DEVELOPMENT		29	-0.64	-1.41	0.059	0.235	1	1189	tags=31%, list=9%, signal=34%
1211	TTCCGTT_MIR191		27	-0.66	-1.41	0.048	0.235	1	1565	tags=22%, list=12%, signal=25%
1212	ATF4_Q2		209	-0.51	-1.41	0.007	0.235	1	1498	tags=13%, list=11%, signal=15%
1213	GO_CELL_ADHESION_MOLECULE_BINDING		144	-0.52	-1.41	0.016	0.235	1	1789	tags=29%, list=14%, signal=33%
1214	GSE41176_WT_VS_TAK1_KO_UNSTIM_BCELL_DN		84	-0.56	-1.41	0.038	0.235	1	1192	tags=26%, list=9%, signal=29%
1215	GSE9509_LPS_VS_LPS_AND_IL10_STIM_IL10_KO_MACROPHAGE_20MIN_UP		142	-0.53	-1.41	0.013	0.235	1	2060	tags=35%, list=16%, signal=40%
1216	GO_HORMONE_MEDIATED_SIGNALING_PATHWAY		112	-0.54	-1.41	0.017	0.236	1	1877	tags=20%, list=14%, signal=23%
1217	GO_ALDITOL_METABOLIC_PROCESS		15	-0.72	-1.41	0.074	0.236	1	1906	tags=40%, list=14%, signal=47%
1218	GSE3203_UNTREATED_VS_IFNB_TREATED_LN_BCELL_DN		125	-0.53	-1.41	0.018	0.236	1	1314	tags=17%, list=10%, signal=18%
1219	USF_01		209	-0.51	-1.41	0.003	0.236	1	1028	tags=9%, list=8%, signal=9%
1220	KATSANOU_ELAVL1_TARGETS_UP		131	-0.54	-1.41	0.02	0.236	1	1694	tags=30%, list=13%, signal=34%
1221	GATAAGR_GATA_C		199	-0.51	-1.41	0.006	0.236	1	1694	tags=29%, list=13%, signal=33%
1222	HANSON_HRAS_SIGNALING_VIA_NFKB		17	-0.7	-1.41	0.086	0.236	1	701	tags=29%, list=5%, signal=31%
1223	GSE45365_WT_VS_IFNAR_KO_CD8A_DC_MCMV_INFECTION_DN		111	-0.54	-1.41	0.02	0.236	1	1418	tags=26%, list=11%, signal=29%
1224	DAVICIONI_TARGETS_OF_PAX_FOXO1_FUSIONS_UP		217	-0.51	-1.41	0.007	0.237	1	2002	tags=24%, list=15%, signal=28%
1225	OCT1_01		171	-0.52	-1.41	0.012	0.237	1	1929	tags=26%, list=15%, signal=30%
1226	GO_CELLULAR_RESPONSE_TO_RETINOIC_ACID		45	-0.6	-1.4	0.051	0.238	1	1419	tags=36%, list=11%, signal=40%
1227	YOKOE_CANCER_TESTIS_ANTIGENS		25	-0.65	-1.4	0.069	0.238	1	194	tags=12%, list=1%, signal=12%
1228	DOUGLAS_BMI1_TARGETS_UP		468	-0.49	-1.4	0	0.238	1	2050	tags=21%, list=15%, signal=23%
1229	GO_TUBULIN_BINDING		232	-0.5	-1.4	0.009	0.238	1	1721	tags=17%, list=13%, signal=19%
1230	GO_CILIARY_MEMBRANE		51	-0.59	-1.4	0.037	0.238	1	1925	tags=31%, list=15%, signal=37%
1231	TGCACTT_MIR519C_MIR519B_MIR519A		356	-0.5	-1.4	0.002	0.238	1	1749	tags=18%, list=13%, signal=20%
1232	GSE37532_WT_VS_PPARG_KO_LN_TREG_DN		56	-0.58	-1.4	0.037	0.238	1	1108	tags=36%, list=8%, signal=39%
1233	MODULE_220		219	-0.5	-1.4	0.006	0.238	1	1676	tags=31%, list=13%, signal=34%
1234	MYAATNNNNNNNGGC_UNKNOWN		78	-0.56	-1.4	0.031	0.238	1	2355	tags=22%, list=18%, signal=26%
1235	GO_NEGATIVE_REGULATION_OF_LOCOMOTION		202	-0.51	-1.4	0.011	0.238	1	1932	tags=28%, list=15%, signal=32%
1236	GO_EMBRYONIC_HEART_TUBE_MORPHOGENESIS		44	-0.61	-1.4	0.054	0.238	1	1388	tags=18%, list=10%, signal=20%
1237	USF2_Q6		204	-0.51	-1.4	0.003	0.238	1	1268	tags=11%, list=10%, signal=12%
1238	AATGGAG_MIR136		67	-0.57	-1.4	0.042	0.238	1	1842	tags=18%, list=14%, signal=21%
1239	WHN_B		189	-0.51	-1.4	0.01	0.238	1	1368	tags=11%, list=10%, signal=12%
1240	AP2_Q6_01		221	-0.51	-1.4	0.008	0.238	1	1862	tags=19%, list=14%, signal=22%
1241	GSE1925_CTRL_VS_3H_IFNG_STIM_IFNG_PRIMED_MACROPHAGE_DN		155	-0.52	-1.4	0.018	0.238	1	1696	tags=18%, list=13%, signal=20%
1242	CHIANG_LIVER_CANCER_SUBCLASS_PROLIFERATION_DN		101	-0.54	-1.4	0.031	0.238	1	2082	tags=39%, list=16%, signal=45%
1243	REACTOME_CIRCADIAN_CLOCK		44	-0.6	-1.4	0.048	0.239	1	1727	tags=20%, list=13%, signal=23%
1244	DAVICIONI_RHABDOMYOSARCOMA_PAX_FOXO1_FUSION_UP		50	-0.59	-1.4	0.044	0.239	1	1817	tags=22%, list=14%, signal=25%
1245	CHR5P13		32	-0.63	-1.4	0.048	0.24	1	1379	tags=25%, list=10%, signal=28%
1246	GO_POSITIVE_REGULATION_OF_MICROTUBULE_POLYMERIZATION_OR_DEPOLYMERIZATION		21	-0.66	-1.4	0.089	0.24	1	540	tags=10%, list=4%, signal=10%
1247	GO_CELLULAR_PIGMENTATION		36	-0.62	-1.4	0.056	0.24	1	1654	tags=19%, list=13%, signal=22%
1248	GO_MAMMARY_GLAND_DEVELOPMENT		95	-0.54	-1.4	0.031	0.241	1	1727	tags=25%, list=13%, signal=29%
1249	GSE26912_TUMORICIDAL_VS_CTRL_MACROPHAGE_UP		167	-0.51	-1.4	0.016	0.241	1	2175	tags=28%, list=16%, signal=33%
1250	GO_GLUTAMINE_FAMILY_AMINO_ACID_CATABOLIC_PROCESS		20	-0.67	-1.4	0.071	0.241	1	778	tags=20%, list=6%, signal=21%
1251	SABATES_COLORECTAL_ADENOMA_DN		148	-0.52	-1.4	0.017	0.241	1	1186	tags=31%, list=9%, signal=34%
1252	GO_MITOCHONDRION_LOCALIZATION		31	-0.64	-1.4	0.069	0.241	1	177	tags=10%, list=1%, signal=10%
1253	GO_BIOMINERAL_TISSUE_DEVELOPMENT		51	-0.58	-1.4	0.051	0.241	1	1534	tags=37%, list=12%, signal=42%
1254	REACTOME_ACTIVATION_OF_KAINATE_RECEPTORS_UPON_GLUTAMATE_BINDING		24	-0.67	-1.4	0.059	0.241	1	1292	tags=21%, list=10%, signal=23%
1255	ACACTCC_MIR122A		57	-0.58	-1.4	0.06	0.242	1	1725	tags=14%, list=13%, signal=16%
1256	YANAGIHARA_ESX1_TARGETS		24	-0.65	-1.4	0.073	0.242	1	658	tags=8%, list=5%, signal=9%
1257	EGR2_01		154	-0.52	-1.4	0.017	0.242	1	1573	tags=19%, list=12%, signal=22%
1258	EGR_Q6		211	-0.51	-1.4	0.01	0.243	1	1570	tags=13%, list=12%, signal=15%
1259	GO_COPPER_ION_TRANSPORT		17	-0.7	-1.4	0.087	0.243	1	1204	tags=24%, list=9%, signal=26%
1260	GO_SOLUTE_CATION_ANTIPORTER_ACTIVITY		20	-0.67	-1.4	0.071	0.243	1	1304	tags=30%, list=10%, signal=33%
1261	GO_REGULATION_OF_CARDIAC_MUSCLE_CONTRACTION		43	-0.59	-1.4	0.071	0.244	1	1055	tags=26%, list=8%, signal=28%
1262	GO_CARDIAC_CHAMBER_MORPHOGENESIS		75	-0.57	-1.4	0.027	0.244	1	1321	tags=23%, list=10%, signal=25%
1263	GO_MORPHOGENESIS_OF_AN_EPITHELIAL_SHEET		33	-0.61	-1.4	0.072	0.244	1	2700	tags=33%, list=20%, signal=42%
1264	AP4_01		191	-0.51	-1.4	0.015	0.244	1	1760	tags=23%, list=13%, signal=26%
1265	GO_ANTERIOR_POSTERIOR_AXIS_SPECIFICATION		32	-0.63	-1.4	0.061	0.245	1	592	tags=19%, list=4%, signal=20%
1266	TONKS_TARGETS_OF_RUNX1_RUNX1T1_FUSION_SUSTAINDED_IN_ERYTHROCYTE_UP		40	-0.61	-1.4	0.058	0.245	1	2622	tags=45%, list=20%, signal=56%
1267	GO_CARDIAC_MUSCLE_TISSUE_DEVELOPMENT		98	-0.54	-1.4	0.03	0.245	1	1329	tags=20%, list=10%, signal=23%
1268	GSE13522_CTRL_VS_T_CRUZI_Y_STRAIN_INF_SKIN_129_MOUSE_DN		147	-0.52	-1.4	0.019	0.245	1	1115	tags=17%, list=8%, signal=18%
1269	LEE_METASTASIS_AND_ALTERNATIVE_SPLICING_UP		61	-0.57	-1.4	0.041	0.245	1	1617	tags=26%, list=12%, signal=30%
1270	PAPASPYRIDONOS_UNSTABLE_ATEROSCLEROTIC_PLAQUE_DN		39	-0.62	-1.4	0.055	0.246	1	1582	tags=31%, list=12%, signal=35%
1271	LIM_MAMMARY_LUMINAL_MATURE_DN		85	-0.56	-1.4	0.033	0.246	1	1835	tags=29%, list=14%, signal=34%
1272	TATA_01		144	-0.52	-1.4	0.015	0.246	1	1740	tags=26%, list=13%, signal=30%
1273	GO_REGULATION_OF_SENSORY_PERCEPTION		19	-0.7	-1.4	0.077	0.245	1	845	tags=32%, list=6%, signal=34%
1274	GO_ASPARTATE_FAMILY_AMINO_ACID_METABOLIC_PROCESS		45	-0.59	-1.4	0.061	0.246	1	1076	tags=13%, list=8%, signal=14%
1275	MODULE_112		151	-0.52	-1.4	0.014	0.245	1	1534	tags=34%, list=12%, signal=38%
1276	GSE29618_PRE_VS_DAY7_POST_TIV_FLU_VACCINE_MDC_UP		142	-0.52	-1.4	0.01	0.245	1	1668	tags=21%, list=13%, signal=24%
1277	HUPER_BREAST_BASAL_VS_LUMINAL_UP		34	-0.62	-1.4	0.051	0.246	1	2193	tags=44%, list=17%, signal=53%
1278	CEBPA_01		173	-0.52	-1.4	0.007	0.246	1	1434	tags=20%, list=11%, signal=22%
1279	MIKKELSEN_IPS_ICP_WITH_H3K4ME3_AND_H327ME3		70	-0.56	-1.4	0.027	0.246	1	1465	tags=34%, list=11%, signal=38%
1280	E2F1_Q3_01		199	-0.51	-1.4	0.003	0.246	1	2238	tags=22%, list=17%, signal=26%
1281	P53_DN.V1_DN		148	-0.52	-1.4	0.023	0.246	1	1480	tags=27%, list=11%, signal=30%
1282	GO_CILIARY_BASE		19	-0.68	-1.4	0.09	0.246	1	1669	tags=26%, list=13%, signal=30%
1283	GO_REGULATION_OF_GROWTH		481	-0.49	-1.4	0	0.246	1	1547	tags=18%, list=12%, signal=19%
1284	E4BP4_01		169	-0.52	-1.4	0.015	0.246	1	2421	tags=27%, list=18%, signal=33%
1285	CHR5Q11		26	-0.67	-1.4	0.078	0.246	1	2279	tags=27%, list=17%, signal=32%
1286	GSE22935_UNSTIM_VS_48H_MBOVIS_BCG_STIM_MACROPHAGE_UP		134	-0.52	-1.4	0.017	0.246	1	1272	tags=22%, list=10%, signal=25%
1287	HUMMEL_BURKITTS_LYMPHOMA_UP		32	-0.63	-1.4	0.067	0.247	1	1577	tags=31%, list=12%, signal=35%
1288	AP1_Q6_01		203	-0.51	-1.4	0.017	0.246	1	1721	tags=22%, list=13%, signal=25%
1289	GO_CLATHRIN_BINDING		43	-0.59	-1.4	0.055	0.247	1	1947	tags=37%, list=15%, signal=43%
1290	ROME_INSULIN_TARGETS_IN_MUSCLE_DN		129	-0.52	-1.4	0.026	0.247	1	1523	tags=18%, list=12%, signal=20%
1291	KRAS.DF.V1_DN		126	-0.53	-1.4	0.022	0.247	1	1630	tags=25%, list=12%, signal=28%
1292	GSE1460_NAIVE_CD4_TCELL_ADULT_BLOOD_VS_THYMIC_STROMAL_CELL_DN		169	-0.52	-1.4	0.017	0.247	1	1967	tags=20%, list=15%, signal=23%
1293	AP1_Q4_01		198	-0.51	-1.4	0.012	0.247	1	2104	tags=27%, list=16%, signal=32%
1294	TGTTTAC_MIR30A5P_MIR30C_MIR30D_MIR30B_MIR30E5P		477	-0.49	-1.4	0.001	0.247	1	1595	tags=16%, list=12%, signal=17%
1295	GO_ENDODERM_FORMATION		39	-0.6	-1.4	0.054	0.247	1	2065	tags=36%, list=16%, signal=42%
1296	MODULE_253		20	-0.67	-1.4	0.067	0.248	1	627	tags=10%, list=5%, signal=10%
1297	AGTTCTC_MIR146A_MIR146B		51	-0.58	-1.4	0.037	0.248	1	2255	tags=39%, list=17%, signal=47%
1298	DELASERNA_MYOD_TARGETS_DN		48	-0.58	-1.4	0.062	0.248	1	695	tags=13%, list=5%, signal=13%
1299	GO_SEX_DIFFERENTIATION		189	-0.51	-1.4	0.009	0.247	1	2006	tags=25%, list=15%, signal=30%
1300	VANHARANTA_UTERINE_FIBROID_UP		39	-0.6	-1.4	0.079	0.247	1	2647	tags=49%, list=20%, signal=61%
1301	GO_TRANSCRIPTIONAL_REPRESSOR_ACTIVITY_RNA_POLYMERASE_II_TRANSCRIPTION_FACTOR_BINDING		61	-0.57	-1.39	0.043	0.247	1	738	tags=11%, list=6%, signal=12%
1302	INGRAM_SHH_TARGETS_DN		52	-0.59	-1.39	0.046	0.247	1	1506	tags=27%, list=11%, signal=30%
1303	GRYDER_PAX3FOXO1_ENHANCERS_KO_DOWN		373	-0.49	-1.39	0.001	0.247	1	1588	tags=15%, list=12%, signal=17%
1304	GO_REGULATION_OF_DEVELOPMENTAL_GROWTH		214	-0.5	-1.39	0.007	0.247	1	1534	tags=18%, list=12%, signal=20%
1305	GO_ACTIN_BASED_CELL_PROJECTION		132	-0.52	-1.39	0.013	0.247	1	1603	tags=21%, list=12%, signal=24%
1306	GO_REGULATION_OF_DNA_BINDING		73	-0.56	-1.39	0.033	0.247	1	1827	tags=22%, list=14%, signal=25%
1307	GO_SOLUTE_CATION_SYMPORTER_ACTIVITY		54	-0.58	-1.39	0.054	0.247	1	1566	tags=26%, list=12%, signal=29%
1308	REACTOME_ENDOSOMAL_SORTING_COMPLEX_REQUIRED_FOR_TRANSPORT_ESCRT		24	-0.65	-1.39	0.088	0.247	1	42	tags=4%, list=0%, signal=4%
1309	GO_AUTONOMIC_NERVOUS_SYSTEM_DEVELOPMENT		26	-0.63	-1.39	0.071	0.247	1	1419	tags=35%, list=11%, signal=39%
1310	GO_ACIDIC_AMINO_ACID_TRANSPORT		15	-0.71	-1.39	0.087	0.247	1	762	tags=27%, list=6%, signal=28%
1311	WESTON_VEGFA_TARGETS_3HR		59	-0.57	-1.39	0.043	0.248	1	1789	tags=32%, list=14%, signal=37%
1312	GO_HEART_GROWTH		15	-0.7	-1.39	0.1	0.248	1	658	tags=20%, list=5%, signal=21%
1313	GO_NEGATIVE_REGULATION_OF_POTASSIUM_ION_TRANSPORT		21	-0.67	-1.39	0.084	0.248	1	1187	tags=38%, list=9%, signal=42%
1314	GSE19888_CTRL_VS_T_CELL_MEMBRANES_ACT_MAST_CELL_DN		147	-0.52	-1.39	0.015	0.248	1	2032	tags=28%, list=15%, signal=33%
1315	CREIGHTON_ENDOCRINE_THERAPY_RESISTANCE_4		223	-0.5	-1.39	0.008	0.248	1	1649	tags=19%, list=12%, signal=21%
1316	GO_HORMONE_METABOLIC_PROCESS		86	-0.54	-1.39	0.031	0.248	1	1390	tags=24%, list=11%, signal=27%
1317	FXR_IR1_Q6		78	-0.55	-1.39	0.041	0.249	1	1477	tags=19%, list=11%, signal=22%
1318	SCHRAETS_MLL_TARGETS_UP		30	-0.63	-1.39	0.068	0.249	1	1685	tags=43%, list=13%, signal=50%
1319	GO_MONOVALENT_INORGANIC_CATION_TRANSPORT		261	-0.5	-1.39	0.005	0.249	1	1605	tags=22%, list=12%, signal=24%
1320	CHIARADONNA_NEOPLASTIC_TRANSFORMATION_CDC25_UP		108	-0.54	-1.39	0.02	0.249	1	1648	tags=25%, list=12%, signal=28%
1321	GO_PIGMENT_CELL_DIFFERENTIATION		18	-0.7	-1.39	0.073	0.249	1	1561	tags=33%, list=12%, signal=38%
1322	GO_NEGATIVE_REGULATION_OF_CHEMOTAXIS		37	-0.61	-1.39	0.057	0.249	1	1286	tags=41%, list=10%, signal=45%
1323	WOOD_EBV_EBNA1_TARGETS_UP		93	-0.54	-1.39	0.029	0.249	1	1233	tags=20%, list=9%, signal=22%
1324	GO_AMEBOIDAL_TYPE_CELL_MIGRATION		118	-0.53	-1.39	0.021	0.249	1	1740	tags=30%, list=13%, signal=34%
1325	SREBP_Q3		182	-0.51	-1.39	0.017	0.249	1	1427	tags=19%, list=11%, signal=21%
1326	USF_C		222	-0.51	-1.39	0.005	0.25	1	1086	tags=12%, list=8%, signal=13%
1327	GSE17974_IL4_AND_ANTI_IL12_VS_UNTREATED_1H_ACT_CD4_TCELL_UP		106	-0.53	-1.39	0.029	0.25	1	1165	tags=21%, list=9%, signal=23%
1328	GO_GOLGI_ASSOCIATED_VESICLE_MEMBRANE		42	-0.6	-1.39	0.065	0.25	1	693	tags=10%, list=5%, signal=10%
1329	GO_REPRESSING_TRANSCRIPTION_FACTOR_BINDING		50	-0.58	-1.39	0.063	0.25	1	1548	tags=12%, list=12%, signal=14%
1330	GO_POSITIVE_REGULATION_OF_DNA_REPLICATION		77	-0.56	-1.39	0.047	0.25	1	1581	tags=18%, list=12%, signal=21%
1331	GSE18281_SUBCAPSULAR_VS_PERIMEDULLARY_CORTICAL_REGION_OF_THYMUS_DN		145	-0.52	-1.39	0.021	0.25	1	1837	tags=18%, list=14%, signal=21%
1332	VALK_AML_CLUSTER_8		23	-0.66	-1.39	0.087	0.25	1	2621	tags=65%, list=20%, signal=81%
1333	GO_MORPHOGENESIS_OF_A_POLARIZED_EPITHELIUM		23	-0.66	-1.39	0.076	0.25	1	1886	tags=48%, list=14%, signal=56%
1334	REACTOME_L1CAM_INTERACTIONS		72	-0.56	-1.39	0.048	0.25	1	1312	tags=19%, list=10%, signal=21%
1335	JAEGER_METASTASIS_UP		38	-0.6	-1.39	0.06	0.25	1	1470	tags=29%, list=11%, signal=32%
1336	GO_INCLUSION_BODY		54	-0.58	-1.39	0.04	0.25	1	637	tags=11%, list=5%, signal=12%
1337	GSE1460_INTRATHYMIC_T_PROGENITOR_VS_THYMIC_STROMAL_CELL_DN		164	-0.51	-1.39	0.015	0.25	1	2621	tags=34%, list=20%, signal=42%
1338	GSE18804_BRAIN_VS_COLON_TUMORAL_MACROPHAGE_DN		150	-0.52	-1.39	0.008	0.25	1	1443	tags=12%, list=11%, signal=13%
1339	JECHLINGER_EPITHELIAL_TO_MESENCHYMAL_TRANSITION_DN		60	-0.58	-1.39	0.049	0.25	1	1740	tags=27%, list=13%, signal=31%
1340	STAT5A_03		189	-0.51	-1.39	0.011	0.251	1	1451	tags=21%, list=11%, signal=23%
1341	GO_TRANSITION_METAL_ION_HOMEOSTASIS		90	-0.54	-1.39	0.029	0.251	1	1620	tags=23%, list=12%, signal=26%
1342	GSE27291_0H_VS_6H_STIM_GAMMADELTA_TCELL_DN		125	-0.53	-1.39	0.019	0.251	1	856	tags=11%, list=6%, signal=12%
1343	GO_NEGATIVE_REGULATION_OF_EPITHELIAL_CELL_MIGRATION		43	-0.59	-1.39	0.051	0.251	1	1276	tags=26%, list=10%, signal=28%
1344	MAHAJAN_RESPONSE_TO_IL1A_DN		62	-0.57	-1.39	0.043	0.251	1	3315	tags=45%, list=25%, signal=60%
1345	ZHANG_TLX_TARGETS_60HR_UP		255	-0.5	-1.39	0.007	0.253	1	2939	tags=45%, list=22%, signal=56%
1346	GO_NEGATIVE_REGULATION_OF_RESPONSE_TO_WOUNDING		117	-0.53	-1.39	0.027	0.253	1	1853	tags=29%, list=14%, signal=33%
1347	BURTON_ADIPOGENESIS_9		82	-0.55	-1.39	0.029	0.253	1	1811	tags=22%, list=14%, signal=25%
1348	GSE2770_IL12_VS_TGFB_AND_IL12_TREATED_ACT_CD4_TCELL_48H_DN		162	-0.52	-1.39	0.013	0.253	1	2420	tags=32%, list=18%, signal=39%
1349	GO_LIPASE_ACTIVITY		76	-0.55	-1.39	0.035	0.253	1	1282	tags=22%, list=10%, signal=25%
1350	GSE20727_DNFB_ALLERGEN_VS_ROS_INH_AND_DNFB_ALLERGEN_TREATED_DC_UP		118	-0.52	-1.39	0.025	0.253	1	1275	tags=22%, list=10%, signal=24%
1351	GO_NEURON_PROJECTION_TERMINUS		81	-0.55	-1.39	0.041	0.253	1	1745	tags=23%, list=13%, signal=27%
1352	GO_MIDBRAIN_DEVELOPMENT		60	-0.57	-1.39	0.047	0.254	1	985	tags=13%, list=7%, signal=14%
1353	ZF5_01		185	-0.51	-1.39	0.016	0.254	1	1862	tags=17%, list=14%, signal=19%
1354	GSE20366_EX_VIVO_VS_DEC205_CONVERSION_NAIVE_CD4_TCELL_DN		144	-0.52	-1.39	0.027	0.254	1	1684	tags=22%, list=13%, signal=24%
1355	GO_L_AMINO_ACID_TRANSPORT		41	-0.6	-1.39	0.072	0.255	1	1132	tags=24%, list=9%, signal=27%
1356	MIKKELSEN_IPS_HCP_WITH_H3_UNMETHYLATED		31	-0.62	-1.39	0.065	0.255	1	750	tags=29%, list=6%, signal=31%
1357	IPF1_Q4		154	-0.51	-1.39	0.024	0.255	1	2447	tags=30%, list=18%, signal=36%
1358	GSE3982_NKCELL_VS_TH1_UP		124	-0.53	-1.39	0.024	0.255	1	1858	tags=27%, list=14%, signal=31%
1359	VALK_AML_CLUSTER_6		27	-0.63	-1.39	0.076	0.255	1	1400	tags=26%, list=11%, signal=29%
1360	PAX3_B		68	-0.55	-1.39	0.052	0.255	1	1932	tags=22%, list=15%, signal=26%
1361	NABA_MATRISOME_ASSOCIATED		428	-0.48	-1.39	0	0.255	1	1759	tags=33%, list=13%, signal=37%
1362	GSE27786_ERYTHROBLAST_VS_NEUTROPHIL_UP		146	-0.52	-1.39	0.022	0.255	1	816	tags=9%, list=6%, signal=9%
1363	STAT3_02		104	-0.52	-1.39	0.035	0.255	1	1826	tags=22%, list=14%, signal=25%
1364	GO_SODIUM_ION_TRANSMEMBRANE_TRANSPORTER_ACTIVITY		71	-0.56	-1.39	0.042	0.255	1	1566	tags=30%, list=12%, signal=33%
1365	VANDESLUIS_NORMAL_EMBRYOS_DN		17	-0.68	-1.39	0.09	0.255	1	1010	tags=35%, list=8%, signal=38%
1366	AAAYWAACM_HFH4_01		178	-0.51	-1.39	0.017	0.255	1	1474	tags=20%, list=11%, signal=22%
1367	GSE41978_WT_VS_ID2_KO_KLRG1_LOW_EFFECTOR_CD8_TCELL_UP		126	-0.53	-1.39	0.019	0.255	1	2278	tags=32%, list=17%, signal=38%
1368	GSE13522_WT_VS_IFNG_KO_SKING_T_CRUZI_Y_STRAIN_INF_UP		55	-0.57	-1.39	0.051	0.255	1	1630	tags=38%, list=12%, signal=43%
1369	GSE34156_TLR1_TLR2_LIGAND_VS_NOD2_AND_TLR1_TLR2_LIGAND_6H_TREATED_MONOCYTE_DN		90	-0.55	-1.39	0.039	0.255	1	2320	tags=34%, list=18%, signal=41%
1370	GSE4142_NAIVE_VS_GC_BCELL_UP		161	-0.51	-1.39	0.016	0.255	1	1684	tags=21%, list=13%, signal=24%
1371	GO_GLAND_DEVELOPMENT		291	-0.49	-1.39	0.006	0.255	1	1763	tags=21%, list=13%, signal=24%
1372	GO_POSITIVE_REGULATION_OF_PATHWAY_RESTRICTED_SMAD_PROTEIN_PHOSPHORYLATION		32	-0.62	-1.39	0.082	0.255	1	880	tags=22%, list=7%, signal=23%
1373	JOHNSTONE_PARVB_TARGETS_1_DN		50	-0.58	-1.39	0.06	0.255	1	2019	tags=30%, list=15%, signal=35%
1374	GO_NEGATIVE_REGULATION_OF_CELL_PROLIFERATION		482	-0.49	-1.39	0	0.255	1	1916	tags=22%, list=14%, signal=25%
1375	GHANDHI_DIRECT_IRRADIATION_DN		26	-0.63	-1.39	0.079	0.255	1	1529	tags=42%, list=12%, signal=48%
1376	GSE13173_UNTREATED_VS_IL12_TREATED_ACT_CD8_TCELL_UP		73	-0.55	-1.39	0.037	0.257	1	1862	tags=32%, list=14%, signal=36%
1377	GO_VITAMIN_TRANSPORTER_ACTIVITY		15	-0.72	-1.39	0.089	0.257	1	1678	tags=33%, list=13%, signal=38%
1378	GO_NEGATIVE_REGULATION_OF_OSSIFICATION		49	-0.58	-1.39	0.063	0.257	1	1359	tags=22%, list=10%, signal=25%
1379	OSF2_Q6		194	-0.5	-1.39	0.016	0.257	1	1646	tags=20%, list=12%, signal=22%
1380	OXFORD_RALA_OR_RALB_TARGETS_DN		19	-0.68	-1.38	0.08	0.257	1	2621	tags=53%, list=20%, signal=66%
1381	GO_REGULATION_OF_DEPHOSPHORYLATION		117	-0.53	-1.38	0.019	0.257	1	1256	tags=13%, list=9%, signal=14%
1382	AP2REP_01		131	-0.52	-1.38	0.024	0.257	1	1448	tags=16%, list=11%, signal=18%
1383	GSE45365_CTRL_VS_MCMV_INFECTION_NK_CELL_UP		166	-0.51	-1.38	0.02	0.257	1	1799	tags=20%, list=14%, signal=23%
1384	GSE22443_NAIVE_VS_ACT_AND_IL2_TREATED_CD8_TCELL_DN		142	-0.51	-1.38	0.011	0.258	1	2193	tags=38%, list=17%, signal=45%
1385	GSE36476_YOUNG_VS_OLD_DONOR_MEMORY_CD4_TCELL_40H_TSST_ACT_UP		108	-0.53	-1.38	0.025	0.258	1	1639	tags=34%, list=12%, signal=39%
1386	MODULE_176		133	-0.52	-1.38	0.023	0.258	1	1589	tags=34%, list=12%, signal=38%
1387	RIZ_ERYTHROID_DIFFERENTIATION_6HR		27	-0.63	-1.38	0.072	0.258	1	2214	tags=44%, list=17%, signal=53%
1388	GO_NEGATIVE_REGULATION_OF_TRANSCRIPTION_FACTOR_IMPORT_INTO_NUCLEUS		37	-0.61	-1.38	0.078	0.258	1	478	tags=11%, list=4%, signal=11%
1389	GO_TRANSPORT_VESICLE_MEMBRANE		100	-0.53	-1.38	0.022	0.258	1	1077	tags=18%, list=8%, signal=19%
1390	GO_PIGMENTATION		60	-0.58	-1.38	0.044	0.258	1	1654	tags=20%, list=13%, signal=23%
1391	GO_TRANSCRIPTIONAL_REPRESSOR_COMPLEX		65	-0.56	-1.38	0.069	0.258	1	502	tags=8%, list=4%, signal=8%
1392	SRF_Q4		176	-0.51	-1.38	0.008	0.258	1	1760	tags=22%, list=13%, signal=25%
1393	GO_MUSCLE_CELL_MIGRATION		18	-0.69	-1.38	0.084	0.258	1	1342	tags=28%, list=10%, signal=31%
1394	GSE2405_0H_VS_12H_A_PHAGOCYTOPHILUM_STIM_NEUTROPHIL_DN		159	-0.52	-1.38	0.015	0.258	1	1861	tags=21%, list=14%, signal=25%
1395	MIKKELSEN_MEF_ICP_WITH_H3K4ME3_AND_H3K27ME3		18	-0.68	-1.38	0.078	0.258	1	1686	tags=61%, list=13%, signal=70%
1396	GO_POSITIVE_REGULATION_OF_SMOOTHENED_SIGNALING_PATHWAY		20	-0.69	-1.38	0.081	0.258	1	1916	tags=30%, list=14%, signal=35%
1397	GSE29618_PRE_VS_DAY7_FLU_VACCINE_PDC_UP		120	-0.52	-1.38	0.033	0.259	1	1403	tags=26%, list=11%, signal=29%
1398	HAN_SATB1_TARGETS_UP		310	-0.49	-1.38	0.002	0.259	1	1537	tags=22%, list=12%, signal=25%
1399	TAANNYSGCG_UNKNOWN		64	-0.57	-1.38	0.048	0.259	1	1602	tags=9%, list=12%, signal=11%
1400	KOYAMA_SEMA3B_TARGETS_UP		201	-0.5	-1.38	0.004	0.259	1	1995	tags=24%, list=15%, signal=28%
1401	GO_POSTSYNAPSE		240	-0.5	-1.38	0.014	0.259	1	1658	tags=20%, list=13%, signal=22%
1402	GO_EMBRYONIC_DIGIT_MORPHOGENESIS		45	-0.59	-1.38	0.066	0.259	1	2021	tags=31%, list=15%, signal=37%
1403	GO_PHOSPHATASE_REGULATOR_ACTIVITY		64	-0.55	-1.38	0.047	0.26	1	1296	tags=14%, list=10%, signal=16%
1404	MCBRYAN_PUBERTAL_TGFB1_TARGETS_UP		159	-0.51	-1.38	0.028	0.26	1	2493	tags=33%, list=19%, signal=40%
1405	REACTOME_ION_CHANNEL_TRANSPORT		30	-0.63	-1.38	0.081	0.26	1	782	tags=23%, list=6%, signal=25%
1406	GO_POSITIVE_REGULATION_OF_MICROTUBULE_POLYMERIZATION		17	-0.69	-1.38	0.089	0.26	1	540	tags=12%, list=4%, signal=12%
1407	GO_PROTEIN_TRIMERIZATION		29	-0.64	-1.38	0.081	0.26	1	1216	tags=24%, list=9%, signal=27%
1408	GR_Q6		179	-0.51	-1.38	0.014	0.26	1	1791	tags=24%, list=14%, signal=27%
1409	GSE21063_WT_VS_NFATC1_KO_16H_ANTI_IGM_STIM_BCELL_DN		101	-0.53	-1.38	0.037	0.261	1	1805	tags=31%, list=14%, signal=35%
1410	GO_RECEPTOR_REGULATOR_ACTIVITY		31	-0.63	-1.38	0.07	0.262	1	1102	tags=29%, list=8%, signal=32%
1411	GO_COCHLEA_DEVELOPMENT		27	-0.65	-1.38	0.066	0.262	1	1560	tags=48%, list=12%, signal=54%
1412	GSE2405_HEAT_KILLED_LYSATE_VS_LIVE_A_PHAGOCYTOPHILUM_STIM_NEUTROPHIL_24H_DN		171	-0.51	-1.38	0.019	0.262	1	1795	tags=22%, list=14%, signal=25%
1413	WCAANNNYCAG_UNKNOWN		199	-0.5	-1.38	0.013	0.262	1	1696	tags=18%, list=13%, signal=20%
1414	TST1_01		172	-0.51	-1.38	0.017	0.263	1	1602	tags=21%, list=12%, signal=24%
1415	GO_CEREBELLAR_PURKINJE_CELL_LAYER_DEVELOPMENT		17	-0.69	-1.38	0.101	0.263	1	1001	tags=24%, list=8%, signal=25%
1416	DAZARD_UV_RESPONSE_CLUSTER_G4		18	-0.69	-1.38	0.09	0.264	1	681	tags=22%, list=5%, signal=23%
1417	TGGNNNNNNKCCAR_UNKNOWN		301	-0.49	-1.38	0.003	0.264	1	2059	tags=26%, list=16%, signal=30%
1418	GO_POSITIVE_REGULATION_OF_EXTRINSIC_APOPTOTIC_SIGNALING_PATHWAY		47	-0.59	-1.38	0.057	0.265	1	1457	tags=19%, list=11%, signal=21%
1419	CSR_LATE_UP.V1_DN		131	-0.52	-1.38	0.026	0.265	1	1808	tags=26%, list=14%, signal=30%
1420	GO_CIRCULATORY_SYSTEM_PROCESS		244	-0.5	-1.38	0.004	0.265	1	1844	tags=31%, list=14%, signal=36%
1421	VART_KSHV_INFECTION_ANGIOGENIC_MARKERS_UP		136	-0.52	-1.38	0.02	0.265	1	2020	tags=42%, list=15%, signal=49%
1422	GO_CEREBRAL_CORTEX_DEVELOPMENT		79	-0.55	-1.38	0.053	0.265	1	1727	tags=14%, list=13%, signal=16%
1423	MODULE_438		49	-0.58	-1.38	0.059	0.265	1	820	tags=12%, list=6%, signal=13%
1424	GO_LIGAND_GATED_CHANNEL_ACTIVITY		53	-0.58	-1.38	0.062	0.265	1	1218	tags=25%, list=9%, signal=27%
1425	GO_METANEPHRIC_NEPHRON_DEVELOPMENT		19	-0.69	-1.38	0.078	0.265	1	1651	tags=42%, list=12%, signal=48%
1426	GO_REGULATION_OF_ENDOCRINE_PROCESS		29	-0.62	-1.38	0.097	0.265	1	1124	tags=34%, list=8%, signal=38%
1427	CEBP_Q2_01		203	-0.5	-1.38	0.009	0.265	1	1561	tags=22%, list=12%, signal=25%
1428	GO_POSITIVE_REGULATION_OF_CELL_GROWTH		117	-0.52	-1.38	0.031	0.265	1	1716	tags=20%, list=13%, signal=22%
1429	P53_DN.V2_DN		93	-0.54	-1.38	0.034	0.265	1	1209	tags=18%, list=9%, signal=20%
1430	DUTERTRE_ESTRADIOL_RESPONSE_6HR_UP		204	-0.5	-1.38	0.02	0.265	1	2530	tags=25%, list=19%, signal=30%
1431	ACEVEDO_LIVER_CANCER_WITH_H3K27ME3_UP		160	-0.51	-1.38	0.019	0.265	1	1462	tags=28%, list=11%, signal=31%
1432	GO_POSITIVE_REGULATION_OF_FIBROBLAST_PROLIFERATION		44	-0.59	-1.38	0.068	0.265	1	1581	tags=30%, list=12%, signal=33%
1433	GO_NEGATIVE_REGULATION_OF_DEVELOPMENTAL_GROWTH		65	-0.55	-1.38	0.063	0.265	1	1470	tags=29%, list=11%, signal=33%
1434	SMTTTTGT_UNKNOWN		302	-0.49	-1.38	0.005	0.265	1	1621	tags=19%, list=12%, signal=21%
1435	GSE37301_LYMPHOID_PRIMED_MPP_VS_RAG2_KO_NK_CELL_DN		121	-0.53	-1.38	0.024	0.265	1	1054	tags=15%, list=8%, signal=16%
1436	GO_AMINO_ACID_TRANSPORT		80	-0.55	-1.38	0.039	0.265	1	1535	tags=25%, list=12%, signal=28%
1437	GO_REGULATION_OF_SPROUTING_ANGIOGENESIS		25	-0.64	-1.38	0.098	0.265	1	1829	tags=36%, list=14%, signal=42%
1438	GO_FACE_DEVELOPMENT		41	-0.6	-1.38	0.071	0.266	1	2021	tags=29%, list=15%, signal=34%
1439	GO_REGULATION_OF_STEM_CELL_PROLIFERATION		69	-0.55	-1.38	0.053	0.266	1	1716	tags=25%, list=13%, signal=28%
1440	GO_REGULATION_OF_INTRACELLULAR_ESTROGEN_RECEPTOR_SIGNALING_PATHWAY		22	-0.68	-1.38	0.077	0.266	1	131	tags=9%, list=1%, signal=9%
1441	GO_SPECTRIN_BINDING		19	-0.67	-1.38	0.09	0.266	1	2456	tags=42%, list=19%, signal=52%
1442	GO_MUSCLE_ORGAN_DEVELOPMENT		195	-0.5	-1.38	0.018	0.266	1	1033	tags=16%, list=8%, signal=18%
1443	E4F1_Q6		224	-0.5	-1.38	0.01	0.267	1	2324	tags=20%, list=18%, signal=23%
1444	STAT5A_02		109	-0.53	-1.38	0.029	0.267	1	1280	tags=15%, list=10%, signal=16%
1445	VARELA_ZMPSTE24_TARGETS_UP		36	-0.6	-1.38	0.075	0.267	1	1621	tags=22%, list=12%, signal=25%
1446	GSE46606_UNSTIM_VS_CD40L_IL2_IL5_3DAY_STIMULATED_IRF4_KO_BCELL_UP		70	-0.55	-1.38	0.044	0.267	1	1331	tags=29%, list=10%, signal=32%
1447	GCAAGAC_MIR431		38	-0.6	-1.38	0.071	0.268	1	2024	tags=26%, list=15%, signal=31%
1448	CREB_Q3		195	-0.5	-1.38	0.013	0.267	1	1513	tags=13%, list=11%, signal=14%
1449	GO_VENTRICULAR_SYSTEM_DEVELOPMENT		23	-0.63	-1.38	0.103	0.267	1	1113	tags=17%, list=8%, signal=19%
1450	GO_CELL_CELL_SIGNALING		421	-0.49	-1.38	0.001	0.267	1	1597	tags=26%, list=12%, signal=29%
1451	GO_ENDODERMAL_CELL_DIFFERENTIATION		33	-0.62	-1.38	0.078	0.267	1	2065	tags=36%, list=16%, signal=43%
1452	VANTVEER_BREAST_CANCER_POOR_PROGNOSIS		40	-0.59	-1.38	0.073	0.267	1	1958	tags=23%, list=15%, signal=26%
1453	ARNT_01		204	-0.5	-1.38	0.014	0.268	1	1284	tags=12%, list=10%, signal=13%
1454	ZHENG_GLIOBLASTOMA_PLASTICITY_UP		200	-0.5	-1.38	0.015	0.268	1	1860	tags=20%, list=14%, signal=22%
1455	BIOCARTA_CHREBP2_PATHWAY		33	-0.62	-1.37	0.089	0.269	1	437	tags=6%, list=3%, signal=6%
1456	KATSANOU_ELAVL1_TARGETS_DN		128	-0.52	-1.37	0.031	0.269	1	1819	tags=25%, list=14%, signal=29%
1457	GO_ACTIN_NUCLEATION		19	-0.68	-1.37	0.088	0.269	1	1781	tags=26%, list=13%, signal=30%
1458	ESC_J1_UP_LATE.V1_UP		147	-0.52	-1.37	0.018	0.269	1	1401	tags=27%, list=11%, signal=29%
1459	GO_GMP_METABOLIC_PROCESS		18	-0.68	-1.37	0.097	0.269	1	1672	tags=33%, list=13%, signal=38%
1460	CHYLA_CBFA2T3_TARGETS_DN		177	-0.51	-1.37	0.017	0.27	1	1765	tags=29%, list=13%, signal=33%
1461	GO_REGULATION_OF_ENDOTHELIAL_CELL_DIFFERENTIATION		25	-0.64	-1.37	0.08	0.27	1	1741	tags=36%, list=13%, signal=41%
1462	OCT1_06		167	-0.51	-1.37	0.017	0.27	1	1694	tags=22%, list=13%, signal=24%
1463	AREB6_01		188	-0.5	-1.37	0.014	0.271	1	1737	tags=26%, list=13%, signal=30%
1464	TTCNRGNNNNTTC_HSF_Q6		118	-0.52	-1.37	0.034	0.271	1	1827	tags=19%, list=14%, signal=21%
1465	PEDERSEN_METASTASIS_BY_ERBB2_ISOFORM_1		40	-0.59	-1.37	0.078	0.271	1	2309	tags=48%, list=17%, signal=57%
1466	GSE14386_UNTREATED_VS_IFNA_TREATED_ACT_PBMC_MS_PATIENT_UP		86	-0.54	-1.37	0.044	0.271	1	1931	tags=33%, list=15%, signal=38%
1467	VECCHI_GASTRIC_CANCER_ADVANCED_VS_EARLY_DN		73	-0.54	-1.37	0.043	0.272	1	1207	tags=22%, list=9%, signal=24%
1468	CHR16Q21		15	-0.71	-1.37	0.111	0.271	1	995	tags=20%, list=8%, signal=22%
1469	GO_REGULATION_OF_FAT_CELL_DIFFERENTIATION		85	-0.54	-1.37	0.036	0.273	1	1137	tags=16%, list=9%, signal=18%
1470	GSE22611_NOD2_TRANSD_VS_CTRL_TRANSD_HEK293_MDP_STIM_2H_UP		128	-0.52	-1.37	0.019	0.272	1	1621	tags=24%, list=12%, signal=27%
1471	ACTGAAA_MIR30A3P_MIR30E3P		167	-0.51	-1.37	0.02	0.273	1	675	tags=8%, list=5%, signal=9%
1472	GO_CARDIAC_EPITHELIAL_TO_MESENCHYMAL_TRANSITION		21	-0.66	-1.37	0.088	0.273	1	1456	tags=29%, list=11%, signal=32%
1473	GTGTGAG_MIR342		52	-0.57	-1.37	0.077	0.272	1	847	tags=13%, list=6%, signal=14%
1474	GATA1_03		173	-0.51	-1.37	0.022	0.274	1	1702	tags=21%, list=13%, signal=24%
1475	GO_POSITIVE_REGULATION_OF_AXONOGENESIS		60	-0.55	-1.37	0.058	0.275	1	1998	tags=27%, list=15%, signal=31%
1476	GSE19888_ADENOSINE_A3R_INH_VS_ACT_WITH_INHIBITOR_PRETREATMENT_IN_MAST_CELL_DN		137	-0.52	-1.37	0.021	0.274	1	1221	tags=20%, list=9%, signal=22%
1477	GO_POSITIVE_REGULATION_OF_NUCLEAR_DIVISION		48	-0.59	-1.37	0.057	0.275	1	1753	tags=21%, list=13%, signal=24%
1478	GO_NEGATIVE_REGULATION_OF_WOUND_HEALING		42	-0.6	-1.37	0.074	0.275	1	1696	tags=40%, list=13%, signal=46%
1479	GO_EXCITATORY_SYNAPSE		146	-0.51	-1.37	0.017	0.274	1	1709	tags=21%, list=13%, signal=24%
1480	KRAS.600_UP.V1_UP		158	-0.51	-1.37	0.02	0.275	1	1860	tags=42%, list=14%, signal=49%
1481	HALLMARK_UV_RESPONSE_DN		134	-0.52	-1.37	0.027	0.275	1	2668	tags=32%, list=20%, signal=40%
1482	GTCAGGA_MIR378		41	-0.6	-1.37	0.057	0.275	1	1242	tags=15%, list=9%, signal=16%
1483	CHEN_ETV5_TARGETS_TESTIS		17	-0.68	-1.37	0.108	0.275	1	50	tags=6%, list=0%, signal=6%
1484	PID_RXR_VDR_PATHWAY		25	-0.64	-1.37	0.074	0.275	1	805	tags=16%, list=6%, signal=17%
1485	GO_REGULATION_OF_CIRCADIAN_RHYTHM		65	-0.55	-1.37	0.064	0.275	1	1541	tags=15%, list=12%, signal=17%
1486	ZHOU_INFLAMMATORY_RESPONSE_LIVE_UP		323	-0.49	-1.37	0.004	0.275	1	1741	tags=22%, list=13%, signal=25%
1487	GO_POTASSIUM_CHANNEL_COMPLEX		40	-0.58	-1.37	0.074	0.275	1	1055	tags=28%, list=8%, signal=30%
1488	SENESE_HDAC1_TARGETS_DN		187	-0.5	-1.37	0.018	0.275	1	2006	tags=26%, list=15%, signal=30%
1489	GO_MONOCARBOXYLIC_ACID_BINDING		37	-0.6	-1.37	0.079	0.276	1	1337	tags=24%, list=10%, signal=27%
1490	GO_RESPONSE_TO_CALCIUM_ION		83	-0.54	-1.37	0.055	0.276	1	2193	tags=28%, list=17%, signal=33%
1491	GO_FILAMENTOUS_ACTIN		17	-0.68	-1.37	0.084	0.276	1	2089	tags=35%, list=16%, signal=42%
1492	GSE20715_WT_VS_TLR4_KO_24H_OZONE_LUNG_UP		156	-0.5	-1.37	0.022	0.276	1	1870	tags=24%, list=14%, signal=28%
1493	SANA_TNF_SIGNALING_DN		80	-0.54	-1.37	0.046	0.276	1	2588	tags=46%, list=20%, signal=57%
1494	MORF_MAGEA9		241	-0.49	-1.37	0.013	0.276	1	1358	tags=18%, list=10%, signal=20%
1495	GO_REGULATION_OF_EXCRETION		15	-0.7	-1.37	0.089	0.276	1	1006	tags=53%, list=8%, signal=58%
1496	GO_RIBONUCLEOPROTEIN_GRANULE		117	-0.53	-1.37	0.026	0.276	1	219	tags=4%, list=2%, signal=4%
1497	GO_NUCLEAR_CYCLIN_DEPENDENT_PROTEIN_KINASE_HOLOENZYME_COMPLEX		15	-0.71	-1.37	0.107	0.276	1	172	tags=7%, list=1%, signal=7%
1498	PBX1_01		164	-0.5	-1.37	0.025	0.276	1	1456	tags=18%, list=11%, signal=20%
1499	WANG_RESPONSE_TO_ANDROGEN_UP		24	-0.65	-1.37	0.084	0.276	1	19	tags=4%, list=0%, signal=4%
1500	GACAGGG_MIR339		48	-0.57	-1.37	0.078	0.277	1	1886	tags=19%, list=14%, signal=22%
1501	GO_APICAL_PLASMA_MEMBRANE		187	-0.5	-1.37	0.014	0.277	1	1979	tags=30%, list=15%, signal=35%
1502	GSE24210_IL35_TREATED_VS_RESTING_TREG_DN		121	-0.52	-1.37	0.029	0.277	1	1956	tags=31%, list=15%, signal=37%
1503	AGCTCCT_MIR28		77	-0.54	-1.37	0.05	0.277	1	1058	tags=12%, list=8%, signal=13%
1504	GO_NEGATIVE_REGULATION_OF_MUSCLE_CELL_APOPTOTIC_PROCESS		25	-0.65	-1.37	0.081	0.277	1	1818	tags=44%, list=14%, signal=51%
1505	CCAGGGG_MIR331		75	-0.53	-1.37	0.052	0.277	1	1856	tags=20%, list=14%, signal=23%
1506	GO_MULTIVESICULAR_BODY_ORGANIZATION		27	-0.63	-1.37	0.1	0.277	1	42	tags=4%, list=0%, signal=4%
1507	GSE39820_IL1B_IL6_VS_IL1B_IL6_IL23A_TREATED_CD4_TCELL_DN		152	-0.51	-1.37	0.023	0.278	1	2190	tags=34%, list=17%, signal=41%
1508	PID_LYMPH_ANGIOGENESIS_PATHWAY		24	-0.65	-1.37	0.091	0.278	1	1675	tags=25%, list=13%, signal=29%
1509	LEE_TARGETS_OF_PTCH1_AND_SUFU_DN		48	-0.58	-1.37	0.068	0.278	1	1596	tags=40%, list=12%, signal=45%
1510	GSE24142_EARLY_THYMIC_PROGENITOR_VS_DN2_THYMOCYTE_FETAL_DN		139	-0.51	-1.37	0.029	0.278	1	1682	tags=28%, list=13%, signal=32%
1511	LU_AGING_BRAIN_DN		125	-0.52	-1.37	0.034	0.278	1	1109	tags=14%, list=8%, signal=16%
1512	TSENG_ADIPOGENIC_POTENTIAL_DN		42	-0.59	-1.37	0.072	0.278	1	1835	tags=33%, list=14%, signal=39%
1513	GO_LIGASE_ACTIVITY_FORMING_CARBON_SULFUR_BONDS		31	-0.61	-1.37	0.091	0.278	1	1406	tags=16%, list=11%, signal=18%
1514	GO_CARDIAC_VENTRICLE_MORPHOGENESIS		40	-0.59	-1.37	0.077	0.278	1	2021	tags=30%, list=15%, signal=35%
1515	GO_REGULATION_OF_CENTROSOME_DUPLICATION		28	-0.62	-1.37	0.093	0.278	1	42	tags=4%, list=0%, signal=4%
1516	CACCAGC_MIR138		180	-0.49	-1.37	0.021	0.278	1	959	tags=11%, list=7%, signal=12%
1517	GSE1925_3H_VS_24H_IFNG_STIM_MACROPHAGE_UP		120	-0.52	-1.37	0.037	0.278	1	1728	tags=18%, list=13%, signal=20%
1518	GO_REGULATION_OF_ALCOHOL_BIOSYNTHETIC_PROCESS		36	-0.62	-1.37	0.083	0.278	1	1187	tags=22%, list=9%, signal=24%
1519	GO_MICROTUBULE_BINDING		173	-0.5	-1.37	0.024	0.278	1	1861	tags=18%, list=14%, signal=21%
1520	LABBE_TARGETS_OF_TGFB1_AND_WNT3A_UP		86	-0.53	-1.37	0.034	0.278	1	1982	tags=34%, list=15%, signal=39%
1521	GTGTCAA_MIR514		50	-0.58	-1.37	0.074	0.278	1	795	tags=10%, list=6%, signal=11%
1522	CHR8P23		27	-0.63	-1.37	0.086	0.278	1	2747	tags=44%, list=21%, signal=56%
1523	GSE16450_CTRL_VS_IFNA_12H_STIM_MATURE_NEURON_CELL_LINE_UP		120	-0.52	-1.37	0.039	0.278	1	1598	tags=23%, list=12%, signal=25%
1524	ATGAAGG_MIR205		136	-0.51	-1.37	0.028	0.278	1	2789	tags=28%, list=21%, signal=35%
1525	GO_DORSAL_VENTRAL_AXIS_SPECIFICATION		18	-0.67	-1.37	0.107	0.279	1	1565	tags=28%, list=12%, signal=31%
1526	VALK_AML_WITH_FLT3_ITD		28	-0.63	-1.37	0.088	0.279	1	1417	tags=32%, list=11%, signal=36%
1527	GSE3203_HEALTHY_VS_INFLUENZA_INFECTED_LN_BCELL_DN		131	-0.51	-1.37	0.023	0.279	1	1630	tags=26%, list=12%, signal=29%
1528	TSENG_IRS1_TARGETS_DN		118	-0.52	-1.37	0.039	0.279	1	1697	tags=23%, list=13%, signal=26%
1529	ER_Q6		207	-0.49	-1.37	0.013	0.279	1	1932	tags=25%, list=15%, signal=28%
1530	GO_REGULATION_OF_EXTRINSIC_APOPTOTIC_SIGNALING_PATHWAY		127	-0.51	-1.37	0.031	0.279	1	1534	tags=14%, list=12%, signal=16%
1531	GO_NEURAL_RETINA_DEVELOPMENT		32	-0.62	-1.37	0.073	0.279	1	1181	tags=34%, list=9%, signal=38%
1532	CHRXQ21		22	-0.65	-1.37	0.104	0.279	1	1249	tags=27%, list=9%, signal=30%
1533	CTTTGTA_MIR524		351	-0.48	-1.36	0.003	0.28	1	2215	tags=18%, list=17%, signal=21%
1534	GO_CELL_JUNCTION_ASSEMBLY		111	-0.52	-1.36	0.033	0.279	1	2653	tags=33%, list=20%, signal=41%
1535	SHIN_B_CELL_LYMPHOMA_CLUSTER_7		25	-0.64	-1.36	0.085	0.279	1	256	tags=8%, list=2%, signal=8%
1536	GO_SODIUM_ION_TRANSMEMBRANE_TRANSPORT		53	-0.56	-1.36	0.075	0.28	1	757	tags=21%, list=6%, signal=22%
1537	KUNINGER_IGF1_VS_PDGFB_TARGETS_DN		39	-0.6	-1.36	0.087	0.281	1	2526	tags=46%, list=19%, signal=57%
1538	GO_NEGATIVE_REGULATION_OF_RESPONSE_TO_EXTERNAL_STIMULUS		199	-0.5	-1.36	0.012	0.281	1	1480	tags=22%, list=11%, signal=25%
1539	STAEGE_EWING_FAMILY_TUMOR		16	-0.69	-1.36	0.116	0.28	1	1391	tags=31%, list=11%, signal=35%
1540	GO_REGULATION_OF_PROTEIN_EXIT_FROM_ENDOPLASMIC_RETICULUM		17	-0.68	-1.36	0.118	0.281	1	395	tags=18%, list=3%, signal=18%
1541	ACATATC_MIR190		53	-0.57	-1.36	0.063	0.281	1	257	tags=6%, list=2%, signal=6%
1542	MIYAGAWA_TARGETS_OF_EWSR1_ETS_FUSIONS_UP		213	-0.5	-1.36	0.021	0.281	1	1629	tags=24%, list=12%, signal=27%
1543	GSE22611_NOD2_VS_MUTANT_NOD2_TRANSDUCED_HEK293T_CELL_DN		121	-0.52	-1.36	0.029	0.281	1	1512	tags=18%, list=11%, signal=20%
1544	GO_APOPTOTIC_CELL_CLEARANCE		23	-0.64	-1.36	0.101	0.281	1	20	tags=4%, list=0%, signal=4%
1545	MODULE_533		34	-0.6	-1.36	0.066	0.283	1	1427	tags=18%, list=11%, signal=20%
1546	GAGCCAG_MIR149		123	-0.51	-1.36	0.033	0.283	1	1189	tags=12%, list=9%, signal=13%
1547	GO_DEACETYLASE_ACTIVITY		49	-0.57	-1.36	0.058	0.283	1	1398	tags=14%, list=11%, signal=16%
1548	MYC_Q2		145	-0.51	-1.36	0.027	0.283	1	1268	tags=11%, list=10%, signal=12%
1549	MEL18_DN.V1_UP		121	-0.52	-1.36	0.029	0.283	1	1761	tags=33%, list=13%, signal=38%
1550	ELVIDGE_HYPOXIA_UP		151	-0.51	-1.36	0.031	0.283	1	2587	tags=41%, list=20%, signal=50%
1551	GSE9006_TYPE_1_DIABETES_AT_DX_VS_4MONTH_POST_DX_PBMC_DN		134	-0.51	-1.36	0.033	0.284	1	2166	tags=19%, list=16%, signal=23%
1552	BMI1_DN.V1_UP		119	-0.51	-1.36	0.029	0.284	1	1593	tags=28%, list=12%, signal=31%
1553	MORF_LCAT		75	-0.54	-1.36	0.055	0.284	1	1594	tags=28%, list=12%, signal=32%
1554	WATANABE_RECTAL_CANCER_RADIOTHERAPY_RESPONSIVE_DN		79	-0.53	-1.36	0.045	0.284	1	1182	tags=15%, list=9%, signal=17%
1555	MCBRYAN_PUBERTAL_TGFB1_TARGETS_DN		51	-0.57	-1.36	0.058	0.284	1	1886	tags=43%, list=14%, signal=50%
1556	GSE1740_MCSF_VS_MCSF_AND_IFNG_DAY2_DERIVED_MACROPHAGE_WITH_IFNA_STIM_DN		97	-0.53	-1.36	0.046	0.284	1	2095	tags=32%, list=16%, signal=38%
1557	SU_PLACENTA		16	-0.68	-1.36	0.114	0.284	1	100	tags=19%, list=1%, signal=19%
1558	GO_SULFUR_COMPOUND_BINDING		172	-0.5	-1.36	0.023	0.284	1	1716	tags=31%, list=13%, signal=35%
1559	GO_REGULATION_OF_CELL_PROJECTION_ORGANIZATION		443	-0.48	-1.36	0.001	0.284	1	1967	tags=23%, list=15%, signal=26%
1560	COMP1_01		78	-0.53	-1.36	0.054	0.284	1	1605	tags=23%, list=12%, signal=26%
1561	GSE6674_UNSTIM_VS_ANTI_IGM_STIM_BCELL_DN		63	-0.56	-1.36	0.064	0.284	1	1577	tags=35%, list=12%, signal=39%
1562	GO_REGULATION_OF_REACTIVE_OXYGEN_SPECIES_BIOSYNTHETIC_PROCESS		57	-0.56	-1.36	0.055	0.284	1	1802	tags=30%, list=14%, signal=34%
1563	HNF1_C		135	-0.51	-1.36	0.025	0.284	1	1491	tags=23%, list=11%, signal=26%
1564	ALCALAY_AML_BY_NPM1_LOCALIZATION_UP		108	-0.52	-1.36	0.043	0.284	1	1666	tags=22%, list=13%, signal=25%
1565	GO_NEURON_RECOGNITION		18	-0.68	-1.36	0.12	0.285	1	1962	tags=39%, list=15%, signal=46%
1566	GSE27786_NKCELL_VS_ERYTHROBLAST_DN		127	-0.51	-1.36	0.04	0.286	1	816	tags=13%, list=6%, signal=14%
1567	GO_ORGAN_FORMATION		25	-0.65	-1.36	0.086	0.286	1	370	tags=16%, list=3%, signal=16%
1568	FALVELLA_SMOKERS_WITH_LUNG_CANCER		63	-0.55	-1.36	0.052	0.286	1	1699	tags=19%, list=13%, signal=22%
1569	GO_GLYCOSAMINOGLYCAN_BINDING		135	-0.51	-1.36	0.033	0.286	1	1716	tags=36%, list=13%, signal=40%
1570	GSE29949_MICROGLIA_BRAIN_VS_CD8_NEG_DC_SPLEEN_DN		129	-0.51	-1.36	0.034	0.288	1	1351	tags=18%, list=10%, signal=20%
1571	BERENJENO_TRANSFORMED_BY_RHOA_DN		352	-0.48	-1.36	0.004	0.288	1	2310	tags=24%, list=17%, signal=29%
1572	GO_REGULATION_OF_EXTENT_OF_CELL_GROWTH		85	-0.53	-1.36	0.049	0.288	1	1470	tags=21%, list=11%, signal=24%
1573	GO_E_BOX_BINDING		17	-0.67	-1.36	0.109	0.288	1	3250	tags=71%, list=25%, signal=93%
1574	JIANG_TIP30_TARGETS_DN		18	-0.68	-1.36	0.095	0.289	1	1102	tags=17%, list=8%, signal=18%
1575	MYOGENIN_Q6		195	-0.49	-1.36	0.02	0.289	1	1674	tags=21%, list=13%, signal=24%
1576	GO_OUTFLOW_TRACT_MORPHOGENESIS		43	-0.58	-1.36	0.078	0.29	1	689	tags=21%, list=5%, signal=22%
1577	GO_RESPONSE_TO_X_RAY		29	-0.62	-1.36	0.085	0.289	1	908	tags=10%, list=7%, signal=11%
1578	GYORFFY_MITOXANTRONE_RESISTANCE		37	-0.6	-1.36	0.073	0.289	1	927	tags=16%, list=7%, signal=17%
1579	GSE19825_NAIVE_VS_IL2RALOW_DAY3_EFF_CD8_TCELL_UP		108	-0.52	-1.36	0.043	0.289	1	2028	tags=37%, list=15%, signal=43%
1580	GSE29949_CD8_NEG_DC_SPLEEN_VS_CD8_POS_DC_SPLEEN_UP		128	-0.52	-1.36	0.031	0.289	1	1827	tags=27%, list=14%, signal=31%
1581	GO_L_ALPHA_AMINO_ACID_TRANSMEMBRANE_TRANSPORT		23	-0.64	-1.36	0.106	0.289	1	1452	tags=30%, list=11%, signal=34%
1582	HEN1_02		150	-0.51	-1.36	0.022	0.289	1	1808	tags=23%, list=14%, signal=27%
1583	GO_REGULATION_OF_ORGAN_FORMATION		21	-0.65	-1.36	0.099	0.289	1	1734	tags=29%, list=13%, signal=33%
1584	GSE26559_TCF1_KO_VS_WT_LIN_NEG_CELL_DN		115	-0.52	-1.36	0.035	0.29	1	1936	tags=30%, list=15%, signal=35%
1585	CHR12Q22		19	-0.66	-1.36	0.123	0.29	1	3710	tags=84%, list=28%, signal=117%
1586	GO_GATED_CHANNEL_ACTIVITY		150	-0.51	-1.36	0.031	0.29	1	1387	tags=25%, list=10%, signal=27%
1587	GO_ESTABLISHMENT_OR_MAINTENANCE_OF_CELL_POLARITY		119	-0.52	-1.36	0.024	0.29	1	1967	tags=22%, list=15%, signal=25%
1588	REACTOME_AMINO_ACID_AND_OLIGOPEPTIDE_SLC_TRANSPORTERS		32	-0.6	-1.36	0.095	0.291	1	1121	tags=28%, list=8%, signal=31%
1589	GO_REGULATION_OF_HEART_GROWTH		29	-0.62	-1.36	0.09	0.291	1	1860	tags=28%, list=14%, signal=32%
1590	SANSOM_APC_TARGETS_UP		94	-0.52	-1.36	0.048	0.291	1	1558	tags=17%, list=12%, signal=19%
1591	GO_TRANSCRIPTIONAL_REPRESSOR_ACTIVITY_RNA_POLYMERASE_II_CORE_PROMOTER_PROXIMAL_REGION_SEQUENCE_SPECIFIC_BINDING		78	-0.54	-1.36	0.064	0.291	1	1426	tags=18%, list=11%, signal=20%
1592	GO_REGULATION_OF_GASTRULATION		22	-0.65	-1.36	0.096	0.292	1	1969	tags=23%, list=15%, signal=27%
1593	NEWMAN_ERCC6_TARGETS_UP		18	-0.67	-1.36	0.108	0.292	1	1337	tags=33%, list=10%, signal=37%
1594	GO_POSITIVE_REGULATION_OF_CELL_MORPHOGENESIS_INVOLVED_IN_DIFFERENTIATION		136	-0.5	-1.36	0.023	0.292	1	1998	tags=22%, list=15%, signal=26%
1595	GO_CELL_CELL_ADHESION_VIA_PLASMA_MEMBRANE_ADHESION_MOLECULES		83	-0.53	-1.36	0.057	0.293	1	1799	tags=40%, list=14%, signal=46%
1596	GO_METAPHASE_PLATE_CONGRESSION		39	-0.59	-1.36	0.079	0.294	1	1313	tags=8%, list=10%, signal=9%
1597	GSE17721_LPS_VS_PAM3CSK4_0.5H_BMDC_DN		145	-0.51	-1.36	0.026	0.294	1	972	tags=12%, list=7%, signal=13%
1598	AACWWCAANK_UNKNOWN		116	-0.52	-1.36	0.045	0.294	1	1380	tags=15%, list=10%, signal=16%
1599	GO_REGULATION_OF_MEIOTIC_CELL_CYCLE		27	-0.62	-1.36	0.119	0.294	1	1753	tags=22%, list=13%, signal=26%
1600	GO_CELL_FATE_COMMITMENT_INVOLVED_IN_FORMATION_OF_PRIMARY_GERM_LAYER		16	-0.7	-1.36	0.117	0.293	1	646	tags=19%, list=5%, signal=20%
1601	REACTOME_ACTIVATED_NOTCH1_TRANSMITS_SIGNAL_TO_THE_NUCLEUS		21	-0.66	-1.35	0.102	0.293	1	1817	tags=33%, list=14%, signal=39%
1602	GO_REGULATION_OF_BLOOD_PRESSURE		105	-0.53	-1.35	0.036	0.294	1	1704	tags=35%, list=13%, signal=40%
1603	GO_REGULATION_OF_POSITIVE_CHEMOTAXIS		18	-0.66	-1.35	0.114	0.294	1	1934	tags=50%, list=15%, signal=58%
1604	TURASHVILI_BREAST_DUCTAL_CARCINOMA_VS_DUCTAL_NORMAL_DN		122	-0.51	-1.35	0.037	0.294	1	1529	tags=30%, list=12%, signal=33%
1605	GSE41867_DAY8_VS_DAY15_LCMV_ARMSTRONG_EFFECTOR_CD8_TCELL_UP		82	-0.53	-1.35	0.053	0.294	1	1684	tags=30%, list=13%, signal=35%
1606	WU_ALZHEIMER_DISEASE_DN		16	-0.67	-1.35	0.089	0.294	1	1177	tags=25%, list=9%, signal=27%
1607	GO_POSITIVE_REGULATION_OF_MITOCHONDRIAL_MEMBRANE_PERMEABILITY		15	-0.68	-1.35	0.131	0.294	1	2032	tags=33%, list=15%, signal=39%
1608	GSE22886_IL2_VS_IL15_STIM_NKCELL_UP		114	-0.52	-1.35	0.032	0.294	1	1275	tags=26%, list=10%, signal=29%
1609	GO_POSITIVE_REGULATION_OF_SYNAPSE_ASSEMBLY		28	-0.62	-1.35	0.096	0.294	1	1962	tags=36%, list=15%, signal=42%
1610	EGR3_01		68	-0.55	-1.35	0.064	0.294	1	1509	tags=18%, list=11%, signal=20%
1611	SEITZ_NEOPLASTIC_TRANSFORMATION_BY_8P_DELETION_DN		28	-0.61	-1.35	0.113	0.294	1	1229	tags=29%, list=9%, signal=31%
1612	LEIN_MIDBRAIN_MARKERS		57	-0.56	-1.35	0.06	0.294	1	1822	tags=30%, list=14%, signal=34%
1613	P53_DECAMER_Q2		190	-0.5	-1.35	0.02	0.294	1	2314	tags=28%, list=17%, signal=33%
1614	GO_ANKYRIN_BINDING		16	-0.69	-1.35	0.101	0.295	1	604	tags=19%, list=5%, signal=20%
1615	GO_RNA_POLYMERASE_II_TRANSCRIPTION_FACTOR_ACTIVITY_SEQUENCE_SPECIFIC_DNA_BINDING		410	-0.47	-1.35	0.002	0.295	1	2021	tags=20%, list=15%, signal=23%
1616	MIKKELSEN_ES_ICP_WITH_H3K4ME3_AND_H3K27ME3		71	-0.55	-1.35	0.05	0.295	1	1534	tags=35%, list=12%, signal=40%
1617	YAO_TEMPORAL_RESPONSE_TO_PROGESTERONE_CLUSTER_15		27	-0.62	-1.35	0.086	0.295	1	1220	tags=30%, list=9%, signal=33%
1618	GSE19512_NAUTRAL_VS_INDUCED_TREG_UP		116	-0.51	-1.35	0.037	0.295	1	1799	tags=30%, list=14%, signal=35%
1619	GO_REGULATION_OF_SYNAPSE_ORGANIZATION		64	-0.55	-1.35	0.065	0.295	1	1962	tags=28%, list=15%, signal=33%
1620	AREB6_04		196	-0.5	-1.35	0.019	0.295	1	1973	tags=26%, list=15%, signal=30%
1621	KANG_AR_TARGETS_DN		15	-0.69	-1.35	0.101	0.295	1	2653	tags=47%, list=20%, signal=58%
1622	KIM_WT1_TARGETS_12HR_UP		138	-0.51	-1.35	0.042	0.295	1	2358	tags=31%, list=18%, signal=38%
1623	LBP1_Q6		168	-0.5	-1.35	0.021	0.296	1	1295	tags=18%, list=10%, signal=20%
1624	PILON_KLF1_TARGETS_UP		403	-0.48	-1.35	0.006	0.296	1	2017	tags=23%, list=15%, signal=26%
1625	GSE7509_UNSTIM_VS_IFNA_STIM_IMMATURE_DC_UP		151	-0.5	-1.35	0.027	0.296	1	1140	tags=11%, list=9%, signal=12%
1626	GSE7460_TREG_VS_TCONV_ACT_WITH_TGFB_UP		139	-0.51	-1.35	0.026	0.296	1	1719	tags=24%, list=13%, signal=28%
1627	HARRIS_HYPOXIA		68	-0.54	-1.35	0.059	0.296	1	1818	tags=32%, list=14%, signal=37%
1628	HMGIY_Q6		173	-0.5	-1.35	0.03	0.296	1	1501	tags=21%, list=11%, signal=23%
1629	GSE5542_UNTREATED_VS_IFNG_TREATED_EPITHELIAL_CELLS_24H_DN		147	-0.5	-1.35	0.04	0.296	1	1260	tags=18%, list=10%, signal=19%
1630	GO_CELLULAR_RESPONSE_TO_ESTROGEN_STIMULUS		31	-0.61	-1.35	0.096	0.296	1	1548	tags=32%, list=12%, signal=36%
1631	SMAD3_Q6		170	-0.5	-1.35	0.028	0.296	1	2056	tags=29%, list=16%, signal=34%
1632	CAGCACT_MIR5123P		110	-0.52	-1.35	0.039	0.297	1	936	tags=13%, list=7%, signal=14%
1633	GO_PHOSPHATIDYLINOSITOL_4_5_BISPHOSPHATE_BINDING		37	-0.59	-1.35	0.089	0.297	1	1387	tags=24%, list=10%, signal=27%
1634	REN_ALVEOLAR_RHABDOMYOSARCOMA_DN		390	-0.48	-1.35	0.006	0.297	1	2989	tags=26%, list=23%, signal=33%
1635	GO_TRANSPORTER_COMPLEX		155	-0.5	-1.35	0.047	0.296	1	1387	tags=19%, list=10%, signal=21%
1636	FARMER_BREAST_CANCER_APOCRINE_VS_BASAL		259	-0.49	-1.35	0.006	0.297	1	1510	tags=16%, list=11%, signal=18%
1637	ZIC3_01		198	-0.49	-1.35	0.016	0.297	1	2065	tags=23%, list=16%, signal=27%
1638	GO_BASAL_LAMINA		18	-0.68	-1.35	0.107	0.297	1	820	tags=33%, list=6%, signal=35%
1639	CHR12Q21		28	-0.61	-1.35	0.095	0.297	1	2882	tags=57%, list=22%, signal=73%
1640	CCCAGAG_MIR326		116	-0.52	-1.35	0.037	0.297	1	1520	tags=16%, list=11%, signal=18%
1641	GO_GLOMERULUS_DEVELOPMENT		41	-0.59	-1.35	0.082	0.297	1	1232	tags=29%, list=9%, signal=32%
1642	VANTVEER_BREAST_CANCER_ESR1_UP		138	-0.5	-1.35	0.027	0.298	1	2201	tags=26%, list=17%, signal=31%
1643	REACTOME_TRANSPORT_OF_GLUCOSE_AND_OTHER_SUGARS_BILE_SALTS_AND_ORGANIC_ACIDS_METAL_IONS_AND_AMINE_COMPOUNDS		47	-0.58	-1.35	0.075	0.298	1	1764	tags=36%, list=13%, signal=42%
1644	GTAAGAT_MIR200A		39	-0.59	-1.35	0.088	0.298	1	689	tags=13%, list=5%, signal=13%
1645	PEDERSEN_METASTASIS_BY_ERBB2_ISOFORM_7		317	-0.48	-1.35	0.004	0.298	1	2248	tags=26%, list=17%, signal=30%
1646	CHR18Q21		55	-0.56	-1.35	0.072	0.298	1	801	tags=18%, list=6%, signal=19%
1647	REACTOME_INHIBITION_OF_VOLTAGE_GATED_CA2_CHANNELS_VIA_GBETA_GAMMA_SUBUNITS		18	-0.66	-1.35	0.117	0.298	1	1387	tags=28%, list=10%, signal=31%
1648	BRUECKNER_TARGETS_OF_MIRLET7A3_UP		87	-0.53	-1.35	0.05	0.298	1	1566	tags=22%, list=12%, signal=25%
1649	ESC_V6.5_UP_EARLY.V1_DN		139	-0.51	-1.35	0.036	0.298	1	2324	tags=35%, list=18%, signal=42%
1650	LEF1_UP.V1_UP		132	-0.5	-1.35	0.041	0.298	1	1855	tags=35%, list=14%, signal=40%
1651	GSE27786_NKTCELL_VS_ERYTHROBLAST_DN		128	-0.51	-1.35	0.035	0.298	1	1508	tags=22%, list=11%, signal=24%
1652	CTAWWWATA_RSRFC4_Q2		255	-0.49	-1.35	0.009	0.299	1	2411	tags=34%, list=18%, signal=40%
1653	GSE10147_IL3_VS_IL3_AND_HIVP17_STIM_PDC_DN		91	-0.53	-1.35	0.043	0.298	1	1363	tags=24%, list=10%, signal=27%
1654	MORF_ERCC4		182	-0.5	-1.35	0.017	0.299	1	2168	tags=26%, list=16%, signal=31%
1655	GO_INSULIN_LIKE_GROWTH_FACTOR_BINDING		21	-0.66	-1.35	0.105	0.299	1	2324	tags=48%, list=18%, signal=58%
1656	GO_REGULATION_OF_RHODOPSIN_MEDIATED_SIGNALING_PATHWAY		16	-0.68	-1.35	0.119	0.299	1	946	tags=19%, list=7%, signal=20%
1657	GO_GDP_BINDING		43	-0.58	-1.35	0.083	0.299	1	1505	tags=12%, list=11%, signal=13%
1658	CDPCR1_01		87	-0.53	-1.35	0.053	0.299	1	1456	tags=21%, list=11%, signal=23%
1659	GO_POSITIVE_REGULATION_OF_OSSIFICATION		67	-0.54	-1.35	0.063	0.3	1	1677	tags=25%, list=13%, signal=29%
1660	GSE18791_CTRL_VS_NEWCASTLE_VIRUS_DC_1H_UP		77	-0.54	-1.35	0.045	0.3	1	1222	tags=27%, list=9%, signal=30%
1661	BIOCARTA_MYOSIN_PATHWAY		29	-0.62	-1.35	0.11	0.301	1	662	tags=14%, list=5%, signal=14%
1662	GO_VASCULOGENESIS		47	-0.57	-1.35	0.083	0.301	1	2300	tags=28%, list=17%, signal=33%
1663	GO_TETRAHYDROFOLATE_METABOLIC_PROCESS		18	-0.67	-1.35	0.116	0.301	1	1303	tags=22%, list=10%, signal=25%
1664	SILIGAN_BOUND_BY_EWS_FLT1_FUSION		32	-0.6	-1.35	0.085	0.301	1	1839	tags=31%, list=14%, signal=36%
1665	GSE17721_CTRL_VS_PAM3CSK4_0.5H_BMDC_DN		152	-0.5	-1.35	0.028	0.301	1	1221	tags=13%, list=9%, signal=14%
1666	LEIN_NEURON_MARKERS		47	-0.57	-1.35	0.093	0.301	1	1225	tags=26%, list=9%, signal=28%
1667	NELSON_RESPONSE_TO_ANDROGEN_DN		15	-0.7	-1.35	0.121	0.301	1	700	tags=20%, list=5%, signal=21%
1668	TONKS_TARGETS_OF_RUNX1_RUNX1T1_FUSION_GRANULOCYTE_UP		50	-0.57	-1.35	0.093	0.301	1	2801	tags=48%, list=21%, signal=61%
1669	GO_NEGATIVE_REGULATION_OF_CELL_DEVELOPMENT		215	-0.49	-1.35	0.018	0.302	1	1173	tags=18%, list=9%, signal=19%
1670	MORF_MLLT10		173	-0.5	-1.35	0.021	0.301	1	1259	tags=16%, list=10%, signal=17%
1671	TAYLOR_METHYLATED_IN_ACUTE_LYMPHOBLASTIC_LEUKEMIA		59	-0.54	-1.35	0.063	0.301	1	2497	tags=27%, list=19%, signal=33%
1672	CACCCBINDINGFACTOR_Q6		210	-0.49	-1.35	0.021	0.302	1	949	tags=14%, list=7%, signal=15%
1673	GO_ADHERENS_JUNCTION_ASSEMBLY		32	-0.59	-1.35	0.078	0.302	1	2388	tags=34%, list=18%, signal=42%
1674	GSE45837_WT_VS_GFI1_KO_PDC_UP		126	-0.51	-1.35	0.036	0.302	1	2149	tags=24%, list=16%, signal=28%
1675	GSE17721_PAM3CSK4_VS_GADIQUIMOD_2H_BMDC_UP		136	-0.5	-1.35	0.035	0.302	1	1809	tags=23%, list=14%, signal=26%
1676	GO_REGULATION_OF_HEART_RATE_BY_CARDIAC_CONDUCTION		20	-0.66	-1.35	0.117	0.303	1	1387	tags=45%, list=10%, signal=50%
1677	KRIEG_HYPOXIA_VIA_KDM3A		45	-0.57	-1.35	0.083	0.303	1	2156	tags=31%, list=16%, signal=37%
1678	REACTOME_INTERACTION_BETWEEN_L1_AND_ANKYRINS		18	-0.66	-1.35	0.128	0.302	1	1219	tags=39%, list=9%, signal=43%
1679	GO_DICARBOXYLIC_ACID_TRANSPORT		46	-0.58	-1.35	0.069	0.302	1	923	tags=20%, list=7%, signal=21%
1680	GO_REGULATION_OF_FATTY_ACID_OXIDATION		23	-0.63	-1.35	0.126	0.302	1	46	tags=9%, list=0%, signal=9%
1681	GCM_USP6		62	-0.54	-1.35	0.077	0.302	1	1190	tags=10%, list=9%, signal=11%
1682	RRAGTTGT_UNKNOWN		190	-0.49	-1.35	0.017	0.302	1	2713	tags=30%, list=21%, signal=37%
1683	GO_REGULATION_OF_POLYSACCHARIDE_METABOLIC_PROCESS		36	-0.6	-1.35	0.086	0.302	1	1534	tags=19%, list=12%, signal=22%
1684	GO_REGULATION_OF_POSTSYNAPTIC_MEMBRANE_POTENTIAL		33	-0.6	-1.35	0.079	0.302	1	757	tags=24%, list=6%, signal=26%
1685	GO_CALCIUM_DEPENDENT_PHOSPHOLIPID_BINDING		33	-0.6	-1.35	0.103	0.302	1	1557	tags=36%, list=12%, signal=41%
1686	GSE17974_IL4_AND_ANTI_IL12_VS_UNTREATED_4H_ACT_CD4_TCELL_DN		84	-0.52	-1.35	0.053	0.302	1	1765	tags=37%, list=13%, signal=42%
1687	GO_REGULATION_OF_NITRIC_OXIDE_BIOSYNTHETIC_PROCESS		45	-0.57	-1.35	0.073	0.303	1	1316	tags=27%, list=10%, signal=30%
1688	GO_RECEPTOR_CLUSTERING		33	-0.6	-1.35	0.083	0.303	1	292	tags=9%, list=2%, signal=9%
1689	GSE10325_MYELOID_VS_LUPUS_MYELOID_UP		118	-0.51	-1.35	0.038	0.302	1	1488	tags=28%, list=11%, signal=31%
1690	GO_SOMATIC_STEM_CELL_DIVISION		17	-0.68	-1.35	0.103	0.302	1	1900	tags=41%, list=14%, signal=48%
1691	IK3_01		162	-0.5	-1.35	0.034	0.302	1	2408	tags=28%, list=18%, signal=34%
1692	GO_POSITIVE_REGULATION_OF_MITOTIC_CELL_CYCLE		108	-0.52	-1.35	0.036	0.303	1	2006	tags=19%, list=15%, signal=22%
1693	IVANOVSKA_MIR106B_TARGETS		79	-0.53	-1.35	0.062	0.303	1	1806	tags=22%, list=14%, signal=25%
1694	GO_AMMONIUM_ION_METABOLIC_PROCESS		112	-0.52	-1.35	0.05	0.303	1	1679	tags=21%, list=13%, signal=24%
1695	GO_NEUROMUSCULAR_JUNCTION_DEVELOPMENT		29	-0.61	-1.34	0.104	0.304	1	1686	tags=28%, list=13%, signal=32%
1696	FOXO3_01		172	-0.5	-1.34	0.03	0.304	1	2179	tags=24%, list=16%, signal=29%
1697	PID_TAP63_PATHWAY		45	-0.57	-1.34	0.078	0.304	1	2083	tags=31%, list=16%, signal=37%
1698	STAT4_01		190	-0.49	-1.34	0.027	0.304	1	2319	tags=29%, list=18%, signal=35%
1699	GO_EPITHELIAL_CELL_MORPHOGENESIS		31	-0.61	-1.34	0.104	0.305	1	494	tags=16%, list=4%, signal=17%
1700	GO_OXIDOREDUCTASE_ACTIVITY_OXIDIZING_METAL_IONS		15	-0.68	-1.34	0.137	0.305	1	2148	tags=47%, list=16%, signal=56%
1701	GO_NEGATIVE_REGULATION_OF_INTRACELLULAR_TRANSPORT		113	-0.51	-1.34	0.051	0.305	1	833	tags=12%, list=6%, signal=12%
1702	GO_PROTEOGLYCAN_BIOSYNTHETIC_PROCESS		44	-0.58	-1.34	0.089	0.305	1	2340	tags=39%, list=18%, signal=47%
1703	KANG_GIST_WITH_PDGFRA_UP		40	-0.59	-1.34	0.081	0.305	1	1321	tags=35%, list=10%, signal=39%
1704	GSE36891_UNSTIM_VS_POLYIC_TLR3_STIM_PERITONEAL_MACROPHAGE_UP		108	-0.51	-1.34	0.045	0.306	1	2438	tags=38%, list=18%, signal=46%
1705	YRTCANNRCGC_UNKNOWN		56	-0.56	-1.34	0.081	0.306	1	1312	tags=9%, list=10%, signal=10%
1706	ZIRN_TRETINOIN_RESPONSE_WT1_UP		20	-0.65	-1.34	0.131	0.306	1	1848	tags=45%, list=14%, signal=52%
1707	GSE11924_TH1_VS_TH17_CD4_TCELL_DN		163	-0.49	-1.34	0.025	0.306	1	1540	tags=17%, list=12%, signal=19%
1708	MORF_SUPT3H		184	-0.49	-1.34	0.024	0.306	1	1259	tags=19%, list=10%, signal=21%
1709	GENTILE_UV_RESPONSE_CLUSTER_D1		17	-0.67	-1.34	0.125	0.306	1	2212	tags=41%, list=17%, signal=49%
1710	LOPES_METHYLATED_IN_COLON_CANCER_UP		15	-0.68	-1.34	0.119	0.307	1	1316	tags=40%, list=10%, signal=44%
1711	TANG_SENESCENCE_TP53_TARGETS_UP		25	-0.62	-1.34	0.107	0.307	1	1273	tags=36%, list=10%, signal=40%
1712	GSE45365_CD8A_DC_VS_CD11B_DC_IFNAR_KO_DN		145	-0.5	-1.34	0.032	0.307	1	1449	tags=12%, list=11%, signal=14%
1713	GO_CELLULAR_RESPONSE_TO_HORMONE_STIMULUS		410	-0.47	-1.34	0.004	0.306	1	2128	tags=21%, list=16%, signal=24%
1714	GO_CARDIAC_CONDUCTION		49	-0.56	-1.34	0.087	0.306	1	1686	tags=33%, list=13%, signal=37%
1715	GO_FEMALE_SEX_DIFFERENTIATION		93	-0.52	-1.34	0.056	0.306	1	1896	tags=31%, list=14%, signal=36%
1716	MORF_PTPRB		138	-0.5	-1.34	0.039	0.306	1	2168	tags=27%, list=16%, signal=32%
1717	GO_SOMATIC_STEM_CELL_POPULATION_MAINTENANCE		45	-0.57	-1.34	0.086	0.306	1	2006	tags=27%, list=15%, signal=31%
1718	GO_REGULATION_OF_VOLTAGE_GATED_CALCIUM_CHANNEL_ACTIVITY		16	-0.67	-1.34	0.124	0.307	1	2396	tags=63%, list=18%, signal=76%
1719	GO_CELLULAR_RESPONSE_TO_CORTICOSTEROID_STIMULUS		42	-0.58	-1.34	0.106	0.307	1	1297	tags=21%, list=10%, signal=24%
1720	GSE1925_CTRL_VS_IFNG_PRIMED_MACROPHAGE_3H_IFNG_STIM_DN		79	-0.53	-1.34	0.06	0.307	1	1495	tags=28%, list=11%, signal=31%
1721	GO_EXTRACELLULAR_MATRIX_ASSEMBLY		15	-0.67	-1.34	0.132	0.307	1	1690	tags=40%, list=13%, signal=46%
1722	GO_NEGATIVE_REGULATION_OF_BINDING		103	-0.51	-1.34	0.05	0.307	1	1198	tags=12%, list=9%, signal=13%
1723	ATGTCAC_MIR489		68	-0.54	-1.34	0.064	0.307	1	1842	tags=24%, list=14%, signal=27%
1724	GSE22611_NOD2_TRANSD_VS_CTRL_TRANSD_HEK293_MDP_STIM_6H_UP		136	-0.51	-1.34	0.034	0.307	1	1765	tags=15%, list=13%, signal=18%
1725	OUILLETTE_CLL_13Q14_DELETION_DN		51	-0.56	-1.34	0.089	0.307	1	2286	tags=35%, list=17%, signal=43%
1726	GO_METANEPHROS_DEVELOPMENT		53	-0.55	-1.34	0.089	0.308	1	1809	tags=32%, list=14%, signal=37%
1727	GSE13762_CTRL_VS_125_VITAMIND_DAY12_DC_DN		88	-0.52	-1.34	0.064	0.308	1	1838	tags=19%, list=14%, signal=22%
1728	GSE29614_DAY3_VS_DAY7_TIV_FLU_VACCINE_PBMC_UP		67	-0.54	-1.34	0.076	0.308	1	1315	tags=25%, list=10%, signal=28%
1729	GO_CYTOPLASMIC_REGION		236	-0.48	-1.34	0.015	0.309	1	1219	tags=13%, list=9%, signal=14%
1730	AP2_Q3		192	-0.49	-1.34	0.03	0.309	1	2192	tags=19%, list=17%, signal=22%
1731	GO_ANCHORED_COMPONENT_OF_MEMBRANE		66	-0.54	-1.34	0.09	0.309	1	1620	tags=52%, list=12%, signal=58%
1732	GO_REGULATION_OF_CARDIAC_MUSCLE_CELL_MEMBRANE_REPOLARIZATION		15	-0.68	-1.34	0.107	0.309	1	1388	tags=47%, list=10%, signal=52%
1733	CHR6P23		15	-0.68	-1.34	0.141	0.309	1	726	tags=20%, list=5%, signal=21%
1734	GO_RESPONSE_TO_CORTICOSTEROID		125	-0.5	-1.34	0.043	0.309	1	1571	tags=24%, list=12%, signal=27%
1735	TGASTMAGC_NFE2_01		149	-0.49	-1.34	0.03	0.309	1	2083	tags=24%, list=16%, signal=28%
1736	PAX4_02		151	-0.5	-1.34	0.043	0.309	1	1461	tags=20%, list=11%, signal=22%
1737	GSE21774_CD56_BRIGHT_VS_DIM_CD62L_POSITIVE_NK_CELL_DN		157	-0.5	-1.34	0.028	0.309	1	1154	tags=14%, list=9%, signal=15%
1738	GO_REGULATION_OF_RECEPTOR_RECYCLING		16	-0.67	-1.34	0.118	0.31	1	1510	tags=31%, list=11%, signal=35%
1739	YYCATTCAWW_UNKNOWN		151	-0.49	-1.34	0.039	0.309	1	1952	tags=19%, list=15%, signal=22%
1740	GO_REGULATION_OF_CELL_SUBSTRATE_ADHESION		140	-0.51	-1.34	0.038	0.31	1	2388	tags=28%, list=18%, signal=34%
1741	GO_CLATHRIN_VESICLE_COAT		22	-0.64	-1.34	0.115	0.31	1	1040	tags=9%, list=8%, signal=10%
1742	GO_REGULATION_OF_NUCLEAR_DIVISION		136	-0.5	-1.34	0.04	0.31	1	1753	tags=13%, list=13%, signal=15%
1743	GO_RESPONSE_TO_COPPER_ION		24	-0.62	-1.34	0.106	0.31	1	1700	tags=33%, list=13%, signal=38%
1744	GATA3_01		171	-0.5	-1.34	0.033	0.31	1	1839	tags=29%, list=14%, signal=33%
1745	LU_TUMOR_ANGIOGENESIS_UP		25	-0.63	-1.34	0.104	0.31	1	1829	tags=36%, list=14%, signal=42%
1746	BURTON_ADIPOGENESIS_PEAK_AT_0HR		55	-0.56	-1.34	0.081	0.311	1	1659	tags=27%, list=13%, signal=31%
1747	SERVITJA_ISLET_HNF1A_TARGETS_UP		123	-0.5	-1.34	0.042	0.311	1	2326	tags=34%, list=18%, signal=41%
1748	ATAAGCT_MIR21		96	-0.52	-1.34	0.05	0.312	1	1251	tags=14%, list=9%, signal=15%
1749	GO_REGULATION_OF_CARDIAC_MUSCLE_CELL_DIFFERENTIATION		15	-0.68	-1.34	0.124	0.313	1	531	tags=20%, list=4%, signal=21%
1750	GO_TRANSCRIPTION_FACTOR_ACTIVITY_RNA_POLYMERASE_II_DISTAL_ENHANCER_SEQUENCE_SPECIFIC_BINDING		62	-0.54	-1.34	0.084	0.313	1	1234	tags=18%, list=9%, signal=19%
1751	GO_CATION_CHANNEL_COMPLEX		83	-0.53	-1.34	0.068	0.314	1	1055	tags=23%, list=8%, signal=25%
1752	CONCANNON_APOPTOSIS_BY_EPOXOMICIN_UP		205	-0.49	-1.34	0.02	0.314	1	2045	tags=22%, list=15%, signal=26%
1753	CEBP_C		146	-0.5	-1.34	0.035	0.314	1	984	tags=14%, list=7%, signal=15%
1754	GSE5455_HEALTHY_VS_TUMOR_BEARING_MOUSE_SPLEEN_MONOCYTE_24H_INCUBATION_UP		163	-0.49	-1.34	0.027	0.314	1	1437	tags=18%, list=11%, signal=20%
1755	GO_NEURAL_CREST_CELL_MIGRATION		37	-0.58	-1.34	0.098	0.314	1	1419	tags=38%, list=11%, signal=42%
1756	GSE15930_STIM_VS_STIM_AND_TRICHOSTATINA_72H_CD8_T_CELL_DN		145	-0.5	-1.34	0.044	0.315	1	2156	tags=21%, list=16%, signal=24%
1757	LINDGREN_BLADDER_CANCER_CLUSTER_1_UP		94	-0.52	-1.34	0.055	0.315	1	1668	tags=15%, list=13%, signal=17%
1758	GSE22886_TH1_VS_TH2_12H_ACT_UP		147	-0.5	-1.34	0.036	0.315	1	1899	tags=23%, list=14%, signal=27%
1759	GSE27670_CTRL_VS_BLIMP1_TRANSDUCED_GC_BCELL_DN		169	-0.49	-1.34	0.029	0.315	1	1780	tags=25%, list=13%, signal=29%
1760	MA_PITUITARY_FETAL_VS_ADULT_DN		16	-0.67	-1.34	0.123	0.315	1	48	tags=6%, list=0%, signal=6%
1761	MEF2_01		88	-0.53	-1.34	0.056	0.315	1	1577	tags=25%, list=12%, signal=28%
1762	GSE37336_LY6C_POS_VS_NEG_NAIVE_CD4_TCELL_UP		108	-0.51	-1.34	0.056	0.315	1	975	tags=15%, list=7%, signal=16%
[truncated: 7,688 more rows]
